# Supplementary material for: Heritability estimates for 361 blood metabolites across 40 genome-wide association studies
Source: Nat Commun. 2020 Jan 7;11:39. doi: 10.1038/s41467-019-13770-6 (PMC6946682; doi:10.1038/s41467-019-13770-6)
Supplement: Supplementary file 3 — Supplementary Dataset 1 [file 41467_2019_13770_MOESM3_ESM.xlsx]

## Sheet: ColumnExplanation
Supplementary Data 1. The metabolite-SNP or metabolite ratio-SNP associations as identified by 40 GWA and (exome-) sequencing studies conducted in the period of November 2008 to October 2018. The complete references for all 40 studies can be found in Supplementary Table 1 and additional information about the curation of this list is described in the Method section of the manuscript.
column	Explanation
metabolite	name of metabolite
rsID.original	rs identifier as reported in study the association was extracted from
CHR.original	chromosome as reported in study the association was extracted from
BP.original	basepair as reported in study the association was extracted from
original.build	NCBI build as used in the study the association was extracted from
CHR.NCBI.build37	chromosome converted to NCBI build 37
BP.NCBI.build37	basepair converted to NCBI build 37
EA.original	Effect allele as reported in study the association was extracted from
NEA.original	Non-effect allele as reported in study the association was extracted from
BETA	Effect size of the association
SE	Standard error of the effect size of the association
p.value	p-value of the association as reported in study the assocation was extracted from
NTOT	Sample size for the association
platform	metabolomics platform used to measure the metabolite in the study the association was extracted from. The brackets indicate for platform names whether it was mass spectrometry (MS) or nuclear magnetic resonance spectroscopy (NMR) based
biofluid	biological fluid the metabolomics was measured in for the study the assocation was extracted from
paper	paper the association was reported in. Supplementary Note 1 gives full references for each paper
HMDB_IDs	Human Metabolomics Database identifier of metabolite
ChEBI_IDs	Chemical Entities of Biological Interest (ChEBI) identifier of metabolite
PubChem_CIDs	PubChem identifier of metabolite
InChiKeys	International Chemical Identifier (InChiKey) identifier of metabolite
MolarMasses	Average molar mass of the compound [g/mol]
ExperimentalLogP	Logarithm of the experimentally determined partition coefficient between 1-octanol and water for this metabolite
LogP	Calculated logarithm of the partition coefficient between 1-octanol and water for this metabolite
ExperimentalWaterSolubility	Experimentally determined water solububility in units of mass per volume
WaterSolubility	Calculated water solubility in units of mass per volume
LogS	Logarithm of the calculated metabolite water solubility
HMDBClass	metabolite class as extracted from HMDB
HMDBSubClass	metabolite subclass as extracted from HMDB
ManualClass	manual class assignment based on expert opinion
ManualSubClass	manual subclass assignment based on expert opinion
Kingdom	metabolite kingdom as extracted from HMDB or expert opinion
Superclass	metabolite superclass indicator as used in paper based on HMDB or expert opinion
Class	metabolite class indicator as used in paper based on HMDB or expert opinion
SubClass	metabolite subclass indicator as used in paper based on HMDB or expert opinion
AutomatedIndicationOfHydrophobicity	indication of hydrophobicity based on logS for this metabolite
ManualIndicationOfHydrophobicity	indication of hydrophobicity based on expert opinion for this metabolite
IndicationOfHydrophobicity	indication of hydrophobicity based on logS or expert opinion for this metabolite
lipid.GRM	indication if SNP has been included in the Lipid-superclass-GRM
no.lipid.GRM	indication if SNP has been included in the NO Lipid-superclass-GRM
organicacid.GRM	indication if SNP has been included in the Organic acid-superclass-GRM
no.organicacid.GRM	indication if SNP has been included in the NO Organic acid-superclass-GRM

## Sheet: Data
metabolite	rsID.original	CHR.original	BP.original	original.build	CHR.NCBI.build37	BP.NCBI.build37	EA.original	NEA.original	BETA	SE	p.value	NTOT	platform	biofluid	paper	HMDB_IDs	ChEBI_IDs	PubChem_CIDs	InChiKeys	MolarMasses	ExperimentalLogP	LogP	ExperimentalWaterSolubility	WaterSolubility	LogS	HMDBClass	HMDBSubClass	ManualClass	ManualSubClass	Kingdom	Superclass	ChemicalClass	ChemicalSubClass	X.LogS	AutomatedIndicationOfHydrophobicity	ManualIndicationOfHydrophobicity	IndicationOfHydrophobicity	lipid.GRM	nolipid.GRM	organicacid.GRM	noorganicacid.GRM
3-Hydroxybutyrate	rs181783593	8	8085422	NCBI build 37	8	8085422	A	G	0.222625	0.038906	1.08e-08	18046	Nightingale Health (NMR) + LUMC (NMR)	Serum & plasma	(Kettunen et al. 2016)	[ HMDB0000357]	[CHEBI:37054, CHEBI:20067]	[3541112, 441]	[WHBMMWSBFZVSSR-UHFFFAOYSA-M, WHBMMWSBFZVSSR-UHFFFAOYSA-N]	[104.1045, 104.10452, 103.09658]		[-0.39]	[u444 mg/mL]	[539 g/L]	[0.71]	[Hydroxy acids and derivatives]	[Beta hydroxy acids and derivatives]			Organic compounds	Organic acids and derivatives	Hydroxy acids and derivatives	[Beta hydroxy acids and derivatives]	0.71	hydrophilic		hydrophilic	no	no	no	no
3-Hydroxybutyrate	rs763665	16	72078043	NCBI build 37	16	72078043	T	C	0.084373	0.012761	3.93e-11	22954	Nightingale Health (NMR) + LUMC (NMR)	Serum & plasma	(Kettunen et al. 2016)	[ HMDB0000357]	[CHEBI:37054, CHEBI:20067]	[3541112, 441]	[WHBMMWSBFZVSSR-UHFFFAOYSA-M, WHBMMWSBFZVSSR-UHFFFAOYSA-N]	[104.1045, 104.10452, 103.09658]		[-0.39]	[u444 mg/mL]	[539 g/L]	[0.71]	[Hydroxy acids and derivatives]	[Beta hydroxy acids and derivatives]			Organic compounds	Organic acids and derivatives	Hydroxy acids and derivatives	[Beta hydroxy acids and derivatives]	0.71	hydrophilic		hydrophilic	no	no	no	no
3-Hydroxybutyrate	rs11075921	16	72132129	NCBI build 37	16	72132129	T	C	0.085833	0.012768	1.85e-11	22959	Nightingale Health (NMR) + LUMC (NMR)	Serum & plasma	(Kettunen et al. 2016)	[ HMDB0000357]	[CHEBI:37054, CHEBI:20067]	[3541112, 441]	[WHBMMWSBFZVSSR-UHFFFAOYSA-M, WHBMMWSBFZVSSR-UHFFFAOYSA-N]	[104.1045, 104.10452, 103.09658]		[-0.39]	[u444 mg/mL]	[539 g/L]	[0.71]	[Hydroxy acids and derivatives]	[Beta hydroxy acids and derivatives]			Organic compounds	Organic acids and derivatives	Hydroxy acids and derivatives	[Beta hydroxy acids and derivatives]	0.71	hydrophilic		hydrophilic	no	no	no	no
3-Hydroxybutyrate	rs36033103	16	72142038	NCBI build 37	16	72142038	T	G	0.095018	0.016535	9.35e-09	22957	Nightingale Health (NMR) + LUMC (NMR)	Serum & plasma	(Kettunen et al. 2016)	[ HMDB0000357]	[CHEBI:37054, CHEBI:20067]	[3541112, 441]	[WHBMMWSBFZVSSR-UHFFFAOYSA-M, WHBMMWSBFZVSSR-UHFFFAOYSA-N]	[104.1045, 104.10452, 103.09658]		[-0.39]	[u444 mg/mL]	[539 g/L]	[0.71]	[Hydroxy acids and derivatives]	[Beta hydroxy acids and derivatives]			Organic compounds	Organic acids and derivatives	Hydroxy acids and derivatives	[Beta hydroxy acids and derivatives]	0.71	hydrophilic		hydrophilic	no	no	no	no
3-Hydroxybutyrate	rs9302635	16	72144174	NCBI build 37	16	72144174	C	T	0.083323	0.012413	1.98e-11	22962	Nightingale Health (NMR) + LUMC (NMR)	Serum & plasma	(Kettunen et al. 2016)	[ HMDB0000357]	[CHEBI:37054, CHEBI:20067]	[3541112, 441]	[WHBMMWSBFZVSSR-UHFFFAOYSA-M, WHBMMWSBFZVSSR-UHFFFAOYSA-N]	[104.1045, 104.10452, 103.09658]		[-0.39]	[u444 mg/mL]	[539 g/L]	[0.71]	[Hydroxy acids and derivatives]	[Beta hydroxy acids and derivatives]			Organic compounds	Organic acids and derivatives	Hydroxy acids and derivatives	[Beta hydroxy acids and derivatives]	0.71	hydrophilic		hydrophilic	yes	no	no	no
3-Hydroxybutyrate	rs9930957	16	72149923	NCBI build 37	16	72149923	T	C	0.089215	0.013039	8.09e-12	22956	Nightingale Health (NMR) + LUMC (NMR)	Serum & plasma	(Kettunen et al. 2016)	[ HMDB0000357]	[CHEBI:37054, CHEBI:20067]	[3541112, 441]	[WHBMMWSBFZVSSR-UHFFFAOYSA-M, WHBMMWSBFZVSSR-UHFFFAOYSA-N]	[104.1045, 104.10452, 103.09658]		[-0.39]	[u444 mg/mL]	[539 g/L]	[0.71]	[Hydroxy acids and derivatives]	[Beta hydroxy acids and derivatives]			Organic compounds	Organic acids and derivatives	Hydroxy acids and derivatives	[Beta hydroxy acids and derivatives]	0.71	hydrophilic		hydrophilic	no	no	no	no
3-Hydroxybutyrate	rs8044555	16	72152755	NCBI build 37	16	72152755	C	T	0.067794	0.012129	2.33e-08	19746	Nightingale Health (NMR) + LUMC (NMR)	Serum & plasma	(Kettunen et al. 2016)	[ HMDB0000357]	[CHEBI:37054, CHEBI:20067]	[3541112, 441]	[WHBMMWSBFZVSSR-UHFFFAOYSA-M, WHBMMWSBFZVSSR-UHFFFAOYSA-N]	[104.1045, 104.10452, 103.09658]		[-0.39]	[u444 mg/mL]	[539 g/L]	[0.71]	[Hydroxy acids and derivatives]	[Beta hydroxy acids and derivatives]			Organic compounds	Organic acids and derivatives	Hydroxy acids and derivatives	[Beta hydroxy acids and derivatives]	0.71	hydrophilic		hydrophilic	no	no	no	no
3-Hydroxybutyrate	rs7184169	16	72152933	NCBI build 37	16	72152933	T	C	0.06637	0.011213	3.33e-09	22960	Nightingale Health (NMR) + LUMC (NMR)	Serum & plasma	(Kettunen et al. 2016)	[ HMDB0000357]	[CHEBI:37054, CHEBI:20067]	[3541112, 441]	[WHBMMWSBFZVSSR-UHFFFAOYSA-M, WHBMMWSBFZVSSR-UHFFFAOYSA-N]	[104.1045, 104.10452, 103.09658]		[-0.39]	[u444 mg/mL]	[539 g/L]	[0.71]	[Hydroxy acids and derivatives]	[Beta hydroxy acids and derivatives]			Organic compounds	Organic acids and derivatives	Hydroxy acids and derivatives	[Beta hydroxy acids and derivatives]	0.71	hydrophilic		hydrophilic	no	no	no	no
3-Hydroxybutyrate	rs8050238	16	72154187	NCBI build 37	16	72154187	A	G	0.066053	0.011205	3.85e-09	22958	Nightingale Health (NMR) + LUMC (NMR)	Serum & plasma	(Kettunen et al. 2016)	[ HMDB0000357]	[CHEBI:37054, CHEBI:20067]	[3541112, 441]	[WHBMMWSBFZVSSR-UHFFFAOYSA-M, WHBMMWSBFZVSSR-UHFFFAOYSA-N]	[104.1045, 104.10452, 103.09658]		[-0.39]	[u444 mg/mL]	[539 g/L]	[0.71]	[Hydroxy acids and derivatives]	[Beta hydroxy acids and derivatives]			Organic compounds	Organic acids and derivatives	Hydroxy acids and derivatives	[Beta hydroxy acids and derivatives]	0.71	hydrophilic		hydrophilic	no	no	no	no
3-Hydroxybutyrate	rs12444701	16	72155240	NCBI build 37	16	72155240	T	C	0.067161	0.011183	1.96e-09	22961	Nightingale Health (NMR) + LUMC (NMR)	Serum & plasma	(Kettunen et al. 2016)	[ HMDB0000357]	[CHEBI:37054, CHEBI:20067]	[3541112, 441]	[WHBMMWSBFZVSSR-UHFFFAOYSA-M, WHBMMWSBFZVSSR-UHFFFAOYSA-N]	[104.1045, 104.10452, 103.09658]		[-0.39]	[u444 mg/mL]	[539 g/L]	[0.71]	[Hydroxy acids and derivatives]	[Beta hydroxy acids and derivatives]			Organic compounds	Organic acids and derivatives	Hydroxy acids and derivatives	[Beta hydroxy acids and derivatives]	0.71	hydrophilic		hydrophilic	no	no	no	no
3-Hydroxybutyrate	rs8061282	16	72155938	NCBI build 37	16	72155938	T	C	0.067214	0.011185	1.91e-09	22959	Nightingale Health (NMR) + LUMC (NMR)	Serum & plasma	(Kettunen et al. 2016)	[ HMDB0000357]	[CHEBI:37054, CHEBI:20067]	[3541112, 441]	[WHBMMWSBFZVSSR-UHFFFAOYSA-M, WHBMMWSBFZVSSR-UHFFFAOYSA-N]	[104.1045, 104.10452, 103.09658]		[-0.39]	[u444 mg/mL]	[539 g/L]	[0.71]	[Hydroxy acids and derivatives]	[Beta hydroxy acids and derivatives]			Organic compounds	Organic acids and derivatives	Hydroxy acids and derivatives	[Beta hydroxy acids and derivatives]	0.71	hydrophilic		hydrophilic	no	no	no	no
3-Hydroxybutyrate	rs8061459	16	72156063	NCBI build 37	16	72156063	T	C	0.06715	0.011181	1.96e-09	22957	Nightingale Health (NMR) + LUMC (NMR)	Serum & plasma	(Kettunen et al. 2016)	[ HMDB0000357]	[CHEBI:37054, CHEBI:20067]	[3541112, 441]	[WHBMMWSBFZVSSR-UHFFFAOYSA-M, WHBMMWSBFZVSSR-UHFFFAOYSA-N]	[104.1045, 104.10452, 103.09658]		[-0.39]	[u444 mg/mL]	[539 g/L]	[0.71]	[Hydroxy acids and derivatives]	[Beta hydroxy acids and derivatives]			Organic compounds	Organic acids and derivatives	Hydroxy acids and derivatives	[Beta hydroxy acids and derivatives]	0.71	hydrophilic		hydrophilic	no	no	no	no
3-Hydroxybutyrate	rs35909200	16	72156666	NCBI build 37	16	72156666	G	T	0.090473	0.01275	1.34e-12	22955	Nightingale Health (NMR) + LUMC (NMR)	Serum & plasma	(Kettunen et al. 2016)	[ HMDB0000357]	[CHEBI:37054, CHEBI:20067]	[3541112, 441]	[WHBMMWSBFZVSSR-UHFFFAOYSA-M, WHBMMWSBFZVSSR-UHFFFAOYSA-N]	[104.1045, 104.10452, 103.09658]		[-0.39]	[u444 mg/mL]	[539 g/L]	[0.71]	[Hydroxy acids and derivatives]	[Beta hydroxy acids and derivatives]			Organic compounds	Organic acids and derivatives	Hydroxy acids and derivatives	[Beta hydroxy acids and derivatives]	0.71	hydrophilic		hydrophilic	no	yes	yes	no
3-Hydroxybutyrate	rs3812987	16	72158920	NCBI build 37	16	72158920	A	C	0.066671	0.011192	2.65e-09	22957	Nightingale Health (NMR) + LUMC (NMR)	Serum & plasma	(Kettunen et al. 2016)	[ HMDB0000357]	[CHEBI:37054, CHEBI:20067]	[3541112, 441]	[WHBMMWSBFZVSSR-UHFFFAOYSA-M, WHBMMWSBFZVSSR-UHFFFAOYSA-N]	[104.1045, 104.10452, 103.09658]		[-0.39]	[u444 mg/mL]	[539 g/L]	[0.71]	[Hydroxy acids and derivatives]	[Beta hydroxy acids and derivatives]			Organic compounds	Organic acids and derivatives	Hydroxy acids and derivatives	[Beta hydroxy acids and derivatives]	0.71	hydrophilic		hydrophilic	no	no	no	no
3-Hydroxybutyrate	rs7188058	16	72165856	NCBI build 37	16	72165856	T	C	0.065394	0.011468	1.21e-08	22960	Nightingale Health (NMR) + LUMC (NMR)	Serum & plasma	(Kettunen et al. 2016)	[ HMDB0000357]	[CHEBI:37054, CHEBI:20067]	[3541112, 441]	[WHBMMWSBFZVSSR-UHFFFAOYSA-M, WHBMMWSBFZVSSR-UHFFFAOYSA-N]	[104.1045, 104.10452, 103.09658]		[-0.39]	[u444 mg/mL]	[539 g/L]	[0.71]	[Hydroxy acids and derivatives]	[Beta hydroxy acids and derivatives]			Organic compounds	Organic acids and derivatives	Hydroxy acids and derivatives	[Beta hydroxy acids and derivatives]	0.71	hydrophilic		hydrophilic	no	no	no	no
3-Hydroxybutyrate	rs3902135	16	72175820	NCBI build 37	16	72175820	T	C	0.065882	0.011259	5.01e-09	22956	Nightingale Health (NMR) + LUMC (NMR)	Serum & plasma	(Kettunen et al. 2016)	[ HMDB0000357]	[CHEBI:37054, CHEBI:20067]	[3541112, 441]	[WHBMMWSBFZVSSR-UHFFFAOYSA-M, WHBMMWSBFZVSSR-UHFFFAOYSA-N]	[104.1045, 104.10452, 103.09658]		[-0.39]	[u444 mg/mL]	[539 g/L]	[0.71]	[Hydroxy acids and derivatives]	[Beta hydroxy acids and derivatives]			Organic compounds	Organic acids and derivatives	Hydroxy acids and derivatives	[Beta hydroxy acids and derivatives]	0.71	hydrophilic		hydrophilic	no	no	no	no
3-Hydroxybutyrate	rs35460163	16	72177060	NCBI build 37	16	72177060	T	C	0.065609	0.011232	5.32e-09	22957	Nightingale Health (NMR) + LUMC (NMR)	Serum & plasma	(Kettunen et al. 2016)	[ HMDB0000357]	[CHEBI:37054, CHEBI:20067]	[3541112, 441]	[WHBMMWSBFZVSSR-UHFFFAOYSA-M, WHBMMWSBFZVSSR-UHFFFAOYSA-N]	[104.1045, 104.10452, 103.09658]		[-0.39]	[u444 mg/mL]	[539 g/L]	[0.71]	[Hydroxy acids and derivatives]	[Beta hydroxy acids and derivatives]			Organic compounds	Organic acids and derivatives	Hydroxy acids and derivatives	[Beta hydroxy acids and derivatives]	0.71	hydrophilic		hydrophilic	no	no	no	no
3-Hydroxybutyrate	rs34714490	16	72177099	NCBI build 37	16	72177099	T	G	0.065937	0.01126	4.88e-09	22958	Nightingale Health (NMR) + LUMC (NMR)	Serum & plasma	(Kettunen et al. 2016)	[ HMDB0000357]	[CHEBI:37054, CHEBI:20067]	[3541112, 441]	[WHBMMWSBFZVSSR-UHFFFAOYSA-M, WHBMMWSBFZVSSR-UHFFFAOYSA-N]	[104.1045, 104.10452, 103.09658]		[-0.39]	[u444 mg/mL]	[539 g/L]	[0.71]	[Hydroxy acids and derivatives]	[Beta hydroxy acids and derivatives]			Organic compounds	Organic acids and derivatives	Hydroxy acids and derivatives	[Beta hydroxy acids and derivatives]	0.71	hydrophilic		hydrophilic	no	no	no	no
3-Hydroxybutyrate	rs28432692	16	72177742	NCBI build 37	16	72177742	T	C	0.066842	0.011277	3.16e-09	22958	Nightingale Health (NMR) + LUMC (NMR)	Serum & plasma	(Kettunen et al. 2016)	[ HMDB0000357]	[CHEBI:37054, CHEBI:20067]	[3541112, 441]	[WHBMMWSBFZVSSR-UHFFFAOYSA-M, WHBMMWSBFZVSSR-UHFFFAOYSA-N]	[104.1045, 104.10452, 103.09658]		[-0.39]	[u444 mg/mL]	[539 g/L]	[0.71]	[Hydroxy acids and derivatives]	[Beta hydroxy acids and derivatives]			Organic compounds	Organic acids and derivatives	Hydroxy acids and derivatives	[Beta hydroxy acids and derivatives]	0.71	hydrophilic		hydrophilic	no	no	no	no
3-Hydroxybutyrate	rs12933838	16	72177786	NCBI build 37	16	72177786	T	C	0.066369	0.011238	3.61e-09	22960	Nightingale Health (NMR) + LUMC (NMR)	Serum & plasma	(Kettunen et al. 2016)	[ HMDB0000357]	[CHEBI:37054, CHEBI:20067]	[3541112, 441]	[WHBMMWSBFZVSSR-UHFFFAOYSA-M, WHBMMWSBFZVSSR-UHFFFAOYSA-N]	[104.1045, 104.10452, 103.09658]		[-0.39]	[u444 mg/mL]	[539 g/L]	[0.71]	[Hydroxy acids and derivatives]	[Beta hydroxy acids and derivatives]			Organic compounds	Organic acids and derivatives	Hydroxy acids and derivatives	[Beta hydroxy acids and derivatives]	0.71	hydrophilic		hydrophilic	no	no	no	no
3-Hydroxybutyrate	rs79940707	16	72181553	NCBI build 37	16	72181553	T	C	0.086756	0.013049	3.06e-11	22958	Nightingale Health (NMR) + LUMC (NMR)	Serum & plasma	(Kettunen et al. 2016)	[ HMDB0000357]	[CHEBI:37054, CHEBI:20067]	[3541112, 441]	[WHBMMWSBFZVSSR-UHFFFAOYSA-M, WHBMMWSBFZVSSR-UHFFFAOYSA-N]	[104.1045, 104.10452, 103.09658]		[-0.39]	[u444 mg/mL]	[539 g/L]	[0.71]	[Hydroxy acids and derivatives]	[Beta hydroxy acids and derivatives]			Organic compounds	Organic acids and derivatives	Hydroxy acids and derivatives	[Beta hydroxy acids and derivatives]	0.71	hydrophilic		hydrophilic	no	no	no	no
3-Hydroxybutyrate	rs7198572	16	72183220	NCBI build 37	16	72183220	A	G	0.066283	0.011261	4.06e-09	22959	Nightingale Health (NMR) + LUMC (NMR)	Serum & plasma	(Kettunen et al. 2016)	[ HMDB0000357]	[CHEBI:37054, CHEBI:20067]	[3541112, 441]	[WHBMMWSBFZVSSR-UHFFFAOYSA-M, WHBMMWSBFZVSSR-UHFFFAOYSA-N]	[104.1045, 104.10452, 103.09658]		[-0.39]	[u444 mg/mL]	[539 g/L]	[0.71]	[Hydroxy acids and derivatives]	[Beta hydroxy acids and derivatives]			Organic compounds	Organic acids and derivatives	Hydroxy acids and derivatives	[Beta hydroxy acids and derivatives]	0.71	hydrophilic		hydrophilic	no	no	no	no
3-Hydroxybutyrate	rs12928732	16	72188683	NCBI build 37	16	72188683	T	C	0.069074	0.012139	1.3e-08	19746	Nightingale Health (NMR) + LUMC (NMR)	Serum & plasma	(Kettunen et al. 2016)	[ HMDB0000357]	[CHEBI:37054, CHEBI:20067]	[3541112, 441]	[WHBMMWSBFZVSSR-UHFFFAOYSA-M, WHBMMWSBFZVSSR-UHFFFAOYSA-N]	[104.1045, 104.10452, 103.09658]		[-0.39]	[u444 mg/mL]	[539 g/L]	[0.71]	[Hydroxy acids and derivatives]	[Beta hydroxy acids and derivatives]			Organic compounds	Organic acids and derivatives	Hydroxy acids and derivatives	[Beta hydroxy acids and derivatives]	0.71	hydrophilic		hydrophilic	no	no	no	no
3-Hydroxybutyrate	rs13334151	16	72189727	NCBI build 37	16	72189727	C	A	0.06779	0.01124	1.67e-09	22958	Nightingale Health (NMR) + LUMC (NMR)	Serum & plasma	(Kettunen et al. 2016)	[ HMDB0000357]	[CHEBI:37054, CHEBI:20067]	[3541112, 441]	[WHBMMWSBFZVSSR-UHFFFAOYSA-M, WHBMMWSBFZVSSR-UHFFFAOYSA-N]	[104.1045, 104.10452, 103.09658]		[-0.39]	[u444 mg/mL]	[539 g/L]	[0.71]	[Hydroxy acids and derivatives]	[Beta hydroxy acids and derivatives]			Organic compounds	Organic acids and derivatives	Hydroxy acids and derivatives	[Beta hydroxy acids and derivatives]	0.71	hydrophilic		hydrophilic	no	no	no	no
3-Hydroxybutyrate	rs8045481	16	72190009	NCBI build 37	16	72190009	T	C	0.065592	0.011201	4.88e-09	22959	Nightingale Health (NMR) + LUMC (NMR)	Serum & plasma	(Kettunen et al. 2016)	[ HMDB0000357]	[CHEBI:37054, CHEBI:20067]	[3541112, 441]	[WHBMMWSBFZVSSR-UHFFFAOYSA-M, WHBMMWSBFZVSSR-UHFFFAOYSA-N]	[104.1045, 104.10452, 103.09658]		[-0.39]	[u444 mg/mL]	[539 g/L]	[0.71]	[Hydroxy acids and derivatives]	[Beta hydroxy acids and derivatives]			Organic compounds	Organic acids and derivatives	Hydroxy acids and derivatives	[Beta hydroxy acids and derivatives]	0.71	hydrophilic		hydrophilic	no	no	no	no
3-Hydroxybutyrate	rs9933009	16	72190650	NCBI build 37	16	72190650	A	G	0.065715	0.010989	2.29e-09	22958	Nightingale Health (NMR) + LUMC (NMR)	Serum & plasma	(Kettunen et al. 2016)	[ HMDB0000357]	[CHEBI:37054, CHEBI:20067]	[3541112, 441]	[WHBMMWSBFZVSSR-UHFFFAOYSA-M, WHBMMWSBFZVSSR-UHFFFAOYSA-N]	[104.1045, 104.10452, 103.09658]		[-0.39]	[u444 mg/mL]	[539 g/L]	[0.71]	[Hydroxy acids and derivatives]	[Beta hydroxy acids and derivatives]			Organic compounds	Organic acids and derivatives	Hydroxy acids and derivatives	[Beta hydroxy acids and derivatives]	0.71	hydrophilic		hydrophilic	no	no	no	no
3-Hydroxybutyrate	rs9923344	16	72190653	NCBI build 37	16	72190653	C	T	0.067719	0.011254	1.82e-09	22960	Nightingale Health (NMR) + LUMC (NMR)	Serum & plasma	(Kettunen et al. 2016)	[ HMDB0000357]	[CHEBI:37054, CHEBI:20067]	[3541112, 441]	[WHBMMWSBFZVSSR-UHFFFAOYSA-M, WHBMMWSBFZVSSR-UHFFFAOYSA-N]	[104.1045, 104.10452, 103.09658]		[-0.39]	[u444 mg/mL]	[539 g/L]	[0.71]	[Hydroxy acids and derivatives]	[Beta hydroxy acids and derivatives]			Organic compounds	Organic acids and derivatives	Hydroxy acids and derivatives	[Beta hydroxy acids and derivatives]	0.71	hydrophilic		hydrophilic	no	no	no	no
3-Hydroxybutyrate	rs35959677	16	72200801	NCBI build 37	16	72200801	T	G	0.069776	0.011241	5.55e-10	22958	Nightingale Health (NMR) + LUMC (NMR)	Serum & plasma	(Kettunen et al. 2016)	[ HMDB0000357]	[CHEBI:37054, CHEBI:20067]	[3541112, 441]	[WHBMMWSBFZVSSR-UHFFFAOYSA-M, WHBMMWSBFZVSSR-UHFFFAOYSA-N]	[104.1045, 104.10452, 103.09658]		[-0.39]	[u444 mg/mL]	[539 g/L]	[0.71]	[Hydroxy acids and derivatives]	[Beta hydroxy acids and derivatives]			Organic compounds	Organic acids and derivatives	Hydroxy acids and derivatives	[Beta hydroxy acids and derivatives]	0.71	hydrophilic		hydrophilic	no	no	no	no
3-Hydroxybutyrate	chr16:72205021:D	16	72205021	NCBI build 37	16	72205021	G	GA	0.088835	0.01289	5.72e-12	22958	Nightingale Health (NMR) + LUMC (NMR)	Serum & plasma	(Kettunen et al. 2016)	[ HMDB0000357]	[CHEBI:37054, CHEBI:20067]	[3541112, 441]	[WHBMMWSBFZVSSR-UHFFFAOYSA-M, WHBMMWSBFZVSSR-UHFFFAOYSA-N]	[104.1045, 104.10452, 103.09658]		[-0.39]	[u444 mg/mL]	[539 g/L]	[0.71]	[Hydroxy acids and derivatives]	[Beta hydroxy acids and derivatives]			Organic compounds	Organic acids and derivatives	Hydroxy acids and derivatives	[Beta hydroxy acids and derivatives]	0.71	hydrophilic		hydrophilic	no	no	no	no
3-Hydroxybutyrate	rs7191623	16	72212044	NCBI build 37	16	72212044	A	G	0.076056	0.011736	9.43e-11	22960	Nightingale Health (NMR) + LUMC (NMR)	Serum & plasma	(Kettunen et al. 2016)	[ HMDB0000357]	[CHEBI:37054, CHEBI:20067]	[3541112, 441]	[WHBMMWSBFZVSSR-UHFFFAOYSA-M, WHBMMWSBFZVSSR-UHFFFAOYSA-N]	[104.1045, 104.10452, 103.09658]		[-0.39]	[u444 mg/mL]	[539 g/L]	[0.71]	[Hydroxy acids and derivatives]	[Beta hydroxy acids and derivatives]			Organic compounds	Organic acids and derivatives	Hydroxy acids and derivatives	[Beta hydroxy acids and derivatives]	0.71	hydrophilic		hydrophilic	no	no	no	no
3-Hydroxybutyrate	rs12325274	16	72215092	NCBI build 37	16	72215092	T	C	0.076975	0.012145	2.4e-10	22959	Nightingale Health (NMR) + LUMC (NMR)	Serum & plasma	(Kettunen et al. 2016)	[ HMDB0000357]	[CHEBI:37054, CHEBI:20067]	[3541112, 441]	[WHBMMWSBFZVSSR-UHFFFAOYSA-M, WHBMMWSBFZVSSR-UHFFFAOYSA-N]	[104.1045, 104.10452, 103.09658]		[-0.39]	[u444 mg/mL]	[539 g/L]	[0.71]	[Hydroxy acids and derivatives]	[Beta hydroxy acids and derivatives]			Organic compounds	Organic acids and derivatives	Hydroxy acids and derivatives	[Beta hydroxy acids and derivatives]	0.71	hydrophilic		hydrophilic	no	no	no	no
3-Hydroxybutyrate	rs34508528	16	72215115	NCBI build 37	16	72215115	T	C	0.077763	0.011911	6.87e-11	22960	Nightingale Health (NMR) + LUMC (NMR)	Serum & plasma	(Kettunen et al. 2016)	[ HMDB0000357]	[CHEBI:37054, CHEBI:20067]	[3541112, 441]	[WHBMMWSBFZVSSR-UHFFFAOYSA-M, WHBMMWSBFZVSSR-UHFFFAOYSA-N]	[104.1045, 104.10452, 103.09658]		[-0.39]	[u444 mg/mL]	[539 g/L]	[0.71]	[Hydroxy acids and derivatives]	[Beta hydroxy acids and derivatives]			Organic compounds	Organic acids and derivatives	Hydroxy acids and derivatives	[Beta hydroxy acids and derivatives]	0.71	hydrophilic		hydrophilic	no	no	no	no
3-Hydroxybutyrate	rs7202323	16	72217113	NCBI build 37	16	72217113	G	T	0.072966	0.012573	6.68e-09	19747	Nightingale Health (NMR) + LUMC (NMR)	Serum & plasma	(Kettunen et al. 2016)	[ HMDB0000357]	[CHEBI:37054, CHEBI:20067]	[3541112, 441]	[WHBMMWSBFZVSSR-UHFFFAOYSA-M, WHBMMWSBFZVSSR-UHFFFAOYSA-N]	[104.1045, 104.10452, 103.09658]		[-0.39]	[u444 mg/mL]	[539 g/L]	[0.71]	[Hydroxy acids and derivatives]	[Beta hydroxy acids and derivatives]			Organic compounds	Organic acids and derivatives	Hydroxy acids and derivatives	[Beta hydroxy acids and derivatives]	0.71	hydrophilic		hydrophilic	no	no	no	no
3-Hydroxybutyrate	rs34417180	16	72219756	NCBI build 37	16	72219756	A	C	0.086131	0.012977	3.31e-11	22957	Nightingale Health (NMR) + LUMC (NMR)	Serum & plasma	(Kettunen et al. 2016)	[ HMDB0000357]	[CHEBI:37054, CHEBI:20067]	[3541112, 441]	[WHBMMWSBFZVSSR-UHFFFAOYSA-M, WHBMMWSBFZVSSR-UHFFFAOYSA-N]	[104.1045, 104.10452, 103.09658]		[-0.39]	[u444 mg/mL]	[539 g/L]	[0.71]	[Hydroxy acids and derivatives]	[Beta hydroxy acids and derivatives]			Organic compounds	Organic acids and derivatives	Hydroxy acids and derivatives	[Beta hydroxy acids and derivatives]	0.71	hydrophilic		hydrophilic	no	no	no	no
3-Hydroxybutyrate	rs7186908	16	72220373	NCBI build 37	16	72220373	C	G	0.07691	0.011931	1.18e-10	22957	Nightingale Health (NMR) + LUMC (NMR)	Serum & plasma	(Kettunen et al. 2016)	[ HMDB0000357]	[CHEBI:37054, CHEBI:20067]	[3541112, 441]	[WHBMMWSBFZVSSR-UHFFFAOYSA-M, WHBMMWSBFZVSSR-UHFFFAOYSA-N]	[104.1045, 104.10452, 103.09658]		[-0.39]	[u444 mg/mL]	[539 g/L]	[0.71]	[Hydroxy acids and derivatives]	[Beta hydroxy acids and derivatives]			Organic compounds	Organic acids and derivatives	Hydroxy acids and derivatives	[Beta hydroxy acids and derivatives]	0.71	hydrophilic		hydrophilic	no	no	no	no
3-Hydroxybutyrate	rs8054585	16	72225314	NCBI build 37	16	72225314	A	G	0.066539	0.011193	2.85e-09	22958	Nightingale Health (NMR) + LUMC (NMR)	Serum & plasma	(Kettunen et al. 2016)	[ HMDB0000357]	[CHEBI:37054, CHEBI:20067]	[3541112, 441]	[WHBMMWSBFZVSSR-UHFFFAOYSA-M, WHBMMWSBFZVSSR-UHFFFAOYSA-N]	[104.1045, 104.10452, 103.09658]		[-0.39]	[u444 mg/mL]	[539 g/L]	[0.71]	[Hydroxy acids and derivatives]	[Beta hydroxy acids and derivatives]			Organic compounds	Organic acids and derivatives	Hydroxy acids and derivatives	[Beta hydroxy acids and derivatives]	0.71	hydrophilic		hydrophilic	no	no	no	no
3-Hydroxybutyrate	rs35549608	16	72227398	NCBI build 37	16	72227398	C	T	0.086285	0.013032	3.69e-11	22957	Nightingale Health (NMR) + LUMC (NMR)	Serum & plasma	(Kettunen et al. 2016)	[ HMDB0000357]	[CHEBI:37054, CHEBI:20067]	[3541112, 441]	[WHBMMWSBFZVSSR-UHFFFAOYSA-M, WHBMMWSBFZVSSR-UHFFFAOYSA-N]	[104.1045, 104.10452, 103.09658]		[-0.39]	[u444 mg/mL]	[539 g/L]	[0.71]	[Hydroxy acids and derivatives]	[Beta hydroxy acids and derivatives]			Organic compounds	Organic acids and derivatives	Hydroxy acids and derivatives	[Beta hydroxy acids and derivatives]	0.71	hydrophilic		hydrophilic	no	no	no	no
3-Hydroxybutyrate	rs9923575	16	72230112	NCBI build 37	16	72230112	T	C	0.077565	0.012095	1.47e-10	22959	Nightingale Health (NMR) + LUMC (NMR)	Serum & plasma	(Kettunen et al. 2016)	[ HMDB0000357]	[CHEBI:37054, CHEBI:20067]	[3541112, 441]	[WHBMMWSBFZVSSR-UHFFFAOYSA-M, WHBMMWSBFZVSSR-UHFFFAOYSA-N]	[104.1045, 104.10452, 103.09658]		[-0.39]	[u444 mg/mL]	[539 g/L]	[0.71]	[Hydroxy acids and derivatives]	[Beta hydroxy acids and derivatives]			Organic compounds	Organic acids and derivatives	Hydroxy acids and derivatives	[Beta hydroxy acids and derivatives]	0.71	hydrophilic		hydrophilic	no	no	no	no
Acetate (Ace)	rs6933521	6	12042473	NCBI build 37	6	12042473	C	T	-0.090101	0.016182	2.64e-08	23550	Nightingale Health (NMR) + LUMC (NMR)	Serum & plasma	(Kettunen et al. 2016)	[HMDB0000042]	[CHEBI:30089, CHEBI:15366]	[176, 175]	[QTBSBXVTEAMEQO-UHFFFAOYSA-N, QTBSBXVTEAMEQO-UHFFFAOYSA-M]	[60.052, 59.04402]	[-0.17]	[-0.22]	[u1000.0 mg/mL]	[323 g/L]	[0.73]	[Carboxylic acids and derivatives]	[Carboxylic acids]			Organic compounds	Organic acids and derivatives	Carboxylic acids and derivatives	[Carboxylic acids]	0.73	hydrophilic		hydrophilic	no	yes	yes	no
Acetoacetate (AcAce)	rs180871569	1	234772888	NCBI build 37	1	234772888	T	G	-0.306755	0.055708	4.4e-08	16867	Nightingale Health (NMR) + LUMC (NMR)	Serum & plasma	(Kettunen et al. 2016)	[HMDB0000060]	[CHEBI:15344]	[96]	[WDJHALXBUFZDSR-UHFFFAOYSA-N]	[102.0886, 102.08864]		[-0.0015]	[u1000 mg/mL at 20 \xb0C]	[240 g/L]	[0.37]	[Keto acids and derivatives]	[Short-chain keto acids and derivatives]			Organic compounds	Organic acids and derivatives	Keto acids and derivatives	[Short-chain keto acids and derivatives]	0.37	hydrophilic		hydrophilic	no	no	no	no
Acetoacetate (AcAce)	rs964184	11	116648917	NCBI build 37	11	116648917	C	G	-0.096027	0.014624	6.71e-11	19261	Nightingale Health (NMR) + LUMC (NMR)	Serum & plasma	(Kettunen et al. 2016)	[HMDB0000060]	[CHEBI:15344]	[96]	[WDJHALXBUFZDSR-UHFFFAOYSA-N]	[102.0886, 102.08864]		[-0.0015]	[u1000 mg/mL at 20 \xb0C]	[240 g/L]	[0.37]	[Keto acids and derivatives]	[Short-chain keto acids and derivatives]			Organic compounds	Organic acids and derivatives	Keto acids and derivatives	[Short-chain keto acids and derivatives]	0.37	hydrophilic		hydrophilic	yes	no	yes	no
Acetoacetate (AcAce)	rs2169387	8	9181395	NCBI build 37	8	9181395	G	A	0.08563	0.015451	3.61e-08	19257	Nightingale Health (NMR) + LUMC (NMR)	Serum & plasma	(Kettunen et al. 2016)	[HMDB0000060]	[CHEBI:15344]	[96]	[WDJHALXBUFZDSR-UHFFFAOYSA-N]	[102.0886, 102.08864]		[-0.0015]	[u1000 mg/mL at 20 \xb0C]	[240 g/L]	[0.37]	[Keto acids and derivatives]	[Short-chain keto acids and derivatives]			Organic compounds	Organic acids and derivatives	Keto acids and derivatives	[Short-chain keto acids and derivatives]	0.37	hydrophilic		hydrophilic	no	no	no	no
Acetoacetate (AcAce)	rs3741298	11	116657561	NCBI build 37	11	116657561	T	C	-0.07886	0.012241	1.52e-10	19259	Nightingale Health (NMR) + LUMC (NMR)	Serum & plasma	(Kettunen et al. 2016)	[HMDB0000060]	[CHEBI:15344]	[96]	[WDJHALXBUFZDSR-UHFFFAOYSA-N]	[102.0886, 102.08864]		[-0.0015]	[u1000 mg/mL at 20 \xb0C]	[240 g/L]	[0.37]	[Keto acids and derivatives]	[Short-chain keto acids and derivatives]			Organic compounds	Organic acids and derivatives	Keto acids and derivatives	[Short-chain keto acids and derivatives]	0.37	hydrophilic		hydrophilic	no	no	no	no
Acetoacetate (AcAce)	rs11604424	11	116651115	NCBI build 37	11	116651115	T	C	-0.071675	0.011993	2.83e-09	19256	Nightingale Health (NMR) + LUMC (NMR)	Serum & plasma	(Kettunen et al. 2016)	[HMDB0000060]	[CHEBI:15344]	[96]	[WDJHALXBUFZDSR-UHFFFAOYSA-N]	[102.0886, 102.08864]		[-0.0015]	[u1000 mg/mL at 20 \xb0C]	[240 g/L]	[0.37]	[Keto acids and derivatives]	[Short-chain keto acids and derivatives]			Organic compounds	Organic acids and derivatives	Keto acids and derivatives	[Short-chain keto acids and derivatives]	0.37	hydrophilic		hydrophilic	no	no	no	no
acetylcarnitine	rs1171616	10	61138595	NCBI build 36	10	61468589	T	G	0.0708	0.0094	6.25e-14	6276	Biocrates (MS)	serum	(Draisma et al. 2015)	[HMDB0000201]	[CHEBI:73024, CHEBI:57589, CHEBI:86045]	[1, 18230, 7045767]	[RDHQFKQIGNGIED-QMMMGPOBSA-N, RDHQFKQIGNGIED-UHFFFAOYSA-N, RDHQFKQIGNGIED-MRVPVSSYSA-N]	[203.238, 203.2356]		[-4.4]		[0.36 g/L]	[-2.86]	[Fatty Acyls]	[Fatty acid esters]			Organic compounds	Lipids and lipid-like molecules	Fatty Acyls	[Fatty acid esters]	-2.86	hydrophobic		hydrophobic	no	no	no	no
acetylcarnitine	rs1171617	10	61137188	NCBI build 36	10	61467182	T	G	0.0701	0.0094	9.36e-14	6282	Biocrates (MS)	serum	(Draisma et al. 2015)	[HMDB0000201]	[CHEBI:73024, CHEBI:57589, CHEBI:86045]	[1, 18230, 7045767]	[RDHQFKQIGNGIED-QMMMGPOBSA-N, RDHQFKQIGNGIED-UHFFFAOYSA-N, RDHQFKQIGNGIED-MRVPVSSYSA-N]	[203.238, 203.2356]		[-4.4]		[0.36 g/L]	[-2.86]	[Fatty Acyls]	[Fatty acid esters]			Organic compounds	Lipids and lipid-like molecules	Fatty Acyls	[Fatty acid esters]	-2.86	hydrophobic		hydrophobic	no	no	no	no
acetylcarnitine	rs272889	5	131693277	NCBI build 36	5	131665378	A	G	0.0505	0.0067	6.78e-14	6265	Biocrates (MS)	serum	(Draisma et al. 2015)	[HMDB0000201]	[CHEBI:73024, CHEBI:57589, CHEBI:86045]	[1, 18230, 7045767]	[RDHQFKQIGNGIED-QMMMGPOBSA-N, RDHQFKQIGNGIED-UHFFFAOYSA-N, RDHQFKQIGNGIED-MRVPVSSYSA-N]	[203.238, 203.2356]		[-4.4]		[0.36 g/L]	[-2.86]	[Fatty Acyls]	[Fatty acid esters]			Organic compounds	Lipids and lipid-like molecules	Fatty Acyls	[Fatty acid esters]	-2.86	hydrophobic		hydrophobic	no	no	no	no
acetylcarnitine	rs1171614	10	61139544	NCBI build 36	10	61469538	T	C	-0.0722	0.0095	2.5e-14	6271	Biocrates (MS)	serum	(Draisma et al. 2015)	[HMDB0000201]	[CHEBI:73024, CHEBI:57589, CHEBI:86045]	[1, 18230, 7045767]	[RDHQFKQIGNGIED-QMMMGPOBSA-N, RDHQFKQIGNGIED-UHFFFAOYSA-N, RDHQFKQIGNGIED-MRVPVSSYSA-N]	[203.238, 203.2356]		[-4.4]		[0.36 g/L]	[-2.86]	[Fatty Acyls]	[Fatty acid esters]			Organic compounds	Lipids and lipid-like molecules	Fatty Acyls	[Fatty acid esters]	-2.86	hydrophobic		hydrophobic	no	no	yes	no
acetylcarnitine	rs1171620	10	61134513	NCBI build 36	10	61464507	C	G	-0.0655	0.0099	3.33e-11	6271	Biocrates (MS)	serum	(Draisma et al. 2015)	[HMDB0000201]	[CHEBI:73024, CHEBI:57589, CHEBI:86045]	[1, 18230, 7045767]	[RDHQFKQIGNGIED-QMMMGPOBSA-N, RDHQFKQIGNGIED-UHFFFAOYSA-N, RDHQFKQIGNGIED-MRVPVSSYSA-N]	[203.238, 203.2356]		[-4.4]		[0.36 g/L]	[-2.86]	[Fatty Acyls]	[Fatty acid esters]			Organic compounds	Lipids and lipid-like molecules	Fatty Acyls	[Fatty acid esters]	-2.86	hydrophobic		hydrophobic	no	no	no	no
acetylcarnitine	rs156322	5	131681824	NCBI build 36	5	131653925	T	C	-0.0494	0.0071	3.98e-12	6233	Biocrates (MS)	serum	(Draisma et al. 2015)	[HMDB0000201]	[CHEBI:73024, CHEBI:57589, CHEBI:86045]	[1, 18230, 7045767]	[RDHQFKQIGNGIED-QMMMGPOBSA-N, RDHQFKQIGNGIED-UHFFFAOYSA-N, RDHQFKQIGNGIED-MRVPVSSYSA-N]	[203.238, 203.2356]		[-4.4]		[0.36 g/L]	[-2.86]	[Fatty Acyls]	[Fatty acid esters]			Organic compounds	Lipids and lipid-like molecules	Fatty Acyls	[Fatty acid esters]	-2.86	hydrophobic		hydrophobic	no	no	no	no
acetylcarnitine	rs1171619	10	61135844	NCBI build 36	10	61465838	A	G	-0.0648	0.0098	4.51e-11	6273	Biocrates (MS)	serum	(Draisma et al. 2015)	[HMDB0000201]	[CHEBI:73024, CHEBI:57589, CHEBI:86045]	[1, 18230, 7045767]	[RDHQFKQIGNGIED-QMMMGPOBSA-N, RDHQFKQIGNGIED-UHFFFAOYSA-N, RDHQFKQIGNGIED-MRVPVSSYSA-N]	[203.238, 203.2356]		[-4.4]		[0.36 g/L]	[-2.86]	[Fatty Acyls]	[Fatty acid esters]			Organic compounds	Lipids and lipid-like molecules	Fatty Acyls	[Fatty acid esters]	-2.86	hydrophobic		hydrophobic	no	no	no	no
acetylcarnitine	rs1171615	10	61139096	NCBI build 36	10	61469090	T	C	0.0709	0.0094	5.94e-14	6277	Biocrates (MS)	serum	(Draisma et al. 2015)	[HMDB0000201]	[CHEBI:73024, CHEBI:57589, CHEBI:86045]	[1, 18230, 7045767]	[RDHQFKQIGNGIED-QMMMGPOBSA-N, RDHQFKQIGNGIED-UHFFFAOYSA-N, RDHQFKQIGNGIED-MRVPVSSYSA-N]	[203.238, 203.2356]		[-4.4]		[0.36 g/L]	[-2.86]	[Fatty Acyls]	[Fatty acid esters]			Organic compounds	Lipids and lipid-like molecules	Fatty Acyls	[Fatty acid esters]	-2.86	hydrophobic		hydrophobic	no	no	no	no
acetylcarnitine	rs183898	5	131744801	NCBI build 36	5	131716902	C	G	-0.0466	0.0072	9.43e-11	6261	Biocrates (MS)	serum	(Draisma et al. 2015)	[HMDB0000201]	[CHEBI:73024, CHEBI:57589, CHEBI:86045]	[1, 18230, 7045767]	[RDHQFKQIGNGIED-QMMMGPOBSA-N, RDHQFKQIGNGIED-UHFFFAOYSA-N, RDHQFKQIGNGIED-MRVPVSSYSA-N]	[203.238, 203.2356]		[-4.4]		[0.36 g/L]	[-2.86]	[Fatty Acyls]	[Fatty acid esters]			Organic compounds	Lipids and lipid-like molecules	Fatty Acyls	[Fatty acid esters]	-2.86	hydrophobic		hydrophobic	no	no	no	no
acetylcarnitine	rs270606	5	131678766	NCBI build 36	5	131650867	A	G	0.0484	0.0071	8.31e-12	6259	Biocrates (MS)	serum	(Draisma et al. 2015)	[HMDB0000201]	[CHEBI:73024, CHEBI:57589, CHEBI:86045]	[1, 18230, 7045767]	[RDHQFKQIGNGIED-QMMMGPOBSA-N, RDHQFKQIGNGIED-UHFFFAOYSA-N, RDHQFKQIGNGIED-MRVPVSSYSA-N]	[203.238, 203.2356]		[-4.4]		[0.36 g/L]	[-2.86]	[Fatty Acyls]	[Fatty acid esters]			Organic compounds	Lipids and lipid-like molecules	Fatty Acyls	[Fatty acid esters]	-2.86	hydrophobic		hydrophobic	no	no	no	no
acetylcarnitine	rs17622208	5	131744949	NCBI build 36	5	131717050	A	G	-0.0401	0.0068	4.14e-09	6183	Biocrates (MS)	serum	(Draisma et al. 2015)	[HMDB0000201]	[CHEBI:73024, CHEBI:57589, CHEBI:86045]	[1, 18230, 7045767]	[RDHQFKQIGNGIED-QMMMGPOBSA-N, RDHQFKQIGNGIED-UHFFFAOYSA-N, RDHQFKQIGNGIED-MRVPVSSYSA-N]	[203.238, 203.2356]		[-4.4]		[0.36 g/L]	[-2.86]	[Fatty Acyls]	[Fatty acid esters]			Organic compounds	Lipids and lipid-like molecules	Fatty Acyls	[Fatty acid esters]	-2.86	hydrophobic		hydrophobic	no	no	no	no
acetylcarnitine	rs274561	5	131747127	NCBI build 36	5	131719228	A	C	0.0508	0.0068	5.78e-14	6237	Biocrates (MS)	serum	(Draisma et al. 2015)	[HMDB0000201]	[CHEBI:73024, CHEBI:57589, CHEBI:86045]	[1, 18230, 7045767]	[RDHQFKQIGNGIED-QMMMGPOBSA-N, RDHQFKQIGNGIED-UHFFFAOYSA-N, RDHQFKQIGNGIED-MRVPVSSYSA-N]	[203.238, 203.2356]		[-4.4]		[0.36 g/L]	[-2.86]	[Fatty Acyls]	[Fatty acid esters]			Organic compounds	Lipids and lipid-like molecules	Fatty Acyls	[Fatty acid esters]	-2.86	hydrophobic		hydrophobic	no	no	no	no
acetylcarnitine	rs272887	5	131693612	NCBI build 36	5	131665713	A	G	0.0459	0.0071	1.04e-10	6266	Biocrates (MS)	serum	(Draisma et al. 2015)	[HMDB0000201]	[CHEBI:73024, CHEBI:57589, CHEBI:86045]	[1, 18230, 7045767]	[RDHQFKQIGNGIED-QMMMGPOBSA-N, RDHQFKQIGNGIED-UHFFFAOYSA-N, RDHQFKQIGNGIED-MRVPVSSYSA-N]	[203.238, 203.2356]		[-4.4]		[0.36 g/L]	[-2.86]	[Fatty Acyls]	[Fatty acid esters]			Organic compounds	Lipids and lipid-like molecules	Fatty Acyls	[Fatty acid esters]	-2.86	hydrophobic		hydrophobic	no	no	no	no
acetylcarnitine	rs1171660	10	61113814	NCBI build 36	10	61443808	A	G	-0.0388	0.0071	4.43e-08	6231	Biocrates (MS)	serum	(Draisma et al. 2015)	[HMDB0000201]	[CHEBI:73024, CHEBI:57589, CHEBI:86045]	[1, 18230, 7045767]	[RDHQFKQIGNGIED-QMMMGPOBSA-N, RDHQFKQIGNGIED-UHFFFAOYSA-N, RDHQFKQIGNGIED-MRVPVSSYSA-N]	[203.238, 203.2356]		[-4.4]		[0.36 g/L]	[-2.86]	[Fatty Acyls]	[Fatty acid esters]			Organic compounds	Lipids and lipid-like molecules	Fatty Acyls	[Fatty acid esters]	-2.86	hydrophobic		hydrophobic	yes	no	no	no
acetylcarnitine	rs274557	5	131749103	NCBI build 36	5	131721204	T	C	-0.0493	0.0068	3.78e-13	6236	Biocrates (MS)	serum	(Draisma et al. 2015)	[HMDB0000201]	[CHEBI:73024, CHEBI:57589, CHEBI:86045]	[1, 18230, 7045767]	[RDHQFKQIGNGIED-QMMMGPOBSA-N, RDHQFKQIGNGIED-UHFFFAOYSA-N, RDHQFKQIGNGIED-MRVPVSSYSA-N]	[203.238, 203.2356]		[-4.4]		[0.36 g/L]	[-2.86]	[Fatty Acyls]	[Fatty acid esters]			Organic compounds	Lipids and lipid-like molecules	Fatty Acyls	[Fatty acid esters]	-2.86	hydrophobic		hydrophobic	no	no	no	no
acetylcarnitine	rs274562	5	131746105	NCBI build 36	5	131718206	C	G	0.051	0.0068	6.28e-14	6228	Biocrates (MS)	serum	(Draisma et al. 2015)	[HMDB0000201]	[CHEBI:73024, CHEBI:57589, CHEBI:86045]	[1, 18230, 7045767]	[RDHQFKQIGNGIED-QMMMGPOBSA-N, RDHQFKQIGNGIED-UHFFFAOYSA-N, RDHQFKQIGNGIED-MRVPVSSYSA-N]	[203.238, 203.2356]		[-4.4]		[0.36 g/L]	[-2.86]	[Fatty Acyls]	[Fatty acid esters]			Organic compounds	Lipids and lipid-like molecules	Fatty Acyls	[Fatty acid esters]	-2.86	hydrophobic		hydrophobic	no	no	no	no
acetylcarnitine	rs11950562	5	131680428	NCBI build 36	5	131652529	A	C	0.0405	0.0066	1.11e-09	6282	Biocrates (MS)	serum	(Draisma et al. 2015)	[HMDB0000201]	[CHEBI:73024, CHEBI:57589, CHEBI:86045]	[1, 18230, 7045767]	[RDHQFKQIGNGIED-QMMMGPOBSA-N, RDHQFKQIGNGIED-UHFFFAOYSA-N, RDHQFKQIGNGIED-MRVPVSSYSA-N]	[203.238, 203.2356]		[-4.4]		[0.36 g/L]	[-2.86]	[Fatty Acyls]	[Fatty acid esters]			Organic compounds	Lipids and lipid-like molecules	Fatty Acyls	[Fatty acid esters]	-2.86	hydrophobic		hydrophobic	yes	no	no	no
acetylcarnitine	rs671473	5	131736434	NCBI build 36	5	131708535	A	C	0.047	0.0071	4.67e-11	6273	Biocrates (MS)	serum	(Draisma et al. 2015)	[HMDB0000201]	[CHEBI:73024, CHEBI:57589, CHEBI:86045]	[1, 18230, 7045767]	[RDHQFKQIGNGIED-QMMMGPOBSA-N, RDHQFKQIGNGIED-UHFFFAOYSA-N, RDHQFKQIGNGIED-MRVPVSSYSA-N]	[203.238, 203.2356]		[-4.4]		[0.36 g/L]	[-2.86]	[Fatty Acyls]	[Fatty acid esters]			Organic compounds	Lipids and lipid-like molecules	Fatty Acyls	[Fatty acid esters]	-2.86	hydrophobic		hydrophobic	no	no	no	no
acetylcarnitine	rs272888	5	131693322	NCBI build 36	5	131665423	T	C	0.0463	0.0071	8.09e-11	6263	Biocrates (MS)	serum	(Draisma et al. 2015)	[HMDB0000201]	[CHEBI:73024, CHEBI:57589, CHEBI:86045]	[1, 18230, 7045767]	[RDHQFKQIGNGIED-QMMMGPOBSA-N, RDHQFKQIGNGIED-UHFFFAOYSA-N, RDHQFKQIGNGIED-MRVPVSSYSA-N]	[203.238, 203.2356]		[-4.4]		[0.36 g/L]	[-2.86]	[Fatty Acyls]	[Fatty acid esters]			Organic compounds	Lipids and lipid-like molecules	Fatty Acyls	[Fatty acid esters]	-2.86	hydrophobic		hydrophobic	no	no	no	no
acetylcarnitine	rs1171606	10	61104525	NCBI build 36	10	61434519	A	G	0.0403	0.0074	4.86e-08	6252	Biocrates (MS)	serum	(Draisma et al. 2015)	[HMDB0000201]	[CHEBI:73024, CHEBI:57589, CHEBI:86045]	[1, 18230, 7045767]	[RDHQFKQIGNGIED-QMMMGPOBSA-N, RDHQFKQIGNGIED-UHFFFAOYSA-N, RDHQFKQIGNGIED-MRVPVSSYSA-N]	[203.238, 203.2356]		[-4.4]		[0.36 g/L]	[-2.86]	[Fatty Acyls]	[Fatty acid esters]			Organic compounds	Lipids and lipid-like molecules	Fatty Acyls	[Fatty acid esters]	-2.86	hydrophobic		hydrophobic	no	no	no	no
acetylcarnitine	rs273914	5	131688330	NCBI build 36	5	131660431	A	T	0.0475	0.0068	3.59e-12	6058	Biocrates (MS)	serum	(Draisma et al. 2015)	[HMDB0000201]	[CHEBI:73024, CHEBI:57589, CHEBI:86045]	[1, 18230, 7045767]	[RDHQFKQIGNGIED-QMMMGPOBSA-N, RDHQFKQIGNGIED-UHFFFAOYSA-N, RDHQFKQIGNGIED-MRVPVSSYSA-N]	[203.238, 203.2356]		[-4.4]		[0.36 g/L]	[-2.86]	[Fatty Acyls]	[Fatty acid esters]			Organic compounds	Lipids and lipid-like molecules	Fatty Acyls	[Fatty acid esters]	-2.86	hydrophobic		hydrophobic	no	no	no	no
acetylcarnitine	rs11242111	5	131783957	NCBI build 36	5	131756058	A	G	-0.094	0.0164	1.1e-08	6218	Biocrates (MS)	serum	(Draisma et al. 2015)	[HMDB0000201]	[CHEBI:73024, CHEBI:57589, CHEBI:86045]	[1, 18230, 7045767]	[RDHQFKQIGNGIED-QMMMGPOBSA-N, RDHQFKQIGNGIED-UHFFFAOYSA-N, RDHQFKQIGNGIED-MRVPVSSYSA-N]	[203.238, 203.2356]		[-4.4]		[0.36 g/L]	[-2.86]	[Fatty Acyls]	[Fatty acid esters]			Organic compounds	Lipids and lipid-like molecules	Fatty Acyls	[Fatty acid esters]	-2.86	hydrophobic		hydrophobic	no	no	no	no
acetylcarnitine	rs273913	5	131689055	NCBI build 36	5	131661156	T	C	0.0486	0.0068	9.97e-13	6223	Biocrates (MS)	serum	(Draisma et al. 2015)	[HMDB0000201]	[CHEBI:73024, CHEBI:57589, CHEBI:86045]	[1, 18230, 7045767]	[RDHQFKQIGNGIED-QMMMGPOBSA-N, RDHQFKQIGNGIED-UHFFFAOYSA-N, RDHQFKQIGNGIED-MRVPVSSYSA-N]	[203.238, 203.2356]		[-4.4]		[0.36 g/L]	[-2.86]	[Fatty Acyls]	[Fatty acid esters]			Organic compounds	Lipids and lipid-like molecules	Fatty Acyls	[Fatty acid esters]	-2.86	hydrophobic		hydrophobic	no	no	yes	no
acetylcarnitine	rs270607	5	131677085	NCBI build 36	5	131649186	A	G	0.0461	0.0071	7.01e-11	6244	Biocrates (MS)	serum	(Draisma et al. 2015)	[HMDB0000201]	[CHEBI:73024, CHEBI:57589, CHEBI:86045]	[1, 18230, 7045767]	[RDHQFKQIGNGIED-QMMMGPOBSA-N, RDHQFKQIGNGIED-UHFFFAOYSA-N, RDHQFKQIGNGIED-MRVPVSSYSA-N]	[203.238, 203.2356]		[-4.4]		[0.36 g/L]	[-2.86]	[Fatty Acyls]	[Fatty acid esters]			Organic compounds	Lipids and lipid-like molecules	Fatty Acyls	[Fatty acid esters]	-2.86	hydrophobic		hydrophobic	no	no	no	no
acetylcarnitine	rs2631370	5	131731675	NCBI build 36	5	131703776	T	C	-0.0473	0.0068	2.72e-12	6223	Biocrates (MS)	serum	(Draisma et al. 2015)	[HMDB0000201]	[CHEBI:73024, CHEBI:57589, CHEBI:86045]	[1, 18230, 7045767]	[RDHQFKQIGNGIED-QMMMGPOBSA-N, RDHQFKQIGNGIED-UHFFFAOYSA-N, RDHQFKQIGNGIED-MRVPVSSYSA-N]	[203.238, 203.2356]		[-4.4]		[0.36 g/L]	[-2.86]	[Fatty Acyls]	[Fatty acid esters]			Organic compounds	Lipids and lipid-like molecules	Fatty Acyls	[Fatty acid esters]	-2.86	hydrophobic		hydrophobic	no	no	no	no
acetylcarnitine	rs270605	5	131679710	NCBI build 36	5	131651811	T	C	-0.0469	0.0067	3.39e-12	6209	Biocrates (MS)	serum	(Draisma et al. 2015)	[HMDB0000201]	[CHEBI:73024, CHEBI:57589, CHEBI:86045]	[1, 18230, 7045767]	[RDHQFKQIGNGIED-QMMMGPOBSA-N, RDHQFKQIGNGIED-UHFFFAOYSA-N, RDHQFKQIGNGIED-MRVPVSSYSA-N]	[203.238, 203.2356]		[-4.4]		[0.36 g/L]	[-2.86]	[Fatty Acyls]	[Fatty acid esters]			Organic compounds	Lipids and lipid-like molecules	Fatty Acyls	[Fatty acid esters]	-2.86	hydrophobic		hydrophobic	no	no	no	no
acetylcarnitine	rs274567	5	131742308	NCBI build 36	5	131714409	T	C	0.0506	0.0068	7.06e-14	6265	Biocrates (MS)	serum	(Draisma et al. 2015)	[HMDB0000201]	[CHEBI:73024, CHEBI:57589, CHEBI:86045]	[1, 18230, 7045767]	[RDHQFKQIGNGIED-QMMMGPOBSA-N, RDHQFKQIGNGIED-UHFFFAOYSA-N, RDHQFKQIGNGIED-MRVPVSSYSA-N]	[203.238, 203.2356]		[-4.4]		[0.36 g/L]	[-2.86]	[Fatty Acyls]	[Fatty acid esters]			Organic compounds	Lipids and lipid-like molecules	Fatty Acyls	[Fatty acid esters]	-2.86	hydrophobic		hydrophobic	no	no	no	no
acetylcarnitine	rs272892	5	131692248	NCBI build 36	5	131664349	T	C	-0.0463	0.0071	8.87e-11	6207	Biocrates (MS)	serum	(Draisma et al. 2015)	[HMDB0000201]	[CHEBI:73024, CHEBI:57589, CHEBI:86045]	[1, 18230, 7045767]	[RDHQFKQIGNGIED-QMMMGPOBSA-N, RDHQFKQIGNGIED-UHFFFAOYSA-N, RDHQFKQIGNGIED-MRVPVSSYSA-N]	[203.238, 203.2356]		[-4.4]		[0.36 g/L]	[-2.86]	[Fatty Acyls]	[Fatty acid esters]			Organic compounds	Lipids and lipid-like molecules	Fatty Acyls	[Fatty acid esters]	-2.86	hydrophobic		hydrophobic	no	no	no	no
acetylcarnitine	rs2631362	5	131735192	NCBI build 36	5	131707293	A	G	-0.0456	0.0072	2.18e-10	6270	Biocrates (MS)	serum	(Draisma et al. 2015)	[HMDB0000201]	[CHEBI:73024, CHEBI:57589, CHEBI:86045]	[1, 18230, 7045767]	[RDHQFKQIGNGIED-QMMMGPOBSA-N, RDHQFKQIGNGIED-UHFFFAOYSA-N, RDHQFKQIGNGIED-MRVPVSSYSA-N]	[203.238, 203.2356]		[-4.4]		[0.36 g/L]	[-2.86]	[Fatty Acyls]	[Fatty acid esters]			Organic compounds	Lipids and lipid-like molecules	Fatty Acyls	[Fatty acid esters]	-2.86	hydrophobic		hydrophobic	no	no	no	no
acetylcarnitine	rs2631372	5	131731477	NCBI build 36	5	131703578	C	G	0.0457	0.0073	3.35e-10	6270	Biocrates (MS)	serum	(Draisma et al. 2015)	[HMDB0000201]	[CHEBI:73024, CHEBI:57589, CHEBI:86045]	[1, 18230, 7045767]	[RDHQFKQIGNGIED-QMMMGPOBSA-N, RDHQFKQIGNGIED-UHFFFAOYSA-N, RDHQFKQIGNGIED-MRVPVSSYSA-N]	[203.238, 203.2356]		[-4.4]		[0.36 g/L]	[-2.86]	[Fatty Acyls]	[Fatty acid esters]			Organic compounds	Lipids and lipid-like molecules	Fatty Acyls	[Fatty acid esters]	-2.86	hydrophobic		hydrophobic	no	no	no	no
acetylcarnitine	rs162892	5	131651149	NCBI build 36	5	131623250	A	G	0.0433	0.0074	4.17e-09	6019	Biocrates (MS)	serum	(Draisma et al. 2015)	[HMDB0000201]	[CHEBI:73024, CHEBI:57589, CHEBI:86045]	[1, 18230, 7045767]	[RDHQFKQIGNGIED-QMMMGPOBSA-N, RDHQFKQIGNGIED-UHFFFAOYSA-N, RDHQFKQIGNGIED-MRVPVSSYSA-N]	[203.238, 203.2356]		[-4.4]		[0.36 g/L]	[-2.86]	[Fatty Acyls]	[Fatty acid esters]			Organic compounds	Lipids and lipid-like molecules	Fatty Acyls	[Fatty acid esters]	-2.86	hydrophobic		hydrophobic	no	no	no	no
acetylcarnitine	rs1007602	5	131630065	NCBI build 36	5	131602166	T	C	0.0387	0.007	3.78e-08	6282	Biocrates (MS)	serum	(Draisma et al. 2015)	[HMDB0000201]	[CHEBI:73024, CHEBI:57589, CHEBI:86045]	[1, 18230, 7045767]	[RDHQFKQIGNGIED-QMMMGPOBSA-N, RDHQFKQIGNGIED-UHFFFAOYSA-N, RDHQFKQIGNGIED-MRVPVSSYSA-N]	[203.238, 203.2356]		[-4.4]		[0.36 g/L]	[-2.86]	[Fatty Acyls]	[Fatty acid esters]			Organic compounds	Lipids and lipid-like molecules	Fatty Acyls	[Fatty acid esters]	-2.86	hydrophobic		hydrophobic	no	no	no	no
acetylcarnitine	rs270601	5	131684896	NCBI build 36	5	131656997	T	C	0.0483	0.0072	1.62e-11	6240	Biocrates (MS)	serum	(Draisma et al. 2015)	[HMDB0000201]	[CHEBI:73024, CHEBI:57589, CHEBI:86045]	[1, 18230, 7045767]	[RDHQFKQIGNGIED-QMMMGPOBSA-N, RDHQFKQIGNGIED-UHFFFAOYSA-N, RDHQFKQIGNGIED-MRVPVSSYSA-N]	[203.238, 203.2356]		[-4.4]		[0.36 g/L]	[-2.86]	[Fatty Acyls]	[Fatty acid esters]			Organic compounds	Lipids and lipid-like molecules	Fatty Acyls	[Fatty acid esters]	-2.86	hydrophobic		hydrophobic	no	no	no	no
acetylcarnitine	rs273915	5	131688018	NCBI build 36	5	131660119	C	G	-0.0464	0.0071	7.93e-11	6260	Biocrates (MS)	serum	(Draisma et al. 2015)	[HMDB0000201]	[CHEBI:73024, CHEBI:57589, CHEBI:86045]	[1, 18230, 7045767]	[RDHQFKQIGNGIED-QMMMGPOBSA-N, RDHQFKQIGNGIED-UHFFFAOYSA-N, RDHQFKQIGNGIED-MRVPVSSYSA-N]	[203.238, 203.2356]		[-4.4]		[0.36 g/L]	[-2.86]	[Fatty Acyls]	[Fatty acid esters]			Organic compounds	Lipids and lipid-like molecules	Fatty Acyls	[Fatty acid esters]	-2.86	hydrophobic		hydrophobic	no	no	no	no
acetylcarnitine	rs273916	5	131687729	NCBI build 36	5	131659830	A	C	-0.0466	0.0072	6.96e-11	6206	Biocrates (MS)	serum	(Draisma et al. 2015)	[HMDB0000201]	[CHEBI:73024, CHEBI:57589, CHEBI:86045]	[1, 18230, 7045767]	[RDHQFKQIGNGIED-QMMMGPOBSA-N, RDHQFKQIGNGIED-UHFFFAOYSA-N, RDHQFKQIGNGIED-MRVPVSSYSA-N]	[203.238, 203.2356]		[-4.4]		[0.36 g/L]	[-2.86]	[Fatty Acyls]	[Fatty acid esters]			Organic compounds	Lipids and lipid-like molecules	Fatty Acyls	[Fatty acid esters]	-2.86	hydrophobic		hydrophobic	no	no	no	no
acetylcarnitine	rs272886	5	131693739	NCBI build 36	5	131665840	T	C	0.0467	0.0068	4.54e-12	6250	Biocrates (MS)	serum	(Draisma et al. 2015)	[HMDB0000201]	[CHEBI:73024, CHEBI:57589, CHEBI:86045]	[1, 18230, 7045767]	[RDHQFKQIGNGIED-QMMMGPOBSA-N, RDHQFKQIGNGIED-UHFFFAOYSA-N, RDHQFKQIGNGIED-MRVPVSSYSA-N]	[203.238, 203.2356]		[-4.4]		[0.36 g/L]	[-2.86]	[Fatty Acyls]	[Fatty acid esters]			Organic compounds	Lipids and lipid-like molecules	Fatty Acyls	[Fatty acid esters]	-2.86	hydrophobic		hydrophobic	no	no	no	no
acetylcarnitine	rs274546	5	131727766	NCBI build 36	5	131699867	A	G	0.0506	0.0068	8.87e-14	6258	Biocrates (MS)	serum	(Draisma et al. 2015)	[HMDB0000201]	[CHEBI:73024, CHEBI:57589, CHEBI:86045]	[1, 18230, 7045767]	[RDHQFKQIGNGIED-QMMMGPOBSA-N, RDHQFKQIGNGIED-UHFFFAOYSA-N, RDHQFKQIGNGIED-MRVPVSSYSA-N]	[203.238, 203.2356]		[-4.4]		[0.36 g/L]	[-2.86]	[Fatty Acyls]	[Fatty acid esters]			Organic compounds	Lipids and lipid-like molecules	Fatty Acyls	[Fatty acid esters]	-2.86	hydrophobic		hydrophobic	no	no	no	no
acetylcarnitine	rs272893	5	131690961	NCBI build 36	5	131663062	T	C	0.0508	0.0068	5.55e-14	6271	Biocrates (MS)	serum	(Draisma et al. 2015)	[HMDB0000201]	[CHEBI:73024, CHEBI:57589, CHEBI:86045]	[1, 18230, 7045767]	[RDHQFKQIGNGIED-QMMMGPOBSA-N, RDHQFKQIGNGIED-UHFFFAOYSA-N, RDHQFKQIGNGIED-MRVPVSSYSA-N]	[203.238, 203.2356]		[-4.4]		[0.36 g/L]	[-2.86]	[Fatty Acyls]	[Fatty acid esters]			Organic compounds	Lipids and lipid-like molecules	Fatty Acyls	[Fatty acid esters]	-2.86	hydrophobic		hydrophobic	no	no	no	no
acetylcarnitine	rs274559	5	131747969	NCBI build 36	5	131720070	A	G	-0.0511	0.0068	5.29e-14	6235	Biocrates (MS)	serum	(Draisma et al. 2015)	[HMDB0000201]	[CHEBI:73024, CHEBI:57589, CHEBI:86045]	[1, 18230, 7045767]	[RDHQFKQIGNGIED-QMMMGPOBSA-N, RDHQFKQIGNGIED-UHFFFAOYSA-N, RDHQFKQIGNGIED-MRVPVSSYSA-N]	[203.238, 203.2356]		[-4.4]		[0.36 g/L]	[-2.86]	[Fatty Acyls]	[Fatty acid esters]			Organic compounds	Lipids and lipid-like molecules	Fatty Acyls	[Fatty acid esters]	-2.86	hydrophobic		hydrophobic	no	no	no	no
acetylcarnitine	rs274558	5	131749073	NCBI build 36	5	131721174	A	G	-0.0488	0.0068	6.99e-13	6204	Biocrates (MS)	serum	(Draisma et al. 2015)	[HMDB0000201]	[CHEBI:73024, CHEBI:57589, CHEBI:86045]	[1, 18230, 7045767]	[RDHQFKQIGNGIED-QMMMGPOBSA-N, RDHQFKQIGNGIED-UHFFFAOYSA-N, RDHQFKQIGNGIED-MRVPVSSYSA-N]	[203.238, 203.2356]		[-4.4]		[0.36 g/L]	[-2.86]	[Fatty Acyls]	[Fatty acid esters]			Organic compounds	Lipids and lipid-like molecules	Fatty Acyls	[Fatty acid esters]	-2.86	hydrophobic		hydrophobic	no	no	no	no
acetylcarnitine	rs419291	5	131661254	NCBI build 36	5	131633355	T	C	0.0498	0.0069	4.33e-13	6207	Biocrates (MS)	serum	(Draisma et al. 2015)	[HMDB0000201]	[CHEBI:73024, CHEBI:57589, CHEBI:86045]	[1, 18230, 7045767]	[RDHQFKQIGNGIED-QMMMGPOBSA-N, RDHQFKQIGNGIED-UHFFFAOYSA-N, RDHQFKQIGNGIED-MRVPVSSYSA-N]	[203.238, 203.2356]		[-4.4]		[0.36 g/L]	[-2.86]	[Fatty Acyls]	[Fatty acid esters]			Organic compounds	Lipids and lipid-like molecules	Fatty Acyls	[Fatty acid esters]	-2.86	hydrophobic		hydrophobic	no	no	no	no
acetylcarnitine	rs272883	5	131696597	NCBI build 36	5	131668698	A	G	0.0456	0.0071	1.41e-10	6276	Biocrates (MS)	serum	(Draisma et al. 2015)	[HMDB0000201]	[CHEBI:73024, CHEBI:57589, CHEBI:86045]	[1, 18230, 7045767]	[RDHQFKQIGNGIED-QMMMGPOBSA-N, RDHQFKQIGNGIED-UHFFFAOYSA-N, RDHQFKQIGNGIED-MRVPVSSYSA-N]	[203.238, 203.2356]		[-4.4]		[0.36 g/L]	[-2.86]	[Fatty Acyls]	[Fatty acid esters]			Organic compounds	Lipids and lipid-like molecules	Fatty Acyls	[Fatty acid esters]	-2.86	hydrophobic		hydrophobic	no	no	no	no
acetylcarnitine	rs272882	5	131697060	NCBI build 36	5	131669161	T	G	-0.0457	0.0071	1.44e-10	6260	Biocrates (MS)	serum	(Draisma et al. 2015)	[HMDB0000201]	[CHEBI:73024, CHEBI:57589, CHEBI:86045]	[1, 18230, 7045767]	[RDHQFKQIGNGIED-QMMMGPOBSA-N, RDHQFKQIGNGIED-UHFFFAOYSA-N, RDHQFKQIGNGIED-MRVPVSSYSA-N]	[203.238, 203.2356]		[-4.4]		[0.36 g/L]	[-2.86]	[Fatty Acyls]	[Fatty acid esters]			Organic compounds	Lipids and lipid-like molecules	Fatty Acyls	[Fatty acid esters]	-2.86	hydrophobic		hydrophobic	no	no	no	no
acetylcarnitine	rs274560	5	131747349	NCBI build 36	5	131719450	T	C	-0.0516	0.0068	2.97e-14	6240	Biocrates (MS)	serum	(Draisma et al. 2015)	[HMDB0000201]	[CHEBI:73024, CHEBI:57589, CHEBI:86045]	[1, 18230, 7045767]	[RDHQFKQIGNGIED-QMMMGPOBSA-N, RDHQFKQIGNGIED-UHFFFAOYSA-N, RDHQFKQIGNGIED-MRVPVSSYSA-N]	[203.238, 203.2356]		[-4.4]		[0.36 g/L]	[-2.86]	[Fatty Acyls]	[Fatty acid esters]			Organic compounds	Lipids and lipid-like molecules	Fatty Acyls	[Fatty acid esters]	-2.86	hydrophobic		hydrophobic	no	no	no	no
acetylcarnitine	rs272884	5	131696553	NCBI build 36	5	131668654	C	G	-0.0459	0.0068	1.18e-11	6217	Biocrates (MS)	serum	(Draisma et al. 2015)	[HMDB0000201]	[CHEBI:73024, CHEBI:57589, CHEBI:86045]	[1, 18230, 7045767]	[RDHQFKQIGNGIED-QMMMGPOBSA-N, RDHQFKQIGNGIED-UHFFFAOYSA-N, RDHQFKQIGNGIED-MRVPVSSYSA-N]	[203.238, 203.2356]		[-4.4]		[0.36 g/L]	[-2.86]	[Fatty Acyls]	[Fatty acid esters]			Organic compounds	Lipids and lipid-like molecules	Fatty Acyls	[Fatty acid esters]	-2.86	hydrophobic		hydrophobic	no	no	no	no
acetylcarnitine	rs272867	5	131708956	NCBI build 36	5	131681057	A	G	-0.0466	0.0068	5.19e-12	6258	Biocrates (MS)	serum	(Draisma et al. 2015)	[HMDB0000201]	[CHEBI:73024, CHEBI:57589, CHEBI:86045]	[1, 18230, 7045767]	[RDHQFKQIGNGIED-QMMMGPOBSA-N, RDHQFKQIGNGIED-UHFFFAOYSA-N, RDHQFKQIGNGIED-MRVPVSSYSA-N]	[203.238, 203.2356]		[-4.4]		[0.36 g/L]	[-2.86]	[Fatty Acyls]	[Fatty acid esters]			Organic compounds	Lipids and lipid-like molecules	Fatty Acyls	[Fatty acid esters]	-2.86	hydrophobic		hydrophobic	no	no	no	no
acetylcarnitine	rs273911	5	131689425	NCBI build 36	5	131661526	C	G	0.0468	0.0071	5.55e-11	6234	Biocrates (MS)	serum	(Draisma et al. 2015)	[HMDB0000201]	[CHEBI:73024, CHEBI:57589, CHEBI:86045]	[1, 18230, 7045767]	[RDHQFKQIGNGIED-QMMMGPOBSA-N, RDHQFKQIGNGIED-UHFFFAOYSA-N, RDHQFKQIGNGIED-MRVPVSSYSA-N]	[203.238, 203.2356]		[-4.4]		[0.36 g/L]	[-2.86]	[Fatty Acyls]	[Fatty acid esters]			Organic compounds	Lipids and lipid-like molecules	Fatty Acyls	[Fatty acid esters]	-2.86	hydrophobic		hydrophobic	no	no	no	no
acetylcarnitine	rs272842	5	131684416	NCBI build 36	5	131656517	A	G	0.0486	0.0068	9.16e-13	6243	Biocrates (MS)	serum	(Draisma et al. 2015)	[HMDB0000201]	[CHEBI:73024, CHEBI:57589, CHEBI:86045]	[1, 18230, 7045767]	[RDHQFKQIGNGIED-QMMMGPOBSA-N, RDHQFKQIGNGIED-UHFFFAOYSA-N, RDHQFKQIGNGIED-MRVPVSSYSA-N]	[203.238, 203.2356]		[-4.4]		[0.36 g/L]	[-2.86]	[Fatty Acyls]	[Fatty acid esters]			Organic compounds	Lipids and lipid-like molecules	Fatty Acyls	[Fatty acid esters]	-2.86	hydrophobic		hydrophobic	no	no	no	no
acetylcarnitine	rs270602	5	131684599	NCBI build 36	5	131656700	T	C	0.0519	0.0068	1.82e-14	6260	Biocrates (MS)	serum	(Draisma et al. 2015)	[HMDB0000201]	[CHEBI:73024, CHEBI:57589, CHEBI:86045]	[1, 18230, 7045767]	[RDHQFKQIGNGIED-QMMMGPOBSA-N, RDHQFKQIGNGIED-UHFFFAOYSA-N, RDHQFKQIGNGIED-MRVPVSSYSA-N]	[203.238, 203.2356]		[-4.4]		[0.36 g/L]	[-2.86]	[Fatty Acyls]	[Fatty acid esters]			Organic compounds	Lipids and lipid-like molecules	Fatty Acyls	[Fatty acid esters]	-2.86	hydrophobic		hydrophobic	no	no	no	no
acetylcarnitine	rs270613	5	131668482	NCBI build 36	5	131640583	A	G	0.0454	0.0068	2.63e-11	6200	Biocrates (MS)	serum	(Draisma et al. 2015)	[HMDB0000201]	[CHEBI:73024, CHEBI:57589, CHEBI:86045]	[1, 18230, 7045767]	[RDHQFKQIGNGIED-QMMMGPOBSA-N, RDHQFKQIGNGIED-UHFFFAOYSA-N, RDHQFKQIGNGIED-MRVPVSSYSA-N]	[203.238, 203.2356]		[-4.4]		[0.36 g/L]	[-2.86]	[Fatty Acyls]	[Fatty acid esters]			Organic compounds	Lipids and lipid-like molecules	Fatty Acyls	[Fatty acid esters]	-2.86	hydrophobic		hydrophobic	no	no	no	no
acetylcarnitine	rs10058074	5	131714045	NCBI build 36	5	131686146	A	G	-0.0381	0.0068	2.23e-08	6211	Biocrates (MS)	serum	(Draisma et al. 2015)	[HMDB0000201]	[CHEBI:73024, CHEBI:57589, CHEBI:86045]	[1, 18230, 7045767]	[RDHQFKQIGNGIED-QMMMGPOBSA-N, RDHQFKQIGNGIED-UHFFFAOYSA-N, RDHQFKQIGNGIED-MRVPVSSYSA-N]	[203.238, 203.2356]		[-4.4]		[0.36 g/L]	[-2.86]	[Fatty Acyls]	[Fatty acid esters]			Organic compounds	Lipids and lipid-like molecules	Fatty Acyls	[Fatty acid esters]	-2.86	hydrophobic		hydrophobic	no	no	no	no
acetylcarnitine	rs7727544	5	131618433	NCBI build 36	5	131590534	T	C	-0.0391	0.0067	6.47e-09	6195	Biocrates (MS)	serum	(Draisma et al. 2015)	[HMDB0000201]	[CHEBI:73024, CHEBI:57589, CHEBI:86045]	[1, 18230, 7045767]	[RDHQFKQIGNGIED-QMMMGPOBSA-N, RDHQFKQIGNGIED-UHFFFAOYSA-N, RDHQFKQIGNGIED-MRVPVSSYSA-N]	[203.238, 203.2356]		[-4.4]		[0.36 g/L]	[-2.86]	[Fatty Acyls]	[Fatty acid esters]			Organic compounds	Lipids and lipid-like molecules	Fatty Acyls	[Fatty acid esters]	-2.86	hydrophobic		hydrophobic	no	no	no	no
acetylcarnitine	rs273901	5	131722259	NCBI build 36	5	131694360	T	G	-0.0468	0.0072	5.98e-11	6282	Biocrates (MS)	serum	(Draisma et al. 2015)	[HMDB0000201]	[CHEBI:73024, CHEBI:57589, CHEBI:86045]	[1, 18230, 7045767]	[RDHQFKQIGNGIED-QMMMGPOBSA-N, RDHQFKQIGNGIED-UHFFFAOYSA-N, RDHQFKQIGNGIED-MRVPVSSYSA-N]	[203.238, 203.2356]		[-4.4]		[0.36 g/L]	[-2.86]	[Fatty Acyls]	[Fatty acid esters]			Organic compounds	Lipids and lipid-like molecules	Fatty Acyls	[Fatty acid esters]	-2.86	hydrophobic		hydrophobic	no	no	no	no
acetylcarnitine	rs272881	5	131697163	NCBI build 36	5	131669264	A	G	-0.046	0.0068	1.11e-11	6218	Biocrates (MS)	serum	(Draisma et al. 2015)	[HMDB0000201]	[CHEBI:73024, CHEBI:57589, CHEBI:86045]	[1, 18230, 7045767]	[RDHQFKQIGNGIED-QMMMGPOBSA-N, RDHQFKQIGNGIED-UHFFFAOYSA-N, RDHQFKQIGNGIED-MRVPVSSYSA-N]	[203.238, 203.2356]		[-4.4]		[0.36 g/L]	[-2.86]	[Fatty Acyls]	[Fatty acid esters]			Organic compounds	Lipids and lipid-like molecules	Fatty Acyls	[Fatty acid esters]	-2.86	hydrophobic		hydrophobic	no	no	no	no
acetylcarnitine	rs273912	5	131689248	NCBI build 36	5	131661349	T	G	-0.0457	0.0072	1.81e-10	6262	Biocrates (MS)	serum	(Draisma et al. 2015)	[HMDB0000201]	[CHEBI:73024, CHEBI:57589, CHEBI:86045]	[1, 18230, 7045767]	[RDHQFKQIGNGIED-QMMMGPOBSA-N, RDHQFKQIGNGIED-UHFFFAOYSA-N, RDHQFKQIGNGIED-MRVPVSSYSA-N]	[203.238, 203.2356]		[-4.4]		[0.36 g/L]	[-2.86]	[Fatty Acyls]	[Fatty acid esters]			Organic compounds	Lipids and lipid-like molecules	Fatty Acyls	[Fatty acid esters]	-2.86	hydrophobic		hydrophobic	no	no	no	no
acetylcarnitine	rs12521097	5	131603237	NCBI build 36	5	131575338	A	G	-0.037	0.0067	3.33e-08	6125	Biocrates (MS)	serum	(Draisma et al. 2015)	[HMDB0000201]	[CHEBI:73024, CHEBI:57589, CHEBI:86045]	[1, 18230, 7045767]	[RDHQFKQIGNGIED-QMMMGPOBSA-N, RDHQFKQIGNGIED-UHFFFAOYSA-N, RDHQFKQIGNGIED-MRVPVSSYSA-N]	[203.238, 203.2356]		[-4.4]		[0.36 g/L]	[-2.86]	[Fatty Acyls]	[Fatty acid esters]			Organic compounds	Lipids and lipid-like molecules	Fatty Acyls	[Fatty acid esters]	-2.86	hydrophobic		hydrophobic	no	no	no	no
acetylcarnitine	rs7727038	5	131618156	NCBI build 36	5	131590257	T	C	-0.039	0.0067	7.16e-09	6192	Biocrates (MS)	serum	(Draisma et al. 2015)	[HMDB0000201]	[CHEBI:73024, CHEBI:57589, CHEBI:86045]	[1, 18230, 7045767]	[RDHQFKQIGNGIED-QMMMGPOBSA-N, RDHQFKQIGNGIED-UHFFFAOYSA-N, RDHQFKQIGNGIED-MRVPVSSYSA-N]	[203.238, 203.2356]		[-4.4]		[0.36 g/L]	[-2.86]	[Fatty Acyls]	[Fatty acid esters]			Organic compounds	Lipids and lipid-like molecules	Fatty Acyls	[Fatty acid esters]	-2.86	hydrophobic		hydrophobic	no	no	no	no
acetylcarnitine	rs272872	5	131703763	NCBI build 36	5	131675864	A	G	0.0465	0.0071	5.86e-11	6275	Biocrates (MS)	serum	(Draisma et al. 2015)	[HMDB0000201]	[CHEBI:73024, CHEBI:57589, CHEBI:86045]	[1, 18230, 7045767]	[RDHQFKQIGNGIED-QMMMGPOBSA-N, RDHQFKQIGNGIED-UHFFFAOYSA-N, RDHQFKQIGNGIED-MRVPVSSYSA-N]	[203.238, 203.2356]		[-4.4]		[0.36 g/L]	[-2.86]	[Fatty Acyls]	[Fatty acid esters]			Organic compounds	Lipids and lipid-like molecules	Fatty Acyls	[Fatty acid esters]	-2.86	hydrophobic		hydrophobic	no	no	no	no
acetylcarnitine	rs272875	5	131702787	NCBI build 36	5	131674888	T	C	0.0462	0.0068	8.92e-12	6221	Biocrates (MS)	serum	(Draisma et al. 2015)	[HMDB0000201]	[CHEBI:73024, CHEBI:57589, CHEBI:86045]	[1, 18230, 7045767]	[RDHQFKQIGNGIED-QMMMGPOBSA-N, RDHQFKQIGNGIED-UHFFFAOYSA-N, RDHQFKQIGNGIED-MRVPVSSYSA-N]	[203.238, 203.2356]		[-4.4]		[0.36 g/L]	[-2.86]	[Fatty Acyls]	[Fatty acid esters]			Organic compounds	Lipids and lipid-like molecules	Fatty Acyls	[Fatty acid esters]	-2.86	hydrophobic		hydrophobic	no	no	no	no
acetylcarnitine	rs272865	5	131709825	NCBI build 36	5	131681926	A	T	-0.0459	0.0069	2.14e-11	6042	Biocrates (MS)	serum	(Draisma et al. 2015)	[HMDB0000201]	[CHEBI:73024, CHEBI:57589, CHEBI:86045]	[1, 18230, 7045767]	[RDHQFKQIGNGIED-QMMMGPOBSA-N, RDHQFKQIGNGIED-UHFFFAOYSA-N, RDHQFKQIGNGIED-MRVPVSSYSA-N]	[203.238, 203.2356]		[-4.4]		[0.36 g/L]	[-2.86]	[Fatty Acyls]	[Fatty acid esters]			Organic compounds	Lipids and lipid-like molecules	Fatty Acyls	[Fatty acid esters]	-2.86	hydrophobic		hydrophobic	no	no	no	no
acetylcarnitine	rs272879	5	131698445	NCBI build 36	5	131670546	C	G	0.046	0.0068	1.07e-11	6220	Biocrates (MS)	serum	(Draisma et al. 2015)	[HMDB0000201]	[CHEBI:73024, CHEBI:57589, CHEBI:86045]	[1, 18230, 7045767]	[RDHQFKQIGNGIED-QMMMGPOBSA-N, RDHQFKQIGNGIED-UHFFFAOYSA-N, RDHQFKQIGNGIED-MRVPVSSYSA-N]	[203.238, 203.2356]		[-4.4]		[0.36 g/L]	[-2.86]	[Fatty Acyls]	[Fatty acid esters]			Organic compounds	Lipids and lipid-like molecules	Fatty Acyls	[Fatty acid esters]	-2.86	hydrophobic		hydrophobic	no	no	no	no
acetylcarnitine	rs272868	5	131708650	NCBI build 36	5	131680751	C	G	0.0463	0.0071	8.88e-11	6256	Biocrates (MS)	serum	(Draisma et al. 2015)	[HMDB0000201]	[CHEBI:73024, CHEBI:57589, CHEBI:86045]	[1, 18230, 7045767]	[RDHQFKQIGNGIED-QMMMGPOBSA-N, RDHQFKQIGNGIED-UHFFFAOYSA-N, RDHQFKQIGNGIED-MRVPVSSYSA-N]	[203.238, 203.2356]		[-4.4]		[0.36 g/L]	[-2.86]	[Fatty Acyls]	[Fatty acid esters]			Organic compounds	Lipids and lipid-like molecules	Fatty Acyls	[Fatty acid esters]	-2.86	hydrophobic		hydrophobic	no	no	no	no
acetylcarnitine	rs272878	5	131699668	NCBI build 36	5	131671769	T	C	0.0459	0.0071	1.27e-10	6260	Biocrates (MS)	serum	(Draisma et al. 2015)	[HMDB0000201]	[CHEBI:73024, CHEBI:57589, CHEBI:86045]	[1, 18230, 7045767]	[RDHQFKQIGNGIED-QMMMGPOBSA-N, RDHQFKQIGNGIED-UHFFFAOYSA-N, RDHQFKQIGNGIED-MRVPVSSYSA-N]	[203.238, 203.2356]		[-4.4]		[0.36 g/L]	[-2.86]	[Fatty Acyls]	[Fatty acid esters]			Organic compounds	Lipids and lipid-like molecules	Fatty Acyls	[Fatty acid esters]	-2.86	hydrophobic		hydrophobic	no	no	no	no
acetylcarnitine	rs272880	5	131698077	NCBI build 36	5	131670178	T	C	-0.0458	0.0071	1.31e-10	6246	Biocrates (MS)	serum	(Draisma et al. 2015)	[HMDB0000201]	[CHEBI:73024, CHEBI:57589, CHEBI:86045]	[1, 18230, 7045767]	[RDHQFKQIGNGIED-QMMMGPOBSA-N, RDHQFKQIGNGIED-UHFFFAOYSA-N, RDHQFKQIGNGIED-MRVPVSSYSA-N]	[203.238, 203.2356]		[-4.4]		[0.36 g/L]	[-2.86]	[Fatty Acyls]	[Fatty acid esters]			Organic compounds	Lipids and lipid-like molecules	Fatty Acyls	[Fatty acid esters]	-2.86	hydrophobic		hydrophobic	no	no	no	no
acetylcarnitine	rs272869	5	131705896	NCBI build 36	5	131677997	A	G	0.0501	0.0068	1.31e-13	6245	Biocrates (MS)	serum	(Draisma et al. 2015)	[HMDB0000201]	[CHEBI:73024, CHEBI:57589, CHEBI:86045]	[1, 18230, 7045767]	[RDHQFKQIGNGIED-QMMMGPOBSA-N, RDHQFKQIGNGIED-UHFFFAOYSA-N, RDHQFKQIGNGIED-MRVPVSSYSA-N]	[203.238, 203.2356]		[-4.4]		[0.36 g/L]	[-2.86]	[Fatty Acyls]	[Fatty acid esters]			Organic compounds	Lipids and lipid-like molecules	Fatty Acyls	[Fatty acid esters]	-2.86	hydrophobic		hydrophobic	no	no	no	no
acetylcarnitine	rs272874	5	131702945	NCBI build 36	5	131675046	T	C	-0.0502	0.007	6.9e-13	6252	Biocrates (MS)	serum	(Draisma et al. 2015)	[HMDB0000201]	[CHEBI:73024, CHEBI:57589, CHEBI:86045]	[1, 18230, 7045767]	[RDHQFKQIGNGIED-QMMMGPOBSA-N, RDHQFKQIGNGIED-UHFFFAOYSA-N, RDHQFKQIGNGIED-MRVPVSSYSA-N]	[203.238, 203.2356]		[-4.4]		[0.36 g/L]	[-2.86]	[Fatty Acyls]	[Fatty acid esters]			Organic compounds	Lipids and lipid-like molecules	Fatty Acyls	[Fatty acid esters]	-2.86	hydrophobic		hydrophobic	no	no	no	no
Ala/Gln	2:27548038_A/C	2	27548038	NCBI build 37	2	27548038	A	C	-0.098	0.016	4.98e-10	8545	Nightingale Health (MS)	serum	(Teslovich et al. 2018)													[ratio]	[ratio]	ratio	ratio	ratio	[ratio]	NA				no	no	no	no
Ala/Gln	2:27550967_A/G_exm-rs1049817	2	27550967	NCBI build 37	2	27550967	A	G	-0.101	0.016	1.3e-10	8545	Nightingale Health (MS)	serum	(Teslovich et al. 2018)													[ratio]	[ratio]	ratio	ratio	ratio	[ratio]	NA				no	no	no	no
Ala/Gln	2:27556721_G/A	2	27556721	NCBI build 37	2	27556721	G	A	-0.104	0.016	3.68e-11	8545	Nightingale Health (MS)	serum	(Teslovich et al. 2018)													[ratio]	[ratio]	ratio	ratio	ratio	[ratio]	NA				no	no	no	no
Ala/Gln	2:27558252_A/G_rs11684134	2	27558252	NCBI build 37	2	27558252	A	G	-0.093	0.016	3.6e-09	8545	Nightingale Health (MS)	serum	(Teslovich et al. 2018)													[ratio]	[ratio]	ratio	ratio	ratio	[ratio]	NA				no	no	no	no
Ala/Gln	2:27566989_T/C	2	27566989	NCBI build 37	2	27566989	T	C	-0.101	0.016	1.37e-10	8545	Nightingale Health (MS)	serum	(Teslovich et al. 2018)													[ratio]	[ratio]	ratio	ratio	ratio	[ratio]	NA				no	no	no	no
Ala/Gln	2:27567407_G/T_SNP2-27420911	2	27567407	NCBI build 37	2	27567407	G	T	-0.1	0.016	1.99e-10	8545	Nightingale Health (MS)	serum	(Teslovich et al. 2018)													[ratio]	[ratio]	ratio	ratio	ratio	[ratio]	NA				no	no	no	no
Ala/Gln	2:27567987_C/CA	2	27567987	NCBI build 37	2	27567987	C	CA	-0.096	0.016	1.22e-09	8545	Nightingale Health (MS)	serum	(Teslovich et al. 2018)													[ratio]	[ratio]	ratio	ratio	ratio	[ratio]	NA				no	no	no	no
Ala/Gln	2:27568565_T/C_rs10205219	2	27568565	NCBI build 37	2	27568565	T	C	-0.101	0.016	1.3e-10	8545	Nightingale Health (MS)	serum	(Teslovich et al. 2018)													[ratio]	[ratio]	ratio	ratio	ratio	[ratio]	NA				no	no	no	no
Ala/Gln	2:27568871_T/C	2	27568871	NCBI build 37	2	27568871	T	C	-0.102	0.016	9.08e-11	8545	Nightingale Health (MS)	serum	(Teslovich et al. 2018)													[ratio]	[ratio]	ratio	ratio	ratio	[ratio]	NA				no	no	no	no
Ala/Gln	2:27571848_C/A	2	27571848	NCBI build 37	2	27571848	C	A	-0.101	0.016	1.44e-10	8545	Nightingale Health (MS)	serum	(Teslovich et al. 2018)													[ratio]	[ratio]	ratio	ratio	ratio	[ratio]	NA				no	no	no	no
Ala/Gln	2:27572003_CTGATT/C	2	27572003	NCBI build 37	2	27572003	CTGATT	C	-0.102	0.016	1.54e-10	8545	Nightingale Health (MS)	serum	(Teslovich et al. 2018)													[ratio]	[ratio]	ratio	ratio	ratio	[ratio]	NA				no	no	no	no
Ala/Gln	2:27573503_C/CA	2	27573503	NCBI build 37	2	27573503	C	CA	-0.101	0.016	1.11e-10	8545	Nightingale Health (MS)	serum	(Teslovich et al. 2018)													[ratio]	[ratio]	ratio	ratio	ratio	[ratio]	NA				no	no	no	no
Ala/Gln	2:27574953_T/C_rs4665969	2	27574953	NCBI build 37	2	27574953	T	C	-0.1	0.016	1.99e-10	8545	Nightingale Health (MS)	serum	(Teslovich et al. 2018)													[ratio]	[ratio]	ratio	ratio	ratio	[ratio]	NA				no	no	no	no
Ala/Gln	2:27579231_T/C_SNP2-27432735	2	27579231	NCBI build 37	2	27579231	T	C	-0.1	0.016	2.09e-10	8545	Nightingale Health (MS)	serum	(Teslovich et al. 2018)													[ratio]	[ratio]	ratio	ratio	ratio	[ratio]	NA				no	no	no	no
Ala/Gln	2:27583273_A/G_rs6716894	2	27583273	NCBI build 37	2	27583273	A	G	-0.088	0.016	2.52e-08	8545	Nightingale Health (MS)	serum	(Teslovich et al. 2018)													[ratio]	[ratio]	ratio	ratio	ratio	[ratio]	NA				no	no	no	no
Ala/Gln	2:27584666_A/G_rs7586601	2	27584666	NCBI build 37	2	27584666	A	G	-0.104	0.016	2.87e-11	8545	Nightingale Health (MS)	serum	(Teslovich et al. 2018)													[ratio]	[ratio]	ratio	ratio	ratio	[ratio]	NA				no	no	no	no
Ala/Gln	2:27585385_T/TA	2	27585385	NCBI build 37	2	27585385	T	TA	-0.109	0.016	8.67e-12	8545	Nightingale Health (MS)	serum	(Teslovich et al. 2018)													[ratio]	[ratio]	ratio	ratio	ratio	[ratio]	NA				no	no	no	no
Ala/Gln	2:27589810_T/C_rs2280737	2	27589810	NCBI build 37	2	27589810	T	C	-0.087	0.016	3.11e-08	8545	Nightingale Health (MS)	serum	(Teslovich et al. 2018)													[ratio]	[ratio]	ratio	ratio	ratio	[ratio]	NA				no	no	no	no
Ala/Gln	2:27598097_T/C	2	27598097	NCBI build 37	2	27598097	T	C	-0.167	0.016	9.92e-26	8545	Nightingale Health (MS)	serum	(Teslovich et al. 2018)													[ratio]	[ratio]	ratio	ratio	ratio	[ratio]	NA				no	no	no	no
Ala/Gln	2:27619049_C/G	2	27619049	NCBI build 37	2	27619049	C	G	-0.088	0.016	2.03e-08	8545	Nightingale Health (MS)	serum	(Teslovich et al. 2018)													[ratio]	[ratio]	ratio	ratio	ratio	[ratio]	NA				no	no	no	no
Ala/Gln	2:27625661_A/G	2	27625661	NCBI build 37	2	27625661	A	G	-0.09	0.016	1.46e-08	8545	Nightingale Health (MS)	serum	(Teslovich et al. 2018)													[ratio]	[ratio]	ratio	ratio	ratio	[ratio]	NA				no	no	no	no
Ala/Gln	2:27635463_A/G_rs1728918	2	27635463	NCBI build 37	2	27635463	A	G	-0.132	0.019	1.36e-12	8545	Nightingale Health (MS)	serum	(Teslovich et al. 2018)													[ratio]	[ratio]	ratio	ratio	ratio	[ratio]	NA				no	no	no	no
Ala/Gln	2:27648726_T/C_SNP2-27502230	2	27648726	NCBI build 37	2	27648726	T	C	-0.09	0.016	9.59e-09	8545	Nightingale Health (MS)	serum	(Teslovich et al. 2018)													[ratio]	[ratio]	ratio	ratio	ratio	[ratio]	NA				no	no	no	no
Ala/Gln	2:27649929_T/G	2	27649929	NCBI build 37	2	27649929	T	G	-0.092	0.016	4.58e-09	8545	Nightingale Health (MS)	serum	(Teslovich et al. 2018)													[ratio]	[ratio]	ratio	ratio	ratio	[ratio]	NA				no	no	no	no
Ala/Gln	2:27651375_C/T	2	27651375	NCBI build 37	2	27651375	C	T	-0.09	0.016	1.06e-08	8545	Nightingale Health (MS)	serum	(Teslovich et al. 2018)													[ratio]	[ratio]	ratio	ratio	ratio	[ratio]	NA				no	no	no	no
Ala/Gln	2:27656822_G/GA	2	27656822	NCBI build 37	2	27656822	G	GA	-0.092	0.016	5.61e-09	8545	Nightingale Health (MS)	serum	(Teslovich et al. 2018)													[ratio]	[ratio]	ratio	ratio	ratio	[ratio]	NA				no	no	no	no
Ala/Gln	2:27656823_A/AC	2	27656823	NCBI build 37	2	27656823	A	AC	-0.093	0.016	6.63e-09	8545	Nightingale Health (MS)	serum	(Teslovich et al. 2018)													[ratio]	[ratio]	ratio	ratio	ratio	[ratio]	NA				no	no	no	no
Ala/Gln	2:27667520_T/TTTTG	2	27667520	NCBI build 37	2	27667520	T	TTTTG	-0.093	0.016	2.96e-09	8545	Nightingale Health (MS)	serum	(Teslovich et al. 2018)													[ratio]	[ratio]	ratio	ratio	ratio	[ratio]	NA				no	no	no	no
Ala/Gln	2:27674931_AAAC/A	2	27674931	NCBI build 37	2	27674931	AAAC	A	-0.129	0.021	8.8e-10	8545	Nightingale Health (MS)	serum	(Teslovich et al. 2018)													[ratio]	[ratio]	ratio	ratio	ratio	[ratio]	NA				no	no	no	no
Ala/Gln	2:27678471_A/G	2	27678471	NCBI build 37	2	27678471	A	G	-0.096	0.016	1.13e-09	8545	Nightingale Health (MS)	serum	(Teslovich et al. 2018)													[ratio]	[ratio]	ratio	ratio	ratio	[ratio]	NA				no	no	no	no
Ala/Gln	2:27684957_T/C	2	27684957	NCBI build 37	2	27684957	T	C	-0.096	0.016	1.14e-09	8545	Nightingale Health (MS)	serum	(Teslovich et al. 2018)													[ratio]	[ratio]	ratio	ratio	ratio	[ratio]	NA				no	no	no	no
Ala/Gln	2:27685388_G/A	2	27685388	NCBI build 37	2	27685388	G	A	-0.096	0.016	1.12e-09	8545	Nightingale Health (MS)	serum	(Teslovich et al. 2018)													[ratio]	[ratio]	ratio	ratio	ratio	[ratio]	NA				no	no	no	no
Ala/Gln	2:27686480_A/G	2	27686480	NCBI build 37	2	27686480	A	G	0.138	0.023	4.08e-09	8545	Nightingale Health (MS)	serum	(Teslovich et al. 2018)													[ratio]	[ratio]	ratio	ratio	ratio	[ratio]	NA				no	no	no	no
Ala/Gln	2:27710421_C/T	2	27710421	NCBI build 37	2	27710421	C	T	0.13	0.024	4.19e-08	8545	Nightingale Health (MS)	serum	(Teslovich et al. 2018)													[ratio]	[ratio]	ratio	ratio	ratio	[ratio]	NA				no	no	no	no
Ala/Gln	2:27730940_T/C_exm181733	2	27730940	NCBI build 37	2	27730940	T	C	-0.181	0.016	1.36e-29	8545	Nightingale Health (MS)	serum	(Teslovich et al. 2018)													[ratio]	[ratio]	ratio	ratio	ratio	[ratio]	NA				yes	no	yes	no
Ala/Gln	2:27731212_T/C_rs3817588	2	27731212	NCBI build 37	2	27731212	T	C	-0.119	0.018	2.23e-11	8545	Nightingale Health (MS)	serum	(Teslovich et al. 2018)													[ratio]	[ratio]	ratio	ratio	ratio	[ratio]	NA				no	no	no	yes
Ala/Gln	2:27732570_A/AT	2	27732570	NCBI build 37	2	27732570	A	AT	-0.135	0.021	1.32e-10	8545	Nightingale Health (MS)	serum	(Teslovich et al. 2018)													[ratio]	[ratio]	ratio	ratio	ratio	[ratio]	NA				no	no	no	no
Ala/Gln	2:27734972_G/A	2	27734972	NCBI build 37	2	27734972	G	A	-0.16	0.016	4.31e-24	8545	Nightingale Health (MS)	serum	(Teslovich et al. 2018)													[ratio]	[ratio]	ratio	ratio	ratio	[ratio]	NA				no	no	no	no
Ala/Gln	2:27735033_G/A	2	27735033	NCBI build 37	2	27735033	G	A	0.135	0.024	2.19e-08	8545	Nightingale Health (MS)	serum	(Teslovich et al. 2018)													[ratio]	[ratio]	ratio	ratio	ratio	[ratio]	NA				no	no	no	no
Ala/Gln	2:27741072_C/G	2	27741072	NCBI build 37	2	27741072	C	G	-0.156	0.016	5.49e-23	8545	Nightingale Health (MS)	serum	(Teslovich et al. 2018)													[ratio]	[ratio]	ratio	ratio	ratio	[ratio]	NA				no	no	no	no
Ala/Gln	2:27741105_A/G	2	27741105	NCBI build 37	2	27741105	A	G	-0.157	0.016	3.34e-23	8545	Nightingale Health (MS)	serum	(Teslovich et al. 2018)													[ratio]	[ratio]	ratio	ratio	ratio	[ratio]	NA				no	no	no	no
Ala/Gln	2:27741237_T/C_exm-rs780094	2	27741237	NCBI build 37	2	27741237	T	C	-0.174	0.016	1.32e-27	8545	Nightingale Health (MS)	serum	(Teslovich et al. 2018)													[ratio]	[ratio]	ratio	ratio	ratio	[ratio]	NA				no	no	no	no
Ala/Gln	2:27742603_T/C_exm-rs780093	2	27742603	NCBI build 37	2	27742603	T	C	-0.17	0.016	3.25e-26	8545	Nightingale Health (MS)	serum	(Teslovich et al. 2018)													[ratio]	[ratio]	ratio	ratio	ratio	[ratio]	NA				no	no	no	no
Ala/Gln	2:27743154_A/G_rs780092	2	27743154	NCBI build 37	2	27743154	A	G	-0.122	0.021	4.1e-09	8545	Nightingale Health (MS)	serum	(Teslovich et al. 2018)													[ratio]	[ratio]	ratio	ratio	ratio	[ratio]	NA				no	no	no	no
Ala/Gln	2:27743215_A/G	2	27743215	NCBI build 37	2	27743215	A	G	-0.121	0.021	4.71e-09	8545	Nightingale Health (MS)	serum	(Teslovich et al. 2018)													[ratio]	[ratio]	ratio	ratio	ratio	[ratio]	NA				no	no	no	no
Ala/Gln	2:27744089_A/G	2	27744089	NCBI build 37	2	27744089	A	G	-0.122	0.021	4.15e-09	8545	Nightingale Health (MS)	serum	(Teslovich et al. 2018)													[ratio]	[ratio]	ratio	ratio	ratio	[ratio]	NA				no	no	no	no
Ala/Gln	2:27748597_C/A	2	27748597	NCBI build 37	2	27748597	C	A	-0.153	0.016	3.41e-22	8545	Nightingale Health (MS)	serum	(Teslovich et al. 2018)													[ratio]	[ratio]	ratio	ratio	ratio	[ratio]	NA				no	no	no	no
Ala/Gln	2:27748624_A/G_exm-rs1260333	2	27748624	NCBI build 37	2	27748624	A	G	-0.153	0.016	3.49e-22	8545	Nightingale Health (MS)	serum	(Teslovich et al. 2018)													[ratio]	[ratio]	ratio	ratio	ratio	[ratio]	NA				no	no	no	no
Ala/Gln	2:27748712_CAT/C	2	27748712	NCBI build 37	2	27748712	CAT	C	-0.156	0.016	6.17e-23	8545	Nightingale Health (MS)	serum	(Teslovich et al. 2018)													[ratio]	[ratio]	ratio	ratio	ratio	[ratio]	NA				no	no	no	no
Ala/Gln	2:27748904_G/A	2	27748904	NCBI build 37	2	27748904	G	A	-0.154	0.016	2.17e-22	8545	Nightingale Health (MS)	serum	(Teslovich et al. 2018)													[ratio]	[ratio]	ratio	ratio	ratio	[ratio]	NA				no	no	no	no
Ala/Gln	2:27750139_C/T	2	27750139	NCBI build 37	2	27750139	C	T	-0.122	0.021	5.03e-09	8545	Nightingale Health (MS)	serum	(Teslovich et al. 2018)													[ratio]	[ratio]	ratio	ratio	ratio	[ratio]	NA				no	no	no	no
Ala/Gln	2:27751562_A/C	2	27751562	NCBI build 37	2	27751562	A	C	-0.122	0.021	4.31e-09	8545	Nightingale Health (MS)	serum	(Teslovich et al. 2018)													[ratio]	[ratio]	ratio	ratio	ratio	[ratio]	NA				no	no	no	no
Ala/Gln	2:27752871_C/T	2	27752871	NCBI build 37	2	27752871	C	T	-0.159	0.016	8.38e-24	8545	Nightingale Health (MS)	serum	(Teslovich et al. 2018)													[ratio]	[ratio]	ratio	ratio	ratio	[ratio]	NA				no	no	no	no
Ala/Gln	2:27753878_A/C	2	27753878	NCBI build 37	2	27753878	A	C	0.137	0.019	1.16e-12	8545	Nightingale Health (MS)	serum	(Teslovich et al. 2018)													[ratio]	[ratio]	ratio	ratio	ratio	[ratio]	NA				no	no	no	no
Ala/Gln	2:27754625_CAT/C	2	27754625	NCBI build 37	2	27754625	CAT	C	-0.109	0.02	2.39e-08	8545	Nightingale Health (MS)	serum	(Teslovich et al. 2018)													[ratio]	[ratio]	ratio	ratio	ratio	[ratio]	NA				no	no	no	no
Ala/Gln	2:27755112_T/G	2	27755112	NCBI build 37	2	27755112	T	G	-0.108	0.02	3.26e-08	8545	Nightingale Health (MS)	serum	(Teslovich et al. 2018)													[ratio]	[ratio]	ratio	ratio	ratio	[ratio]	NA				no	no	no	no
Ala/Gln	2:27755825_G/A	2	27755825	NCBI build 37	2	27755825	G	A	0.146	0.017	1.47e-17	8545	Nightingale Health (MS)	serum	(Teslovich et al. 2018)													[ratio]	[ratio]	ratio	ratio	ratio	[ratio]	NA				no	no	no	no
Ala/Gln	2:27757343_A/G_SNP2-27610847	2	27757343	NCBI build 37	2	27757343	A	G	-0.109	0.02	2.2e-08	8545	Nightingale Health (MS)	serum	(Teslovich et al. 2018)													[ratio]	[ratio]	ratio	ratio	ratio	[ratio]	NA				no	no	no	no
Ala/Gln	2:27761436_C/A	2	27761436	NCBI build 37	2	27761436	C	A	0.146	0.017	1.28e-17	8545	Nightingale Health (MS)	serum	(Teslovich et al. 2018)													[ratio]	[ratio]	ratio	ratio	ratio	[ratio]	NA				no	no	no	no
Ala/Gln	2:27764781_G/T	2	27764781	NCBI build 37	2	27764781	G	T	-0.109	0.019	2.06e-08	8545	Nightingale Health (MS)	serum	(Teslovich et al. 2018)													[ratio]	[ratio]	ratio	ratio	ratio	[ratio]	NA				no	no	no	no
Ala/Gln	2:27765480_T/C	2	27765480	NCBI build 37	2	27765480	T	C	-0.109	0.02	2.17e-08	8545	Nightingale Health (MS)	serum	(Teslovich et al. 2018)													[ratio]	[ratio]	ratio	ratio	ratio	[ratio]	NA				no	no	no	no
Ala/Gln	2:27765587_T/C	2	27765587	NCBI build 37	2	27765587	T	C	0.146	0.017	1.61e-17	8545	Nightingale Health (MS)	serum	(Teslovich et al. 2018)													[ratio]	[ratio]	ratio	ratio	ratio	[ratio]	NA				no	no	no	no
Ala/Gln	2:27766284_G/A	2	27766284	NCBI build 37	2	27766284	G	A	0.145	0.017	2.69e-17	8545	Nightingale Health (MS)	serum	(Teslovich et al. 2018)													[ratio]	[ratio]	ratio	ratio	ratio	[ratio]	NA				no	no	no	no
Ala/Gln	2:27767488_GC/G	2	27767488	NCBI build 37	2	27767488	GC	G	0.146	0.017	1.5e-17	8545	Nightingale Health (MS)	serum	(Teslovich et al. 2018)													[ratio]	[ratio]	ratio	ratio	ratio	[ratio]	NA				no	no	no	no
Ala/Gln	2:27768381_C/T	2	27768381	NCBI build 37	2	27768381	C	T	-0.109	0.019	2.1e-08	8545	Nightingale Health (MS)	serum	(Teslovich et al. 2018)													[ratio]	[ratio]	ratio	ratio	ratio	[ratio]	NA				no	no	no	no
Ala/Gln	2:27771415_C/T	2	27771415	NCBI build 37	2	27771415	C	T	-0.109	0.019	2.1e-08	8545	Nightingale Health (MS)	serum	(Teslovich et al. 2018)													[ratio]	[ratio]	ratio	ratio	ratio	[ratio]	NA				no	no	no	no
Ala/Gln	2:27774449_G/A	2	27774449	NCBI build 37	2	27774449	G	A	-0.109	0.019	2.04e-08	8545	Nightingale Health (MS)	serum	(Teslovich et al. 2018)													[ratio]	[ratio]	ratio	ratio	ratio	[ratio]	NA				no	no	no	no
Ala/Gln	2:27776631_AT/A	2	27776631	NCBI build 37	2	27776631	AT	A	0.153	0.017	2.3e-18	8545	Nightingale Health (MS)	serum	(Teslovich et al. 2018)													[ratio]	[ratio]	ratio	ratio	ratio	[ratio]	NA				no	no	no	no
Ala/Gln	2:27777651_G/T	2	27777651	NCBI build 37	2	27777651	G	T	-0.109	0.019	2.01e-08	8545	Nightingale Health (MS)	serum	(Teslovich et al. 2018)													[ratio]	[ratio]	ratio	ratio	ratio	[ratio]	NA				no	no	no	no
Ala/Gln	2:27778016_T/C	2	27778016	NCBI build 37	2	27778016	T	C	-0.11	0.02	1.81e-08	8545	Nightingale Health (MS)	serum	(Teslovich et al. 2018)													[ratio]	[ratio]	ratio	ratio	ratio	[ratio]	NA				no	no	yes	no
Ala/Gln	2:27778167_A/C	2	27778167	NCBI build 37	2	27778167	A	C	0.145	0.017	1.86e-17	8545	Nightingale Health (MS)	serum	(Teslovich et al. 2018)													[ratio]	[ratio]	ratio	ratio	ratio	[ratio]	NA				no	no	no	no
Ala/Gln	2:27778560_A/G	2	27778560	NCBI build 37	2	27778560	A	G	0.146	0.017	1.66e-17	8545	Nightingale Health (MS)	serum	(Teslovich et al. 2018)													[ratio]	[ratio]	ratio	ratio	ratio	[ratio]	NA				no	no	no	no
Ala/Gln	2:27778572_G/A	2	27778572	NCBI build 37	2	27778572	G	A	0.145	0.017	1.73e-17	8545	Nightingale Health (MS)	serum	(Teslovich et al. 2018)													[ratio]	[ratio]	ratio	ratio	ratio	[ratio]	NA				no	no	no	no
Ala/Gln	2:27780502_GA/G	2	27780502	NCBI build 37	2	27780502	GA	G	-0.099	0.017	7.05e-09	8545	Nightingale Health (MS)	serum	(Teslovich et al. 2018)													[ratio]	[ratio]	ratio	ratio	ratio	[ratio]	NA				no	no	no	no
Ala/Gln	2:27781791_GGAGGGA/G	2	27781791	NCBI build 37	2	27781791	GGAGGGA	G	-0.107	0.02	3.95e-08	8545	Nightingale Health (MS)	serum	(Teslovich et al. 2018)													[ratio]	[ratio]	ratio	ratio	ratio	[ratio]	NA				no	no	no	no
Ala/Gln	2:27783392_T/C	2	27783392	NCBI build 37	2	27783392	T	C	-0.109	0.02	2.63e-08	8545	Nightingale Health (MS)	serum	(Teslovich et al. 2018)													[ratio]	[ratio]	ratio	ratio	ratio	[ratio]	NA				no	no	no	no
Ala/Gln	2:27783801_T/C_rs4665382	2	27783801	NCBI build 37	2	27783801	T	C	0.145	0.017	1.91e-17	8545	Nightingale Health (MS)	serum	(Teslovich et al. 2018)													[ratio]	[ratio]	ratio	ratio	ratio	[ratio]	NA				no	no	no	no
Ala/Gln	2:27784034_C/T	2	27784034	NCBI build 37	2	27784034	C	T	-0.109	0.02	2.64e-08	8545	Nightingale Health (MS)	serum	(Teslovich et al. 2018)													[ratio]	[ratio]	ratio	ratio	ratio	[ratio]	NA				no	no	no	no
Ala/Gln	2:27784300_A/C	2	27784300	NCBI build 37	2	27784300	A	C	-0.109	0.02	2.66e-08	8545	Nightingale Health (MS)	serum	(Teslovich et al. 2018)													[ratio]	[ratio]	ratio	ratio	ratio	[ratio]	NA				no	no	no	no
Ala/Gln	2:27784658_C/T	2	27784658	NCBI build 37	2	27784658	C	T	0.145	0.017	1.91e-17	8545	Nightingale Health (MS)	serum	(Teslovich et al. 2018)													[ratio]	[ratio]	ratio	ratio	ratio	[ratio]	NA				no	no	no	no
Ala/Gln	2:27786188_A/T	2	27786188	NCBI build 37	2	27786188	A	T	0.145	0.017	1.91e-17	8545	Nightingale Health (MS)	serum	(Teslovich et al. 2018)													[ratio]	[ratio]	ratio	ratio	ratio	[ratio]	NA				no	no	no	no
Ala/Gln	2:27786929_T/C	2	27786929	NCBI build 37	2	27786929	T	C	-0.109	0.02	2.7e-08	8545	Nightingale Health (MS)	serum	(Teslovich et al. 2018)													[ratio]	[ratio]	ratio	ratio	ratio	[ratio]	NA				no	no	no	no
Ala/Gln	2:27789861_T/A	2	27789861	NCBI build 37	2	27789861	T	A	-0.109	0.02	2.74e-08	8545	Nightingale Health (MS)	serum	(Teslovich et al. 2018)													[ratio]	[ratio]	ratio	ratio	ratio	[ratio]	NA				no	no	no	no
Ala/Gln	2:27791555_C/G	2	27791555	NCBI build 37	2	27791555	C	G	0.145	0.017	2.54e-17	8545	Nightingale Health (MS)	serum	(Teslovich et al. 2018)													[ratio]	[ratio]	ratio	ratio	ratio	[ratio]	NA				no	no	no	no
Ala/Gln	2:27792323_A/C	2	27792323	NCBI build 37	2	27792323	A	C	-0.109	0.019	2.71e-08	8545	Nightingale Health (MS)	serum	(Teslovich et al. 2018)													[ratio]	[ratio]	ratio	ratio	ratio	[ratio]	NA				no	no	no	no
Ala/Gln	2:27793921_G/T_SNP2-27647425	2	27793921	NCBI build 37	2	27793921	G	T	0.145	0.017	2.54e-17	8545	Nightingale Health (MS)	serum	(Teslovich et al. 2018)													[ratio]	[ratio]	ratio	ratio	ratio	[ratio]	NA				no	no	no	no
Ala/Gln	2:27796927_A/G	2	27796927	NCBI build 37	2	27796927	A	G	-0.108	0.019	2.74e-08	8545	Nightingale Health (MS)	serum	(Teslovich et al. 2018)													[ratio]	[ratio]	ratio	ratio	ratio	[ratio]	NA				no	no	no	no
Ala/Gln	2:27801493_T/C_exm181838	2	27801493	NCBI build 37	2	27801493	T	C	0.145	0.017	1.91e-17	8545	Nightingale Health (MS)	serum	(Teslovich et al. 2018)													[ratio]	[ratio]	ratio	ratio	ratio	[ratio]	NA				no	no	no	no
Ala/Gln	2:27801759_A/G_exm181843	2	27801759	NCBI build 37	2	27801759	A	G	0.145	0.017	1.91e-17	8545	Nightingale Health (MS)	serum	(Teslovich et al. 2018)													[ratio]	[ratio]	ratio	ratio	ratio	[ratio]	NA				no	no	no	no
Ala/Gln	2:27802805_A/G_rs3811644	2	27802805	NCBI build 37	2	27802805	A	G	-0.108	0.019	2.78e-08	8545	Nightingale Health (MS)	serum	(Teslovich et al. 2018)													[ratio]	[ratio]	ratio	ratio	ratio	[ratio]	NA				no	no	no	no
Ala/Gln	2:27808154_T/C_rs6734059	2	27808154	NCBI build 37	2	27808154	T	C	-0.108	0.019	2.89e-08	8545	Nightingale Health (MS)	serum	(Teslovich et al. 2018)													[ratio]	[ratio]	ratio	ratio	ratio	[ratio]	NA				no	no	no	no
Ala/Gln	2:27811722_A/G	2	27811722	NCBI build 37	2	27811722	A	G	0.145	0.017	2.22e-17	8545	Nightingale Health (MS)	serum	(Teslovich et al. 2018)													[ratio]	[ratio]	ratio	ratio	ratio	[ratio]	NA				no	no	no	no
Ala/Gln	2:27812252_G/A_rs6760250	2	27812252	NCBI build 37	2	27812252	G	A	0.146	0.017	1.34e-17	8545	Nightingale Health (MS)	serum	(Teslovich et al. 2018)													[ratio]	[ratio]	ratio	ratio	ratio	[ratio]	NA				no	no	no	no
Ala/Gln	2:27814374_C/T	2	27814374	NCBI build 37	2	27814374	C	T	-0.109	0.02	2.41e-08	8545	Nightingale Health (MS)	serum	(Teslovich et al. 2018)													[ratio]	[ratio]	ratio	ratio	ratio	[ratio]	NA				no	no	no	no
Ala/Gln	2:27814438_C/T	2	27814438	NCBI build 37	2	27814438	C	T	-0.108	0.02	3.42e-08	8545	Nightingale Health (MS)	serum	(Teslovich et al. 2018)													[ratio]	[ratio]	ratio	ratio	ratio	[ratio]	NA				no	no	no	no
Ala/Gln	2:27815510_A/C_exm-rs13022873	2	27815510	NCBI build 37	2	27815510	A	C	0.145	0.017	1.91e-17	8545	Nightingale Health (MS)	serum	(Teslovich et al. 2018)													[ratio]	[ratio]	ratio	ratio	ratio	[ratio]	NA				no	no	no	no
Ala/Gln	2:27816315_G/A	2	27816315	NCBI build 37	2	27816315	G	A	-0.108	0.019	3.14e-08	8545	Nightingale Health (MS)	serum	(Teslovich et al. 2018)													[ratio]	[ratio]	ratio	ratio	ratio	[ratio]	NA				no	no	no	no
Ala/Gln	2:27816593_T/C_SNP2-27670097	2	27816593	NCBI build 37	2	27816593	T	C	-0.108	0.019	3.17e-08	8545	Nightingale Health (MS)	serum	(Teslovich et al. 2018)													[ratio]	[ratio]	ratio	ratio	ratio	[ratio]	NA				no	no	no	no
Ala/Gln	2:27817817_G/A	2	27817817	NCBI build 37	2	27817817	G	A	0.145	0.017	1.78e-17	8545	Nightingale Health (MS)	serum	(Teslovich et al. 2018)													[ratio]	[ratio]	ratio	ratio	ratio	[ratio]	NA				no	no	no	no
Ala/Gln	2:27818721_C/G	2	27818721	NCBI build 37	2	27818721	C	G	-0.108	0.02	3.56e-08	8545	Nightingale Health (MS)	serum	(Teslovich et al. 2018)													[ratio]	[ratio]	ratio	ratio	ratio	[ratio]	NA				no	no	no	no
Ala/Gln	2:27819172_G/A_SNP2-27672676	2	27819172	NCBI build 37	2	27819172	G	A	-0.108	0.019	3.2e-08	8545	Nightingale Health (MS)	serum	(Teslovich et al. 2018)													[ratio]	[ratio]	ratio	ratio	ratio	[ratio]	NA				no	no	no	no
Ala/Gln	2:27821482_C/T	2	27821482	NCBI build 37	2	27821482	C	T	0.144	0.017	3.35e-17	8545	Nightingale Health (MS)	serum	(Teslovich et al. 2018)													[ratio]	[ratio]	ratio	ratio	ratio	[ratio]	NA				no	no	no	no
Ala/Gln	2:27822283_G/GAC	2	27822283	NCBI build 37	2	27822283	G	GAC	-0.108	0.02	3.07e-08	8545	Nightingale Health (MS)	serum	(Teslovich et al. 2018)													[ratio]	[ratio]	ratio	ratio	ratio	[ratio]	NA				no	no	no	no
Ala/Gln	2:27824168_G/C	2	27824168	NCBI build 37	2	27824168	G	C	-0.108	0.019	3.36e-08	8545	Nightingale Health (MS)	serum	(Teslovich et al. 2018)													[ratio]	[ratio]	ratio	ratio	ratio	[ratio]	NA				no	no	no	no
Ala/Gln	2:27824485_C/G	2	27824485	NCBI build 37	2	27824485	C	G	-0.108	0.019	3.33e-08	8545	Nightingale Health (MS)	serum	(Teslovich et al. 2018)													[ratio]	[ratio]	ratio	ratio	ratio	[ratio]	NA				no	no	no	no
Ala/Gln	2:27825715_T/C_SNP2-27679219	2	27825715	NCBI build 37	2	27825715	T	C	0.145	0.017	1.82e-17	8545	Nightingale Health (MS)	serum	(Teslovich et al. 2018)													[ratio]	[ratio]	ratio	ratio	ratio	[ratio]	NA				no	no	no	no
Ala/Gln	2:27827092_C/T	2	27827092	NCBI build 37	2	27827092	C	T	0.145	0.017	1.82e-17	8545	Nightingale Health (MS)	serum	(Teslovich et al. 2018)													[ratio]	[ratio]	ratio	ratio	ratio	[ratio]	NA				no	no	no	no
Ala/Gln	2:27827196_G/T_rs2141372	2	27827196	NCBI build 37	2	27827196	G	T	-0.108	0.019	3.21e-08	8545	Nightingale Health (MS)	serum	(Teslovich et al. 2018)													[ratio]	[ratio]	ratio	ratio	ratio	[ratio]	NA				no	no	no	no
Ala/Gln	2:27830067_A/G	2	27830067	NCBI build 37	2	27830067	A	G	-0.108	0.019	3.14e-08	8545	Nightingale Health (MS)	serum	(Teslovich et al. 2018)													[ratio]	[ratio]	ratio	ratio	ratio	[ratio]	NA				no	no	no	no
Ala/Gln	2:27831607_T/C_SNP2-27685111	2	27831607	NCBI build 37	2	27831607	T	C	-0.108	0.019	3.11e-08	8545	Nightingale Health (MS)	serum	(Teslovich et al. 2018)													[ratio]	[ratio]	ratio	ratio	ratio	[ratio]	NA				no	no	no	no
Ala/Gln	2:27832055_A/G	2	27832055	NCBI build 37	2	27832055	A	G	0.145	0.017	1.8e-17	8545	Nightingale Health (MS)	serum	(Teslovich et al. 2018)													[ratio]	[ratio]	ratio	ratio	ratio	[ratio]	NA				no	no	no	no
Ala/Gln	2:27833502_T/C	2	27833502	NCBI build 37	2	27833502	T	C	0.146	0.017	1.1e-17	8545	Nightingale Health (MS)	serum	(Teslovich et al. 2018)													[ratio]	[ratio]	ratio	ratio	ratio	[ratio]	NA				no	no	no	no
Ala/Gln	2:27833687_C/T	2	27833687	NCBI build 37	2	27833687	C	T	0.145	0.017	1.75e-17	8545	Nightingale Health (MS)	serum	(Teslovich et al. 2018)													[ratio]	[ratio]	ratio	ratio	ratio	[ratio]	NA				no	no	no	no
Ala/Gln	2:27834152_T/C	2	27834152	NCBI build 37	2	27834152	T	C	0.145	0.017	1.67e-17	8545	Nightingale Health (MS)	serum	(Teslovich et al. 2018)													[ratio]	[ratio]	ratio	ratio	ratio	[ratio]	NA				no	no	no	no
Ala/Gln	2:27834615_A/C	2	27834615	NCBI build 37	2	27834615	A	C	-0.108	0.02	2.77e-08	8545	Nightingale Health (MS)	serum	(Teslovich et al. 2018)													[ratio]	[ratio]	ratio	ratio	ratio	[ratio]	NA				no	no	no	no
Ala/Gln	2:27835082_G/A	2	27835082	NCBI build 37	2	27835082	G	A	-0.109	0.019	2.45e-08	8545	Nightingale Health (MS)	serum	(Teslovich et al. 2018)													[ratio]	[ratio]	ratio	ratio	ratio	[ratio]	NA				no	no	no	no
Ala/Gln	2:27836605_C/T	2	27836605	NCBI build 37	2	27836605	C	T	0.145	0.017	1.71e-17	8545	Nightingale Health (MS)	serum	(Teslovich et al. 2018)													[ratio]	[ratio]	ratio	ratio	ratio	[ratio]	NA				no	no	no	no
Ala/Gln	2:27837673_CT/C	2	27837673	NCBI build 37	2	27837673	CT	C	-0.108	0.02	4.53e-08	8545	Nightingale Health (MS)	serum	(Teslovich et al. 2018)													[ratio]	[ratio]	ratio	ratio	ratio	[ratio]	NA				no	no	no	no
Ala/Gln	2:27838549_G/A	2	27838549	NCBI build 37	2	27838549	G	A	-0.109	0.02	2.52e-08	8545	Nightingale Health (MS)	serum	(Teslovich et al. 2018)													[ratio]	[ratio]	ratio	ratio	ratio	[ratio]	NA				no	no	no	no
Ala/Gln	2:27839369_T/C	2	27839369	NCBI build 37	2	27839369	T	C	0.139	0.017	7.11e-17	8545	Nightingale Health (MS)	serum	(Teslovich et al. 2018)													[ratio]	[ratio]	ratio	ratio	ratio	[ratio]	NA				no	no	no	no
Ala/Gln	2:27839539_T/C	2	27839539	NCBI build 37	2	27839539	T	C	0.139	0.017	7.24e-17	8545	Nightingale Health (MS)	serum	(Teslovich et al. 2018)													[ratio]	[ratio]	ratio	ratio	ratio	[ratio]	NA				no	no	no	no
Ala/Gln	2:27839832_C/G	2	27839832	NCBI build 37	2	27839832	C	G	-0.109	0.02	2.56e-08	8545	Nightingale Health (MS)	serum	(Teslovich et al. 2018)													[ratio]	[ratio]	ratio	ratio	ratio	[ratio]	NA				no	no	no	no
Ala/Gln	2:27840640_G/C	2	27840640	NCBI build 37	2	27840640	G	C	0.145	0.017	1.73e-17	8545	Nightingale Health (MS)	serum	(Teslovich et al. 2018)													[ratio]	[ratio]	ratio	ratio	ratio	[ratio]	NA				no	no	no	no
Ala/Gln	2:27840754_G/A	2	27840754	NCBI build 37	2	27840754	G	A	-0.11	0.02	1.92e-08	8545	Nightingale Health (MS)	serum	(Teslovich et al. 2018)													[ratio]	[ratio]	ratio	ratio	ratio	[ratio]	NA				no	no	no	no
Ala/Gln	2:27851918_G/A_exm182139	2	27851918	NCBI build 37	2	27851918	G	A	0.139	0.018	5.63e-15	8545	Nightingale Health (MS)	serum	(Teslovich et al. 2018)													[ratio]	[ratio]	ratio	ratio	ratio	[ratio]	NA				no	no	no	no
Ala/Gln	2:27853245_C/G	2	27853245	NCBI build 37	2	27853245	C	G	0.139	0.018	6.32e-15	8545	Nightingale Health (MS)	serum	(Teslovich et al. 2018)													[ratio]	[ratio]	ratio	ratio	ratio	[ratio]	NA				no	no	no	no
Ala/Gln	2:27854524_G/A	2	27854524	NCBI build 37	2	27854524	G	A	0.138	0.018	6.85e-15	8545	Nightingale Health (MS)	serum	(Teslovich et al. 2018)													[ratio]	[ratio]	ratio	ratio	ratio	[ratio]	NA				no	no	no	no
Ala/Gln	2:27859351_T/A	2	27859351	NCBI build 37	2	27859351	T	A	0.131	0.017	3.36e-14	8545	Nightingale Health (MS)	serum	(Teslovich et al. 2018)													[ratio]	[ratio]	ratio	ratio	ratio	[ratio]	NA				no	no	no	no
Ala/Gln	2:27872312_AATAT/A	2	27872312	NCBI build 37	2	27872312	AATAT	A	0.13	0.019	2.29e-11	8545	Nightingale Health (MS)	serum	(Teslovich et al. 2018)													[ratio]	[ratio]	ratio	ratio	ratio	[ratio]	NA				no	no	no	no
Ala/Gln	2:27892023_A/T	2	27892023	NCBI build 37	2	27892023	A	T	0.13	0.019	1.59e-11	8545	Nightingale Health (MS)	serum	(Teslovich et al. 2018)													[ratio]	[ratio]	ratio	ratio	ratio	[ratio]	NA				no	no	no	no
Ala/Gln	2:27901728_C/T	2	27901728	NCBI build 37	2	27901728	C	T	0.13	0.019	1.59e-11	8545	Nightingale Health (MS)	serum	(Teslovich et al. 2018)													[ratio]	[ratio]	ratio	ratio	ratio	[ratio]	NA				no	no	no	no
Ala/Gln	2:27910706_A/C_rs13023094	2	27910706	NCBI build 37	2	27910706	A	C	0.13	0.019	1.59e-11	8545	Nightingale Health (MS)	serum	(Teslovich et al. 2018)													[ratio]	[ratio]	ratio	ratio	ratio	[ratio]	NA				no	no	no	no
Ala/Gln	2:27913188_T/C	2	27913188	NCBI build 37	2	27913188	T	C	0.13	0.019	1.59e-11	8545	Nightingale Health (MS)	serum	(Teslovich et al. 2018)													[ratio]	[ratio]	ratio	ratio	ratio	[ratio]	NA				no	no	no	no
Ala/Gln	2:27928797_T/C	2	27928797	NCBI build 37	2	27928797	T	C	0.13	0.019	1.59e-11	8545	Nightingale Health (MS)	serum	(Teslovich et al. 2018)													[ratio]	[ratio]	ratio	ratio	ratio	[ratio]	NA				no	no	no	no
Ala/Gln	2:27932587_A/G	2	27932587	NCBI build 37	2	27932587	A	G	0.13	0.019	1.65e-11	8545	Nightingale Health (MS)	serum	(Teslovich et al. 2018)													[ratio]	[ratio]	ratio	ratio	ratio	[ratio]	NA				no	no	no	no
Ala/Gln	2:27933642_C/T	2	27933642	NCBI build 37	2	27933642	C	T	0.13	0.019	1.7e-11	8545	Nightingale Health (MS)	serum	(Teslovich et al. 2018)													[ratio]	[ratio]	ratio	ratio	ratio	[ratio]	NA				no	no	no	no
Ala/Gln	2:27934731_G/A	2	27934731	NCBI build 37	2	27934731	G	A	0.13	0.019	1.65e-11	8545	Nightingale Health (MS)	serum	(Teslovich et al. 2018)													[ratio]	[ratio]	ratio	ratio	ratio	[ratio]	NA				no	no	no	no
Ala/Gln	2:27950837_G/A	2	27950837	NCBI build 37	2	27950837	G	A	0.126	0.019	5.18e-11	8545	Nightingale Health (MS)	serum	(Teslovich et al. 2018)													[ratio]	[ratio]	ratio	ratio	ratio	[ratio]	NA				no	no	no	no
Ala/Gln	2:27967260_G/C	2	27967260	NCBI build 37	2	27967260	G	C	0.133	0.019	9.29e-12	8545	Nightingale Health (MS)	serum	(Teslovich et al. 2018)													[ratio]	[ratio]	ratio	ratio	ratio	[ratio]	NA				no	no	no	no
Ala/Gln	2:27987221_C/G	2	27987221	NCBI build 37	2	27987221	C	G	0.128	0.02	1.51e-10	8545	Nightingale Health (MS)	serum	(Teslovich et al. 2018)													[ratio]	[ratio]	ratio	ratio	ratio	[ratio]	NA				no	no	no	no
Ala/Gln	2:28003174_G/T	2	28003174	NCBI build 37	2	28003174	G	T	0.127	0.019	7.48e-11	8545	Nightingale Health (MS)	serum	(Teslovich et al. 2018)													[ratio]	[ratio]	ratio	ratio	ratio	[ratio]	NA				no	no	no	no
Ala/Gln	2:28066122_T/C_rs74446114	2	28066122	NCBI build 37	2	28066122	T	C	0.138	0.02	4.22e-12	8545	Nightingale Health (MS)	serum	(Teslovich et al. 2018)													[ratio]	[ratio]	ratio	ratio	ratio	[ratio]	NA				no	no	no	no
Ala/Gln	2:28085544_C/A	2	28085544	NCBI build 37	2	28085544	C	A	0.138	0.02	5.87e-12	8545	Nightingale Health (MS)	serum	(Teslovich et al. 2018)													[ratio]	[ratio]	ratio	ratio	ratio	[ratio]	NA				no	no	no	no
Ala/Gln	2:28113911_A/G_SNP2-27967415	2	28113911	NCBI build 37	2	28113911	A	G	0.136	0.02	1.1e-11	8545	Nightingale Health (MS)	serum	(Teslovich et al. 2018)													[ratio]	[ratio]	ratio	ratio	ratio	[ratio]	NA				no	yes	no	yes
Ala/Gln	10:99359412_C/T_rs7078003	10	99359412	NCBI build 37	10	99359412	C	T	-0.115	0.02	1.1e-08	8545	Nightingale Health (MS)	serum	(Teslovich et al. 2018)													[ratio]	[ratio]	ratio	ratio	ratio	[ratio]	NA				no	no	no	no
Ala/Gln	10:99359739_T/C_SNP10-99349729	10	99359739	NCBI build 37	10	99359739	T	C	-0.115	0.02	9.94e-09	8545	Nightingale Health (MS)	serum	(Teslovich et al. 2018)													[ratio]	[ratio]	ratio	ratio	ratio	[ratio]	NA				no	yes	yes	no
Ala/Gln	12:56129339_C/T	12	56129339	NCBI build 37	12	56129339	C	T	0.225	0.041	3.44e-08	8545	Nightingale Health (MS)	serum	(Teslovich et al. 2018)													[ratio]	[ratio]	ratio	ratio	ratio	[ratio]	NA				no	no	no	no
Ala/Gln	12:56179298_G/A	12	56179298	NCBI build 37	12	56179298	G	A	0.226	0.041	3.59e-08	8545	Nightingale Health (MS)	serum	(Teslovich et al. 2018)													[ratio]	[ratio]	ratio	ratio	ratio	[ratio]	NA				no	no	no	no
Ala/Gln	12:56455295_G/A	12	56455295	NCBI build 37	12	56455295	G	A	0.243	0.041	3.06e-09	8545	Nightingale Health (MS)	serum	(Teslovich et al. 2018)													[ratio]	[ratio]	ratio	ratio	ratio	[ratio]	NA				no	no	no	no
Ala/Gln	12:56564811_G/A_rs7960225	12	56564811	NCBI build 37	12	56564811	G	A	0.096	0.016	3.72e-09	8545	Nightingale Health (MS)	serum	(Teslovich et al. 2018)													[ratio]	[ratio]	ratio	ratio	ratio	[ratio]	NA				no	no	no	no
Ala/Gln	12:56664288_G/A	12	56664288	NCBI build 37	12	56664288	G	A	0.247	0.041	1.44e-09	8545	Nightingale Health (MS)	serum	(Teslovich et al. 2018)													[ratio]	[ratio]	ratio	ratio	ratio	[ratio]	NA				no	no	no	no
Ala/Gln	12:56806580_TAC/T	12	56806580	NCBI build 37	12	56806580	TAC	T	0.205	0.037	2.16e-08	8545	Nightingale Health (MS)	serum	(Teslovich et al. 2018)													[ratio]	[ratio]	ratio	ratio	ratio	[ratio]	NA				no	no	no	no
Ala/Gln	12:56816814_C/A_rs774048	12	56816814	NCBI build 37	12	56816814	C	A	0.198	0.034	9.43e-09	8545	Nightingale Health (MS)	serum	(Teslovich et al. 2018)													[ratio]	[ratio]	ratio	ratio	ratio	[ratio]	NA				no	no	no	no
Ala/Gln	12:56816978_C/T_rs774049	12	56816978	NCBI build 37	12	56816978	C	T	0.198	0.034	9.44e-09	8545	Nightingale Health (MS)	serum	(Teslovich et al. 2018)													[ratio]	[ratio]	ratio	ratio	ratio	[ratio]	NA				no	no	no	no
Ala/Gln	12:56818922_C/T_rs774050	12	56818922	NCBI build 37	12	56818922	C	T	0.198	0.034	9.43e-09	8545	Nightingale Health (MS)	serum	(Teslovich et al. 2018)													[ratio]	[ratio]	ratio	ratio	ratio	[ratio]	NA				no	no	no	no
Ala/Gln	12:56823317_A/G	12	56823317	NCBI build 37	12	56823317	A	G	-0.198	0.034	8.68e-09	8545	Nightingale Health (MS)	serum	(Teslovich et al. 2018)													[ratio]	[ratio]	ratio	ratio	ratio	[ratio]	NA				no	no	no	no
Ala/Gln	12:56826451_G/A	12	56826451	NCBI build 37	12	56826451	G	A	0.238	0.036	2.6e-11	8545	Nightingale Health (MS)	serum	(Teslovich et al. 2018)													[ratio]	[ratio]	ratio	ratio	ratio	[ratio]	NA				no	yes	yes	no
Ala/Gln	12:56832409_G/A	12	56832409	NCBI build 37	12	56832409	G	A	-0.201	0.033	1.53e-09	8545	Nightingale Health (MS)	serum	(Teslovich et al. 2018)													[ratio]	[ratio]	ratio	ratio	ratio	[ratio]	NA				no	no	no	no
Ala/Gln	12:56833708_T/C	12	56833708	NCBI build 37	12	56833708	T	C	0.236	0.032	1.79e-13	8545	Nightingale Health (MS)	serum	(Teslovich et al. 2018)													[ratio]	[ratio]	ratio	ratio	ratio	[ratio]	NA				no	no	no	no
Ala/Gln	12:56834983_T/A	12	56834983	NCBI build 37	12	56834983	T	A	0.228	0.029	3.86e-15	8545	Nightingale Health (MS)	serum	(Teslovich et al. 2018)													[ratio]	[ratio]	ratio	ratio	ratio	[ratio]	NA				no	no	no	no
Ala/Gln	12:56837004_G/A	12	56837004	NCBI build 37	12	56837004	G	A	0.236	0.032	1.73e-13	8545	Nightingale Health (MS)	serum	(Teslovich et al. 2018)													[ratio]	[ratio]	ratio	ratio	ratio	[ratio]	NA				no	no	no	no
Ala/Gln	12:56837979_C/T	12	56837979	NCBI build 37	12	56837979	C	T	0.227	0.029	4.63e-15	8545	Nightingale Health (MS)	serum	(Teslovich et al. 2018)													[ratio]	[ratio]	ratio	ratio	ratio	[ratio]	NA				no	no	no	no
Ala/Gln	12:56838745_G/A_rs774045	12	56838745	NCBI build 37	12	56838745	G	A	0.229	0.029	2.8e-15	8545	Nightingale Health (MS)	serum	(Teslovich et al. 2018)													[ratio]	[ratio]	ratio	ratio	ratio	[ratio]	NA				no	no	no	no
Ala/Gln	12:56840506_C/T	12	56840506	NCBI build 37	12	56840506	C	T	0.235	0.032	1.93e-13	8545	Nightingale Health (MS)	serum	(Teslovich et al. 2018)													[ratio]	[ratio]	ratio	ratio	ratio	[ratio]	NA				no	no	no	no
Ala/Gln	12:56844559_A/G_SNP12-55130826	12	56844559	NCBI build 37	12	56844559	A	G	-0.236	0.032	1.78e-13	8545	Nightingale Health (MS)	serum	(Teslovich et al. 2018)													[ratio]	[ratio]	ratio	ratio	ratio	[ratio]	NA				no	no	no	no
Ala/Gln	12:56845358_T/C	12	56845358	NCBI build 37	12	56845358	T	C	-0.088	0.016	4.03e-08	8545	Nightingale Health (MS)	serum	(Teslovich et al. 2018)													[ratio]	[ratio]	ratio	ratio	ratio	[ratio]	NA				no	no	no	no
Ala/Gln	12:56845843_T/A	12	56845843	NCBI build 37	12	56845843	T	A	0.225	0.029	5.65e-15	8545	Nightingale Health (MS)	serum	(Teslovich et al. 2018)													[ratio]	[ratio]	ratio	ratio	ratio	[ratio]	NA				no	no	no	no
Ala/Gln	12:56846490_C/T_rs1082214	12	56846490	NCBI build 37	12	56846490	C	T	0.225	0.029	5.56e-15	8545	Nightingale Health (MS)	serum	(Teslovich et al. 2018)													[ratio]	[ratio]	ratio	ratio	ratio	[ratio]	NA				no	no	no	no
Ala/Gln	12:56849340_C/G	12	56849340	NCBI build 37	12	56849340	C	G	0.238	0.032	1.23e-13	8545	Nightingale Health (MS)	serum	(Teslovich et al. 2018)													[ratio]	[ratio]	ratio	ratio	ratio	[ratio]	NA				no	no	no	no
Ala/Gln	12:56850012_C/T	12	56850012	NCBI build 37	12	56850012	C	T	0.238	0.032	1.23e-13	8545	Nightingale Health (MS)	serum	(Teslovich et al. 2018)													[ratio]	[ratio]	ratio	ratio	ratio	[ratio]	NA				no	no	no	no
Ala/Gln	12:56851014_C/T	12	56851014	NCBI build 37	12	56851014	C	T	0.262	0.034	1.13e-14	8545	Nightingale Health (MS)	serum	(Teslovich et al. 2018)													[ratio]	[ratio]	ratio	ratio	ratio	[ratio]	NA				no	no	no	no
Ala/Gln	12:56852097_C/T	12	56852097	NCBI build 37	12	56852097	C	T	0.259	0.034	1.98e-14	8545	Nightingale Health (MS)	serum	(Teslovich et al. 2018)													[ratio]	[ratio]	ratio	ratio	ratio	[ratio]	NA				no	no	no	no
Ala/Gln	12:56853231_C/A_rs7313455	12	56853231	NCBI build 37	12	56853231	C	A	-0.09	0.016	1.94e-08	8545	Nightingale Health (MS)	serum	(Teslovich et al. 2018)													[ratio]	[ratio]	ratio	ratio	ratio	[ratio]	NA				no	no	no	no
Ala/Gln	12:56853529_T/TA	12	56853529	NCBI build 37	12	56853529	T	TA	-0.109	0.016	1.5e-11	8545	Nightingale Health (MS)	serum	(Teslovich et al. 2018)													[ratio]	[ratio]	ratio	ratio	ratio	[ratio]	NA				no	no	no	no
Ala/Gln	12:56853531_A/AG	12	56853531	NCBI build 37	12	56853531	A	AG	-0.109	0.016	1.34e-11	8545	Nightingale Health (MS)	serum	(Teslovich et al. 2018)													[ratio]	[ratio]	ratio	ratio	ratio	[ratio]	NA				no	no	no	no
Ala/Gln	12:56856618_C/T_rs12313841	12	56856618	NCBI build 37	12	56856618	C	T	-0.128	0.016	2.17e-15	8545	Nightingale Health (MS)	serum	(Teslovich et al. 2018)													[ratio]	[ratio]	ratio	ratio	ratio	[ratio]	NA				no	no	no	no
Ala/Gln	12:56857057_C/T_rs2638319	12	56857057	NCBI build 37	12	56857057	C	T	0.126	0.016	7.78e-15	8545	Nightingale Health (MS)	serum	(Teslovich et al. 2018)													[ratio]	[ratio]	ratio	ratio	ratio	[ratio]	NA				no	no	no	no
Ala/Gln	12:56857422_C/T	12	56857422	NCBI build 37	12	56857422	C	T	0.126	0.016	7.69e-15	8545	Nightingale Health (MS)	serum	(Teslovich et al. 2018)													[ratio]	[ratio]	ratio	ratio	ratio	[ratio]	NA				no	no	no	no
Ala/Gln	12:56858317_G/A	12	56858317	NCBI build 37	12	56858317	G	A	-0.129	0.016	3e-15	8545	Nightingale Health (MS)	serum	(Teslovich et al. 2018)													[ratio]	[ratio]	ratio	ratio	ratio	[ratio]	NA				no	no	no	no
Ala/Gln	12:56860020_G/A	12	56860020	NCBI build 37	12	56860020	G	A	0.294	0.02	1.2e-48	8545	Nightingale Health (MS)	serum	(Teslovich et al. 2018)													[ratio]	[ratio]	ratio	ratio	ratio	[ratio]	NA				no	no	no	no
Ala/Gln	12:56860073_C/T	12	56860073	NCBI build 37	12	56860073	C	T	-0.292	0.02	1.76e-48	8545	Nightingale Health (MS)	serum	(Teslovich et al. 2018)													[ratio]	[ratio]	ratio	ratio	ratio	[ratio]	NA				no	no	no	no
Ala/Gln	12:56860577_G/A	12	56860577	NCBI build 37	12	56860577	G	A	0.293	0.02	2.26e-48	8545	Nightingale Health (MS)	serum	(Teslovich et al. 2018)													[ratio]	[ratio]	ratio	ratio	ratio	[ratio]	NA				no	no	no	no
Ala/Gln	12:56861034_T/C_SNP12-55147301	12	56861034	NCBI build 37	12	56861034	T	C	0.295	0.02	1.56e-48	8545	Nightingale Health (MS)	serum	(Teslovich et al. 2018)													[ratio]	[ratio]	ratio	ratio	ratio	[ratio]	NA				no	no	no	no
Ala/Gln	12:56861458_A/G_rs7302925	12	56861458	NCBI build 37	12	56861458	A	G	-0.293	0.02	1.27e-48	8545	Nightingale Health (MS)	serum	(Teslovich et al. 2018)													[ratio]	[ratio]	ratio	ratio	ratio	[ratio]	NA				no	no	no	no
Ala/Gln	12:56863564_A/AAC	12	56863564	NCBI build 37	12	56863564	A	AAC	-0.292	0.02	2.59e-48	8545	Nightingale Health (MS)	serum	(Teslovich et al. 2018)													[ratio]	[ratio]	ratio	ratio	ratio	[ratio]	NA				no	no	no	no
Ala/Gln	12:56863565_A/ACC	12	56863565	NCBI build 37	12	56863565	A	ACC	-0.279	0.02	1.57e-44	8545	Nightingale Health (MS)	serum	(Teslovich et al. 2018)													[ratio]	[ratio]	ratio	ratio	ratio	[ratio]	NA				no	no	no	no
Ala/Gln	12:56863769_T/C	12	56863769	NCBI build 37	12	56863769	T	C	0.267	0.035	1.2e-14	8545	Nightingale Health (MS)	serum	(Teslovich et al. 2018)													[ratio]	[ratio]	ratio	ratio	ratio	[ratio]	NA				no	no	no	no
Ala/Gln	12:56863770_G/C	12	56863770	NCBI build 37	12	56863770	G	C	0.294	0.02	2.45e-48	8545	Nightingale Health (MS)	serum	(Teslovich et al. 2018)													[ratio]	[ratio]	ratio	ratio	ratio	[ratio]	NA				no	no	no	no
Ala/Gln	12:56865040_G/T	12	56865040	NCBI build 37	12	56865040	G	T	0.293	0.02	3e-48	8545	Nightingale Health (MS)	serum	(Teslovich et al. 2018)													[ratio]	[ratio]	ratio	ratio	ratio	[ratio]	NA				no	no	no	no
Ala/Gln	12:56865056_G/C	12	56865056	NCBI build 37	12	56865056	G	C	0.293	0.02	3.13e-48	8545	Nightingale Health (MS)	serum	(Teslovich et al. 2018)													[ratio]	[ratio]	ratio	ratio	ratio	[ratio]	NA				no	no	no	no
Ala/Gln	12:56865338_A/G_exm1013725	12	56865338	NCBI build 37	12	56865338	A	G	0.293	0.02	3.63e-48	8545	Nightingale Health (MS)	serum	(Teslovich et al. 2018)													[ratio]	[ratio]	ratio	ratio	ratio	[ratio]	NA				no	yes	yes	no
Ala/Gln	12:56866334_T/A	12	56866334	NCBI build 37	12	56866334	T	A	0.293	0.02	3.84e-48	8545	Nightingale Health (MS)	serum	(Teslovich et al. 2018)													[ratio]	[ratio]	ratio	ratio	ratio	[ratio]	NA				no	no	no	no
Ala/Gln	12:56866962_C/T_rs2657878	12	56866962	NCBI build 37	12	56866962	C	T	0.29	0.02	2.48e-48	8545	Nightingale Health (MS)	serum	(Teslovich et al. 2018)													[ratio]	[ratio]	ratio	ratio	ratio	[ratio]	NA				no	no	no	no
Ala/Gln	12:56869279_T/A	12	56869279	NCBI build 37	12	56869279	T	A	0.247	0.036	6.54e-12	8545	Nightingale Health (MS)	serum	(Teslovich et al. 2018)													[ratio]	[ratio]	ratio	ratio	ratio	[ratio]	NA				no	no	no	no
Ala/Gln	12:56869577_C/CT	12	56869577	NCBI build 37	12	56869577	C	CT	0.126	0.016	1.16e-14	8545	Nightingale Health (MS)	serum	(Teslovich et al. 2018)													[ratio]	[ratio]	ratio	ratio	ratio	[ratio]	NA				no	no	no	no
Ala/Gln	12:56871314_G/A	12	56871314	NCBI build 37	12	56871314	G	A	-0.128	0.016	5.36e-15	8545	Nightingale Health (MS)	serum	(Teslovich et al. 2018)													[ratio]	[ratio]	ratio	ratio	ratio	[ratio]	NA				no	no	no	no
Ala/Gln	12:56874522_C/A	12	56874522	NCBI build 37	12	56874522	C	A	-0.128	0.016	5.16e-15	8545	Nightingale Health (MS)	serum	(Teslovich et al. 2018)													[ratio]	[ratio]	ratio	ratio	ratio	[ratio]	NA				no	no	no	no
Ala/Gln	12:56876372_C/A_rs7314242	12	56876372	NCBI build 37	12	56876372	C	A	-0.126	0.016	1.13e-14	8545	Nightingale Health (MS)	serum	(Teslovich et al. 2018)													[ratio]	[ratio]	ratio	ratio	ratio	[ratio]	NA				no	no	no	no
Ala/Gln	12:56877109_T/C	12	56877109	NCBI build 37	12	56877109	T	C	-0.124	0.016	2.06e-14	8545	Nightingale Health (MS)	serum	(Teslovich et al. 2018)													[ratio]	[ratio]	ratio	ratio	ratio	[ratio]	NA				no	no	no	no
Ala/Gln	12:56878120_G/A	12	56878120	NCBI build 37	12	56878120	G	A	-0.127	0.016	7.01e-15	8545	Nightingale Health (MS)	serum	(Teslovich et al. 2018)													[ratio]	[ratio]	ratio	ratio	ratio	[ratio]	NA				no	no	no	no
Ala/Gln	12:56879548_C/T_rs11171863	12	56879548	NCBI build 37	12	56879548	C	T	-0.128	0.016	5.21e-15	8545	Nightingale Health (MS)	serum	(Teslovich et al. 2018)													[ratio]	[ratio]	ratio	ratio	ratio	[ratio]	NA				no	no	no	no
Ala/Gln	12:56880672_A/G	12	56880672	NCBI build 37	12	56880672	A	G	0.126	0.016	1.09e-14	8545	Nightingale Health (MS)	serum	(Teslovich et al. 2018)													[ratio]	[ratio]	ratio	ratio	ratio	[ratio]	NA				no	no	no	no
Ala/Gln	12:56880714_ACAGAGACTCGAGTAGTGGTGAGGTAGTGTTGTGT/A	12	56880714	NCBI build 37	12	56880714	ACAGAGACTCGAGTAGTGGTGAGGTAGTGTTGTGT	A	-0.126	0.021	2.95e-09	8545	Nightingale Health (MS)	serum	(Teslovich et al. 2018)													[ratio]	[ratio]	ratio	ratio	ratio	[ratio]	NA				no	no	no	no
Ala/Gln	12:56882528_A/C	12	56882528	NCBI build 37	12	56882528	A	C	0.126	0.016	9.51e-15	8545	Nightingale Health (MS)	serum	(Teslovich et al. 2018)													[ratio]	[ratio]	ratio	ratio	ratio	[ratio]	NA				no	no	no	no
Ala/Gln	12:56882710_A/T	12	56882710	NCBI build 37	12	56882710	A	T	-0.127	0.016	7.69e-15	8545	Nightingale Health (MS)	serum	(Teslovich et al. 2018)													[ratio]	[ratio]	ratio	ratio	ratio	[ratio]	NA				no	no	no	no
Ala/Gln	12:56885121_A/G	12	56885121	NCBI build 37	12	56885121	A	G	-0.127	0.016	1.03e-14	8545	Nightingale Health (MS)	serum	(Teslovich et al. 2018)													[ratio]	[ratio]	ratio	ratio	ratio	[ratio]	NA				no	no	no	no
Ala/Gln	12:56885816_C/G	12	56885816	NCBI build 37	12	56885816	C	G	-0.128	0.016	5.04e-15	8545	Nightingale Health (MS)	serum	(Teslovich et al. 2018)													[ratio]	[ratio]	ratio	ratio	ratio	[ratio]	NA				no	no	no	no
Ala/Gln	12:56885861_C/T	12	56885861	NCBI build 37	12	56885861	C	T	-0.128	0.016	6.01e-15	8545	Nightingale Health (MS)	serum	(Teslovich et al. 2018)													[ratio]	[ratio]	ratio	ratio	ratio	[ratio]	NA				no	no	no	no
Ala/Gln	12:56886361_A/G_SNP12-55172628	12	56886361	NCBI build 37	12	56886361	A	G	0.126	0.016	1.05e-14	8545	Nightingale Health (MS)	serum	(Teslovich et al. 2018)													[ratio]	[ratio]	ratio	ratio	ratio	[ratio]	NA				no	no	no	no
Ala/Gln	12:56887783_G/A	12	56887783	NCBI build 37	12	56887783	G	A	-0.123	0.016	5.3e-14	8545	Nightingale Health (MS)	serum	(Teslovich et al. 2018)													[ratio]	[ratio]	ratio	ratio	ratio	[ratio]	NA				no	no	no	no
Ala/Gln	12:56887889_G/A	12	56887889	NCBI build 37	12	56887889	G	A	0.13	0.016	1.92e-15	8545	Nightingale Health (MS)	serum	(Teslovich et al. 2018)													[ratio]	[ratio]	ratio	ratio	ratio	[ratio]	NA				no	no	no	no
Ala/Gln	12:56889139_C/G	12	56889139	NCBI build 37	12	56889139	C	G	-0.127	0.016	7.67e-15	8545	Nightingale Health (MS)	serum	(Teslovich et al. 2018)													[ratio]	[ratio]	ratio	ratio	ratio	[ratio]	NA				no	no	no	no
Ala/Gln	12:56891649_G/A	12	56891649	NCBI build 37	12	56891649	G	A	0.252	0.022	3.1e-29	8545	Nightingale Health (MS)	serum	(Teslovich et al. 2018)													[ratio]	[ratio]	ratio	ratio	ratio	[ratio]	NA				no	no	no	no
Ala/Gln	12:56895067_C/CA	12	56895067	NCBI build 37	12	56895067	C	CA	0.245	0.022	1.36e-28	8545	Nightingale Health (MS)	serum	(Teslovich et al. 2018)													[ratio]	[ratio]	ratio	ratio	ratio	[ratio]	NA				no	no	no	no
Ala/Gln	12:56895503_T/C	12	56895503	NCBI build 37	12	56895503	T	C	0.126	0.016	1.12e-14	8545	Nightingale Health (MS)	serum	(Teslovich et al. 2018)													[ratio]	[ratio]	ratio	ratio	ratio	[ratio]	NA				no	no	no	no
Ala/Gln	12:56895629_G/A	12	56895629	NCBI build 37	12	56895629	G	A	0.126	0.016	9.31e-15	8545	Nightingale Health (MS)	serum	(Teslovich et al. 2018)													[ratio]	[ratio]	ratio	ratio	ratio	[ratio]	NA				no	no	no	no
Ala/Gln	12:56898417_C/T	12	56898417	NCBI build 37	12	56898417	C	T	0.235	0.037	2.18e-10	8545	Nightingale Health (MS)	serum	(Teslovich et al. 2018)													[ratio]	[ratio]	ratio	ratio	ratio	[ratio]	NA				no	no	no	no
Ala/Gln	12:56898556_AT/A	12	56898556	NCBI build 37	12	56898556	AT	A	0.126	0.016	8.88e-15	8545	Nightingale Health (MS)	serum	(Teslovich et al. 2018)													[ratio]	[ratio]	ratio	ratio	ratio	[ratio]	NA				no	no	no	no
Ala/Gln	12:56898557_T/A	12	56898557	NCBI build 37	12	56898557	T	A	0.121	0.016	8.44e-14	8545	Nightingale Health (MS)	serum	(Teslovich et al. 2018)													[ratio]	[ratio]	ratio	ratio	ratio	[ratio]	NA				no	no	no	no
Ala/Gln	12:56903379_C/A	12	56903379	NCBI build 37	12	56903379	C	A	-0.13	0.016	1.98e-15	8545	Nightingale Health (MS)	serum	(Teslovich et al. 2018)													[ratio]	[ratio]	ratio	ratio	ratio	[ratio]	NA				no	no	no	no
Ala/Gln	12:56912864_T/C	12	56912864	NCBI build 37	12	56912864	T	C	0.278	0.02	2.29e-44	8545	Nightingale Health (MS)	serum	(Teslovich et al. 2018)													[ratio]	[ratio]	ratio	ratio	ratio	[ratio]	NA				no	no	no	no
Ala/Gln	12:56913639_C/A	12	56913639	NCBI build 37	12	56913639	C	A	0.258	0.022	6e-31	8545	Nightingale Health (MS)	serum	(Teslovich et al. 2018)													[ratio]	[ratio]	ratio	ratio	ratio	[ratio]	NA				no	no	no	no
Ala/Gln	12:56913902_G/A	12	56913902	NCBI build 37	12	56913902	G	A	0.256	0.022	1.51e-30	8545	Nightingale Health (MS)	serum	(Teslovich et al. 2018)													[ratio]	[ratio]	ratio	ratio	ratio	[ratio]	NA				no	no	no	no
Ala/Gln	12:56917390_C/T	12	56917390	NCBI build 37	12	56917390	C	T	0.256	0.022	1.96e-30	8545	Nightingale Health (MS)	serum	(Teslovich et al. 2018)													[ratio]	[ratio]	ratio	ratio	ratio	[ratio]	NA				no	no	no	no
Ala/Gln	12:56918233_G/A	12	56918233	NCBI build 37	12	56918233	G	A	0.256	0.022	1.65e-30	8545	Nightingale Health (MS)	serum	(Teslovich et al. 2018)													[ratio]	[ratio]	ratio	ratio	ratio	[ratio]	NA				no	no	no	no
Ala/Gln	12:56918566_T/C	12	56918566	NCBI build 37	12	56918566	T	C	0.134	0.016	2.23e-16	8545	Nightingale Health (MS)	serum	(Teslovich et al. 2018)													[ratio]	[ratio]	ratio	ratio	ratio	[ratio]	NA				no	no	no	no
Ala/Gln	12:56920939_T/C	12	56920939	NCBI build 37	12	56920939	T	C	0.255	0.022	3.67e-30	8545	Nightingale Health (MS)	serum	(Teslovich et al. 2018)													[ratio]	[ratio]	ratio	ratio	ratio	[ratio]	NA				no	no	no	no
Ala/Gln	12:56921304_G/A	12	56921304	NCBI build 37	12	56921304	G	A	0.255	0.022	4.3e-30	8545	Nightingale Health (MS)	serum	(Teslovich et al. 2018)													[ratio]	[ratio]	ratio	ratio	ratio	[ratio]	NA				no	no	no	no
Ala/Gln	12:56921418_A/G	12	56921418	NCBI build 37	12	56921418	A	G	0.255	0.022	3.67e-30	8545	Nightingale Health (MS)	serum	(Teslovich et al. 2018)													[ratio]	[ratio]	ratio	ratio	ratio	[ratio]	NA				no	no	no	no
Ala/Gln	12:56923930_G/C	12	56923930	NCBI build 37	12	56923930	G	C	0.255	0.022	4.01e-30	8545	Nightingale Health (MS)	serum	(Teslovich et al. 2018)													[ratio]	[ratio]	ratio	ratio	ratio	[ratio]	NA				no	no	no	no
Ala/Gln	12:56924116_G/A	12	56924116	NCBI build 37	12	56924116	G	A	0.255	0.022	3.89e-30	8545	Nightingale Health (MS)	serum	(Teslovich et al. 2018)													[ratio]	[ratio]	ratio	ratio	ratio	[ratio]	NA				no	no	no	no
Ala/Gln	12:56924389_C/G	12	56924389	NCBI build 37	12	56924389	C	G	0.255	0.022	4.1e-30	8545	Nightingale Health (MS)	serum	(Teslovich et al. 2018)													[ratio]	[ratio]	ratio	ratio	ratio	[ratio]	NA				no	no	no	no
Ala/Gln	12:56928558_A/T	12	56928558	NCBI build 37	12	56928558	A	T	0.135	0.016	7.72e-17	8545	Nightingale Health (MS)	serum	(Teslovich et al. 2018)													[ratio]	[ratio]	ratio	ratio	ratio	[ratio]	NA				no	no	no	no
Ala/Gln	12:56928814_A/G_SNP12-55215081	12	56928814	NCBI build 37	12	56928814	A	G	0.247	0.023	2.81e-27	8545	Nightingale Health (MS)	serum	(Teslovich et al. 2018)													[ratio]	[ratio]	ratio	ratio	ratio	[ratio]	NA				no	no	no	no
Ala/Gln	12:56929694_C/T	12	56929694	NCBI build 37	12	56929694	C	T	0.256	0.022	3.97e-30	8545	Nightingale Health (MS)	serum	(Teslovich et al. 2018)													[ratio]	[ratio]	ratio	ratio	ratio	[ratio]	NA				no	no	no	no
Ala/Gln	12:56930349_T/C	12	56930349	NCBI build 37	12	56930349	T	C	-0.101	0.016	4e-10	8545	Nightingale Health (MS)	serum	(Teslovich et al. 2018)													[ratio]	[ratio]	ratio	ratio	ratio	[ratio]	NA				no	no	no	no
Ala/Gln	12:56930992_G/A_SNP12-55217259	12	56930992	NCBI build 37	12	56930992	G	A	-0.122	0.016	9.26e-14	8545	Nightingale Health (MS)	serum	(Teslovich et al. 2018)													[ratio]	[ratio]	ratio	ratio	ratio	[ratio]	NA				no	no	no	no
Ala/Gln	12:56931228_A/G	12	56931228	NCBI build 37	12	56931228	A	G	0.119	0.016	3.08e-13	8545	Nightingale Health (MS)	serum	(Teslovich et al. 2018)													[ratio]	[ratio]	ratio	ratio	ratio	[ratio]	NA				no	no	no	no
Ala/Gln	12:56931234_T/C	12	56931234	NCBI build 37	12	56931234	T	C	0.119	0.016	3.07e-13	8545	Nightingale Health (MS)	serum	(Teslovich et al. 2018)													[ratio]	[ratio]	ratio	ratio	ratio	[ratio]	NA				no	no	no	no
Ala/Gln	12:56931278_C/T_rs10783790	12	56931278	NCBI build 37	12	56931278	C	T	0.099	0.016	9.85e-10	8545	Nightingale Health (MS)	serum	(Teslovich et al. 2018)													[ratio]	[ratio]	ratio	ratio	ratio	[ratio]	NA				no	no	no	no
Ala/Gln	12:56931403_G/A	12	56931403	NCBI build 37	12	56931403	G	A	0.119	0.016	3.3e-13	8545	Nightingale Health (MS)	serum	(Teslovich et al. 2018)													[ratio]	[ratio]	ratio	ratio	ratio	[ratio]	NA				no	no	no	no
Ala/Gln	12:56931428_T/C	12	56931428	NCBI build 37	12	56931428	T	C	0.119	0.016	3.31e-13	8545	Nightingale Health (MS)	serum	(Teslovich et al. 2018)													[ratio]	[ratio]	ratio	ratio	ratio	[ratio]	NA				no	no	no	no
Ala/Gln	12:56931934_A/C	12	56931934	NCBI build 37	12	56931934	A	C	0.124	0.016	2.01e-14	8545	Nightingale Health (MS)	serum	(Teslovich et al. 2018)													[ratio]	[ratio]	ratio	ratio	ratio	[ratio]	NA				no	no	no	no
Ala/Gln	12:56931973_T/C	12	56931973	NCBI build 37	12	56931973	T	C	0.125	0.016	1.16e-14	8545	Nightingale Health (MS)	serum	(Teslovich et al. 2018)													[ratio]	[ratio]	ratio	ratio	ratio	[ratio]	NA				no	no	no	no
Ala/Gln	12:56932303_A/G	12	56932303	NCBI build 37	12	56932303	A	G	0.125	0.016	1.42e-14	8545	Nightingale Health (MS)	serum	(Teslovich et al. 2018)													[ratio]	[ratio]	ratio	ratio	ratio	[ratio]	NA				no	no	no	no
Ala/Gln	12:56932360_G/T	12	56932360	NCBI build 37	12	56932360	G	T	0.124	0.016	2.37e-14	8545	Nightingale Health (MS)	serum	(Teslovich et al. 2018)													[ratio]	[ratio]	ratio	ratio	ratio	[ratio]	NA				no	no	no	no
Ala/Gln	12:56932410_C/T	12	56932410	NCBI build 37	12	56932410	C	T	0.124	0.016	1.91e-14	8545	Nightingale Health (MS)	serum	(Teslovich et al. 2018)													[ratio]	[ratio]	ratio	ratio	ratio	[ratio]	NA				no	no	no	no
Ala/Gln	12:56932554_G/A	12	56932554	NCBI build 37	12	56932554	G	A	0.124	0.016	1.99e-14	8545	Nightingale Health (MS)	serum	(Teslovich et al. 2018)													[ratio]	[ratio]	ratio	ratio	ratio	[ratio]	NA				no	no	no	no
Ala/Gln	12:56932771_G/GTTGT	12	56932771	NCBI build 37	12	56932771	G	GTTGT	-0.127	0.016	1.07e-14	8545	Nightingale Health (MS)	serum	(Teslovich et al. 2018)													[ratio]	[ratio]	ratio	ratio	ratio	[ratio]	NA				no	no	no	no
Ala/Gln	12:56932774_G/GTTTT	12	56932774	NCBI build 37	12	56932774	G	GTTTT	-0.127	0.016	1.18e-14	8545	Nightingale Health (MS)	serum	(Teslovich et al. 2018)													[ratio]	[ratio]	ratio	ratio	ratio	[ratio]	NA				no	no	no	no
Ala/Gln	12:56933013_C/G	12	56933013	NCBI build 37	12	56933013	C	G	0.124	0.016	2.27e-14	8545	Nightingale Health (MS)	serum	(Teslovich et al. 2018)													[ratio]	[ratio]	ratio	ratio	ratio	[ratio]	NA				no	no	no	no
Ala/Gln	12:56933233_C/A	12	56933233	NCBI build 37	12	56933233	C	A	0.125	0.016	1.67e-14	8545	Nightingale Health (MS)	serum	(Teslovich et al. 2018)													[ratio]	[ratio]	ratio	ratio	ratio	[ratio]	NA				no	no	no	no
Ala/Gln	12:56933244_G/T	12	56933244	NCBI build 37	12	56933244	G	T	0.125	0.016	1.69e-14	8545	Nightingale Health (MS)	serum	(Teslovich et al. 2018)													[ratio]	[ratio]	ratio	ratio	ratio	[ratio]	NA				no	no	no	no
Ala/Gln	12:56933416_A/G_SNP12-55219683	12	56933416	NCBI build 37	12	56933416	A	G	0.125	0.016	1.66e-14	8545	Nightingale Health (MS)	serum	(Teslovich et al. 2018)													[ratio]	[ratio]	ratio	ratio	ratio	[ratio]	NA				no	no	no	no
Ala/Gln	12:56933651_G/A_rs2657902	12	56933651	NCBI build 37	12	56933651	G	A	0.125	0.016	1.66e-14	8545	Nightingale Health (MS)	serum	(Teslovich et al. 2018)													[ratio]	[ratio]	ratio	ratio	ratio	[ratio]	NA				no	no	no	no
Ala/Gln	12:56933722_G/A	12	56933722	NCBI build 37	12	56933722	G	A	0.125	0.016	1.66e-14	8545	Nightingale Health (MS)	serum	(Teslovich et al. 2018)													[ratio]	[ratio]	ratio	ratio	ratio	[ratio]	NA				no	no	no	no
Ala/Gln	12:56934928_T/C	12	56934928	NCBI build 37	12	56934928	T	C	0.125	0.016	1.66e-14	8545	Nightingale Health (MS)	serum	(Teslovich et al. 2018)													[ratio]	[ratio]	ratio	ratio	ratio	[ratio]	NA				no	no	no	no
Ala/Gln	12:56935402_T/A	12	56935402	NCBI build 37	12	56935402	T	A	0.125	0.016	1.66e-14	8545	Nightingale Health (MS)	serum	(Teslovich et al. 2018)													[ratio]	[ratio]	ratio	ratio	ratio	[ratio]	NA				no	no	no	no
Ala/Gln	12:56935413_A/G	12	56935413	NCBI build 37	12	56935413	A	G	-0.126	0.016	9.49e-15	8545	Nightingale Health (MS)	serum	(Teslovich et al. 2018)													[ratio]	[ratio]	ratio	ratio	ratio	[ratio]	NA				no	no	no	no
Ala/Gln	12:56935652_G/A_rs7310284	12	56935652	NCBI build 37	12	56935652	G	A	-0.126	0.016	9.5e-15	8545	Nightingale Health (MS)	serum	(Teslovich et al. 2018)													[ratio]	[ratio]	ratio	ratio	ratio	[ratio]	NA				no	no	no	no
Ala/Gln	12:56937200_CAG/C	12	56937200	NCBI build 37	12	56937200	CAG	C	-0.123	0.016	4.69e-14	8545	Nightingale Health (MS)	serum	(Teslovich et al. 2018)													[ratio]	[ratio]	ratio	ratio	ratio	[ratio]	NA				no	no	no	no
Ala/Gln	12:56938002_A/G	12	56938002	NCBI build 37	12	56938002	A	G	-0.128	0.021	6.85e-10	8545	Nightingale Health (MS)	serum	(Teslovich et al. 2018)													[ratio]	[ratio]	ratio	ratio	ratio	[ratio]	NA				no	no	no	no
Ala/Gln	12:56938383_T/G	12	56938383	NCBI build 37	12	56938383	T	G	0.128	0.016	3.15e-15	8545	Nightingale Health (MS)	serum	(Teslovich et al. 2018)													[ratio]	[ratio]	ratio	ratio	ratio	[ratio]	NA				no	no	no	no
Ala/Gln	12:56938577_C/T	12	56938577	NCBI build 37	12	56938577	C	T	0.124	0.016	2.59e-14	8545	Nightingale Health (MS)	serum	(Teslovich et al. 2018)													[ratio]	[ratio]	ratio	ratio	ratio	[ratio]	NA				no	no	no	no
Ala/Gln	12:56938703_A/G	12	56938703	NCBI build 37	12	56938703	A	G	-0.126	0.016	8.81e-15	8545	Nightingale Health (MS)	serum	(Teslovich et al. 2018)													[ratio]	[ratio]	ratio	ratio	ratio	[ratio]	NA				no	no	no	no
Ala/Gln	12:56940163_ATGTAAA/A	12	56940163	NCBI build 37	12	56940163	ATGTAAA	A	-0.13	0.023	2.81e-08	8545	Nightingale Health (MS)	serum	(Teslovich et al. 2018)													[ratio]	[ratio]	ratio	ratio	ratio	[ratio]	NA				no	no	no	no
Ala/Gln	12:56940272_CA/C	12	56940272	NCBI build 37	12	56940272	CA	C	0.125	0.016	1.41e-14	8545	Nightingale Health (MS)	serum	(Teslovich et al. 2018)													[ratio]	[ratio]	ratio	ratio	ratio	[ratio]	NA				no	no	no	no
Ala/Gln	12:56941146_C/A	12	56941146	NCBI build 37	12	56941146	C	A	-0.127	0.016	7.32e-15	8545	Nightingale Health (MS)	serum	(Teslovich et al. 2018)													[ratio]	[ratio]	ratio	ratio	ratio	[ratio]	NA				no	no	no	no
Ala/Gln	12:56941549_C/T	12	56941549	NCBI build 37	12	56941549	C	T	-0.124	0.016	2.78e-14	8545	Nightingale Health (MS)	serum	(Teslovich et al. 2018)													[ratio]	[ratio]	ratio	ratio	ratio	[ratio]	NA				no	no	no	no
Ala/Gln	12:56941734_C/A	12	56941734	NCBI build 37	12	56941734	C	A	-0.126	0.016	8.52e-15	8545	Nightingale Health (MS)	serum	(Teslovich et al. 2018)													[ratio]	[ratio]	ratio	ratio	ratio	[ratio]	NA				no	no	no	no
Ala/Gln	12:56942221_ACT/A	12	56942221	NCBI build 37	12	56942221	ACT	A	0.126	0.017	2.37e-14	8545	Nightingale Health (MS)	serum	(Teslovich et al. 2018)													[ratio]	[ratio]	ratio	ratio	ratio	[ratio]	NA				no	no	no	no
Ala/Gln	12:56942903_C/T	12	56942903	NCBI build 37	12	56942903	C	T	0.125	0.016	1.53e-14	8545	Nightingale Health (MS)	serum	(Teslovich et al. 2018)													[ratio]	[ratio]	ratio	ratio	ratio	[ratio]	NA				no	no	no	no
Ala/Gln	12:56943647_A/G	12	56943647	NCBI build 37	12	56943647	A	G	0.125	0.016	1.56e-14	8545	Nightingale Health (MS)	serum	(Teslovich et al. 2018)													[ratio]	[ratio]	ratio	ratio	ratio	[ratio]	NA				no	no	no	no
Ala/Gln	12:56943840_T/C	12	56943840	NCBI build 37	12	56943840	T	C	-0.126	0.016	8.97e-15	8545	Nightingale Health (MS)	serum	(Teslovich et al. 2018)													[ratio]	[ratio]	ratio	ratio	ratio	[ratio]	NA				no	no	no	no
Ala/Gln	12:56944633_T/A	12	56944633	NCBI build 37	12	56944633	T	A	0.12	0.016	3.14e-13	8545	Nightingale Health (MS)	serum	(Teslovich et al. 2018)													[ratio]	[ratio]	ratio	ratio	ratio	[ratio]	NA				no	no	no	no
Ala/Gln	12:56944917_GA/G	12	56944917	NCBI build 37	12	56944917	GA	G	-0.125	0.016	3.62e-14	8545	Nightingale Health (MS)	serum	(Teslovich et al. 2018)													[ratio]	[ratio]	ratio	ratio	ratio	[ratio]	NA				no	no	no	no
Ala/Gln	12:56945430_CAAGTT/C	12	56945430	NCBI build 37	12	56945430	CAAGTT	C	-0.126	0.016	1.04e-14	8545	Nightingale Health (MS)	serum	(Teslovich et al. 2018)													[ratio]	[ratio]	ratio	ratio	ratio	[ratio]	NA				no	no	no	no
Ala/Gln	12:56948786_C/A	12	56948786	NCBI build 37	12	56948786	C	A	-0.126	0.016	1.07e-14	8545	Nightingale Health (MS)	serum	(Teslovich et al. 2018)													[ratio]	[ratio]	ratio	ratio	ratio	[ratio]	NA				no	no	no	no
Ala/Gln	12:56951219_G/A_SNP12-55237486	12	56951219	NCBI build 37	12	56951219	G	A	0.128	0.016	2.23e-15	8545	Nightingale Health (MS)	serum	(Teslovich et al. 2018)													[ratio]	[ratio]	ratio	ratio	ratio	[ratio]	NA				no	no	no	no
Ala/Gln	12:56951771_C/T	12	56951771	NCBI build 37	12	56951771	C	T	0.128	0.016	4.68e-15	8545	Nightingale Health (MS)	serum	(Teslovich et al. 2018)													[ratio]	[ratio]	ratio	ratio	ratio	[ratio]	NA				no	no	no	no
Ala/Gln	12:56953916_T/C	12	56953916	NCBI build 37	12	56953916	T	C	-0.25	0.021	2.86e-31	8545	Nightingale Health (MS)	serum	(Teslovich et al. 2018)													[ratio]	[ratio]	ratio	ratio	ratio	[ratio]	NA				no	no	no	no
Ala/Gln	12:56954109_C/T	12	56954109	NCBI build 37	12	56954109	C	T	-0.251	0.021	8e-32	8545	Nightingale Health (MS)	serum	(Teslovich et al. 2018)													[ratio]	[ratio]	ratio	ratio	ratio	[ratio]	NA				no	no	no	no
Ala/Gln	12:56955835_G/A	12	56955835	NCBI build 37	12	56955835	G	A	0.251	0.022	3.57e-31	8545	Nightingale Health (MS)	serum	(Teslovich et al. 2018)													[ratio]	[ratio]	ratio	ratio	ratio	[ratio]	NA				no	no	no	no
Ala/Gln	12:56956213_T/C_rs3759091	12	56956213	NCBI build 37	12	56956213	T	C	-0.25	0.021	2.79e-31	8545	Nightingale Health (MS)	serum	(Teslovich et al. 2018)													[ratio]	[ratio]	ratio	ratio	ratio	[ratio]	NA				no	no	no	no
Ala/Gln	12:56956698_A/G	12	56956698	NCBI build 37	12	56956698	A	G	-0.252	0.021	1.13e-31	8545	Nightingale Health (MS)	serum	(Teslovich et al. 2018)													[ratio]	[ratio]	ratio	ratio	ratio	[ratio]	NA				no	no	no	no
Ala/Gln	12:56956775_C/T	12	56956775	NCBI build 37	12	56956775	C	T	-0.134	0.02	5.79e-11	8545	Nightingale Health (MS)	serum	(Teslovich et al. 2018)													[ratio]	[ratio]	ratio	ratio	ratio	[ratio]	NA				no	no	no	no
Ala/Gln	12:56957985_C/T	12	56957985	NCBI build 37	12	56957985	C	T	-0.25	0.021	3.11e-31	8545	Nightingale Health (MS)	serum	(Teslovich et al. 2018)													[ratio]	[ratio]	ratio	ratio	ratio	[ratio]	NA				no	no	no	no
Ala/Gln	12:56958447_T/C	12	56958447	NCBI build 37	12	56958447	T	C	-0.241	0.022	4.53e-28	8545	Nightingale Health (MS)	serum	(Teslovich et al. 2018)													[ratio]	[ratio]	ratio	ratio	ratio	[ratio]	NA				no	no	no	no
Ala/Gln	12:56958673_T/A	12	56958673	NCBI build 37	12	56958673	T	A	-0.251	0.022	3.89e-31	8545	Nightingale Health (MS)	serum	(Teslovich et al. 2018)													[ratio]	[ratio]	ratio	ratio	ratio	[ratio]	NA				no	no	no	no
Ala/Gln	12:56960766_T/A_SNP12-55247033	12	56960766	NCBI build 37	12	56960766	T	A	0.226	0.023	4.19e-23	8545	Nightingale Health (MS)	serum	(Teslovich et al. 2018)													[ratio]	[ratio]	ratio	ratio	ratio	[ratio]	NA				no	no	no	no
Ala/Gln	12:56961932_C/T_rs7305370	12	56961932	NCBI build 37	12	56961932	C	T	-0.235	0.022	1.89e-26	8545	Nightingale Health (MS)	serum	(Teslovich et al. 2018)													[ratio]	[ratio]	ratio	ratio	ratio	[ratio]	NA				no	no	no	no
Ala/Gln	12:56964730_C/A_SNP12-55250997	12	56964730	NCBI build 37	12	56964730	C	A	-0.197	0.021	2.36e-20	8545	Nightingale Health (MS)	serum	(Teslovich et al. 2018)													[ratio]	[ratio]	ratio	ratio	ratio	[ratio]	NA				no	no	no	no
Ala/Gln	12:56966053_A/G	12	56966053	NCBI build 37	12	56966053	A	G	0.195	0.021	4.84e-20	8545	Nightingale Health (MS)	serum	(Teslovich et al. 2018)													[ratio]	[ratio]	ratio	ratio	ratio	[ratio]	NA				no	no	no	no
Ala/Gln	12:56967129_C/T	12	56967129	NCBI build 37	12	56967129	C	T	-0.193	0.021	8.09e-20	8545	Nightingale Health (MS)	serum	(Teslovich et al. 2018)													[ratio]	[ratio]	ratio	ratio	ratio	[ratio]	NA				no	no	no	no
Ala/Gln	12:56969063_CA/C	12	56969063	NCBI build 37	12	56969063	CA	C	0.195	0.021	5.13e-20	8545	Nightingale Health (MS)	serum	(Teslovich et al. 2018)													[ratio]	[ratio]	ratio	ratio	ratio	[ratio]	NA				no	no	no	no
Ala/Gln	12:56969281_C/G	12	56969281	NCBI build 37	12	56969281	C	G	0.19	0.022	4.97e-18	8545	Nightingale Health (MS)	serum	(Teslovich et al. 2018)													[ratio]	[ratio]	ratio	ratio	ratio	[ratio]	NA				no	no	no	no
Ala/Gln	12:56972164_C/T	12	56972164	NCBI build 37	12	56972164	C	T	-0.192	0.021	1.02e-19	8545	Nightingale Health (MS)	serum	(Teslovich et al. 2018)													[ratio]	[ratio]	ratio	ratio	ratio	[ratio]	NA				no	no	no	no
Ala/Gln	12:56972856_C/A	12	56972856	NCBI build 37	12	56972856	C	A	-0.192	0.021	1.04e-19	8545	Nightingale Health (MS)	serum	(Teslovich et al. 2018)													[ratio]	[ratio]	ratio	ratio	ratio	[ratio]	NA				no	no	no	no
Ala/Gln	12:56973143_G/A_SNP12-55259410	12	56973143	NCBI build 37	12	56973143	G	A	0.19	0.022	5.14e-18	8545	Nightingale Health (MS)	serum	(Teslovich et al. 2018)													[ratio]	[ratio]	ratio	ratio	ratio	[ratio]	NA				no	no	no	no
Ala/Gln	12:56973373_G/A	12	56973373	NCBI build 37	12	56973373	G	A	0.164	0.021	2.99e-15	8545	Nightingale Health (MS)	serum	(Teslovich et al. 2018)													[ratio]	[ratio]	ratio	ratio	ratio	[ratio]	NA				no	no	no	no
Ala/Gln	12:56973918_T/C	12	56973918	NCBI build 37	12	56973918	T	C	-0.185	0.021	2.21e-18	8545	Nightingale Health (MS)	serum	(Teslovich et al. 2018)													[ratio]	[ratio]	ratio	ratio	ratio	[ratio]	NA				no	no	no	no
Ala/Gln	12:56974785_A/G_rs7307755	12	56974785	NCBI build 37	12	56974785	A	G	-0.192	0.021	9.93e-20	8545	Nightingale Health (MS)	serum	(Teslovich et al. 2018)													[ratio]	[ratio]	ratio	ratio	ratio	[ratio]	NA				no	no	no	no
Ala/Gln	12:56978171_G/A	12	56978171	NCBI build 37	12	56978171	G	A	-0.153	0.021	5.32e-13	8545	Nightingale Health (MS)	serum	(Teslovich et al. 2018)													[ratio]	[ratio]	ratio	ratio	ratio	[ratio]	NA				no	no	no	no
Ala/Gln	12:56978854_A/G	12	56978854	NCBI build 37	12	56978854	A	G	0.151	0.022	5.93e-12	8545	Nightingale Health (MS)	serum	(Teslovich et al. 2018)													[ratio]	[ratio]	ratio	ratio	ratio	[ratio]	NA				no	no	no	no
Ala/Gln	16:70078960_G/A	16	70078960	NCBI build 37	16	70078960	G	A	0.113	0.019	1.2e-09	8545	Nightingale Health (MS)	serum	(Teslovich et al. 2018)													[ratio]	[ratio]	ratio	ratio	ratio	[ratio]	NA				no	no	no	no
Ala/Gly	2:27556721_G/A	2	27556721	NCBI build 37	2	27556721	G	A	-0.086	0.016	3.35e-08	8545	Nightingale Health (MS)	serum	(Teslovich et al. 2018)													[ratio]	[ratio]	ratio	ratio	ratio	[ratio]	NA				no	no	no	no
Ala/Gly	2:27568871_T/C	2	27568871	NCBI build 37	2	27568871	T	C	-0.086	0.016	4.02e-08	8545	Nightingale Health (MS)	serum	(Teslovich et al. 2018)													[ratio]	[ratio]	ratio	ratio	ratio	[ratio]	NA				no	no	no	no
Ala/Gly	2:27598097_T/C	2	27598097	NCBI build 37	2	27598097	T	C	-0.147	0.016	2.97e-20	8545	Nightingale Health (MS)	serum	(Teslovich et al. 2018)													[ratio]	[ratio]	ratio	ratio	ratio	[ratio]	NA				no	no	no	no
Ala/Gly	2:27635463_A/G_rs1728918	2	27635463	NCBI build 37	2	27635463	A	G	-0.132	0.019	1.39e-12	8545	Nightingale Health (MS)	serum	(Teslovich et al. 2018)													[ratio]	[ratio]	ratio	ratio	ratio	[ratio]	NA				no	no	no	no
Ala/Gly	2:27674931_AAAC/A	2	27674931	NCBI build 37	2	27674931	AAAC	A	-0.12	0.021	1.26e-08	8545	Nightingale Health (MS)	serum	(Teslovich et al. 2018)													[ratio]	[ratio]	ratio	ratio	ratio	[ratio]	NA				no	no	no	no
Ala/Gly	2:27686480_A/G	2	27686480	NCBI build 37	2	27686480	A	G	0.144	0.023	7.48e-10	8545	Nightingale Health (MS)	serum	(Teslovich et al. 2018)													[ratio]	[ratio]	ratio	ratio	ratio	[ratio]	NA				no	no	no	no
Ala/Gly	2:27730940_T/C_exm181733	2	27730940	NCBI build 37	2	27730940	T	C	-0.161	0.016	8.72e-24	8545	Nightingale Health (MS)	serum	(Teslovich et al. 2018)													[ratio]	[ratio]	ratio	ratio	ratio	[ratio]	NA				yes	no	yes	no
Ala/Gly	2:27731212_T/C_rs3817588	2	27731212	NCBI build 37	2	27731212	T	C	-0.105	0.018	2.9e-09	8545	Nightingale Health (MS)	serum	(Teslovich et al. 2018)													[ratio]	[ratio]	ratio	ratio	ratio	[ratio]	NA				no	no	no	yes
Ala/Gly	2:27732570_A/AT	2	27732570	NCBI build 37	2	27732570	A	AT	-0.121	0.021	8.65e-09	8545	Nightingale Health (MS)	serum	(Teslovich et al. 2018)													[ratio]	[ratio]	ratio	ratio	ratio	[ratio]	NA				no	no	no	no
Ala/Gly	2:27734972_G/A	2	27734972	NCBI build 37	2	27734972	G	A	-0.132	0.016	5.02e-17	8545	Nightingale Health (MS)	serum	(Teslovich et al. 2018)													[ratio]	[ratio]	ratio	ratio	ratio	[ratio]	NA				no	no	no	no
Ala/Gly	2:27741072_C/G	2	27741072	NCBI build 37	2	27741072	C	G	-0.13	0.016	2.36e-16	8545	Nightingale Health (MS)	serum	(Teslovich et al. 2018)													[ratio]	[ratio]	ratio	ratio	ratio	[ratio]	NA				no	no	no	no
Ala/Gly	2:27741105_A/G	2	27741105	NCBI build 37	2	27741105	A	G	-0.13	0.016	2.22e-16	8545	Nightingale Health (MS)	serum	(Teslovich et al. 2018)													[ratio]	[ratio]	ratio	ratio	ratio	[ratio]	NA				no	no	no	no
Ala/Gly	2:27741237_T/C_exm-rs780094	2	27741237	NCBI build 37	2	27741237	T	C	-0.149	0.016	1.38e-20	8545	Nightingale Health (MS)	serum	(Teslovich et al. 2018)													[ratio]	[ratio]	ratio	ratio	ratio	[ratio]	NA				no	no	no	no
Ala/Gly	2:27742603_T/C_exm-rs780093	2	27742603	NCBI build 37	2	27742603	T	C	-0.146	0.016	8.94e-20	8545	Nightingale Health (MS)	serum	(Teslovich et al. 2018)													[ratio]	[ratio]	ratio	ratio	ratio	[ratio]	NA				no	no	no	no
Ala/Gly	2:27748597_C/A	2	27748597	NCBI build 37	2	27748597	C	A	-0.127	0.016	1.19e-15	8545	Nightingale Health (MS)	serum	(Teslovich et al. 2018)													[ratio]	[ratio]	ratio	ratio	ratio	[ratio]	NA				no	no	no	no
Ala/Gly	2:27748624_A/G_exm-rs1260333	2	27748624	NCBI build 37	2	27748624	A	G	-0.125	0.016	2.88e-15	8545	Nightingale Health (MS)	serum	(Teslovich et al. 2018)													[ratio]	[ratio]	ratio	ratio	ratio	[ratio]	NA				no	no	no	no
Ala/Gly	2:27748712_CAT/C	2	27748712	NCBI build 37	2	27748712	CAT	C	-0.128	0.016	5.87e-16	8545	Nightingale Health (MS)	serum	(Teslovich et al. 2018)													[ratio]	[ratio]	ratio	ratio	ratio	[ratio]	NA				no	no	no	no
Ala/Gly	2:27748904_G/A	2	27748904	NCBI build 37	2	27748904	G	A	-0.127	0.016	1.36e-15	8545	Nightingale Health (MS)	serum	(Teslovich et al. 2018)													[ratio]	[ratio]	ratio	ratio	ratio	[ratio]	NA				no	no	no	no
Ala/Gly	2:27752871_C/T	2	27752871	NCBI build 37	2	27752871	C	T	-0.132	0.016	8.44e-17	8545	Nightingale Health (MS)	serum	(Teslovich et al. 2018)													[ratio]	[ratio]	ratio	ratio	ratio	[ratio]	NA				no	no	no	no
Ala/Gly	2:27753878_A/C	2	27753878	NCBI build 37	2	27753878	A	C	0.119	0.019	5.59e-10	8545	Nightingale Health (MS)	serum	(Teslovich et al. 2018)													[ratio]	[ratio]	ratio	ratio	ratio	[ratio]	NA				no	no	no	no
Ala/Gly	2:27755825_G/A	2	27755825	NCBI build 37	2	27755825	G	A	0.122	0.017	1.15e-12	8545	Nightingale Health (MS)	serum	(Teslovich et al. 2018)													[ratio]	[ratio]	ratio	ratio	ratio	[ratio]	NA				no	no	no	no
Ala/Gly	2:27761436_C/A	2	27761436	NCBI build 37	2	27761436	C	A	0.122	0.017	1.05e-12	8545	Nightingale Health (MS)	serum	(Teslovich et al. 2018)													[ratio]	[ratio]	ratio	ratio	ratio	[ratio]	NA				no	no	no	no
Ala/Gly	2:27765587_T/C	2	27765587	NCBI build 37	2	27765587	T	C	0.121	0.017	1.22e-12	8545	Nightingale Health (MS)	serum	(Teslovich et al. 2018)													[ratio]	[ratio]	ratio	ratio	ratio	[ratio]	NA				no	no	no	no
Ala/Gly	2:27766284_G/A	2	27766284	NCBI build 37	2	27766284	G	A	0.121	0.017	1.69e-12	8545	Nightingale Health (MS)	serum	(Teslovich et al. 2018)													[ratio]	[ratio]	ratio	ratio	ratio	[ratio]	NA				no	no	no	no
Ala/Gly	2:27767488_GC/G	2	27767488	NCBI build 37	2	27767488	GC	G	0.122	0.017	1.18e-12	8545	Nightingale Health (MS)	serum	(Teslovich et al. 2018)													[ratio]	[ratio]	ratio	ratio	ratio	[ratio]	NA				no	no	no	no
Ala/Gly	2:27776631_AT/A	2	27776631	NCBI build 37	2	27776631	AT	A	0.121	0.017	4.77e-12	8545	Nightingale Health (MS)	serum	(Teslovich et al. 2018)													[ratio]	[ratio]	ratio	ratio	ratio	[ratio]	NA				no	no	no	no
Ala/Gly	2:27778167_A/C	2	27778167	NCBI build 37	2	27778167	A	C	0.122	0.017	1.03e-12	8545	Nightingale Health (MS)	serum	(Teslovich et al. 2018)													[ratio]	[ratio]	ratio	ratio	ratio	[ratio]	NA				no	no	no	no
Ala/Gly	2:27778560_A/G	2	27778560	NCBI build 37	2	27778560	A	G	0.122	0.017	9.94e-13	8545	Nightingale Health (MS)	serum	(Teslovich et al. 2018)													[ratio]	[ratio]	ratio	ratio	ratio	[ratio]	NA				no	no	no	no
Ala/Gly	2:27778572_G/A	2	27778572	NCBI build 37	2	27778572	G	A	0.122	0.017	7.73e-13	8545	Nightingale Health (MS)	serum	(Teslovich et al. 2018)													[ratio]	[ratio]	ratio	ratio	ratio	[ratio]	NA				no	no	no	no
Ala/Gly	2:27783801_T/C_rs4665382	2	27783801	NCBI build 37	2	27783801	T	C	0.122	0.017	9.56e-13	8545	Nightingale Health (MS)	serum	(Teslovich et al. 2018)													[ratio]	[ratio]	ratio	ratio	ratio	[ratio]	NA				no	no	no	no
Ala/Gly	2:27784658_C/T	2	27784658	NCBI build 37	2	27784658	C	T	0.122	0.017	9.56e-13	8545	Nightingale Health (MS)	serum	(Teslovich et al. 2018)													[ratio]	[ratio]	ratio	ratio	ratio	[ratio]	NA				no	no	no	no
Ala/Gly	2:27786188_A/T	2	27786188	NCBI build 37	2	27786188	A	T	0.122	0.017	9.56e-13	8545	Nightingale Health (MS)	serum	(Teslovich et al. 2018)													[ratio]	[ratio]	ratio	ratio	ratio	[ratio]	NA				no	no	no	no
Ala/Gly	2:27791555_C/G	2	27791555	NCBI build 37	2	27791555	C	G	0.122	0.017	1.07e-12	8545	Nightingale Health (MS)	serum	(Teslovich et al. 2018)													[ratio]	[ratio]	ratio	ratio	ratio	[ratio]	NA				no	no	no	no
Ala/Gly	2:27793921_G/T_SNP2-27647425	2	27793921	NCBI build 37	2	27793921	G	T	0.122	0.017	1.07e-12	8545	Nightingale Health (MS)	serum	(Teslovich et al. 2018)													[ratio]	[ratio]	ratio	ratio	ratio	[ratio]	NA				no	no	no	no
Ala/Gly	2:27801493_T/C_exm181838	2	27801493	NCBI build 37	2	27801493	T	C	0.122	0.017	9.56e-13	8545	Nightingale Health (MS)	serum	(Teslovich et al. 2018)													[ratio]	[ratio]	ratio	ratio	ratio	[ratio]	NA				no	no	no	no
Ala/Gly	2:27801759_A/G_exm181843	2	27801759	NCBI build 37	2	27801759	A	G	0.122	0.017	9.56e-13	8545	Nightingale Health (MS)	serum	(Teslovich et al. 2018)													[ratio]	[ratio]	ratio	ratio	ratio	[ratio]	NA				no	no	no	no
Ala/Gly	2:27811722_A/G	2	27811722	NCBI build 37	2	27811722	A	G	0.122	0.017	1.12e-12	8545	Nightingale Health (MS)	serum	(Teslovich et al. 2018)													[ratio]	[ratio]	ratio	ratio	ratio	[ratio]	NA				no	no	no	no
Ala/Gly	2:27812252_G/A_rs6760250	2	27812252	NCBI build 37	2	27812252	G	A	0.123	0.017	6.57e-13	8545	Nightingale Health (MS)	serum	(Teslovich et al. 2018)													[ratio]	[ratio]	ratio	ratio	ratio	[ratio]	NA				no	no	no	no
Ala/Gly	2:27815510_A/C_exm-rs13022873	2	27815510	NCBI build 37	2	27815510	A	C	0.122	0.017	9.56e-13	8545	Nightingale Health (MS)	serum	(Teslovich et al. 2018)													[ratio]	[ratio]	ratio	ratio	ratio	[ratio]	NA				no	no	no	no
Ala/Gly	2:27817817_G/A	2	27817817	NCBI build 37	2	27817817	G	A	0.122	0.017	1.01e-12	8545	Nightingale Health (MS)	serum	(Teslovich et al. 2018)													[ratio]	[ratio]	ratio	ratio	ratio	[ratio]	NA				no	no	no	no
Ala/Gly	2:27821482_C/T	2	27821482	NCBI build 37	2	27821482	C	T	0.121	0.017	1.52e-12	8545	Nightingale Health (MS)	serum	(Teslovich et al. 2018)													[ratio]	[ratio]	ratio	ratio	ratio	[ratio]	NA				no	no	no	no
Ala/Gly	2:27825715_T/C_SNP2-27679219	2	27825715	NCBI build 37	2	27825715	T	C	0.122	0.017	9.34e-13	8545	Nightingale Health (MS)	serum	(Teslovich et al. 2018)													[ratio]	[ratio]	ratio	ratio	ratio	[ratio]	NA				no	no	no	no
Ala/Gly	2:27827092_C/T	2	27827092	NCBI build 37	2	27827092	C	T	0.122	0.017	9.3e-13	8545	Nightingale Health (MS)	serum	(Teslovich et al. 2018)													[ratio]	[ratio]	ratio	ratio	ratio	[ratio]	NA				no	no	no	no
Ala/Gly	2:27832055_A/G	2	27832055	NCBI build 37	2	27832055	A	G	0.122	0.017	9.29e-13	8545	Nightingale Health (MS)	serum	(Teslovich et al. 2018)													[ratio]	[ratio]	ratio	ratio	ratio	[ratio]	NA				no	no	no	no
Ala/Gly	2:27833502_T/C	2	27833502	NCBI build 37	2	27833502	T	C	0.123	0.017	6.98e-13	8545	Nightingale Health (MS)	serum	(Teslovich et al. 2018)													[ratio]	[ratio]	ratio	ratio	ratio	[ratio]	NA				no	no	no	no
Ala/Gly	2:27833687_C/T	2	27833687	NCBI build 37	2	27833687	C	T	0.123	0.017	5.46e-13	8545	Nightingale Health (MS)	serum	(Teslovich et al. 2018)													[ratio]	[ratio]	ratio	ratio	ratio	[ratio]	NA				no	no	no	no
Ala/Gly	2:27834152_T/C	2	27834152	NCBI build 37	2	27834152	T	C	0.122	0.017	1.02e-12	8545	Nightingale Health (MS)	serum	(Teslovich et al. 2018)													[ratio]	[ratio]	ratio	ratio	ratio	[ratio]	NA				no	no	no	no
Ala/Gly	2:27835082_G/A	2	27835082	NCBI build 37	2	27835082	G	A	-0.107	0.019	4.71e-08	8545	Nightingale Health (MS)	serum	(Teslovich et al. 2018)													[ratio]	[ratio]	ratio	ratio	ratio	[ratio]	NA				no	no	no	no
Ala/Gly	2:27836605_C/T	2	27836605	NCBI build 37	2	27836605	C	T	0.122	0.017	9.53e-13	8545	Nightingale Health (MS)	serum	(Teslovich et al. 2018)													[ratio]	[ratio]	ratio	ratio	ratio	[ratio]	NA				no	no	no	no
Ala/Gly	2:27837673_CT/C	2	27837673	NCBI build 37	2	27837673	CT	C	-0.108	0.02	4.7e-08	8545	Nightingale Health (MS)	serum	(Teslovich et al. 2018)													[ratio]	[ratio]	ratio	ratio	ratio	[ratio]	NA				no	no	no	no
Ala/Gly	2:27838549_G/A	2	27838549	NCBI build 37	2	27838549	G	A	-0.107	0.019	4.16e-08	8545	Nightingale Health (MS)	serum	(Teslovich et al. 2018)													[ratio]	[ratio]	ratio	ratio	ratio	[ratio]	NA				no	no	no	no
Ala/Gly	2:27839369_T/C	2	27839369	NCBI build 37	2	27839369	T	C	0.109	0.017	6.1e-11	8545	Nightingale Health (MS)	serum	(Teslovich et al. 2018)													[ratio]	[ratio]	ratio	ratio	ratio	[ratio]	NA				no	no	no	no
Ala/Gly	2:27839539_T/C	2	27839539	NCBI build 37	2	27839539	T	C	0.109	0.017	6.07e-11	8545	Nightingale Health (MS)	serum	(Teslovich et al. 2018)													[ratio]	[ratio]	ratio	ratio	ratio	[ratio]	NA				no	no	no	no
Ala/Gly	2:27840640_G/C	2	27840640	NCBI build 37	2	27840640	G	C	0.122	0.017	9.47e-13	8545	Nightingale Health (MS)	serum	(Teslovich et al. 2018)													[ratio]	[ratio]	ratio	ratio	ratio	[ratio]	NA				no	no	no	no
Ala/Gly	2:27851918_G/A_exm182139	2	27851918	NCBI build 37	2	27851918	G	A	0.116	0.018	5.9e-11	8545	Nightingale Health (MS)	serum	(Teslovich et al. 2018)													[ratio]	[ratio]	ratio	ratio	ratio	[ratio]	NA				no	no	no	no
Ala/Gly	2:27853245_C/G	2	27853245	NCBI build 37	2	27853245	C	G	0.117	0.018	4.22e-11	8545	Nightingale Health (MS)	serum	(Teslovich et al. 2018)													[ratio]	[ratio]	ratio	ratio	ratio	[ratio]	NA				no	no	no	no
Ala/Gly	2:27854524_G/A	2	27854524	NCBI build 37	2	27854524	G	A	0.116	0.018	5.89e-11	8545	Nightingale Health (MS)	serum	(Teslovich et al. 2018)													[ratio]	[ratio]	ratio	ratio	ratio	[ratio]	NA				no	no	no	no
Ala/Gly	2:27859351_T/A	2	27859351	NCBI build 37	2	27859351	T	A	0.102	0.017	3.27e-09	8545	Nightingale Health (MS)	serum	(Teslovich et al. 2018)													[ratio]	[ratio]	ratio	ratio	ratio	[ratio]	NA				no	no	no	no
Ala/Gly	2:27872312_AATAT/A	2	27872312	NCBI build 37	2	27872312	AATAT	A	0.108	0.019	2.27e-08	8545	Nightingale Health (MS)	serum	(Teslovich et al. 2018)													[ratio]	[ratio]	ratio	ratio	ratio	[ratio]	NA				no	no	no	no
Ala/Gly	2:27892023_A/T	2	27892023	NCBI build 37	2	27892023	A	T	0.108	0.019	2.09e-08	8545	Nightingale Health (MS)	serum	(Teslovich et al. 2018)													[ratio]	[ratio]	ratio	ratio	ratio	[ratio]	NA				no	no	no	no
Ala/Gly	2:27901728_C/T	2	27901728	NCBI build 37	2	27901728	C	T	0.108	0.019	2.09e-08	8545	Nightingale Health (MS)	serum	(Teslovich et al. 2018)													[ratio]	[ratio]	ratio	ratio	ratio	[ratio]	NA				no	no	no	no
Ala/Gly	2:27910706_A/C_rs13023094	2	27910706	NCBI build 37	2	27910706	A	C	0.108	0.019	2.09e-08	8545	Nightingale Health (MS)	serum	(Teslovich et al. 2018)													[ratio]	[ratio]	ratio	ratio	ratio	[ratio]	NA				no	no	no	no
Ala/Gly	2:27913188_T/C	2	27913188	NCBI build 37	2	27913188	T	C	0.108	0.019	2.09e-08	8545	Nightingale Health (MS)	serum	(Teslovich et al. 2018)													[ratio]	[ratio]	ratio	ratio	ratio	[ratio]	NA				no	no	no	no
Ala/Gly	2:27928797_T/C	2	27928797	NCBI build 37	2	27928797	T	C	0.108	0.019	2.09e-08	8545	Nightingale Health (MS)	serum	(Teslovich et al. 2018)													[ratio]	[ratio]	ratio	ratio	ratio	[ratio]	NA				no	no	no	no
Ala/Gly	2:27932587_A/G	2	27932587	NCBI build 37	2	27932587	A	G	0.108	0.019	2.11e-08	8545	Nightingale Health (MS)	serum	(Teslovich et al. 2018)													[ratio]	[ratio]	ratio	ratio	ratio	[ratio]	NA				no	no	no	no
Ala/Gly	2:27933642_C/T	2	27933642	NCBI build 37	2	27933642	C	T	0.109	0.019	1.82e-08	8545	Nightingale Health (MS)	serum	(Teslovich et al. 2018)													[ratio]	[ratio]	ratio	ratio	ratio	[ratio]	NA				no	no	no	no
Ala/Gly	2:27934731_G/A	2	27934731	NCBI build 37	2	27934731	G	A	0.108	0.019	2.05e-08	8545	Nightingale Health (MS)	serum	(Teslovich et al. 2018)													[ratio]	[ratio]	ratio	ratio	ratio	[ratio]	NA				no	no	no	no
Ala/Gly	2:27950837_G/A	2	27950837	NCBI build 37	2	27950837	G	A	0.106	0.019	3.78e-08	8545	Nightingale Health (MS)	serum	(Teslovich et al. 2018)													[ratio]	[ratio]	ratio	ratio	ratio	[ratio]	NA				no	no	no	no
Ala/Gly	2:27967260_G/C	2	27967260	NCBI build 37	2	27967260	G	C	0.107	0.019	3.6e-08	8545	Nightingale Health (MS)	serum	(Teslovich et al. 2018)													[ratio]	[ratio]	ratio	ratio	ratio	[ratio]	NA				no	no	no	no
Ala/Gly	2:210735204_T/C	2	210735204	NCBI build 37	2	210735204	T	C	-0.368	0.063	4.59e-09	8545	Nightingale Health (MS)	serum	(Teslovich et al. 2018)													[ratio]	[ratio]	ratio	ratio	ratio	[ratio]	NA				no	no	no	no
Ala/Gly	2:210938250_A/T	2	210938250	NCBI build 37	2	210938250	A	T	-0.196	0.036	4.48e-08	8545	Nightingale Health (MS)	serum	(Teslovich et al. 2018)													[ratio]	[ratio]	ratio	ratio	ratio	[ratio]	NA				no	no	no	no
Ala/Gly	2:211204802_A/G	2	211204802	NCBI build 37	2	211204802	A	G	-0.118	0.018	1.55e-10	8545	Nightingale Health (MS)	serum	(Teslovich et al. 2018)													[ratio]	[ratio]	ratio	ratio	ratio	[ratio]	NA				no	no	no	no
Ala/Gly	2:211220151_A/C	2	211220151	NCBI build 37	2	211220151	A	C	-0.119	0.018	1.24e-10	8545	Nightingale Health (MS)	serum	(Teslovich et al. 2018)													[ratio]	[ratio]	ratio	ratio	ratio	[ratio]	NA				no	yes	yes	no
Ala/Gly	2:211292581_TG/T	2	211292581	NCBI build 37	2	211292581	TG	T	0.115	0.018	5.76e-11	8545	Nightingale Health (MS)	serum	(Teslovich et al. 2018)													[ratio]	[ratio]	ratio	ratio	ratio	[ratio]	NA				no	no	no	no
Ala/Gly	2:211302627_C/A_rs41272663	2	211302627	NCBI build 37	2	211302627	C	A	0.115	0.018	5.43e-11	8545	Nightingale Health (MS)	serum	(Teslovich et al. 2018)													[ratio]	[ratio]	ratio	ratio	ratio	[ratio]	NA				no	yes	yes	no
Ala/Gly	2:211312565_C/T	2	211312565	NCBI build 37	2	211312565	C	T	0.101	0.017	6.44e-09	8545	Nightingale Health (MS)	serum	(Teslovich et al. 2018)													[ratio]	[ratio]	ratio	ratio	ratio	[ratio]	NA				yes	no	no	no
Ala/Gly	2:211317210_T/C_rs3755187	2	211317210	NCBI build 37	2	211317210	T	C	-0.13	0.023	7.64e-09	8545	Nightingale Health (MS)	serum	(Teslovich et al. 2018)													[ratio]	[ratio]	ratio	ratio	ratio	[ratio]	NA				no	no	no	no
Ala/Gly	2:211317778_T/C	2	211317778	NCBI build 37	2	211317778	T	C	-0.13	0.023	7.65e-09	8545	Nightingale Health (MS)	serum	(Teslovich et al. 2018)													[ratio]	[ratio]	ratio	ratio	ratio	[ratio]	NA				no	no	no	no
Ala/Gly	2:211317879_T/G	2	211317879	NCBI build 37	2	211317879	T	G	-0.13	0.023	7.65e-09	8545	Nightingale Health (MS)	serum	(Teslovich et al. 2018)													[ratio]	[ratio]	ratio	ratio	ratio	[ratio]	NA				no	no	no	no
Ala/Gly	2:211320288_A/C_SNP2-211028533	2	211320288	NCBI build 37	2	211320288	A	C	0.102	0.017	4.89e-09	8545	Nightingale Health (MS)	serum	(Teslovich et al. 2018)													[ratio]	[ratio]	ratio	ratio	ratio	[ratio]	NA				no	no	no	no
Ala/Gly	2:211325257_TTCTA/T	2	211325257	NCBI build 37	2	211325257	TTCTA	T	-0.13	0.023	7.74e-09	8545	Nightingale Health (MS)	serum	(Teslovich et al. 2018)													[ratio]	[ratio]	ratio	ratio	ratio	[ratio]	NA				no	no	no	no
Ala/Gly	2:211325523_G/A	2	211325523	NCBI build 37	2	211325523	G	A	-0.13	0.023	7.65e-09	8545	Nightingale Health (MS)	serum	(Teslovich et al. 2018)													[ratio]	[ratio]	ratio	ratio	ratio	[ratio]	NA				no	no	no	no
Ala/Gly	2:211325654_A/T	2	211325654	NCBI build 37	2	211325654	A	T	-0.13	0.023	7.65e-09	8545	Nightingale Health (MS)	serum	(Teslovich et al. 2018)													[ratio]	[ratio]	ratio	ratio	ratio	[ratio]	NA				no	no	no	no
Ala/Gly	2:211328663_T/C_rs3770693	2	211328663	NCBI build 37	2	211328663	T	C	-0.13	0.023	7.32e-09	8545	Nightingale Health (MS)	serum	(Teslovich et al. 2018)													[ratio]	[ratio]	ratio	ratio	ratio	[ratio]	NA				no	yes	yes	no
Ala/Gly	2:211329788_A/G	2	211329788	NCBI build 37	2	211329788	A	G	-0.13	0.023	7.28e-09	8545	Nightingale Health (MS)	serum	(Teslovich et al. 2018)													[ratio]	[ratio]	ratio	ratio	ratio	[ratio]	NA				no	no	no	no
Ala/Gly	2:211329853_C/A	2	211329853	NCBI build 37	2	211329853	C	A	-0.13	0.023	7.27e-09	8545	Nightingale Health (MS)	serum	(Teslovich et al. 2018)													[ratio]	[ratio]	ratio	ratio	ratio	[ratio]	NA				no	no	no	no
Ala/Gly	2:211331913_C/T	2	211331913	NCBI build 37	2	211331913	C	T	-0.131	0.023	6.18e-09	8545	Nightingale Health (MS)	serum	(Teslovich et al. 2018)													[ratio]	[ratio]	ratio	ratio	ratio	[ratio]	NA				no	no	no	no
Ala/Gly	2:211333206_C/T	2	211333206	NCBI build 37	2	211333206	C	T	-0.131	0.023	7.09e-09	8545	Nightingale Health (MS)	serum	(Teslovich et al. 2018)													[ratio]	[ratio]	ratio	ratio	ratio	[ratio]	NA				no	no	no	no
Ala/Gly	2:211334073_C/T	2	211334073	NCBI build 37	2	211334073	C	T	-0.129	0.023	1.15e-08	8545	Nightingale Health (MS)	serum	(Teslovich et al. 2018)													[ratio]	[ratio]	ratio	ratio	ratio	[ratio]	NA				no	no	no	no
Ala/Gly	2:211334120_T/G	2	211334120	NCBI build 37	2	211334120	T	G	-0.131	0.023	7.06e-09	8545	Nightingale Health (MS)	serum	(Teslovich et al. 2018)													[ratio]	[ratio]	ratio	ratio	ratio	[ratio]	NA				no	no	no	no
Ala/Gly	2:211431187_A/G	2	211431187	NCBI build 37	2	211431187	A	G	-0.309	0.055	1.57e-08	8545	Nightingale Health (MS)	serum	(Teslovich et al. 2018)													[ratio]	[ratio]	ratio	ratio	ratio	[ratio]	NA				no	no	no	no
Ala/Gly	2:211442306_C/T_SNP2-211150551	2	211442306	NCBI build 37	2	211442306	C	T	-0.223	0.034	4.23e-11	8545	Nightingale Health (MS)	serum	(Teslovich et al. 2018)													[ratio]	[ratio]	ratio	ratio	ratio	[ratio]	NA				no	no	no	no
Ala/Gly	2:211462799_C/A	2	211462799	NCBI build 37	2	211462799	C	A	0.09	0.016	2.18e-08	8545	Nightingale Health (MS)	serum	(Teslovich et al. 2018)													[ratio]	[ratio]	ratio	ratio	ratio	[ratio]	NA				no	no	no	no
Ala/Gly	2:211463335_C/T	2	211463335	NCBI build 37	2	211463335	C	T	0.09	0.016	2.17e-08	8545	Nightingale Health (MS)	serum	(Teslovich et al. 2018)													[ratio]	[ratio]	ratio	ratio	ratio	[ratio]	NA				no	no	no	no
Ala/Gly	2:211465112_C/T	2	211465112	NCBI build 37	2	211465112	C	T	-0.364	0.059	5.59e-10	8545	Nightingale Health (MS)	serum	(Teslovich et al. 2018)													[ratio]	[ratio]	ratio	ratio	ratio	[ratio]	NA				no	no	no	no
Ala/Gly	2:211465113_G/A	2	211465113	NCBI build 37	2	211465113	G	A	0.09	0.016	1.8e-08	8545	Nightingale Health (MS)	serum	(Teslovich et al. 2018)													[ratio]	[ratio]	ratio	ratio	ratio	[ratio]	NA				no	no	no	no
Ala/Gly	2:211485187_C/T	2	211485187	NCBI build 37	2	211485187	C	T	0.094	0.016	4.69e-09	8545	Nightingale Health (MS)	serum	(Teslovich et al. 2018)													[ratio]	[ratio]	ratio	ratio	ratio	[ratio]	NA				no	no	no	no
Ala/Gly	2:211495587_C/T_rs12468557	2	211495587	NCBI build 37	2	211495587	C	T	0.095	0.016	3.24e-09	8545	Nightingale Health (MS)	serum	(Teslovich et al. 2018)													[ratio]	[ratio]	ratio	ratio	ratio	[ratio]	NA				no	no	no	no
Ala/Gly	2:211498332_T/A	2	211498332	NCBI build 37	2	211498332	T	A	0.095	0.016	3.07e-09	8545	Nightingale Health (MS)	serum	(Teslovich et al. 2018)													[ratio]	[ratio]	ratio	ratio	ratio	[ratio]	NA				no	no	no	no
Ala/Gly	2:211498423_C/A	2	211498423	NCBI build 37	2	211498423	C	A	0.094	0.016	4.02e-09	8545	Nightingale Health (MS)	serum	(Teslovich et al. 2018)													[ratio]	[ratio]	ratio	ratio	ratio	[ratio]	NA				no	no	no	no
Ala/Gly	2:211500887_A/T	2	211500887	NCBI build 37	2	211500887	A	T	0.091	0.016	6.82e-09	8545	Nightingale Health (MS)	serum	(Teslovich et al. 2018)													[ratio]	[ratio]	ratio	ratio	ratio	[ratio]	NA				no	no	no	no
Ala/Gly	2:211501202_A/G_SNP2-211209447	2	211501202	NCBI build 37	2	211501202	A	G	0.09	0.016	7.5e-09	8545	Nightingale Health (MS)	serum	(Teslovich et al. 2018)													[ratio]	[ratio]	ratio	ratio	ratio	[ratio]	NA				no	no	no	no
Ala/Gly	2:211501333_G/T_rs6750325	2	211501333	NCBI build 37	2	211501333	G	T	0.097	0.016	8.57e-10	8545	Nightingale Health (MS)	serum	(Teslovich et al. 2018)													[ratio]	[ratio]	ratio	ratio	ratio	[ratio]	NA				no	no	no	no
Ala/Gly	2:211501601_G/A	2	211501601	NCBI build 37	2	211501601	G	A	0.094	0.016	5.61e-09	8545	Nightingale Health (MS)	serum	(Teslovich et al. 2018)													[ratio]	[ratio]	ratio	ratio	ratio	[ratio]	NA				no	no	no	no
Ala/Gly	2:211539302_C/T_SNP2-211247547	2	211539302	NCBI build 37	2	211539302	C	T	0.131	0.023	2.66e-08	8545	Nightingale Health (MS)	serum	(Teslovich et al. 2018)													[ratio]	[ratio]	ratio	ratio	ratio	[ratio]	NA				no	no	no	no
Ala/Gly	2:211540507_C/A_rs1047891	2	211540507	NCBI build 37	2	211540507	C	A	-0.296	0.016	9.01e-73	8545	Nightingale Health (MS)	serum	(Teslovich et al. 2018)													[ratio]	[ratio]	ratio	ratio	ratio	[ratio]	NA				yes	no	yes	no
Ala/Gly	2:211540974_A/G	2	211540974	NCBI build 37	2	211540974	A	G	0.168	0.025	1.03e-11	8545	Nightingale Health (MS)	serum	(Teslovich et al. 2018)													[ratio]	[ratio]	ratio	ratio	ratio	[ratio]	NA				no	no	no	no
Ala/Gly	2:211541064_C/A_rs6748782	2	211541064	NCBI build 37	2	211541064	C	A	0.168	0.025	1.18e-11	8545	Nightingale Health (MS)	serum	(Teslovich et al. 2018)													[ratio]	[ratio]	ratio	ratio	ratio	[ratio]	NA				no	no	no	no
Ala/Gly	2:211541165_G/A	2	211541165	NCBI build 37	2	211541165	G	A	0.168	0.025	1.18e-11	8545	Nightingale Health (MS)	serum	(Teslovich et al. 2018)													[ratio]	[ratio]	ratio	ratio	ratio	[ratio]	NA				no	no	no	no
Ala/Gly	2:211542525_A/G	2	211542525	NCBI build 37	2	211542525	A	G	0.168	0.025	1.22e-11	8545	Nightingale Health (MS)	serum	(Teslovich et al. 2018)													[ratio]	[ratio]	ratio	ratio	ratio	[ratio]	NA				no	yes	no	no
Ala/Gly	2:211543055_T/C_SNP2-211251300	2	211543055	NCBI build 37	2	211543055	T	C	-0.286	0.016	1.19e-67	8545	Nightingale Health (MS)	serum	(Teslovich et al. 2018)													[ratio]	[ratio]	ratio	ratio	ratio	[ratio]	NA				no	no	no	no
Ala/Gly	2:211543089_C/G	2	211543089	NCBI build 37	2	211543089	C	G	0.168	0.025	1.22e-11	8545	Nightingale Health (MS)	serum	(Teslovich et al. 2018)													[ratio]	[ratio]	ratio	ratio	ratio	[ratio]	NA				no	no	no	no
Ala/Gly	2:211543147_T/G_rs7684	2	211543147	NCBI build 37	2	211543147	T	G	0.17	0.016	5.96e-25	8545	Nightingale Health (MS)	serum	(Teslovich et al. 2018)													[ratio]	[ratio]	ratio	ratio	ratio	[ratio]	NA				no	no	no	no
Ala/Gly	2:211544966_C/T	2	211544966	NCBI build 37	2	211544966	C	T	0.132	0.018	5.24e-14	8545	Nightingale Health (MS)	serum	(Teslovich et al. 2018)													[ratio]	[ratio]	ratio	ratio	ratio	[ratio]	NA				no	no	no	no
Ala/Gly	2:211545119_A/C	2	211545119	NCBI build 37	2	211545119	A	C	0.168	0.025	1.14e-11	8545	Nightingale Health (MS)	serum	(Teslovich et al. 2018)													[ratio]	[ratio]	ratio	ratio	ratio	[ratio]	NA				no	no	no	no
Ala/Gly	2:211545224_T/C	2	211545224	NCBI build 37	2	211545224	T	C	0.131	0.017	7.26e-14	8545	Nightingale Health (MS)	serum	(Teslovich et al. 2018)													[ratio]	[ratio]	ratio	ratio	ratio	[ratio]	NA				no	no	no	no
Ala/Gly	2:211545918_C/G	2	211545918	NCBI build 37	2	211545918	C	G	0.132	0.017	4.66e-14	8545	Nightingale Health (MS)	serum	(Teslovich et al. 2018)													[ratio]	[ratio]	ratio	ratio	ratio	[ratio]	NA				no	no	no	no
Ala/Gly	2:211546043_C/T_SNP2-211254288	2	211546043	NCBI build 37	2	211546043	C	T	0.133	0.018	3.35e-14	8545	Nightingale Health (MS)	serum	(Teslovich et al. 2018)													[ratio]	[ratio]	ratio	ratio	ratio	[ratio]	NA				no	no	no	no
Ala/Gly	2:211546113_T/C	2	211546113	NCBI build 37	2	211546113	T	C	0.132	0.017	4.4e-14	8545	Nightingale Health (MS)	serum	(Teslovich et al. 2018)													[ratio]	[ratio]	ratio	ratio	ratio	[ratio]	NA				no	no	no	no
Ala/Gly	2:211546661_TTTCA/T	2	211546661	NCBI build 37	2	211546661	TTTCA	T	0.167	0.025	1.4e-11	8545	Nightingale Health (MS)	serum	(Teslovich et al. 2018)													[ratio]	[ratio]	ratio	ratio	ratio	[ratio]	NA				no	no	no	no
Ala/Gly	2:211547214_C/A_SNP2-211255459	2	211547214	NCBI build 37	2	211547214	C	A	0.168	0.025	1.22e-11	8545	Nightingale Health (MS)	serum	(Teslovich et al. 2018)													[ratio]	[ratio]	ratio	ratio	ratio	[ratio]	NA				no	no	no	no
Ala/Gly	2:211547329_G/A	2	211547329	NCBI build 37	2	211547329	G	A	0.133	0.018	2.86e-14	8545	Nightingale Health (MS)	serum	(Teslovich et al. 2018)													[ratio]	[ratio]	ratio	ratio	ratio	[ratio]	NA				no	no	no	no
Ala/Gly	2:211547400_C/A_rs13386028	2	211547400	NCBI build 37	2	211547400	C	A	0.192	0.016	1.1e-34	8545	Nightingale Health (MS)	serum	(Teslovich et al. 2018)													[ratio]	[ratio]	ratio	ratio	ratio	[ratio]	NA				no	no	no	no
Ala/Gly	2:211547847_AGTGCAGTG/A	2	211547847	NCBI build 37	2	211547847	AGTGCAGTG	A	0.132	0.018	1.81e-13	8545	Nightingale Health (MS)	serum	(Teslovich et al. 2018)													[ratio]	[ratio]	ratio	ratio	ratio	[ratio]	NA				no	no	no	no
Ala/Gly	2:211548086_G/C	2	211548086	NCBI build 37	2	211548086	G	C	0.177	0.016	1.48e-28	8545	Nightingale Health (MS)	serum	(Teslovich et al. 2018)													[ratio]	[ratio]	ratio	ratio	ratio	[ratio]	NA				no	no	no	no
Ala/Gly	2:211548437_A/G	2	211548437	NCBI build 37	2	211548437	A	G	0.133	0.018	4.13e-14	8545	Nightingale Health (MS)	serum	(Teslovich et al. 2018)													[ratio]	[ratio]	ratio	ratio	ratio	[ratio]	NA				no	no	no	no
Ala/Gly	2:211548693_C/A	2	211548693	NCBI build 37	2	211548693	C	A	0.183	0.016	4.59e-30	8545	Nightingale Health (MS)	serum	(Teslovich et al. 2018)													[ratio]	[ratio]	ratio	ratio	ratio	[ratio]	NA				no	no	no	no
Ala/Gly	2:211549240_A/G	2	211549240	NCBI build 37	2	211549240	A	G	0.157	0.015	5.09e-24	8545	Nightingale Health (MS)	serum	(Teslovich et al. 2018)													[ratio]	[ratio]	ratio	ratio	ratio	[ratio]	NA				no	no	yes	no
Ala/Gly	2:211549609_C/T	2	211549609	NCBI build 37	2	211549609	C	T	0.183	0.016	4.59e-30	8545	Nightingale Health (MS)	serum	(Teslovich et al. 2018)													[ratio]	[ratio]	ratio	ratio	ratio	[ratio]	NA				no	no	no	no
Ala/Gly	2:211549809_C/T	2	211549809	NCBI build 37	2	211549809	C	T	0.168	0.025	1.21e-11	8545	Nightingale Health (MS)	serum	(Teslovich et al. 2018)													[ratio]	[ratio]	ratio	ratio	ratio	[ratio]	NA				no	no	no	no
Ala/Gly	2:211549856_G/A	2	211549856	NCBI build 37	2	211549856	G	A	-0.273	0.017	6.41e-58	8545	Nightingale Health (MS)	serum	(Teslovich et al. 2018)													[ratio]	[ratio]	ratio	ratio	ratio	[ratio]	NA				no	no	no	no
Ala/Gly	2:211551510_CAG/C	2	211551510	NCBI build 37	2	211551510	CAG	C	0.13	0.018	1.66e-13	8545	Nightingale Health (MS)	serum	(Teslovich et al. 2018)													[ratio]	[ratio]	ratio	ratio	ratio	[ratio]	NA				no	no	no	no
Ala/Gly	2:211551889_C/T	2	211551889	NCBI build 37	2	211551889	C	T	0.134	0.018	2.83e-14	8545	Nightingale Health (MS)	serum	(Teslovich et al. 2018)													[ratio]	[ratio]	ratio	ratio	ratio	[ratio]	NA				no	no	no	no
Ala/Gly	2:211551944_G/C	2	211551944	NCBI build 37	2	211551944	G	C	0.134	0.018	2.79e-14	8545	Nightingale Health (MS)	serum	(Teslovich et al. 2018)													[ratio]	[ratio]	ratio	ratio	ratio	[ratio]	NA				no	no	no	no
Ala/Gly	2:211552605_A/G	2	211552605	NCBI build 37	2	211552605	A	G	0.168	0.025	1.21e-11	8545	Nightingale Health (MS)	serum	(Teslovich et al. 2018)													[ratio]	[ratio]	ratio	ratio	ratio	[ratio]	NA				no	no	no	no
Ala/Gly	2:211552621_G/A	2	211552621	NCBI build 37	2	211552621	G	A	0.134	0.018	2.83e-14	8545	Nightingale Health (MS)	serum	(Teslovich et al. 2018)													[ratio]	[ratio]	ratio	ratio	ratio	[ratio]	NA				no	no	no	no
Ala/Gly	2:211554574_C/T_SNP2-211262819	2	211554574	NCBI build 37	2	211554574	C	T	0.171	0.016	1.39e-25	8545	Nightingale Health (MS)	serum	(Teslovich et al. 2018)													[ratio]	[ratio]	ratio	ratio	ratio	[ratio]	NA				no	no	no	no
Ala/Gly	2:211554721_T/C	2	211554721	NCBI build 37	2	211554721	T	C	0.133	0.018	3.87e-14	8545	Nightingale Health (MS)	serum	(Teslovich et al. 2018)													[ratio]	[ratio]	ratio	ratio	ratio	[ratio]	NA				no	no	no	no
Ala/Gly	2:211555489_C/T	2	211555489	NCBI build 37	2	211555489	C	T	0.168	0.028	3.91e-09	8545	Nightingale Health (MS)	serum	(Teslovich et al. 2018)													[ratio]	[ratio]	ratio	ratio	ratio	[ratio]	NA				no	no	no	no
Ala/Gly	2:211556880_G/A	2	211556880	NCBI build 37	2	211556880	G	A	0.133	0.018	3.62e-14	8545	Nightingale Health (MS)	serum	(Teslovich et al. 2018)													[ratio]	[ratio]	ratio	ratio	ratio	[ratio]	NA				no	no	no	no
Ala/Gly	2:211556975_T/C_rs10490320	2	211556975	NCBI build 37	2	211556975	T	C	0.171	0.016	1.28e-25	8545	Nightingale Health (MS)	serum	(Teslovich et al. 2018)													[ratio]	[ratio]	ratio	ratio	ratio	[ratio]	NA				no	no	no	no
Ala/Gly	2:211556990_G/A	2	211556990	NCBI build 37	2	211556990	G	A	0.168	0.028	3.88e-09	8545	Nightingale Health (MS)	serum	(Teslovich et al. 2018)													[ratio]	[ratio]	ratio	ratio	ratio	[ratio]	NA				no	no	no	no
Ala/Gly	2:211557133_T/C_SNP2-211265378	2	211557133	NCBI build 37	2	211557133	T	C	0.168	0.028	4.06e-09	8545	Nightingale Health (MS)	serum	(Teslovich et al. 2018)													[ratio]	[ratio]	ratio	ratio	ratio	[ratio]	NA				no	no	no	no
Ala/Gly	2:211557219_C/G	2	211557219	NCBI build 37	2	211557219	C	G	0.133	0.018	3.67e-14	8545	Nightingale Health (MS)	serum	(Teslovich et al. 2018)													[ratio]	[ratio]	ratio	ratio	ratio	[ratio]	NA				no	no	no	no
Ala/Gly	2:211557445_T/C	2	211557445	NCBI build 37	2	211557445	T	C	0.171	0.016	1.28e-25	8545	Nightingale Health (MS)	serum	(Teslovich et al. 2018)													[ratio]	[ratio]	ratio	ratio	ratio	[ratio]	NA				no	no	no	no
Ala/Gly	2:211557762_C/A	2	211557762	NCBI build 37	2	211557762	C	A	0.132	0.018	5.82e-14	8545	Nightingale Health (MS)	serum	(Teslovich et al. 2018)													[ratio]	[ratio]	ratio	ratio	ratio	[ratio]	NA				no	no	no	no
Ala/Gly	2:211558500_T/G	2	211558500	NCBI build 37	2	211558500	T	G	0.133	0.018	3.67e-14	8545	Nightingale Health (MS)	serum	(Teslovich et al. 2018)													[ratio]	[ratio]	ratio	ratio	ratio	[ratio]	NA				no	no	no	no
Ala/Gly	2:211558583_A/T	2	211558583	NCBI build 37	2	211558583	A	T	0.133	0.018	3.67e-14	8545	Nightingale Health (MS)	serum	(Teslovich et al. 2018)													[ratio]	[ratio]	ratio	ratio	ratio	[ratio]	NA				no	no	no	no
Ala/Gly	2:211559061_C/T	2	211559061	NCBI build 37	2	211559061	C	T	0.133	0.018	2.91e-14	8545	Nightingale Health (MS)	serum	(Teslovich et al. 2018)													[ratio]	[ratio]	ratio	ratio	ratio	[ratio]	NA				no	no	no	no
Ala/Gly	2:211559089_G/A	2	211559089	NCBI build 37	2	211559089	G	A	0.133	0.018	3.67e-14	8545	Nightingale Health (MS)	serum	(Teslovich et al. 2018)													[ratio]	[ratio]	ratio	ratio	ratio	[ratio]	NA				no	no	no	no
Ala/Gly	2:211559108_C/T	2	211559108	NCBI build 37	2	211559108	C	T	0.168	0.028	3.89e-09	8545	Nightingale Health (MS)	serum	(Teslovich et al. 2018)													[ratio]	[ratio]	ratio	ratio	ratio	[ratio]	NA				no	no	no	no
Ala/Gly	2:211559526_G/A	2	211559526	NCBI build 37	2	211559526	G	A	0.134	0.017	2.01e-14	8545	Nightingale Health (MS)	serum	(Teslovich et al. 2018)													[ratio]	[ratio]	ratio	ratio	ratio	[ratio]	NA				no	no	no	no
Ala/Gly	2:211559536_G/A	2	211559536	NCBI build 37	2	211559536	G	A	-0.273	0.017	6.36e-58	8545	Nightingale Health (MS)	serum	(Teslovich et al. 2018)													[ratio]	[ratio]	ratio	ratio	ratio	[ratio]	NA				no	no	no	no
Ala/Gly	2:211560047_G/T	2	211560047	NCBI build 37	2	211560047	G	T	0.168	0.028	3.88e-09	8545	Nightingale Health (MS)	serum	(Teslovich et al. 2018)													[ratio]	[ratio]	ratio	ratio	ratio	[ratio]	NA				no	no	no	no
Ala/Gly	2:211560078_A/T	2	211560078	NCBI build 37	2	211560078	A	T	0.168	0.028	3.88e-09	8545	Nightingale Health (MS)	serum	(Teslovich et al. 2018)													[ratio]	[ratio]	ratio	ratio	ratio	[ratio]	NA				no	no	no	no
Ala/Gly	2:211560100_C/T	2	211560100	NCBI build 37	2	211560100	C	T	0.133	0.018	3.72e-14	8545	Nightingale Health (MS)	serum	(Teslovich et al. 2018)													[ratio]	[ratio]	ratio	ratio	ratio	[ratio]	NA				no	no	no	no
Ala/Gly	2:211560116_T/C	2	211560116	NCBI build 37	2	211560116	T	C	0.133	0.018	3.69e-14	8545	Nightingale Health (MS)	serum	(Teslovich et al. 2018)													[ratio]	[ratio]	ratio	ratio	ratio	[ratio]	NA				no	no	no	no
Ala/Gly	2:211560510_T/C_rs13427306	2	211560510	NCBI build 37	2	211560510	T	C	0.107	0.019	3.98e-08	8545	Nightingale Health (MS)	serum	(Teslovich et al. 2018)													[ratio]	[ratio]	ratio	ratio	ratio	[ratio]	NA				no	no	no	no
Ala/Gly	2:211560575_A/G_SNP2-211268820	2	211560575	NCBI build 37	2	211560575	A	G	0.168	0.028	3.85e-09	8545	Nightingale Health (MS)	serum	(Teslovich et al. 2018)													[ratio]	[ratio]	ratio	ratio	ratio	[ratio]	NA				no	no	no	no
Ala/Gly	2:211560623_G/A	2	211560623	NCBI build 37	2	211560623	G	A	0.133	0.018	3.66e-14	8545	Nightingale Health (MS)	serum	(Teslovich et al. 2018)													[ratio]	[ratio]	ratio	ratio	ratio	[ratio]	NA				no	no	no	no
Ala/Gly	2:211560908_C/CT	2	211560908	NCBI build 37	2	211560908	C	CT	0.129	0.017	1.53e-13	8545	Nightingale Health (MS)	serum	(Teslovich et al. 2018)													[ratio]	[ratio]	ratio	ratio	ratio	[ratio]	NA				no	no	no	no
Ala/Gly	2:211560910_C/T	2	211560910	NCBI build 37	2	211560910	C	T	0.171	0.016	1.27e-25	8545	Nightingale Health (MS)	serum	(Teslovich et al. 2018)													[ratio]	[ratio]	ratio	ratio	ratio	[ratio]	NA				no	no	no	no
Ala/Gly	2:211560998_T/G	2	211560998	NCBI build 37	2	211560998	T	G	0.133	0.018	3.35e-14	8545	Nightingale Health (MS)	serum	(Teslovich et al. 2018)													[ratio]	[ratio]	ratio	ratio	ratio	[ratio]	NA				no	no	no	no
Ala/Gly	2:211561457_T/C	2	211561457	NCBI build 37	2	211561457	T	C	0.133	0.018	3.66e-14	8545	Nightingale Health (MS)	serum	(Teslovich et al. 2018)													[ratio]	[ratio]	ratio	ratio	ratio	[ratio]	NA				no	no	no	no
Ala/Gly	2:211561484_A/G	2	211561484	NCBI build 37	2	211561484	A	G	0.133	0.018	3.66e-14	8545	Nightingale Health (MS)	serum	(Teslovich et al. 2018)													[ratio]	[ratio]	ratio	ratio	ratio	[ratio]	NA				no	yes	no	no
Ala/Gly	2:211561518_A/G	2	211561518	NCBI build 37	2	211561518	A	G	0.168	0.028	3.8e-09	8545	Nightingale Health (MS)	serum	(Teslovich et al. 2018)													[ratio]	[ratio]	ratio	ratio	ratio	[ratio]	NA				no	no	no	no
Ala/Gly	2:211561560_T/TTA	2	211561560	NCBI build 37	2	211561560	T	TTA	0.133	0.018	3.76e-14	8545	Nightingale Health (MS)	serum	(Teslovich et al. 2018)													[ratio]	[ratio]	ratio	ratio	ratio	[ratio]	NA				no	no	no	no
Ala/Gly	2:211561606_A/T	2	211561606	NCBI build 37	2	211561606	A	T	0.133	0.018	3.95e-14	8545	Nightingale Health (MS)	serum	(Teslovich et al. 2018)													[ratio]	[ratio]	ratio	ratio	ratio	[ratio]	NA				no	no	no	no
Ala/Gly	2:211562105_C/T	2	211562105	NCBI build 37	2	211562105	C	T	0.133	0.018	3.61e-14	8545	Nightingale Health (MS)	serum	(Teslovich et al. 2018)													[ratio]	[ratio]	ratio	ratio	ratio	[ratio]	NA				no	no	no	no
Ala/Gly	2:211562124_T/G	2	211562124	NCBI build 37	2	211562124	T	G	0.133	0.018	3.6e-14	8545	Nightingale Health (MS)	serum	(Teslovich et al. 2018)													[ratio]	[ratio]	ratio	ratio	ratio	[ratio]	NA				no	no	no	no
Ala/Gly	2:211562538_T/C	2	211562538	NCBI build 37	2	211562538	T	C	0.133	0.018	3.67e-14	8545	Nightingale Health (MS)	serum	(Teslovich et al. 2018)													[ratio]	[ratio]	ratio	ratio	ratio	[ratio]	NA				no	no	no	no
Ala/Gly	2:211562924_C/T	2	211562924	NCBI build 37	2	211562924	C	T	-0.273	0.017	5.42e-58	8545	Nightingale Health (MS)	serum	(Teslovich et al. 2018)													[ratio]	[ratio]	ratio	ratio	ratio	[ratio]	NA				no	no	no	no
Ala/Gly	2:211562991_A/G	2	211562991	NCBI build 37	2	211562991	A	G	0.133	0.018	3.67e-14	8545	Nightingale Health (MS)	serum	(Teslovich et al. 2018)													[ratio]	[ratio]	ratio	ratio	ratio	[ratio]	NA				no	no	no	no
Ala/Gly	2:211564032_G/T	2	211564032	NCBI build 37	2	211564032	G	T	0.168	0.028	3.67e-09	8545	Nightingale Health (MS)	serum	(Teslovich et al. 2018)													[ratio]	[ratio]	ratio	ratio	ratio	[ratio]	NA				no	no	no	no
Ala/Gly	2:211564821_G/A	2	211564821	NCBI build 37	2	211564821	G	A	-0.14	0.016	6.07e-18	8545	Nightingale Health (MS)	serum	(Teslovich et al. 2018)													[ratio]	[ratio]	ratio	ratio	ratio	[ratio]	NA				no	no	no	no
Ala/Gly	2:211564900_G/A	2	211564900	NCBI build 37	2	211564900	G	A	-0.143	0.016	1e-18	8545	Nightingale Health (MS)	serum	(Teslovich et al. 2018)													[ratio]	[ratio]	ratio	ratio	ratio	[ratio]	NA				no	no	no	no
Ala/Gly	2:211564911_T/C	2	211564911	NCBI build 37	2	211564911	T	C	-0.154	0.016	1.12e-20	8545	Nightingale Health (MS)	serum	(Teslovich et al. 2018)													[ratio]	[ratio]	ratio	ratio	ratio	[ratio]	NA				no	no	no	no
Ala/Gly	2:211564997_A/T	2	211564997	NCBI build 37	2	211564997	A	T	-0.14	0.016	7.08e-18	8545	Nightingale Health (MS)	serum	(Teslovich et al. 2018)													[ratio]	[ratio]	ratio	ratio	ratio	[ratio]	NA				no	no	no	no
Ala/Gly	2:211565259_C/T_SNP2-211273504	2	211565259	NCBI build 37	2	211565259	C	T	-0.14	0.016	7.01e-18	8545	Nightingale Health (MS)	serum	(Teslovich et al. 2018)													[ratio]	[ratio]	ratio	ratio	ratio	[ratio]	NA				no	no	no	no
Ala/Gly	2:211565470_G/C	2	211565470	NCBI build 37	2	211565470	G	C	0.153	0.016	1.32e-20	8545	Nightingale Health (MS)	serum	(Teslovich et al. 2018)													[ratio]	[ratio]	ratio	ratio	ratio	[ratio]	NA				no	no	no	no
Ala/Gly	2:211565535_A/C	2	211565535	NCBI build 37	2	211565535	A	C	-0.163	0.016	4.18e-25	8545	Nightingale Health (MS)	serum	(Teslovich et al. 2018)													[ratio]	[ratio]	ratio	ratio	ratio	[ratio]	NA				no	no	no	no
Ala/Gly	2:211565692_C/T_rs4673546	2	211565692	NCBI build 37	2	211565692	C	T	-0.273	0.017	3.07e-58	8545	Nightingale Health (MS)	serum	(Teslovich et al. 2018)													[ratio]	[ratio]	ratio	ratio	ratio	[ratio]	NA				no	no	no	no
Ala/Gly	2:211565772_G/A	2	211565772	NCBI build 37	2	211565772	G	A	-0.14	0.016	6.86e-18	8545	Nightingale Health (MS)	serum	(Teslovich et al. 2018)													[ratio]	[ratio]	ratio	ratio	ratio	[ratio]	NA				no	no	no	no
Ala/Gly	2:211565999_G/T	2	211565999	NCBI build 37	2	211565999	G	T	-0.152	0.016	2.53e-20	8545	Nightingale Health (MS)	serum	(Teslovich et al. 2018)													[ratio]	[ratio]	ratio	ratio	ratio	[ratio]	NA				no	no	no	no
Ala/Gly	2:211566074_T/C	2	211566074	NCBI build 37	2	211566074	T	C	-0.149	0.017	1.14e-17	8545	Nightingale Health (MS)	serum	(Teslovich et al. 2018)													[ratio]	[ratio]	ratio	ratio	ratio	[ratio]	NA				no	no	no	no
Ala/Gly	2:211566343_T/A	2	211566343	NCBI build 37	2	211566343	T	A	-0.24	0.016	9.62e-48	8545	Nightingale Health (MS)	serum	(Teslovich et al. 2018)													[ratio]	[ratio]	ratio	ratio	ratio	[ratio]	NA				no	no	no	no
Ala/Gly	2:211566911_A/G	2	211566911	NCBI build 37	2	211566911	A	G	-0.154	0.016	1.05e-20	8545	Nightingale Health (MS)	serum	(Teslovich et al. 2018)													[ratio]	[ratio]	ratio	ratio	ratio	[ratio]	NA				no	no	no	no
Ala/Gly	2:211567790_G/A	2	211567790	NCBI build 37	2	211567790	G	A	0.107	0.019	3.58e-08	8545	Nightingale Health (MS)	serum	(Teslovich et al. 2018)													[ratio]	[ratio]	ratio	ratio	ratio	[ratio]	NA				no	no	no	no
Ala/Gly	2:211568055_T/A	2	211568055	NCBI build 37	2	211568055	T	A	-0.153	0.016	1.4e-20	8545	Nightingale Health (MS)	serum	(Teslovich et al. 2018)													[ratio]	[ratio]	ratio	ratio	ratio	[ratio]	NA				no	no	no	no
Ala/Gly	2:211568414_C/A	2	211568414	NCBI build 37	2	211568414	C	A	0.107	0.019	3.57e-08	8545	Nightingale Health (MS)	serum	(Teslovich et al. 2018)													[ratio]	[ratio]	ratio	ratio	ratio	[ratio]	NA				no	no	no	no
Ala/Gly	2:211568889_T/C	2	211568889	NCBI build 37	2	211568889	T	C	-0.155	0.016	5.44e-21	8545	Nightingale Health (MS)	serum	(Teslovich et al. 2018)													[ratio]	[ratio]	ratio	ratio	ratio	[ratio]	NA				no	no	no	no
Ala/Gly	2:211568913_C/T	2	211568913	NCBI build 37	2	211568913	C	T	-0.154	0.016	7.64e-21	8545	Nightingale Health (MS)	serum	(Teslovich et al. 2018)													[ratio]	[ratio]	ratio	ratio	ratio	[ratio]	NA				no	no	no	no
Ala/Gly	2:211569399_T/C_SNP2-211277644	2	211569399	NCBI build 37	2	211569399	T	C	-0.24	0.016	9.61e-48	8545	Nightingale Health (MS)	serum	(Teslovich et al. 2018)													[ratio]	[ratio]	ratio	ratio	ratio	[ratio]	NA				no	no	no	no
Ala/Gly	2:211569722_G/A_rs2371030	2	211569722	NCBI build 37	2	211569722	G	A	-0.154	0.016	1.02e-20	8545	Nightingale Health (MS)	serum	(Teslovich et al. 2018)													[ratio]	[ratio]	ratio	ratio	ratio	[ratio]	NA				no	no	no	no
Ala/Gly	2:211569839_A/T	2	211569839	NCBI build 37	2	211569839	A	T	0.107	0.019	3.54e-08	8545	Nightingale Health (MS)	serum	(Teslovich et al. 2018)													[ratio]	[ratio]	ratio	ratio	ratio	[ratio]	NA				no	no	no	no
Ala/Gly	2:211570074_A/C	2	211570074	NCBI build 37	2	211570074	A	C	-0.155	0.016	3.46e-21	8545	Nightingale Health (MS)	serum	(Teslovich et al. 2018)													[ratio]	[ratio]	ratio	ratio	ratio	[ratio]	NA				no	no	no	no
Ala/Gly	2:211570759_C/T	2	211570759	NCBI build 37	2	211570759	C	T	0.107	0.019	3.57e-08	8545	Nightingale Health (MS)	serum	(Teslovich et al. 2018)													[ratio]	[ratio]	ratio	ratio	ratio	[ratio]	NA				no	no	no	no
Ala/Gly	2:211570917_T/C	2	211570917	NCBI build 37	2	211570917	T	C	-0.243	0.016	1.31e-48	8545	Nightingale Health (MS)	serum	(Teslovich et al. 2018)													[ratio]	[ratio]	ratio	ratio	ratio	[ratio]	NA				no	no	no	no
Ala/Gly	2:211571015_G/A	2	211571015	NCBI build 37	2	211571015	G	A	-0.149	0.017	1.09e-17	8545	Nightingale Health (MS)	serum	(Teslovich et al. 2018)													[ratio]	[ratio]	ratio	ratio	ratio	[ratio]	NA				no	no	no	no
Ala/Gly	2:211571627_T/C	2	211571627	NCBI build 37	2	211571627	T	C	-0.156	0.016	3.93e-21	8545	Nightingale Health (MS)	serum	(Teslovich et al. 2018)													[ratio]	[ratio]	ratio	ratio	ratio	[ratio]	NA				no	no	no	no
Ala/Gly	2:211571641_A/G	2	211571641	NCBI build 37	2	211571641	A	G	0.107	0.019	3.56e-08	8545	Nightingale Health (MS)	serum	(Teslovich et al. 2018)													[ratio]	[ratio]	ratio	ratio	ratio	[ratio]	NA				no	no	no	no
Ala/Gly	2:211571933_A/G	2	211571933	NCBI build 37	2	211571933	A	G	-0.243	0.016	1.32e-48	8545	Nightingale Health (MS)	serum	(Teslovich et al. 2018)													[ratio]	[ratio]	ratio	ratio	ratio	[ratio]	NA				no	no	no	no
Ala/Gly	2:211572464_G/A	2	211572464	NCBI build 37	2	211572464	G	A	-0.152	0.016	2.84e-20	8545	Nightingale Health (MS)	serum	(Teslovich et al. 2018)													[ratio]	[ratio]	ratio	ratio	ratio	[ratio]	NA				no	no	no	no
Ala/Gly	2:211572501_T/C	2	211572501	NCBI build 37	2	211572501	T	C	-0.148	0.017	1.6e-17	8545	Nightingale Health (MS)	serum	(Teslovich et al. 2018)													[ratio]	[ratio]	ratio	ratio	ratio	[ratio]	NA				no	no	no	no
Ala/Gly	2:211573391_G/T	2	211573391	NCBI build 37	2	211573391	G	T	-0.154	0.016	6.01e-21	8545	Nightingale Health (MS)	serum	(Teslovich et al. 2018)													[ratio]	[ratio]	ratio	ratio	ratio	[ratio]	NA				no	no	no	no
Ala/Gly	2:211573464_T/C	2	211573464	NCBI build 37	2	211573464	T	C	-0.154	0.016	6.67e-21	8545	Nightingale Health (MS)	serum	(Teslovich et al. 2018)													[ratio]	[ratio]	ratio	ratio	ratio	[ratio]	NA				no	no	no	no
Ala/Gly	2:211573559_G/A	2	211573559	NCBI build 37	2	211573559	G	A	-0.242	0.016	2.79e-48	8545	Nightingale Health (MS)	serum	(Teslovich et al. 2018)													[ratio]	[ratio]	ratio	ratio	ratio	[ratio]	NA				no	no	no	no
Ala/Gly	2:211573706_C/A	2	211573706	NCBI build 37	2	211573706	C	A	-0.154	0.016	1.03e-20	8545	Nightingale Health (MS)	serum	(Teslovich et al. 2018)													[ratio]	[ratio]	ratio	ratio	ratio	[ratio]	NA				no	no	no	no
Ala/Gly	2:211575123_A/G	2	211575123	NCBI build 37	2	211575123	A	G	-0.242	0.016	1.45e-48	8545	Nightingale Health (MS)	serum	(Teslovich et al. 2018)													[ratio]	[ratio]	ratio	ratio	ratio	[ratio]	NA				no	no	no	no
Ala/Gly	2:211575134_A/T	2	211575134	NCBI build 37	2	211575134	A	T	-0.155	0.016	3.45e-21	8545	Nightingale Health (MS)	serum	(Teslovich et al. 2018)													[ratio]	[ratio]	ratio	ratio	ratio	[ratio]	NA				no	no	no	no
Ala/Gly	2:211575322_G/C	2	211575322	NCBI build 37	2	211575322	G	C	-0.156	0.016	3.21e-21	8545	Nightingale Health (MS)	serum	(Teslovich et al. 2018)													[ratio]	[ratio]	ratio	ratio	ratio	[ratio]	NA				no	no	no	no
Ala/Gly	2:211575735_C/G	2	211575735	NCBI build 37	2	211575735	C	G	-0.154	0.016	8.02e-21	8545	Nightingale Health (MS)	serum	(Teslovich et al. 2018)													[ratio]	[ratio]	ratio	ratio	ratio	[ratio]	NA				no	no	no	no
Ala/Gly	2:211575748_C/G	2	211575748	NCBI build 37	2	211575748	C	G	-0.155	0.016	3.4e-21	8545	Nightingale Health (MS)	serum	(Teslovich et al. 2018)													[ratio]	[ratio]	ratio	ratio	ratio	[ratio]	NA				no	no	no	no
Ala/Gly	2:211576375_T/C	2	211576375	NCBI build 37	2	211576375	T	C	-0.146	0.016	3.2e-19	8545	Nightingale Health (MS)	serum	(Teslovich et al. 2018)													[ratio]	[ratio]	ratio	ratio	ratio	[ratio]	NA				no	no	yes	no
Ala/Gly	2:211576458_G/A_rs2111713	2	211576458	NCBI build 37	2	211576458	G	A	-0.155	0.016	3.4e-21	8545	Nightingale Health (MS)	serum	(Teslovich et al. 2018)													[ratio]	[ratio]	ratio	ratio	ratio	[ratio]	NA				no	no	no	no
Ala/Gly	2:211578153_G/A	2	211578153	NCBI build 37	2	211578153	G	A	-0.149	0.017	1.1e-17	8545	Nightingale Health (MS)	serum	(Teslovich et al. 2018)													[ratio]	[ratio]	ratio	ratio	ratio	[ratio]	NA				no	no	no	no
Ala/Gly	2:211579104_ATC/A	2	211579104	NCBI build 37	2	211579104	ATC	A	-0.242	0.016	2.28e-48	8545	Nightingale Health (MS)	serum	(Teslovich et al. 2018)													[ratio]	[ratio]	ratio	ratio	ratio	[ratio]	NA				no	no	no	no
Ala/Gly	2:211580064_ATTAT/A	2	211580064	NCBI build 37	2	211580064	ATTAT	A	-0.243	0.016	1.09e-48	8545	Nightingale Health (MS)	serum	(Teslovich et al. 2018)													[ratio]	[ratio]	ratio	ratio	ratio	[ratio]	NA				no	no	no	no
Ala/Gly	2:211580219_A/G	2	211580219	NCBI build 37	2	211580219	A	G	-0.149	0.017	9.13e-18	8545	Nightingale Health (MS)	serum	(Teslovich et al. 2018)													[ratio]	[ratio]	ratio	ratio	ratio	[ratio]	NA				no	no	no	no
Ala/Gly	2:211580491_C/T_SNP2-211288736	2	211580491	NCBI build 37	2	211580491	C	T	-0.265	0.023	1.72e-29	8545	Nightingale Health (MS)	serum	(Teslovich et al. 2018)													[ratio]	[ratio]	ratio	ratio	ratio	[ratio]	NA				no	no	no	no
Ala/Gly	2:211581142_T/C_SNP2-211289387	2	211581142	NCBI build 37	2	211581142	T	C	-0.243	0.016	8.41e-49	8545	Nightingale Health (MS)	serum	(Teslovich et al. 2018)													[ratio]	[ratio]	ratio	ratio	ratio	[ratio]	NA				no	no	no	no
Ala/Gly	2:211581245_C/T	2	211581245	NCBI build 37	2	211581245	C	T	-0.243	0.016	8.45e-49	8545	Nightingale Health (MS)	serum	(Teslovich et al. 2018)													[ratio]	[ratio]	ratio	ratio	ratio	[ratio]	NA				no	no	no	no
Ala/Gly	2:211582773_G/A	2	211582773	NCBI build 37	2	211582773	G	A	0.165	0.027	1.3e-09	8545	Nightingale Health (MS)	serum	(Teslovich et al. 2018)													[ratio]	[ratio]	ratio	ratio	ratio	[ratio]	NA				no	no	no	no
Ala/Gly	2:211583022_C/T	2	211583022	NCBI build 37	2	211583022	C	T	-0.243	0.016	8.6e-49	8545	Nightingale Health (MS)	serum	(Teslovich et al. 2018)													[ratio]	[ratio]	ratio	ratio	ratio	[ratio]	NA				no	no	no	no
Ala/Gly	2:211583101_C/T	2	211583101	NCBI build 37	2	211583101	C	T	-0.243	0.016	8.64e-49	8545	Nightingale Health (MS)	serum	(Teslovich et al. 2018)													[ratio]	[ratio]	ratio	ratio	ratio	[ratio]	NA				no	no	no	no
Ala/Gly	2:211583253_G/A	2	211583253	NCBI build 37	2	211583253	G	A	-0.243	0.016	1.16e-48	8545	Nightingale Health (MS)	serum	(Teslovich et al. 2018)													[ratio]	[ratio]	ratio	ratio	ratio	[ratio]	NA				no	no	no	no
Ala/Gly	2:211583281_A/C	2	211583281	NCBI build 37	2	211583281	A	C	-0.154	0.016	1.03e-20	8545	Nightingale Health (MS)	serum	(Teslovich et al. 2018)													[ratio]	[ratio]	ratio	ratio	ratio	[ratio]	NA				no	no	no	no
Ala/Gly	2:211583332_G/A	2	211583332	NCBI build 37	2	211583332	G	A	-0.153	0.016	1.08e-20	8545	Nightingale Health (MS)	serum	(Teslovich et al. 2018)													[ratio]	[ratio]	ratio	ratio	ratio	[ratio]	NA				no	no	no	no
Ala/Gly	2:211584614_T/C	2	211584614	NCBI build 37	2	211584614	T	C	0.165	0.027	1.29e-09	8545	Nightingale Health (MS)	serum	(Teslovich et al. 2018)													[ratio]	[ratio]	ratio	ratio	ratio	[ratio]	NA				no	no	no	no
Ala/Gly	2:211585586_C/T	2	211585586	NCBI build 37	2	211585586	C	T	0.165	0.027	1.29e-09	8545	Nightingale Health (MS)	serum	(Teslovich et al. 2018)													[ratio]	[ratio]	ratio	ratio	ratio	[ratio]	NA				no	no	no	no
Ala/Gly	2:211586445_C/T	2	211586445	NCBI build 37	2	211586445	C	T	-0.243	0.016	9.39e-49	8545	Nightingale Health (MS)	serum	(Teslovich et al. 2018)													[ratio]	[ratio]	ratio	ratio	ratio	[ratio]	NA				no	no	no	no
Ala/Gly	2:211586447_C/T	2	211586447	NCBI build 37	2	211586447	C	T	0.165	0.027	1.29e-09	8545	Nightingale Health (MS)	serum	(Teslovich et al. 2018)													[ratio]	[ratio]	ratio	ratio	ratio	[ratio]	NA				no	no	no	no
Ala/Gly	2:211587245_A/G_SNP2-211295490	2	211587245	NCBI build 37	2	211587245	A	G	0.165	0.027	1.3e-09	8545	Nightingale Health (MS)	serum	(Teslovich et al. 2018)													[ratio]	[ratio]	ratio	ratio	ratio	[ratio]	NA				no	no	no	no
Ala/Gly	2:211587318_G/A	2	211587318	NCBI build 37	2	211587318	G	A	-0.264	0.023	2.98e-29	8545	Nightingale Health (MS)	serum	(Teslovich et al. 2018)													[ratio]	[ratio]	ratio	ratio	ratio	[ratio]	NA				no	no	no	no
Ala/Gly	2:211587631_C/T	2	211587631	NCBI build 37	2	211587631	C	T	-0.243	0.016	9.72e-49	8545	Nightingale Health (MS)	serum	(Teslovich et al. 2018)													[ratio]	[ratio]	ratio	ratio	ratio	[ratio]	NA				no	no	no	no
Ala/Gly	2:211588178_T/C	2	211588178	NCBI build 37	2	211588178	T	C	-0.243	0.016	1.27e-48	8545	Nightingale Health (MS)	serum	(Teslovich et al. 2018)													[ratio]	[ratio]	ratio	ratio	ratio	[ratio]	NA				no	no	no	no
Ala/Gly	2:211588614_T/A	2	211588614	NCBI build 37	2	211588614	T	A	-0.243	0.016	9.99e-49	8545	Nightingale Health (MS)	serum	(Teslovich et al. 2018)													[ratio]	[ratio]	ratio	ratio	ratio	[ratio]	NA				no	no	no	no
Ala/Gly	2:211588960_G/C	2	211588960	NCBI build 37	2	211588960	G	C	0.165	0.027	1.28e-09	8545	Nightingale Health (MS)	serum	(Teslovich et al. 2018)													[ratio]	[ratio]	ratio	ratio	ratio	[ratio]	NA				no	no	no	no
Ala/Gly	2:211589023_A/AAAG	2	211589023	NCBI build 37	2	211589023	A	AAAG	-0.149	0.017	8.93e-18	8545	Nightingale Health (MS)	serum	(Teslovich et al. 2018)													[ratio]	[ratio]	ratio	ratio	ratio	[ratio]	NA				no	no	no	no
Ala/Gly	2:211589050_G/A	2	211589050	NCBI build 37	2	211589050	G	A	-0.243	0.016	1.01e-48	8545	Nightingale Health (MS)	serum	(Teslovich et al. 2018)													[ratio]	[ratio]	ratio	ratio	ratio	[ratio]	NA				no	no	no	no
Ala/Gly	2:211589176_A/G_SNP2-211297421	2	211589176	NCBI build 37	2	211589176	A	G	0.165	0.027	1.28e-09	8545	Nightingale Health (MS)	serum	(Teslovich et al. 2018)													[ratio]	[ratio]	ratio	ratio	ratio	[ratio]	NA				no	no	no	no
Ala/Gly	2:211590507_A/G	2	211590507	NCBI build 37	2	211590507	A	G	-0.243	0.016	9.68e-49	8545	Nightingale Health (MS)	serum	(Teslovich et al. 2018)													[ratio]	[ratio]	ratio	ratio	ratio	[ratio]	NA				no	no	no	no
Ala/Gly	2:211591454_GA/G	2	211591454	NCBI build 37	2	211591454	GA	G	-0.243	0.016	7.8e-49	8545	Nightingale Health (MS)	serum	(Teslovich et al. 2018)													[ratio]	[ratio]	ratio	ratio	ratio	[ratio]	NA				no	no	no	no
Ala/Gly	2:211593081_C/G	2	211593081	NCBI build 37	2	211593081	C	G	-0.138	0.018	3.1e-14	8545	Nightingale Health (MS)	serum	(Teslovich et al. 2018)													[ratio]	[ratio]	ratio	ratio	ratio	[ratio]	NA				no	no	no	no
Ala/Gly	2:211593082_A/C	2	211593082	NCBI build 37	2	211593082	A	C	-0.123	0.019	3.51e-11	8545	Nightingale Health (MS)	serum	(Teslovich et al. 2018)													[ratio]	[ratio]	ratio	ratio	ratio	[ratio]	NA				no	no	no	no
Ala/Gly	2:211593337_G/T	2	211593337	NCBI build 37	2	211593337	G	T	-0.243	0.016	1.12e-48	8545	Nightingale Health (MS)	serum	(Teslovich et al. 2018)													[ratio]	[ratio]	ratio	ratio	ratio	[ratio]	NA				no	no	no	no
Ala/Gly	2:211593436_C/T	2	211593436	NCBI build 37	2	211593436	C	T	-0.242	0.016	1.47e-48	8545	Nightingale Health (MS)	serum	(Teslovich et al. 2018)													[ratio]	[ratio]	ratio	ratio	ratio	[ratio]	NA				no	no	no	no
Ala/Gly	2:211593520_A/G_rs1024898	2	211593520	NCBI build 37	2	211593520	A	G	-0.149	0.017	8.45e-18	8545	Nightingale Health (MS)	serum	(Teslovich et al. 2018)													[ratio]	[ratio]	ratio	ratio	ratio	[ratio]	NA				no	no	no	no
Ala/Gly	2:211593659_G/T	2	211593659	NCBI build 37	2	211593659	G	T	-0.243	0.016	1.15e-48	8545	Nightingale Health (MS)	serum	(Teslovich et al. 2018)													[ratio]	[ratio]	ratio	ratio	ratio	[ratio]	NA				no	no	no	no
Ala/Gly	2:211593938_G/A	2	211593938	NCBI build 37	2	211593938	G	A	-0.154	0.016	7.66e-21	8545	Nightingale Health (MS)	serum	(Teslovich et al. 2018)													[ratio]	[ratio]	ratio	ratio	ratio	[ratio]	NA				no	no	no	no
Ala/Gly	2:211595300_TATAAA/T	2	211595300	NCBI build 37	2	211595300	TATAAA	T	0.165	0.027	1.24e-09	8545	Nightingale Health (MS)	serum	(Teslovich et al. 2018)													[ratio]	[ratio]	ratio	ratio	ratio	[ratio]	NA				no	no	no	no
Ala/Gly	2:211595900_C/T	2	211595900	NCBI build 37	2	211595900	C	T	-0.243	0.016	8.9e-49	8545	Nightingale Health (MS)	serum	(Teslovich et al. 2018)													[ratio]	[ratio]	ratio	ratio	ratio	[ratio]	NA				no	no	no	no
Ala/Gly	2:211596118_GT/G	2	211596118	NCBI build 37	2	211596118	GT	G	-0.239	0.016	1.62e-47	8545	Nightingale Health (MS)	serum	(Teslovich et al. 2018)													[ratio]	[ratio]	ratio	ratio	ratio	[ratio]	NA				no	no	no	no
Ala/Gly	2:211596456_CAAAG/C	2	211596456	NCBI build 37	2	211596456	CAAAG	C	-0.243	0.016	6.76e-49	8545	Nightingale Health (MS)	serum	(Teslovich et al. 2018)													[ratio]	[ratio]	ratio	ratio	ratio	[ratio]	NA				no	no	no	no
Ala/Gly	2:211596498_G/A	2	211596498	NCBI build 37	2	211596498	G	A	-0.24	0.016	1.22e-47	8545	Nightingale Health (MS)	serum	(Teslovich et al. 2018)													[ratio]	[ratio]	ratio	ratio	ratio	[ratio]	NA				no	no	no	no
Ala/Gly	2:211598061_G/A	2	211598061	NCBI build 37	2	211598061	G	A	-0.238	0.017	2.71e-46	8545	Nightingale Health (MS)	serum	(Teslovich et al. 2018)													[ratio]	[ratio]	ratio	ratio	ratio	[ratio]	NA				no	no	no	no
Ala/Gly	2:211598400_C/T	2	211598400	NCBI build 37	2	211598400	C	T	-0.24	0.017	6.19e-47	8545	Nightingale Health (MS)	serum	(Teslovich et al. 2018)													[ratio]	[ratio]	ratio	ratio	ratio	[ratio]	NA				no	no	no	no
Ala/Gly	2:211599105_T/TG	2	211599105	NCBI build 37	2	211599105	T	TG	-0.161	0.016	2.65e-24	8545	Nightingale Health (MS)	serum	(Teslovich et al. 2018)													[ratio]	[ratio]	ratio	ratio	ratio	[ratio]	NA				no	no	no	no
Ala/Gly	2:211599246_A/G	2	211599246	NCBI build 37	2	211599246	A	G	-0.24	0.017	4.54e-47	8545	Nightingale Health (MS)	serum	(Teslovich et al. 2018)													[ratio]	[ratio]	ratio	ratio	ratio	[ratio]	NA				no	no	no	no
Ala/Gly	2:211599474_C/CA	2	211599474	NCBI build 37	2	211599474	C	CA	-0.237	0.017	6.85e-46	8545	Nightingale Health (MS)	serum	(Teslovich et al. 2018)													[ratio]	[ratio]	ratio	ratio	ratio	[ratio]	NA				no	no	no	no
Ala/Gly	2:211599621_C/T	2	211599621	NCBI build 37	2	211599621	C	T	-0.238	0.017	2.65e-46	8545	Nightingale Health (MS)	serum	(Teslovich et al. 2018)													[ratio]	[ratio]	ratio	ratio	ratio	[ratio]	NA				no	no	no	no
Ala/Gly	2:211599746_C/T	2	211599746	NCBI build 37	2	211599746	C	T	-0.238	0.017	2.62e-46	8545	Nightingale Health (MS)	serum	(Teslovich et al. 2018)													[ratio]	[ratio]	ratio	ratio	ratio	[ratio]	NA				no	no	no	no
Ala/Gly	2:211599975_C/CT	2	211599975	NCBI build 37	2	211599975	C	CT	-0.141	0.016	3.01e-19	8545	Nightingale Health (MS)	serum	(Teslovich et al. 2018)													[ratio]	[ratio]	ratio	ratio	ratio	[ratio]	NA				no	no	no	no
Ala/Gly	2:211600061_C/T	2	211600061	NCBI build 37	2	211600061	C	T	-0.238	0.017	2.62e-46	8545	Nightingale Health (MS)	serum	(Teslovich et al. 2018)													[ratio]	[ratio]	ratio	ratio	ratio	[ratio]	NA				no	no	no	no
Ala/Gly	2:211600311_A/G_rs10932355	2	211600311	NCBI build 37	2	211600311	A	G	-0.238	0.017	2.61e-46	8545	Nightingale Health (MS)	serum	(Teslovich et al. 2018)													[ratio]	[ratio]	ratio	ratio	ratio	[ratio]	NA				no	no	no	no
Ala/Gly	2:211601116_T/C_SNP2-211309361	2	211601116	NCBI build 37	2	211601116	T	C	-0.238	0.017	2.6e-46	8545	Nightingale Health (MS)	serum	(Teslovich et al. 2018)													[ratio]	[ratio]	ratio	ratio	ratio	[ratio]	NA				no	no	no	no
Ala/Gly	2:211601238_TA/T	2	211601238	NCBI build 37	2	211601238	TA	T	-0.204	0.035	3.84e-09	8545	Nightingale Health (MS)	serum	(Teslovich et al. 2018)													[ratio]	[ratio]	ratio	ratio	ratio	[ratio]	NA				no	no	no	no
Ala/Gly	2:211601239_A/T	2	211601239	NCBI build 37	2	211601239	A	T	-0.238	0.017	2.6e-46	8545	Nightingale Health (MS)	serum	(Teslovich et al. 2018)													[ratio]	[ratio]	ratio	ratio	ratio	[ratio]	NA				no	no	no	no
Ala/Gly	2:211602416_T/C	2	211602416	NCBI build 37	2	211602416	T	C	-0.24	0.017	8.45e-47	8545	Nightingale Health (MS)	serum	(Teslovich et al. 2018)													[ratio]	[ratio]	ratio	ratio	ratio	[ratio]	NA				no	no	no	no
Ala/Gly	2:211602746_G/T	2	211602746	NCBI build 37	2	211602746	G	T	-0.238	0.017	2.6e-46	8545	Nightingale Health (MS)	serum	(Teslovich et al. 2018)													[ratio]	[ratio]	ratio	ratio	ratio	[ratio]	NA				no	no	no	no
Ala/Gly	2:211603471_G/A	2	211603471	NCBI build 37	2	211603471	G	A	-0.241	0.017	3.69e-47	8545	Nightingale Health (MS)	serum	(Teslovich et al. 2018)													[ratio]	[ratio]	ratio	ratio	ratio	[ratio]	NA				no	no	no	no
Ala/Gly	2:211604005_G/A	2	211604005	NCBI build 37	2	211604005	G	A	-0.238	0.017	2.59e-46	8545	Nightingale Health (MS)	serum	(Teslovich et al. 2018)													[ratio]	[ratio]	ratio	ratio	ratio	[ratio]	NA				no	no	no	no
Ala/Gly	2:211604450_C/A	2	211604450	NCBI build 37	2	211604450	C	A	-0.229	0.017	7.59e-41	8545	Nightingale Health (MS)	serum	(Teslovich et al. 2018)													[ratio]	[ratio]	ratio	ratio	ratio	[ratio]	NA				no	no	no	no
Ala/Gly	2:211605426_T/TA	2	211605426	NCBI build 37	2	211605426	T	TA	-0.144	0.016	1.75e-19	8545	Nightingale Health (MS)	serum	(Teslovich et al. 2018)													[ratio]	[ratio]	ratio	ratio	ratio	[ratio]	NA				no	no	no	no
Ala/Gly	2:211605442_A/G	2	211605442	NCBI build 37	2	211605442	A	G	-0.229	0.017	7.65e-41	8545	Nightingale Health (MS)	serum	(Teslovich et al. 2018)													[ratio]	[ratio]	ratio	ratio	ratio	[ratio]	NA				no	no	no	no
Ala/Gly	2:211605844_G/A	2	211605844	NCBI build 37	2	211605844	G	A	-0.229	0.017	7.68e-41	8545	Nightingale Health (MS)	serum	(Teslovich et al. 2018)													[ratio]	[ratio]	ratio	ratio	ratio	[ratio]	NA				no	no	no	no
Ala/Gly	2:211606024_C/T	2	211606024	NCBI build 37	2	211606024	C	T	-0.231	0.017	1.52e-41	8545	Nightingale Health (MS)	serum	(Teslovich et al. 2018)													[ratio]	[ratio]	ratio	ratio	ratio	[ratio]	NA				no	no	no	no
Ala/Gly	2:211606119_G/A	2	211606119	NCBI build 37	2	211606119	G	A	-0.231	0.017	2.23e-41	8545	Nightingale Health (MS)	serum	(Teslovich et al. 2018)													[ratio]	[ratio]	ratio	ratio	ratio	[ratio]	NA				no	no	no	no
Ala/Gly	2:211607873_T/G	2	211607873	NCBI build 37	2	211607873	T	G	-0.231	0.017	1.54e-41	8545	Nightingale Health (MS)	serum	(Teslovich et al. 2018)													[ratio]	[ratio]	ratio	ratio	ratio	[ratio]	NA				no	no	no	no
Ala/Gly	2:211608066_A/T	2	211608066	NCBI build 37	2	211608066	A	T	-0.144	0.016	1.84e-19	8545	Nightingale Health (MS)	serum	(Teslovich et al. 2018)													[ratio]	[ratio]	ratio	ratio	ratio	[ratio]	NA				no	no	no	no
Ala/Gly	2:211608286_C/A	2	211608286	NCBI build 37	2	211608286	C	A	-0.231	0.017	1.56e-41	8545	Nightingale Health (MS)	serum	(Teslovich et al. 2018)													[ratio]	[ratio]	ratio	ratio	ratio	[ratio]	NA				no	no	no	no
Ala/Gly	2:211608379_T/G_rs4673553	2	211608379	NCBI build 37	2	211608379	T	G	-0.173	0.016	4.09e-28	8545	Nightingale Health (MS)	serum	(Teslovich et al. 2018)													[ratio]	[ratio]	ratio	ratio	ratio	[ratio]	NA				no	no	no	no
Ala/Gly	2:211609284_GC/G	2	211609284	NCBI build 37	2	211609284	GC	G	-0.226	0.017	6.76e-40	8545	Nightingale Health (MS)	serum	(Teslovich et al. 2018)													[ratio]	[ratio]	ratio	ratio	ratio	[ratio]	NA				no	no	no	no
Ala/Gly	2:211609901_C/G	2	211609901	NCBI build 37	2	211609901	C	G	-0.231	0.017	1.57e-41	8545	Nightingale Health (MS)	serum	(Teslovich et al. 2018)													[ratio]	[ratio]	ratio	ratio	ratio	[ratio]	NA				no	no	no	no
Ala/Gly	2:211610639_CTG/C	2	211610639	NCBI build 37	2	211610639	CTG	C	-0.231	0.017	1.14e-41	8545	Nightingale Health (MS)	serum	(Teslovich et al. 2018)													[ratio]	[ratio]	ratio	ratio	ratio	[ratio]	NA				no	no	no	no
Ala/Gly	2:211612639_CA/C	2	211612639	NCBI build 37	2	211612639	CA	C	-0.155	0.028	2.23e-08	8545	Nightingale Health (MS)	serum	(Teslovich et al. 2018)													[ratio]	[ratio]	ratio	ratio	ratio	[ratio]	NA				no	no	no	no
Ala/Gly	2:211613580_T/C_SNP2-211321825	2	211613580	NCBI build 37	2	211613580	T	C	0.127	0.021	2.01e-09	8545	Nightingale Health (MS)	serum	(Teslovich et al. 2018)													[ratio]	[ratio]	ratio	ratio	ratio	[ratio]	NA				no	no	no	no
Ala/Gly	2:211614638_G/T_rs10206976	2	211614638	NCBI build 37	2	211614638	G	T	-0.231	0.017	1.63e-41	8545	Nightingale Health (MS)	serum	(Teslovich et al. 2018)													[ratio]	[ratio]	ratio	ratio	ratio	[ratio]	NA				no	no	no	no
Ala/Gly	2:211616894_A/G	2	211616894	NCBI build 37	2	211616894	A	G	-0.231	0.017	1.55e-41	8545	Nightingale Health (MS)	serum	(Teslovich et al. 2018)													[ratio]	[ratio]	ratio	ratio	ratio	[ratio]	NA				no	no	no	no
Ala/Gly	2:211617528_C/G	2	211617528	NCBI build 37	2	211617528	C	G	-0.154	0.028	2.27e-08	8545	Nightingale Health (MS)	serum	(Teslovich et al. 2018)													[ratio]	[ratio]	ratio	ratio	ratio	[ratio]	NA				no	no	no	no
Ala/Gly	2:211618187_C/G_SNP2-211326432	2	211618187	NCBI build 37	2	211618187	C	G	0.124	0.015	1.31e-15	8545	Nightingale Health (MS)	serum	(Teslovich et al. 2018)													[ratio]	[ratio]	ratio	ratio	ratio	[ratio]	NA				no	no	no	no
Ala/Gly	2:211619881_G/A_rs10490327	2	211619881	NCBI build 37	2	211619881	G	A	-0.153	0.028	2.94e-08	8545	Nightingale Health (MS)	serum	(Teslovich et al. 2018)													[ratio]	[ratio]	ratio	ratio	ratio	[ratio]	NA				no	no	no	no
Ala/Gly	2:211620053_C/T	2	211620053	NCBI build 37	2	211620053	C	T	-0.154	0.028	2.29e-08	8545	Nightingale Health (MS)	serum	(Teslovich et al. 2018)													[ratio]	[ratio]	ratio	ratio	ratio	[ratio]	NA				no	no	no	no
Ala/Gly	2:211620445_T/C	2	211620445	NCBI build 37	2	211620445	T	C	0.123	0.021	2.04e-09	8545	Nightingale Health (MS)	serum	(Teslovich et al. 2018)													[ratio]	[ratio]	ratio	ratio	ratio	[ratio]	NA				no	no	no	no
Ala/Gly	2:211623174_G/GATGGGGACC	2	211623174	NCBI build 37	2	211623174	G	GATGGGGACC	0.155	0.019	5.99e-16	8545	Nightingale Health (MS)	serum	(Teslovich et al. 2018)													[ratio]	[ratio]	ratio	ratio	ratio	[ratio]	NA				no	no	no	no
Ala/Gly	2:211623562_G/A_rs2111716	2	211623562	NCBI build 37	2	211623562	G	A	0.124	0.015	1.31e-15	8545	Nightingale Health (MS)	serum	(Teslovich et al. 2018)													[ratio]	[ratio]	ratio	ratio	ratio	[ratio]	NA				no	no	no	no
Ala/Gly	2:211623969_T/C	2	211623969	NCBI build 37	2	211623969	T	C	-0.231	0.017	1.54e-41	8545	Nightingale Health (MS)	serum	(Teslovich et al. 2018)													[ratio]	[ratio]	ratio	ratio	ratio	[ratio]	NA				no	no	no	no
Ala/Gly	2:211626075_A/G	2	211626075	NCBI build 37	2	211626075	A	G	-0.231	0.017	1.54e-41	8545	Nightingale Health (MS)	serum	(Teslovich et al. 2018)													[ratio]	[ratio]	ratio	ratio	ratio	[ratio]	NA				no	yes	no	no
Ala/Gly	2:211626927_GACAA/G	2	211626927	NCBI build 37	2	211626927	GACAA	G	0.151	0.019	2.48e-15	8545	Nightingale Health (MS)	serum	(Teslovich et al. 2018)													[ratio]	[ratio]	ratio	ratio	ratio	[ratio]	NA				no	no	no	no
Ala/Gly	2:211627227_T/G	2	211627227	NCBI build 37	2	211627227	T	G	0.124	0.015	1.26e-15	8545	Nightingale Health (MS)	serum	(Teslovich et al. 2018)													[ratio]	[ratio]	ratio	ratio	ratio	[ratio]	NA				no	no	no	no
Ala/Gly	2:211627384_A/G	2	211627384	NCBI build 37	2	211627384	A	G	0.152	0.019	1.09e-15	8545	Nightingale Health (MS)	serum	(Teslovich et al. 2018)													[ratio]	[ratio]	ratio	ratio	ratio	[ratio]	NA				no	no	no	no
Ala/Gly	2:211627516_C/T	2	211627516	NCBI build 37	2	211627516	C	T	0.151	0.019	2.97e-15	8545	Nightingale Health (MS)	serum	(Teslovich et al. 2018)													[ratio]	[ratio]	ratio	ratio	ratio	[ratio]	NA				no	no	no	no
Ala/Gly	2:211628390_T/A	2	211628390	NCBI build 37	2	211628390	T	A	0.152	0.019	1.05e-15	8545	Nightingale Health (MS)	serum	(Teslovich et al. 2018)													[ratio]	[ratio]	ratio	ratio	ratio	[ratio]	NA				no	no	yes	no
Ala/Gly	2:211628462_C/T_rs2371074	2	211628462	NCBI build 37	2	211628462	C	T	0.151	0.017	4.66e-18	8545	Nightingale Health (MS)	serum	(Teslovich et al. 2018)													[ratio]	[ratio]	ratio	ratio	ratio	[ratio]	NA				no	no	no	no
Ala/Gly	2:211628988_A/G	2	211628988	NCBI build 37	2	211628988	A	G	0.151	0.017	4.67e-18	8545	Nightingale Health (MS)	serum	(Teslovich et al. 2018)													[ratio]	[ratio]	ratio	ratio	ratio	[ratio]	NA				no	no	no	no
Ala/Gly	2:211629715_A/G_rs6736693	2	211629715	NCBI build 37	2	211629715	A	G	0.152	0.019	1.07e-15	8545	Nightingale Health (MS)	serum	(Teslovich et al. 2018)													[ratio]	[ratio]	ratio	ratio	ratio	[ratio]	NA				no	no	no	no
Ala/Gly	2:211633505_A/G_SNP2-211341750	2	211633505	NCBI build 37	2	211633505	A	G	-0.123	0.021	2.12e-09	8545	Nightingale Health (MS)	serum	(Teslovich et al. 2018)													[ratio]	[ratio]	ratio	ratio	ratio	[ratio]	NA				no	yes	no	no
Ala/Gly	2:211635487_G/A	2	211635487	NCBI build 37	2	211635487	G	A	-0.22	0.017	1.44e-38	8545	Nightingale Health (MS)	serum	(Teslovich et al. 2018)													[ratio]	[ratio]	ratio	ratio	ratio	[ratio]	NA				no	no	no	no
Ala/Gly	2:211636047_T/C	2	211636047	NCBI build 37	2	211636047	T	C	0.136	0.018	2.59e-14	8545	Nightingale Health (MS)	serum	(Teslovich et al. 2018)													[ratio]	[ratio]	ratio	ratio	ratio	[ratio]	NA				no	no	no	no
Ala/Gly	2:211637186_A/G	2	211637186	NCBI build 37	2	211637186	A	G	-0.178	0.016	5.12e-30	8545	Nightingale Health (MS)	serum	(Teslovich et al. 2018)													[ratio]	[ratio]	ratio	ratio	ratio	[ratio]	NA				no	no	no	no
Ala/Gly	2:211637695_T/C	2	211637695	NCBI build 37	2	211637695	T	C	0.22	0.017	1.78e-38	8545	Nightingale Health (MS)	serum	(Teslovich et al. 2018)													[ratio]	[ratio]	ratio	ratio	ratio	[ratio]	NA				no	no	no	no
Ala/Gly	2:211637823_C/A_SNP2-211346068	2	211637823	NCBI build 37	2	211637823	C	A	-0.123	0.015	1.48e-15	8545	Nightingale Health (MS)	serum	(Teslovich et al. 2018)													[ratio]	[ratio]	ratio	ratio	ratio	[ratio]	NA				no	no	no	no
Ala/Gly	2:211638333_G/A	2	211638333	NCBI build 37	2	211638333	G	A	-0.151	0.017	5.37e-18	8545	Nightingale Health (MS)	serum	(Teslovich et al. 2018)													[ratio]	[ratio]	ratio	ratio	ratio	[ratio]	NA				no	no	no	no
Ala/Gly	2:211639071_AAAAT/A	2	211639071	NCBI build 37	2	211639071	AAAAT	A	0.122	0.021	2.93e-09	8545	Nightingale Health (MS)	serum	(Teslovich et al. 2018)													[ratio]	[ratio]	ratio	ratio	ratio	[ratio]	NA				no	no	no	no
Ala/Gly	2:211642360_C/T	2	211642360	NCBI build 37	2	211642360	C	T	-0.212	0.017	2.03e-34	8545	Nightingale Health (MS)	serum	(Teslovich et al. 2018)													[ratio]	[ratio]	ratio	ratio	ratio	[ratio]	NA				no	no	no	no
Ala/Gly	2:211642644_A/C	2	211642644	NCBI build 37	2	211642644	A	C	0.137	0.018	2.19e-14	8545	Nightingale Health (MS)	serum	(Teslovich et al. 2018)													[ratio]	[ratio]	ratio	ratio	ratio	[ratio]	NA				no	no	no	no
Ala/Gly	2:211643220_A/G	2	211643220	NCBI build 37	2	211643220	A	G	-0.109	0.015	2.06e-12	8545	Nightingale Health (MS)	serum	(Teslovich et al. 2018)													[ratio]	[ratio]	ratio	ratio	ratio	[ratio]	NA				no	no	no	no
Ala/Gly	2:211644647_T/G_rs10172053	2	211644647	NCBI build 37	2	211644647	T	G	-0.222	0.017	3.78e-39	8545	Nightingale Health (MS)	serum	(Teslovich et al. 2018)													[ratio]	[ratio]	ratio	ratio	ratio	[ratio]	NA				no	no	no	no
Ala/Gly	2:211647733_T/C_rs10932361	2	211647733	NCBI build 37	2	211647733	T	C	-0.123	0.021	2.4e-09	8545	Nightingale Health (MS)	serum	(Teslovich et al. 2018)													[ratio]	[ratio]	ratio	ratio	ratio	[ratio]	NA				no	no	no	no
Ala/Gly	2:211647954_A/G_rs11687290	2	211647954	NCBI build 37	2	211647954	A	G	0.136	0.018	2.18e-14	8545	Nightingale Health (MS)	serum	(Teslovich et al. 2018)													[ratio]	[ratio]	ratio	ratio	ratio	[ratio]	NA				no	no	no	no
Ala/Gly	2:211648806_T/C_exm2269212	2	211648806	NCBI build 37	2	211648806	T	C	-0.177	0.016	1.23e-29	8545	Nightingale Health (MS)	serum	(Teslovich et al. 2018)													[ratio]	[ratio]	ratio	ratio	ratio	[ratio]	NA				no	no	no	no
Ala/Gly	2:211651217_A/AT	2	211651217	NCBI build 37	2	211651217	A	AT	-0.198	0.017	2.17e-32	8545	Nightingale Health (MS)	serum	(Teslovich et al. 2018)													[ratio]	[ratio]	ratio	ratio	ratio	[ratio]	NA				no	no	no	no
Ala/Gly	2:211651524_C/T	2	211651524	NCBI build 37	2	211651524	C	T	-0.306	0.055	2.4e-08	8545	Nightingale Health (MS)	serum	(Teslovich et al. 2018)													[ratio]	[ratio]	ratio	ratio	ratio	[ratio]	NA				no	no	no	no
Ala/Gly	2:211651923_T/C	2	211651923	NCBI build 37	2	211651923	T	C	-0.221	0.017	9.65e-39	8545	Nightingale Health (MS)	serum	(Teslovich et al. 2018)													[ratio]	[ratio]	ratio	ratio	ratio	[ratio]	NA				no	no	no	no
Ala/Gly	2:211652153_C/T	2	211652153	NCBI build 37	2	211652153	C	T	-0.22	0.017	4.77e-38	8545	Nightingale Health (MS)	serum	(Teslovich et al. 2018)													[ratio]	[ratio]	ratio	ratio	ratio	[ratio]	NA				no	no	no	no
Ala/Gly	2:211652327_G/A	2	211652327	NCBI build 37	2	211652327	G	A	-0.249	0.03	2.27e-16	8545	Nightingale Health (MS)	serum	(Teslovich et al. 2018)													[ratio]	[ratio]	ratio	ratio	ratio	[ratio]	NA				no	no	no	no
Ala/Gly	2:211652980_G/GA	2	211652980	NCBI build 37	2	211652980	G	GA	-0.222	0.017	3.91e-39	8545	Nightingale Health (MS)	serum	(Teslovich et al. 2018)													[ratio]	[ratio]	ratio	ratio	ratio	[ratio]	NA				no	no	no	no
Ala/Gly	2:211653368_C/T_SNP2-211361613	2	211653368	NCBI build 37	2	211653368	C	T	-0.103	0.015	2.86e-11	8545	Nightingale Health (MS)	serum	(Teslovich et al. 2018)													[ratio]	[ratio]	ratio	ratio	ratio	[ratio]	NA				no	no	no	no
Ala/Gly	2:211657197_C/T	2	211657197	NCBI build 37	2	211657197	C	T	-0.31	0.054	7.16e-09	8545	Nightingale Health (MS)	serum	(Teslovich et al. 2018)													[ratio]	[ratio]	ratio	ratio	ratio	[ratio]	NA				no	no	no	no
Ala/Gly	2:211657851_G/A_rs10490328	2	211657851	NCBI build 37	2	211657851	G	A	0.111	0.019	2.59e-09	8545	Nightingale Health (MS)	serum	(Teslovich et al. 2018)													[ratio]	[ratio]	ratio	ratio	ratio	[ratio]	NA				no	no	no	no
Ala/Gly	2:211657917_C/A	2	211657917	NCBI build 37	2	211657917	C	A	0.107	0.018	7.46e-09	8545	Nightingale Health (MS)	serum	(Teslovich et al. 2018)													[ratio]	[ratio]	ratio	ratio	ratio	[ratio]	NA				no	no	no	no
Ala/Gly	2:211659256_C/T	2	211659256	NCBI build 37	2	211659256	C	T	-0.148	0.016	7.31e-20	8545	Nightingale Health (MS)	serum	(Teslovich et al. 2018)													[ratio]	[ratio]	ratio	ratio	ratio	[ratio]	NA				no	no	no	no
Ala/Gly	2:211660395_C/T	2	211660395	NCBI build 37	2	211660395	C	T	-0.381	0.057	3.42e-11	8545	Nightingale Health (MS)	serum	(Teslovich et al. 2018)													[ratio]	[ratio]	ratio	ratio	ratio	[ratio]	NA				no	no	no	no
Ala/Gly	2:211660898_C/T	2	211660898	NCBI build 37	2	211660898	C	T	0.106	0.018	9.19e-09	8545	Nightingale Health (MS)	serum	(Teslovich et al. 2018)													[ratio]	[ratio]	ratio	ratio	ratio	[ratio]	NA				no	no	no	no
Ala/Gly	2:211661237_C/T	2	211661237	NCBI build 37	2	211661237	C	T	-0.146	0.016	2.36e-19	8545	Nightingale Health (MS)	serum	(Teslovich et al. 2018)													[ratio]	[ratio]	ratio	ratio	ratio	[ratio]	NA				no	no	no	no
Ala/Gly	2:211661409_A/C	2	211661409	NCBI build 37	2	211661409	A	C	0.147	0.016	1.3e-19	8545	Nightingale Health (MS)	serum	(Teslovich et al. 2018)													[ratio]	[ratio]	ratio	ratio	ratio	[ratio]	NA				no	no	no	no
Ala/Gly	2:211661897_C/T_rs4673558	2	211661897	NCBI build 37	2	211661897	C	T	-0.148	0.016	7.51e-20	8545	Nightingale Health (MS)	serum	(Teslovich et al. 2018)													[ratio]	[ratio]	ratio	ratio	ratio	[ratio]	NA				no	no	no	no
Ala/Gly	2:211662974_C/A	2	211662974	NCBI build 37	2	211662974	C	A	-0.137	0.016	1e-16	8545	Nightingale Health (MS)	serum	(Teslovich et al. 2018)													[ratio]	[ratio]	ratio	ratio	ratio	[ratio]	NA				no	no	no	no
Ala/Gly	2:211664333_A/G_rs10164524	2	211664333	NCBI build 37	2	211664333	A	G	0.116	0.016	2.04e-12	8545	Nightingale Health (MS)	serum	(Teslovich et al. 2018)													[ratio]	[ratio]	ratio	ratio	ratio	[ratio]	NA				no	no	no	no
Ala/Gly	2:211669006_T/C_SNP2-211377251	2	211669006	NCBI build 37	2	211669006	T	C	-0.14	0.016	9.03e-18	8545	Nightingale Health (MS)	serum	(Teslovich et al. 2018)													[ratio]	[ratio]	ratio	ratio	ratio	[ratio]	NA				no	no	no	no
Ala/Gly	2:211669719_C/A	2	211669719	NCBI build 37	2	211669719	C	A	0.12	0.021	7.51e-09	8545	Nightingale Health (MS)	serum	(Teslovich et al. 2018)													[ratio]	[ratio]	ratio	ratio	ratio	[ratio]	NA				no	no	no	no
Ala/Gly	2:211670345_C/A	2	211670345	NCBI build 37	2	211670345	C	A	0.156	0.028	3.73e-08	8545	Nightingale Health (MS)	serum	(Teslovich et al. 2018)													[ratio]	[ratio]	ratio	ratio	ratio	[ratio]	NA				no	no	no	no
Ala/Gly	2:211671014_C/T	2	211671014	NCBI build 37	2	211671014	C	T	0.12	0.017	3.68e-12	8545	Nightingale Health (MS)	serum	(Teslovich et al. 2018)													[ratio]	[ratio]	ratio	ratio	ratio	[ratio]	NA				no	no	no	no
Ala/Gly	2:211671984_A/G	2	211671984	NCBI build 37	2	211671984	A	G	0.131	0.017	3.77e-15	8545	Nightingale Health (MS)	serum	(Teslovich et al. 2018)													[ratio]	[ratio]	ratio	ratio	ratio	[ratio]	NA				no	no	no	no
Ala/Gly	2:211672261_A/G_rs986293	2	211672261	NCBI build 37	2	211672261	A	G	0.093	0.017	3.34e-08	8545	Nightingale Health (MS)	serum	(Teslovich et al. 2018)													[ratio]	[ratio]	ratio	ratio	ratio	[ratio]	NA				no	no	no	no
Ala/Gly	2:211673410_A/G	2	211673410	NCBI build 37	2	211673410	A	G	-0.146	0.016	5.88e-19	8545	Nightingale Health (MS)	serum	(Teslovich et al. 2018)													[ratio]	[ratio]	ratio	ratio	ratio	[ratio]	NA				no	no	no	no
Ala/Gly	2:211681243_G/A	2	211681243	NCBI build 37	2	211681243	G	A	-0.157	0.016	1.29e-22	8545	Nightingale Health (MS)	serum	(Teslovich et al. 2018)													[ratio]	[ratio]	ratio	ratio	ratio	[ratio]	NA				no	no	no	no
Ala/Gly	2:211683305_A/T	2	211683305	NCBI build 37	2	211683305	A	T	-0.257	0.025	2.6e-24	8545	Nightingale Health (MS)	serum	(Teslovich et al. 2018)													[ratio]	[ratio]	ratio	ratio	ratio	[ratio]	NA				no	no	no	no
Ala/Gly	2:211684149_A/G_SNP2-211392394	2	211684149	NCBI build 37	2	211684149	A	G	-0.158	0.016	6.47e-23	8545	Nightingale Health (MS)	serum	(Teslovich et al. 2018)													[ratio]	[ratio]	ratio	ratio	ratio	[ratio]	NA				no	no	no	no
Ala/Gly	2:211686656_G/C	2	211686656	NCBI build 37	2	211686656	G	C	-0.138	0.016	2.12e-17	8545	Nightingale Health (MS)	serum	(Teslovich et al. 2018)													[ratio]	[ratio]	ratio	ratio	ratio	[ratio]	NA				no	no	no	no
Ala/Gly	2:211687158_T/G	2	211687158	NCBI build 37	2	211687158	T	G	-0.128	0.016	3.64e-16	8545	Nightingale Health (MS)	serum	(Teslovich et al. 2018)													[ratio]	[ratio]	ratio	ratio	ratio	[ratio]	NA				no	no	no	no
Ala/Gly	2:211687598_T/C	2	211687598	NCBI build 37	2	211687598	T	C	-0.112	0.016	1.72e-12	8545	Nightingale Health (MS)	serum	(Teslovich et al. 2018)													[ratio]	[ratio]	ratio	ratio	ratio	[ratio]	NA				no	no	no	no
Ala/Gly	2:211695831_G/T	2	211695831	NCBI build 37	2	211695831	G	T	-0.129	0.016	5e-16	8545	Nightingale Health (MS)	serum	(Teslovich et al. 2018)													[ratio]	[ratio]	ratio	ratio	ratio	[ratio]	NA				no	no	no	no
Ala/Gly	2:211697251_T/C_SNP2-211405496	2	211697251	NCBI build 37	2	211697251	T	C	-0.127	0.016	1.69e-15	8545	Nightingale Health (MS)	serum	(Teslovich et al. 2018)													[ratio]	[ratio]	ratio	ratio	ratio	[ratio]	NA				no	no	no	no
Ala/Gly	2:211697706_A/G	2	211697706	NCBI build 37	2	211697706	A	G	-0.126	0.016	1.78e-15	8545	Nightingale Health (MS)	serum	(Teslovich et al. 2018)													[ratio]	[ratio]	ratio	ratio	ratio	[ratio]	NA				no	no	no	no
Ala/Gly	2:211698189_C/T_SNP2-211406434	2	211698189	NCBI build 37	2	211698189	C	T	-0.086	0.016	4.75e-08	8545	Nightingale Health (MS)	serum	(Teslovich et al. 2018)													[ratio]	[ratio]	ratio	ratio	ratio	[ratio]	NA				no	no	no	no
Ala/Gly	2:211701811_A/G_rs13019409	2	211701811	NCBI build 37	2	211701811	A	G	-0.101	0.016	2.13e-10	8545	Nightingale Health (MS)	serum	(Teslovich et al. 2018)													[ratio]	[ratio]	ratio	ratio	ratio	[ratio]	NA				no	no	no	no
Ala/Gly	2:211701982_C/G	2	211701982	NCBI build 37	2	211701982	C	G	-0.101	0.016	2.13e-10	8545	Nightingale Health (MS)	serum	(Teslovich et al. 2018)													[ratio]	[ratio]	ratio	ratio	ratio	[ratio]	NA				no	no	no	no
Ala/Gly	2:211710178_T/A	2	211710178	NCBI build 37	2	211710178	T	A	-0.095	0.016	2.05e-09	8545	Nightingale Health (MS)	serum	(Teslovich et al. 2018)													[ratio]	[ratio]	ratio	ratio	ratio	[ratio]	NA				no	no	no	no
Ala/Gly	2:211711593_T/G_SNP2-211419838	2	211711593	NCBI build 37	2	211711593	T	G	-0.103	0.017	2.49e-09	8545	Nightingale Health (MS)	serum	(Teslovich et al. 2018)													[ratio]	[ratio]	ratio	ratio	ratio	[ratio]	NA				no	no	no	no
Ala/Gly	2:211713340_T/C	2	211713340	NCBI build 37	2	211713340	T	C	0.132	0.02	1.36e-11	8545	Nightingale Health (MS)	serum	(Teslovich et al. 2018)													[ratio]	[ratio]	ratio	ratio	ratio	[ratio]	NA				no	no	no	no
Ala/Gly	2:211714265_C/T	2	211714265	NCBI build 37	2	211714265	C	T	-0.16	0.017	1.73e-21	8545	Nightingale Health (MS)	serum	(Teslovich et al. 2018)													[ratio]	[ratio]	ratio	ratio	ratio	[ratio]	NA				no	no	no	no
Ala/Gly	2:211718271_T/G	2	211718271	NCBI build 37	2	211718271	T	G	-0.167	0.016	1.86e-24	8545	Nightingale Health (MS)	serum	(Teslovich et al. 2018)													[ratio]	[ratio]	ratio	ratio	ratio	[ratio]	NA				no	no	no	no
Ala/Gly	2:211718613_T/C	2	211718613	NCBI build 37	2	211718613	T	C	-0.169	0.016	5.89e-25	8545	Nightingale Health (MS)	serum	(Teslovich et al. 2018)													[ratio]	[ratio]	ratio	ratio	ratio	[ratio]	NA				no	no	no	no
Ala/Gly	2:211723745_A/G_SNP2-211431990	2	211723745	NCBI build 37	2	211723745	A	G	0.138	0.018	7.72e-15	8545	Nightingale Health (MS)	serum	(Teslovich et al. 2018)													[ratio]	[ratio]	ratio	ratio	ratio	[ratio]	NA				no	no	no	no
Ala/Gly	2:211724050_A/T	2	211724050	NCBI build 37	2	211724050	A	T	0.123	0.016	7.04e-15	8545	Nightingale Health (MS)	serum	(Teslovich et al. 2018)													[ratio]	[ratio]	ratio	ratio	ratio	[ratio]	NA				no	no	no	no
Ala/Gly	2:211724958_C/T_rs7593111	2	211724958	NCBI build 37	2	211724958	C	T	0.124	0.021	3.77e-09	8545	Nightingale Health (MS)	serum	(Teslovich et al. 2018)													[ratio]	[ratio]	ratio	ratio	ratio	[ratio]	NA				no	no	no	no
Ala/Gly	2:211726634_G/GA	2	211726634	NCBI build 37	2	211726634	G	GA	0.122	0.021	5.76e-09	8545	Nightingale Health (MS)	serum	(Teslovich et al. 2018)													[ratio]	[ratio]	ratio	ratio	ratio	[ratio]	NA				no	no	no	no
Ala/Gly	2:211730114_A/C_SNP2-211438359	2	211730114	NCBI build 37	2	211730114	A	C	0.099	0.017	4.38e-09	8545	Nightingale Health (MS)	serum	(Teslovich et al. 2018)													[ratio]	[ratio]	ratio	ratio	ratio	[ratio]	NA				no	no	no	no
Ala/Gly	2:211731353_C/G	2	211731353	NCBI build 37	2	211731353	C	G	0.121	0.017	2.86e-12	8545	Nightingale Health (MS)	serum	(Teslovich et al. 2018)													[ratio]	[ratio]	ratio	ratio	ratio	[ratio]	NA				no	no	no	no
Ala/Gly	2:211732408_AACAC/A	2	211732408	NCBI build 37	2	211732408	AACAC	A	-0.12	0.016	1.78e-14	8545	Nightingale Health (MS)	serum	(Teslovich et al. 2018)													[ratio]	[ratio]	ratio	ratio	ratio	[ratio]	NA				no	no	no	no
Ala/Gly	2:211734831_G/C	2	211734831	NCBI build 37	2	211734831	G	C	-0.159	0.017	2.56e-21	8545	Nightingale Health (MS)	serum	(Teslovich et al. 2018)													[ratio]	[ratio]	ratio	ratio	ratio	[ratio]	NA				no	no	no	no
Ala/Gly	2:211735764_T/A	2	211735764	NCBI build 37	2	211735764	T	A	0.136	0.018	2.49e-14	8545	Nightingale Health (MS)	serum	(Teslovich et al. 2018)													[ratio]	[ratio]	ratio	ratio	ratio	[ratio]	NA				no	no	no	no
Ala/Gly	2:211736096_C/CA	2	211736096	NCBI build 37	2	211736096	C	CA	-0.16	0.017	2.73e-21	8545	Nightingale Health (MS)	serum	(Teslovich et al. 2018)													[ratio]	[ratio]	ratio	ratio	ratio	[ratio]	NA				no	no	no	no
Ala/Gly	2:211736365_A/G	2	211736365	NCBI build 37	2	211736365	A	G	0.135	0.022	1.58e-09	8545	Nightingale Health (MS)	serum	(Teslovich et al. 2018)													[ratio]	[ratio]	ratio	ratio	ratio	[ratio]	NA				no	no	yes	no
Ala/Gly	2:211737069_G/A	2	211737069	NCBI build 37	2	211737069	G	A	0.12	0.021	1.14e-08	8545	Nightingale Health (MS)	serum	(Teslovich et al. 2018)													[ratio]	[ratio]	ratio	ratio	ratio	[ratio]	NA				no	no	no	no
Ala/Gly	2:211739710_T/C	2	211739710	NCBI build 37	2	211739710	T	C	-0.168	0.016	4.13e-24	8545	Nightingale Health (MS)	serum	(Teslovich et al. 2018)													[ratio]	[ratio]	ratio	ratio	ratio	[ratio]	NA				no	no	no	no
Ala/Gly	2:211740016_G/A_rs6726552	2	211740016	NCBI build 37	2	211740016	G	A	-0.139	0.016	7.36e-19	8545	Nightingale Health (MS)	serum	(Teslovich et al. 2018)													[ratio]	[ratio]	ratio	ratio	ratio	[ratio]	NA				no	no	no	no
Ala/Gly	2:211741213_TG/T	2	211741213	NCBI build 37	2	211741213	TG	T	-0.159	0.017	4.83e-21	8545	Nightingale Health (MS)	serum	(Teslovich et al. 2018)													[ratio]	[ratio]	ratio	ratio	ratio	[ratio]	NA				no	no	no	no
Ala/Gly	2:211742109_G/A	2	211742109	NCBI build 37	2	211742109	G	A	0.123	0.021	4.66e-09	8545	Nightingale Health (MS)	serum	(Teslovich et al. 2018)													[ratio]	[ratio]	ratio	ratio	ratio	[ratio]	NA				no	no	no	no
Ala/Gly	2:211742269_G/A	2	211742269	NCBI build 37	2	211742269	G	A	-0.16	0.017	2.36e-21	8545	Nightingale Health (MS)	serum	(Teslovich et al. 2018)													[ratio]	[ratio]	ratio	ratio	ratio	[ratio]	NA				no	no	no	no
Ala/Gly	2:211742818_A/G	2	211742818	NCBI build 37	2	211742818	A	G	-0.121	0.016	9.94e-15	8545	Nightingale Health (MS)	serum	(Teslovich et al. 2018)													[ratio]	[ratio]	ratio	ratio	ratio	[ratio]	NA				no	no	no	no
Ala/Gly	2:211744633_G/T_rs6759308	2	211744633	NCBI build 37	2	211744633	G	T	-0.128	0.016	2.18e-16	8545	Nightingale Health (MS)	serum	(Teslovich et al. 2018)													[ratio]	[ratio]	ratio	ratio	ratio	[ratio]	NA				no	no	no	no
Ala/Gly	2:211744654_T/C	2	211744654	NCBI build 37	2	211744654	T	C	-0.157	0.017	6.78e-21	8545	Nightingale Health (MS)	serum	(Teslovich et al. 2018)													[ratio]	[ratio]	ratio	ratio	ratio	[ratio]	NA				no	no	no	no
Ala/Gly	2:211748002_A/C	2	211748002	NCBI build 37	2	211748002	A	C	-0.173	0.016	4.29e-26	8545	Nightingale Health (MS)	serum	(Teslovich et al. 2018)													[ratio]	[ratio]	ratio	ratio	ratio	[ratio]	NA				no	no	no	no
Ala/Gly	2:211749665_A/G	2	211749665	NCBI build 37	2	211749665	A	G	0.121	0.021	5.85e-09	8545	Nightingale Health (MS)	serum	(Teslovich et al. 2018)													[ratio]	[ratio]	ratio	ratio	ratio	[ratio]	NA				no	no	no	no
Ala/Gly	2:211750298_G/A_SNP2-211458543	2	211750298	NCBI build 37	2	211750298	G	A	-0.159	0.017	4.12e-21	8545	Nightingale Health (MS)	serum	(Teslovich et al. 2018)													[ratio]	[ratio]	ratio	ratio	ratio	[ratio]	NA				no	no	no	no
Ala/Gly	2:211750925_G/A	2	211750925	NCBI build 37	2	211750925	G	A	-0.16	0.017	2.22e-21	8545	Nightingale Health (MS)	serum	(Teslovich et al. 2018)													[ratio]	[ratio]	ratio	ratio	ratio	[ratio]	NA				no	no	no	no
Ala/Gly	2:211753004_C/A	2	211753004	NCBI build 37	2	211753004	C	A	0.118	0.021	1.89e-08	8545	Nightingale Health (MS)	serum	(Teslovich et al. 2018)													[ratio]	[ratio]	ratio	ratio	ratio	[ratio]	NA				no	no	no	no
Ala/Gly	2:211753769_G/A	2	211753769	NCBI build 37	2	211753769	G	A	-0.159	0.017	3.59e-21	8545	Nightingale Health (MS)	serum	(Teslovich et al. 2018)													[ratio]	[ratio]	ratio	ratio	ratio	[ratio]	NA				no	no	no	no
Ala/Gly	2:211758070_G/A	2	211758070	NCBI build 37	2	211758070	G	A	-0.16	0.017	1.9e-21	8545	Nightingale Health (MS)	serum	(Teslovich et al. 2018)													[ratio]	[ratio]	ratio	ratio	ratio	[ratio]	NA				no	no	no	no
Ala/Gly	2:211759072_A/T	2	211759072	NCBI build 37	2	211759072	A	T	0.118	0.021	1.85e-08	8545	Nightingale Health (MS)	serum	(Teslovich et al. 2018)													[ratio]	[ratio]	ratio	ratio	ratio	[ratio]	NA				no	no	no	no
Ala/Gly	2:211759421_T/C	2	211759421	NCBI build 37	2	211759421	T	C	0.118	0.021	1.85e-08	8545	Nightingale Health (MS)	serum	(Teslovich et al. 2018)													[ratio]	[ratio]	ratio	ratio	ratio	[ratio]	NA				no	no	no	no
Ala/Gly	2:211759882_G/C	2	211759882	NCBI build 37	2	211759882	G	C	0.118	0.021	1.98e-08	8545	Nightingale Health (MS)	serum	(Teslovich et al. 2018)													[ratio]	[ratio]	ratio	ratio	ratio	[ratio]	NA				no	no	no	no
Ala/Gly	2:211760898_A/G	2	211760898	NCBI build 37	2	211760898	A	G	-0.325	0.055	4.28e-09	8545	Nightingale Health (MS)	serum	(Teslovich et al. 2018)													[ratio]	[ratio]	ratio	ratio	ratio	[ratio]	NA				no	no	no	no
Ala/Gly	2:211760996_T/G	2	211760996	NCBI build 37	2	211760996	T	G	0.115	0.021	3.51e-08	8545	Nightingale Health (MS)	serum	(Teslovich et al. 2018)													[ratio]	[ratio]	ratio	ratio	ratio	[ratio]	NA				no	no	no	no
Ala/Gly	2:211762988_G/A	2	211762988	NCBI build 37	2	211762988	G	A	0.117	0.021	2.1e-08	8545	Nightingale Health (MS)	serum	(Teslovich et al. 2018)													[ratio]	[ratio]	ratio	ratio	ratio	[ratio]	NA				no	no	no	no
Ala/Gly	2:211763594_C/T	2	211763594	NCBI build 37	2	211763594	C	T	-0.151	0.016	5.4e-20	8545	Nightingale Health (MS)	serum	(Teslovich et al. 2018)													[ratio]	[ratio]	ratio	ratio	ratio	[ratio]	NA				no	no	no	no
Ala/Gly	2:211764228_C/T_SNP2-211472473	2	211764228	NCBI build 37	2	211764228	C	T	-0.116	0.016	1.26e-13	8545	Nightingale Health (MS)	serum	(Teslovich et al. 2018)													[ratio]	[ratio]	ratio	ratio	ratio	[ratio]	NA				no	no	no	no
Ala/Gly	2:211764769_A/T	2	211764769	NCBI build 37	2	211764769	A	T	0.119	0.016	1.89e-14	8545	Nightingale Health (MS)	serum	(Teslovich et al. 2018)													[ratio]	[ratio]	ratio	ratio	ratio	[ratio]	NA				no	no	no	no
Ala/Gly	2:211765062_C/T_SNP2-211473307	2	211765062	NCBI build 37	2	211765062	C	T	-0.115	0.017	2.06e-11	8545	Nightingale Health (MS)	serum	(Teslovich et al. 2018)													[ratio]	[ratio]	ratio	ratio	ratio	[ratio]	NA				no	no	no	no
Ala/Gly	2:211765267_C/A_rs4520971	2	211765267	NCBI build 37	2	211765267	C	A	-0.115	0.017	2e-11	8545	Nightingale Health (MS)	serum	(Teslovich et al. 2018)													[ratio]	[ratio]	ratio	ratio	ratio	[ratio]	NA				no	no	no	no
Ala/Gly	2:211766532_G/T	2	211766532	NCBI build 37	2	211766532	G	T	-0.151	0.016	6.43e-20	8545	Nightingale Health (MS)	serum	(Teslovich et al. 2018)													[ratio]	[ratio]	ratio	ratio	ratio	[ratio]	NA				no	no	no	no
Ala/Gly	2:211770168_G/T	2	211770168	NCBI build 37	2	211770168	G	T	0.117	0.021	2.21e-08	8545	Nightingale Health (MS)	serum	(Teslovich et al. 2018)													[ratio]	[ratio]	ratio	ratio	ratio	[ratio]	NA				no	no	no	no
Ala/Gly	2:211770693_A/G	2	211770693	NCBI build 37	2	211770693	A	G	0.117	0.021	2.21e-08	8545	Nightingale Health (MS)	serum	(Teslovich et al. 2018)													[ratio]	[ratio]	ratio	ratio	ratio	[ratio]	NA				no	no	no	no
Ala/Gly	2:211770721_T/C_SNP2-211478966	2	211770721	NCBI build 37	2	211770721	T	C	0.098	0.017	5.9e-09	8545	Nightingale Health (MS)	serum	(Teslovich et al. 2018)													[ratio]	[ratio]	ratio	ratio	ratio	[ratio]	NA				no	no	no	no
Ala/Gly	2:211771588_G/C	2	211771588	NCBI build 37	2	211771588	G	C	-0.149	0.016	1.39e-19	8545	Nightingale Health (MS)	serum	(Teslovich et al. 2018)													[ratio]	[ratio]	ratio	ratio	ratio	[ratio]	NA				no	no	no	no
Ala/Gly	2:211772624_G/A	2	211772624	NCBI build 37	2	211772624	G	A	-0.144	0.016	3.28e-19	8545	Nightingale Health (MS)	serum	(Teslovich et al. 2018)													[ratio]	[ratio]	ratio	ratio	ratio	[ratio]	NA				no	no	no	no
Ala/Gly	2:211773206_A/T	2	211773206	NCBI build 37	2	211773206	A	T	0.1	0.016	1.3e-10	8545	Nightingale Health (MS)	serum	(Teslovich et al. 2018)													[ratio]	[ratio]	ratio	ratio	ratio	[ratio]	NA				no	no	no	no
Ala/Gly	2:211773630_T/A	2	211773630	NCBI build 37	2	211773630	T	A	-0.116	0.017	1.33e-11	8545	Nightingale Health (MS)	serum	(Teslovich et al. 2018)													[ratio]	[ratio]	ratio	ratio	ratio	[ratio]	NA				no	no	no	no
Ala/Gly	2:211774207_C/T	2	211774207	NCBI build 37	2	211774207	C	T	-0.137	0.016	3.58e-18	8545	Nightingale Health (MS)	serum	(Teslovich et al. 2018)													[ratio]	[ratio]	ratio	ratio	ratio	[ratio]	NA				no	yes	no	no
Ala/Gly	2:211775411_C/T	2	211775411	NCBI build 37	2	211775411	C	T	0.122	0.017	1.39e-12	8545	Nightingale Health (MS)	serum	(Teslovich et al. 2018)													[ratio]	[ratio]	ratio	ratio	ratio	[ratio]	NA				no	no	no	no
Ala/Gly	2:211776248_G/A_SNP2-211484493	2	211776248	NCBI build 37	2	211776248	G	A	0.122	0.021	5.86e-09	8545	Nightingale Health (MS)	serum	(Teslovich et al. 2018)													[ratio]	[ratio]	ratio	ratio	ratio	[ratio]	NA				no	no	no	no
Ala/Gly	2:211776461_T/A	2	211776461	NCBI build 37	2	211776461	T	A	0.12	0.022	3.3e-08	8545	Nightingale Health (MS)	serum	(Teslovich et al. 2018)													[ratio]	[ratio]	ratio	ratio	ratio	[ratio]	NA				no	no	no	no
Ala/Gly	2:211777653_C/G	2	211777653	NCBI build 37	2	211777653	C	G	-0.118	0.017	2.97e-12	8545	Nightingale Health (MS)	serum	(Teslovich et al. 2018)													[ratio]	[ratio]	ratio	ratio	ratio	[ratio]	NA				no	no	no	no
Ala/Gly	2:211777659_C/T	2	211777659	NCBI build 37	2	211777659	C	T	-0.118	0.017	2.43e-12	8545	Nightingale Health (MS)	serum	(Teslovich et al. 2018)													[ratio]	[ratio]	ratio	ratio	ratio	[ratio]	NA				no	no	no	no
Ala/Gly	2:211778955_TG/T	2	211778955	NCBI build 37	2	211778955	TG	T	-0.117	0.016	8.76e-14	8545	Nightingale Health (MS)	serum	(Teslovich et al. 2018)													[ratio]	[ratio]	ratio	ratio	ratio	[ratio]	NA				no	no	no	no
Ala/Gly	2:211780069_G/A	2	211780069	NCBI build 37	2	211780069	G	A	-0.149	0.016	1.07e-19	8545	Nightingale Health (MS)	serum	(Teslovich et al. 2018)													[ratio]	[ratio]	ratio	ratio	ratio	[ratio]	NA				no	no	no	no
Ala/Gly	2:211780849_A/G_SNP2-211489094	2	211780849	NCBI build 37	2	211780849	A	G	0.123	0.02	7.95e-10	8545	Nightingale Health (MS)	serum	(Teslovich et al. 2018)													[ratio]	[ratio]	ratio	ratio	ratio	[ratio]	NA				no	no	no	no
Ala/Gly	2:211781583_G/A	2	211781583	NCBI build 37	2	211781583	G	A	-0.149	0.016	1.04e-19	8545	Nightingale Health (MS)	serum	(Teslovich et al. 2018)													[ratio]	[ratio]	ratio	ratio	ratio	[ratio]	NA				no	no	no	no
Ala/Gly	2:211782191_G/A	2	211782191	NCBI build 37	2	211782191	G	A	-0.149	0.016	1.08e-19	8545	Nightingale Health (MS)	serum	(Teslovich et al. 2018)													[ratio]	[ratio]	ratio	ratio	ratio	[ratio]	NA				no	no	no	no
Ala/Gly	2:211782261_T/C	2	211782261	NCBI build 37	2	211782261	T	C	-0.161	0.016	3.3e-23	8545	Nightingale Health (MS)	serum	(Teslovich et al. 2018)													[ratio]	[ratio]	ratio	ratio	ratio	[ratio]	NA				no	no	no	no
Ala/Gly	2:211783678_C/T	2	211783678	NCBI build 37	2	211783678	C	T	-0.174	0.017	5.99e-25	8545	Nightingale Health (MS)	serum	(Teslovich et al. 2018)													[ratio]	[ratio]	ratio	ratio	ratio	[ratio]	NA				no	no	no	no
Ala/Gly	2:211785277_C/G	2	211785277	NCBI build 37	2	211785277	C	G	0.091	0.016	2.72e-08	8545	Nightingale Health (MS)	serum	(Teslovich et al. 2018)													[ratio]	[ratio]	ratio	ratio	ratio	[ratio]	NA				no	no	no	no
Ala/Gly	2:211785292_T/C_rs4605308	2	211785292	NCBI build 37	2	211785292	T	C	0.091	0.016	2.75e-08	8545	Nightingale Health (MS)	serum	(Teslovich et al. 2018)													[ratio]	[ratio]	ratio	ratio	ratio	[ratio]	NA				no	no	no	no
Ala/Gly	2:211788414_C/A	2	211788414	NCBI build 37	2	211788414	C	A	-0.149	0.016	9.45e-20	8545	Nightingale Health (MS)	serum	(Teslovich et al. 2018)													[ratio]	[ratio]	ratio	ratio	ratio	[ratio]	NA				no	no	no	no
Ala/Gly	2:211789739_T/C	2	211789739	NCBI build 37	2	211789739	T	C	0.12	0.021	1.2e-08	8545	Nightingale Health (MS)	serum	(Teslovich et al. 2018)													[ratio]	[ratio]	ratio	ratio	ratio	[ratio]	NA				no	no	no	no
Ala/Gly	2:211789879_T/C	2	211789879	NCBI build 37	2	211789879	T	C	-0.161	0.016	3.2e-23	8545	Nightingale Health (MS)	serum	(Teslovich et al. 2018)													[ratio]	[ratio]	ratio	ratio	ratio	[ratio]	NA				no	no	no	no
Ala/Gly	2:211790821_G/A	2	211790821	NCBI build 37	2	211790821	G	A	-0.149	0.016	1.03e-19	8545	Nightingale Health (MS)	serum	(Teslovich et al. 2018)													[ratio]	[ratio]	ratio	ratio	ratio	[ratio]	NA				no	no	no	no
Ala/Gly	2:211792723_A/C	2	211792723	NCBI build 37	2	211792723	A	C	-0.227	0.025	6.83e-20	8545	Nightingale Health (MS)	serum	(Teslovich et al. 2018)													[ratio]	[ratio]	ratio	ratio	ratio	[ratio]	NA				no	no	no	no
Ala/Gly	2:211794796_A/T	2	211794796	NCBI build 37	2	211794796	A	T	0.119	0.021	1.67e-08	8545	Nightingale Health (MS)	serum	(Teslovich et al. 2018)													[ratio]	[ratio]	ratio	ratio	ratio	[ratio]	NA				no	no	no	no
Ala/Gly	2:211795919_C/T_rs4461202	2	211795919	NCBI build 37	2	211795919	C	T	-0.119	0.016	4.84e-14	8545	Nightingale Health (MS)	serum	(Teslovich et al. 2018)													[ratio]	[ratio]	ratio	ratio	ratio	[ratio]	NA				no	no	no	no
Ala/Gly	2:211796425_T/A	2	211796425	NCBI build 37	2	211796425	T	A	-0.163	0.016	1.51e-23	8545	Nightingale Health (MS)	serum	(Teslovich et al. 2018)													[ratio]	[ratio]	ratio	ratio	ratio	[ratio]	NA				no	no	no	no
Ala/Gly	2:211797987_A/C_rs17740443	2	211797987	NCBI build 37	2	211797987	A	C	0.126	0.02	1.72e-10	8545	Nightingale Health (MS)	serum	(Teslovich et al. 2018)													[ratio]	[ratio]	ratio	ratio	ratio	[ratio]	NA				no	no	no	no
Ala/Gly	2:211803160_T/G_SNP2-211511405	2	211803160	NCBI build 37	2	211803160	T	G	-0.161	0.016	2.83e-23	8545	Nightingale Health (MS)	serum	(Teslovich et al. 2018)													[ratio]	[ratio]	ratio	ratio	ratio	[ratio]	NA				no	no	no	no
Ala/Gly	2:211806166_C/G	2	211806166	NCBI build 37	2	211806166	C	G	0.118	0.021	1.86e-08	8545	Nightingale Health (MS)	serum	(Teslovich et al. 2018)													[ratio]	[ratio]	ratio	ratio	ratio	[ratio]	NA				no	no	no	no
Ala/Gly	2:211807755_C/T	2	211807755	NCBI build 37	2	211807755	C	T	0.118	0.021	2.01e-08	8545	Nightingale Health (MS)	serum	(Teslovich et al. 2018)													[ratio]	[ratio]	ratio	ratio	ratio	[ratio]	NA				no	no	no	no
Ala/Gly	2:211808697_A/G_SNP2-211516942	2	211808697	NCBI build 37	2	211808697	A	G	-0.161	0.016	2.76e-23	8545	Nightingale Health (MS)	serum	(Teslovich et al. 2018)													[ratio]	[ratio]	ratio	ratio	ratio	[ratio]	NA				no	no	no	no
Ala/Gly	2:211813090_C/T	2	211813090	NCBI build 37	2	211813090	C	T	-0.149	0.016	9.62e-20	8545	Nightingale Health (MS)	serum	(Teslovich et al. 2018)													[ratio]	[ratio]	ratio	ratio	ratio	[ratio]	NA				no	no	no	no
Ala/Gly	2:211813549_A/G	2	211813549	NCBI build 37	2	211813549	A	G	-0.151	0.016	4.7e-20	8545	Nightingale Health (MS)	serum	(Teslovich et al. 2018)													[ratio]	[ratio]	ratio	ratio	ratio	[ratio]	NA				no	no	no	no
Ala/Gly	2:211813685_A/G	2	211813685	NCBI build 37	2	211813685	A	G	-0.15	0.016	8.08e-20	8545	Nightingale Health (MS)	serum	(Teslovich et al. 2018)													[ratio]	[ratio]	ratio	ratio	ratio	[ratio]	NA				no	no	no	no
Ala/Gly	2:211814610_C/T	2	211814610	NCBI build 37	2	211814610	C	T	-0.118	0.016	5.27e-14	8545	Nightingale Health (MS)	serum	(Teslovich et al. 2018)													[ratio]	[ratio]	ratio	ratio	ratio	[ratio]	NA				no	yes	yes	no
Ala/Gly	2:211821282_A/G	2	211821282	NCBI build 37	2	211821282	A	G	-0.092	0.016	2.31e-08	8545	Nightingale Health (MS)	serum	(Teslovich et al. 2018)													[ratio]	[ratio]	ratio	ratio	ratio	[ratio]	NA				no	no	no	no
Ala/Gly	2:211821335_TC/T	2	211821335	NCBI build 37	2	211821335	TC	T	-0.094	0.016	1.24e-08	8545	Nightingale Health (MS)	serum	(Teslovich et al. 2018)													[ratio]	[ratio]	ratio	ratio	ratio	[ratio]	NA				no	no	no	no
Ala/Gly	2:211823480_A/G	2	211823480	NCBI build 37	2	211823480	A	G	-0.162	0.016	2.28e-23	8545	Nightingale Health (MS)	serum	(Teslovich et al. 2018)													[ratio]	[ratio]	ratio	ratio	ratio	[ratio]	NA				no	no	no	no
Ala/Gly	2:211824378_T/C_SNP2-211532623	2	211824378	NCBI build 37	2	211824378	T	C	0.108	0.017	5.31e-10	8545	Nightingale Health (MS)	serum	(Teslovich et al. 2018)													[ratio]	[ratio]	ratio	ratio	ratio	[ratio]	NA				no	no	yes	no
Ala/Gly	2:211824453_A/C	2	211824453	NCBI build 37	2	211824453	A	C	-0.161	0.016	2.5e-23	8545	Nightingale Health (MS)	serum	(Teslovich et al. 2018)													[ratio]	[ratio]	ratio	ratio	ratio	[ratio]	NA				no	no	no	no
Ala/Gly	2:211825399_T/TG	2	211825399	NCBI build 37	2	211825399	T	TG	-0.166	0.016	1.1e-23	8545	Nightingale Health (MS)	serum	(Teslovich et al. 2018)													[ratio]	[ratio]	ratio	ratio	ratio	[ratio]	NA				no	no	no	no
Ala/Gly	2:211826215_C/T	2	211826215	NCBI build 37	2	211826215	C	T	-0.15	0.016	7.44e-20	8545	Nightingale Health (MS)	serum	(Teslovich et al. 2018)													[ratio]	[ratio]	ratio	ratio	ratio	[ratio]	NA				no	no	no	no
Ala/Gly	2:211827032_A/G	2	211827032	NCBI build 37	2	211827032	A	G	-0.15	0.016	7.41e-20	8545	Nightingale Health (MS)	serum	(Teslovich et al. 2018)													[ratio]	[ratio]	ratio	ratio	ratio	[ratio]	NA				no	no	no	no
Ala/Gly	2:211827767_A/G	2	211827767	NCBI build 37	2	211827767	A	G	0.118	0.021	2e-08	8545	Nightingale Health (MS)	serum	(Teslovich et al. 2018)													[ratio]	[ratio]	ratio	ratio	ratio	[ratio]	NA				no	no	no	no
Ala/Gly	2:211827920_G/T	2	211827920	NCBI build 37	2	211827920	G	T	-0.15	0.016	6.88e-20	8545	Nightingale Health (MS)	serum	(Teslovich et al. 2018)													[ratio]	[ratio]	ratio	ratio	ratio	[ratio]	NA				no	no	no	no
Ala/Gly	2:211828299_A/G	2	211828299	NCBI build 37	2	211828299	A	G	0.117	0.021	2.6e-08	8545	Nightingale Health (MS)	serum	(Teslovich et al. 2018)													[ratio]	[ratio]	ratio	ratio	ratio	[ratio]	NA				no	no	no	no
Ala/Gly	2:211829646_C/A	2	211829646	NCBI build 37	2	211829646	C	A	-0.118	0.021	1.93e-08	8545	Nightingale Health (MS)	serum	(Teslovich et al. 2018)													[ratio]	[ratio]	ratio	ratio	ratio	[ratio]	NA				no	no	no	no
Ala/Gly	2:211830264_A/C	2	211830264	NCBI build 37	2	211830264	A	C	-0.118	0.021	1.82e-08	8545	Nightingale Health (MS)	serum	(Teslovich et al. 2018)													[ratio]	[ratio]	ratio	ratio	ratio	[ratio]	NA				no	no	no	no
Ala/Gly	2:211830751_A/G	2	211830751	NCBI build 37	2	211830751	A	G	-0.16	0.016	4.73e-23	8545	Nightingale Health (MS)	serum	(Teslovich et al. 2018)													[ratio]	[ratio]	ratio	ratio	ratio	[ratio]	NA				no	no	no	no
Ala/Gly	2:211830819_TA/T	2	211830819	NCBI build 37	2	211830819	TA	T	0.118	0.021	1.62e-08	8545	Nightingale Health (MS)	serum	(Teslovich et al. 2018)													[ratio]	[ratio]	ratio	ratio	ratio	[ratio]	NA				no	no	no	no
Ala/Gly	2:211834768_G/T	2	211834768	NCBI build 37	2	211834768	G	T	-0.149	0.016	1.13e-19	8545	Nightingale Health (MS)	serum	(Teslovich et al. 2018)													[ratio]	[ratio]	ratio	ratio	ratio	[ratio]	NA				no	no	no	no
Ala/Gly	2:211840099_T/C	2	211840099	NCBI build 37	2	211840099	T	C	0.105	0.018	2.99e-09	8545	Nightingale Health (MS)	serum	(Teslovich et al. 2018)													[ratio]	[ratio]	ratio	ratio	ratio	[ratio]	NA				no	no	no	no
Ala/Gly	2:211840750_C/G	2	211840750	NCBI build 37	2	211840750	C	G	0.103	0.018	5.98e-09	8545	Nightingale Health (MS)	serum	(Teslovich et al. 2018)													[ratio]	[ratio]	ratio	ratio	ratio	[ratio]	NA				no	no	no	no
Ala/Gly	2:211842079_G/A	2	211842079	NCBI build 37	2	211842079	G	A	-0.21	0.035	1.72e-09	8545	Nightingale Health (MS)	serum	(Teslovich et al. 2018)													[ratio]	[ratio]	ratio	ratio	ratio	[ratio]	NA				no	no	no	no
Ala/Gly	2:211846486_C/CT	2	211846486	NCBI build 37	2	211846486	C	CT	-0.148	0.016	1.56e-19	8545	Nightingale Health (MS)	serum	(Teslovich et al. 2018)													[ratio]	[ratio]	ratio	ratio	ratio	[ratio]	NA				no	no	no	no
Ala/Gly	2:211850563_C/T	2	211850563	NCBI build 37	2	211850563	C	T	-0.149	0.016	8.31e-20	8545	Nightingale Health (MS)	serum	(Teslovich et al. 2018)													[ratio]	[ratio]	ratio	ratio	ratio	[ratio]	NA				no	no	no	no
Ala/Gly	2:211851711_T/C	2	211851711	NCBI build 37	2	211851711	T	C	0.115	0.021	3.69e-08	8545	Nightingale Health (MS)	serum	(Teslovich et al. 2018)													[ratio]	[ratio]	ratio	ratio	ratio	[ratio]	NA				no	no	no	no
Ala/Gly	2:211852424_G/GA	2	211852424	NCBI build 37	2	211852424	G	GA	-0.148	0.016	1.42e-19	8545	Nightingale Health (MS)	serum	(Teslovich et al. 2018)													[ratio]	[ratio]	ratio	ratio	ratio	[ratio]	NA				no	no	no	no
Ala/Gly	2:211853934_C/G	2	211853934	NCBI build 37	2	211853934	C	G	-0.148	0.016	1.43e-19	8545	Nightingale Health (MS)	serum	(Teslovich et al. 2018)													[ratio]	[ratio]	ratio	ratio	ratio	[ratio]	NA				no	no	no	no
Ala/Gly	2:211857829_A/G	2	211857829	NCBI build 37	2	211857829	A	G	0.117	0.021	2.35e-08	8545	Nightingale Health (MS)	serum	(Teslovich et al. 2018)													[ratio]	[ratio]	ratio	ratio	ratio	[ratio]	NA				no	no	no	no
Ala/Gly	2:211858092_A/G	2	211858092	NCBI build 37	2	211858092	A	G	-0.235	0.027	1.29e-17	8545	Nightingale Health (MS)	serum	(Teslovich et al. 2018)													[ratio]	[ratio]	ratio	ratio	ratio	[ratio]	NA				no	no	no	no
Ala/Gly	2:211859371_C/T	2	211859371	NCBI build 37	2	211859371	C	T	-0.117	0.021	2.36e-08	8545	Nightingale Health (MS)	serum	(Teslovich et al. 2018)													[ratio]	[ratio]	ratio	ratio	ratio	[ratio]	NA				no	no	no	no
Ala/Gly	2:211859753_C/T	2	211859753	NCBI build 37	2	211859753	C	T	-0.148	0.016	1.71e-19	8545	Nightingale Health (MS)	serum	(Teslovich et al. 2018)													[ratio]	[ratio]	ratio	ratio	ratio	[ratio]	NA				no	no	no	no
Ala/Gly	2:211872518_T/C	2	211872518	NCBI build 37	2	211872518	T	C	-0.137	0.017	1.2e-15	8545	Nightingale Health (MS)	serum	(Teslovich et al. 2018)													[ratio]	[ratio]	ratio	ratio	ratio	[ratio]	NA				no	no	no	no
Ala/Gly	2:212177613_A/G	2	212177613	NCBI build 37	2	212177613	A	G	-0.311	0.056	2.15e-08	8545	Nightingale Health (MS)	serum	(Teslovich et al. 2018)													[ratio]	[ratio]	ratio	ratio	ratio	[ratio]	NA				no	no	no	no
Ala/Gly	2:212217515_T/C	2	212217515	NCBI build 37	2	212217515	T	C	-0.3	0.053	1.24e-08	8545	Nightingale Health (MS)	serum	(Teslovich et al. 2018)													[ratio]	[ratio]	ratio	ratio	ratio	[ratio]	NA				no	no	no	no
Ala/Gly	3:8306837_C/T	3	8306837	NCBI build 37	3	8306837	C	T	-1.579	0.289	4.71e-08	8545	Nightingale Health (MS)	serum	(Teslovich et al. 2018)													[ratio]	[ratio]	ratio	ratio	ratio	[ratio]	NA				no	no	no	no
Ala/Gly	3:125891490_G/A	3	125891490	NCBI build 37	3	125891490	G	A	-0.1	0.017	3.56e-09	8545	Nightingale Health (MS)	serum	(Teslovich et al. 2018)													[ratio]	[ratio]	ratio	ratio	ratio	[ratio]	NA				no	no	no	no
Ala/Gly	3:125897538_G/T_rs13060596	3	125897538	NCBI build 37	3	125897538	G	T	-0.094	0.017	2.03e-08	8545	Nightingale Health (MS)	serum	(Teslovich et al. 2018)													[ratio]	[ratio]	ratio	ratio	ratio	[ratio]	NA				no	no	no	no
Ala/Gly	3:125904688_G/A_SNP3-127387378	3	125904688	NCBI build 37	3	125904688	G	A	-0.093	0.016	6.06e-09	8545	Nightingale Health (MS)	serum	(Teslovich et al. 2018)													[ratio]	[ratio]	ratio	ratio	ratio	[ratio]	NA				no	no	no	no
Ala/Gly	3:125905080_A/T	3	125905080	NCBI build 37	3	125905080	A	T	-0.093	0.016	4.44e-09	8545	Nightingale Health (MS)	serum	(Teslovich et al. 2018)													[ratio]	[ratio]	ratio	ratio	ratio	[ratio]	NA				no	yes	yes	no
Ala/Gly	3:125905336_ACCTGACCCTGAC/A	3	125905336	NCBI build 37	3	125905336	ACCTGACCCTGAC	A	-0.092	0.016	8.76e-09	8545	Nightingale Health (MS)	serum	(Teslovich et al. 2018)													[ratio]	[ratio]	ratio	ratio	ratio	[ratio]	NA				no	no	no	no
Ala/Gly	3:125906179_G/A	3	125906179	NCBI build 37	3	125906179	G	A	-0.092	0.016	6.17e-09	8545	Nightingale Health (MS)	serum	(Teslovich et al. 2018)													[ratio]	[ratio]	ratio	ratio	ratio	[ratio]	NA				no	no	no	no
Ala/Gly	3:125906237_T/C	3	125906237	NCBI build 37	3	125906237	T	C	-0.092	0.016	6.18e-09	8545	Nightingale Health (MS)	serum	(Teslovich et al. 2018)													[ratio]	[ratio]	ratio	ratio	ratio	[ratio]	NA				no	no	no	no
Ala/Gly	3:125907392_C/A	3	125907392	NCBI build 37	3	125907392	C	A	-0.092	0.016	6.27e-09	8545	Nightingale Health (MS)	serum	(Teslovich et al. 2018)													[ratio]	[ratio]	ratio	ratio	ratio	[ratio]	NA				no	no	no	no
Ala/Gly	3:125908310_C/T_rs9851577	3	125908310	NCBI build 37	3	125908310	C	T	-0.092	0.016	6.43e-09	8545	Nightingale Health (MS)	serum	(Teslovich et al. 2018)													[ratio]	[ratio]	ratio	ratio	ratio	[ratio]	NA				no	no	no	no
Ala/Gly	3:125909415_G/A_rs13070856	3	125909415	NCBI build 37	3	125909415	G	A	-0.102	0.017	3.48e-09	8545	Nightingale Health (MS)	serum	(Teslovich et al. 2018)													[ratio]	[ratio]	ratio	ratio	ratio	[ratio]	NA				no	no	no	no
Ala/Gly	3:125909669_T/C	3	125909669	NCBI build 37	3	125909669	T	C	-0.092	0.016	6.51e-09	8545	Nightingale Health (MS)	serum	(Teslovich et al. 2018)													[ratio]	[ratio]	ratio	ratio	ratio	[ratio]	NA				no	no	no	no
Ala/Gly	3:125910381_C/T	3	125910381	NCBI build 37	3	125910381	C	T	-0.092	0.016	6.67e-09	8545	Nightingale Health (MS)	serum	(Teslovich et al. 2018)													[ratio]	[ratio]	ratio	ratio	ratio	[ratio]	NA				no	no	no	no
Ala/Gly	3:125914214_C/G	3	125914214	NCBI build 37	3	125914214	C	G	-0.101	0.017	3.94e-09	8545	Nightingale Health (MS)	serum	(Teslovich et al. 2018)													[ratio]	[ratio]	ratio	ratio	ratio	[ratio]	NA				no	no	no	no
Ala/Gly	3:125924981_A/G	3	125924981	NCBI build 37	3	125924981	A	G	-0.102	0.017	3.1e-09	8545	Nightingale Health (MS)	serum	(Teslovich et al. 2018)													[ratio]	[ratio]	ratio	ratio	ratio	[ratio]	NA				no	no	no	no
Ala/Gly	3:125926110_C/T	3	125926110	NCBI build 37	3	125926110	C	T	-0.102	0.017	2.59e-09	8545	Nightingale Health (MS)	serum	(Teslovich et al. 2018)													[ratio]	[ratio]	ratio	ratio	ratio	[ratio]	NA				no	no	no	no
Ala/Gly	3:125929471_A/G_rs1447657	3	125929471	NCBI build 37	3	125929471	A	G	-0.095	0.017	1.62e-08	8545	Nightingale Health (MS)	serum	(Teslovich et al. 2018)													[ratio]	[ratio]	ratio	ratio	ratio	[ratio]	NA				no	no	no	no
Ala/Gly	3:125930021_T/C	3	125930021	NCBI build 37	3	125930021	T	C	-0.095	0.017	1.63e-08	8545	Nightingale Health (MS)	serum	(Teslovich et al. 2018)													[ratio]	[ratio]	ratio	ratio	ratio	[ratio]	NA				no	no	no	no
Ala/Gly	3:125931603_G/A	3	125931603	NCBI build 37	3	125931603	G	A	-0.099	0.017	7.95e-09	8545	Nightingale Health (MS)	serum	(Teslovich et al. 2018)													[ratio]	[ratio]	ratio	ratio	ratio	[ratio]	NA				no	no	no	no
Ala/Gly	3:125934193_T/C_rs16837285	3	125934193	NCBI build 37	3	125934193	T	C	-0.099	0.017	7.79e-09	8545	Nightingale Health (MS)	serum	(Teslovich et al. 2018)													[ratio]	[ratio]	ratio	ratio	ratio	[ratio]	NA				no	no	no	no
Ala/Gly	3:125940967_G/GAC	3	125940967	NCBI build 37	3	125940967	G	GAC	-0.097	0.017	1.82e-08	8545	Nightingale Health (MS)	serum	(Teslovich et al. 2018)													[ratio]	[ratio]	ratio	ratio	ratio	[ratio]	NA				no	no	no	no
Ala/Gly	3:125940971_C/CAC	3	125940971	NCBI build 37	3	125940971	C	CAC	-0.101	0.017	4.96e-09	8545	Nightingale Health (MS)	serum	(Teslovich et al. 2018)													[ratio]	[ratio]	ratio	ratio	ratio	[ratio]	NA				no	no	no	no
Ala/Gly	3:125945451_G/C	3	125945451	NCBI build 37	3	125945451	G	C	-0.099	0.017	7.39e-09	8545	Nightingale Health (MS)	serum	(Teslovich et al. 2018)													[ratio]	[ratio]	ratio	ratio	ratio	[ratio]	NA				no	no	no	no
Ala/Gly	3:125951743_T/G	3	125951743	NCBI build 37	3	125951743	T	G	-0.099	0.017	7.29e-09	8545	Nightingale Health (MS)	serum	(Teslovich et al. 2018)													[ratio]	[ratio]	ratio	ratio	ratio	[ratio]	NA				no	no	no	no
Ala/Gly	3:125956350_A/G	3	125956350	NCBI build 37	3	125956350	A	G	-0.099	0.017	7.09e-09	8545	Nightingale Health (MS)	serum	(Teslovich et al. 2018)													[ratio]	[ratio]	ratio	ratio	ratio	[ratio]	NA				no	no	no	no
Ala/Gly	3:125981114_G/C	3	125981114	NCBI build 37	3	125981114	G	C	-0.19	0.034	3.29e-08	8545	Nightingale Health (MS)	serum	(Teslovich et al. 2018)													[ratio]	[ratio]	ratio	ratio	ratio	[ratio]	NA				no	no	no	no
Ala/Gly	7:55957387_T/TA	7	55957387	NCBI build 37	7	55957387	T	TA	0.118	0.021	3.28e-08	8545	Nightingale Health (MS)	serum	(Teslovich et al. 2018)													[ratio]	[ratio]	ratio	ratio	ratio	[ratio]	NA				no	no	no	no
Ala/Gly	7:55961981_C/T_rs10252442	7	55961981	NCBI build 37	7	55961981	C	T	0.118	0.021	3.2e-08	8545	Nightingale Health (MS)	serum	(Teslovich et al. 2018)													[ratio]	[ratio]	ratio	ratio	ratio	[ratio]	NA				no	no	no	no
Ala/Gly	7:55962907_A/C	7	55962907	NCBI build 37	7	55962907	A	C	0.118	0.021	3.02e-08	8545	Nightingale Health (MS)	serum	(Teslovich et al. 2018)													[ratio]	[ratio]	ratio	ratio	ratio	[ratio]	NA				no	no	no	no
Ala/Gly	7:55963506_A/G	7	55963506	NCBI build 37	7	55963506	A	G	0.118	0.021	3.2e-08	8545	Nightingale Health (MS)	serum	(Teslovich et al. 2018)													[ratio]	[ratio]	ratio	ratio	ratio	[ratio]	NA				no	no	no	no
Ala/Gly	7:55968061_TG/T	7	55968061	NCBI build 37	7	55968061	TG	T	0.125	0.022	7.59e-09	8545	Nightingale Health (MS)	serum	(Teslovich et al. 2018)													[ratio]	[ratio]	ratio	ratio	ratio	[ratio]	NA				no	no	no	no
Ala/Gly	7:55971314_C/T	7	55971314	NCBI build 37	7	55971314	C	T	0.118	0.021	3.03e-08	8545	Nightingale Health (MS)	serum	(Teslovich et al. 2018)													[ratio]	[ratio]	ratio	ratio	ratio	[ratio]	NA				no	no	no	no
Ala/Gly	7:55972849_A/G	7	55972849	NCBI build 37	7	55972849	A	G	0.117	0.021	3.77e-08	8545	Nightingale Health (MS)	serum	(Teslovich et al. 2018)													[ratio]	[ratio]	ratio	ratio	ratio	[ratio]	NA				no	no	no	no
Ala/Gly	7:55975182_A/T	7	55975182	NCBI build 37	7	55975182	A	T	0.117	0.021	3.47e-08	8545	Nightingale Health (MS)	serum	(Teslovich et al. 2018)													[ratio]	[ratio]	ratio	ratio	ratio	[ratio]	NA				no	no	no	no
Ala/Gly	7:55976548_A/G	7	55976548	NCBI build 37	7	55976548	A	G	0.117	0.021	3.48e-08	8545	Nightingale Health (MS)	serum	(Teslovich et al. 2018)													[ratio]	[ratio]	ratio	ratio	ratio	[ratio]	NA				no	no	no	no
Ala/Gly	7:55977622_ATATG/A	7	55977622	NCBI build 37	7	55977622	ATATG	A	0.118	0.021	3.2e-08	8545	Nightingale Health (MS)	serum	(Teslovich et al. 2018)													[ratio]	[ratio]	ratio	ratio	ratio	[ratio]	NA				no	no	no	no
Ala/Gly	7:55978166_C/T	7	55978166	NCBI build 37	7	55978166	C	T	0.117	0.021	3.48e-08	8545	Nightingale Health (MS)	serum	(Teslovich et al. 2018)													[ratio]	[ratio]	ratio	ratio	ratio	[ratio]	NA				no	no	no	no
Ala/Gly	7:55981083_A/G	7	55981083	NCBI build 37	7	55981083	A	G	0.117	0.021	3.48e-08	8545	Nightingale Health (MS)	serum	(Teslovich et al. 2018)													[ratio]	[ratio]	ratio	ratio	ratio	[ratio]	NA				no	no	no	no
Ala/Gly	7:55984885_C/T	7	55984885	NCBI build 37	7	55984885	C	T	0.117	0.021	3.55e-08	8545	Nightingale Health (MS)	serum	(Teslovich et al. 2018)													[ratio]	[ratio]	ratio	ratio	ratio	[ratio]	NA				no	no	no	no
Ala/Gly	7:55988679_T/C_rs28828764	7	55988679	NCBI build 37	7	55988679	T	C	0.117	0.021	3.48e-08	8545	Nightingale Health (MS)	serum	(Teslovich et al. 2018)													[ratio]	[ratio]	ratio	ratio	ratio	[ratio]	NA				no	no	no	no
Ala/Gly	7:55991144_A/G_rs2135116	7	55991144	NCBI build 37	7	55991144	A	G	0.117	0.021	3.48e-08	8545	Nightingale Health (MS)	serum	(Teslovich et al. 2018)													[ratio]	[ratio]	ratio	ratio	ratio	[ratio]	NA				no	no	no	no
Ala/Gly	7:55991293_T/C_rs2174459	7	55991293	NCBI build 37	7	55991293	T	C	0.117	0.021	3.47e-08	8545	Nightingale Health (MS)	serum	(Teslovich et al. 2018)													[ratio]	[ratio]	ratio	ratio	ratio	[ratio]	NA				no	no	no	no
Ala/Gly	7:55995093_G/A	7	55995093	NCBI build 37	7	55995093	G	A	0.117	0.021	3.64e-08	8545	Nightingale Health (MS)	serum	(Teslovich et al. 2018)													[ratio]	[ratio]	ratio	ratio	ratio	[ratio]	NA				no	no	no	no
Ala/Gly	7:55996763_C/T	7	55996763	NCBI build 37	7	55996763	C	T	0.117	0.021	3.38e-08	8545	Nightingale Health (MS)	serum	(Teslovich et al. 2018)													[ratio]	[ratio]	ratio	ratio	ratio	[ratio]	NA				no	no	no	no
Ala/Gly	7:55997938_G/T	7	55997938	NCBI build 37	7	55997938	G	T	0.117	0.021	3.36e-08	8545	Nightingale Health (MS)	serum	(Teslovich et al. 2018)													[ratio]	[ratio]	ratio	ratio	ratio	[ratio]	NA				no	no	no	no
Ala/Gly	7:55998920_G/A	7	55998920	NCBI build 37	7	55998920	G	A	0.118	0.021	2.98e-08	8545	Nightingale Health (MS)	serum	(Teslovich et al. 2018)													[ratio]	[ratio]	ratio	ratio	ratio	[ratio]	NA				no	no	no	no
Ala/Gly	7:56002820_G/A	7	56002820	NCBI build 37	7	56002820	G	A	0.118	0.021	3.09e-08	8545	Nightingale Health (MS)	serum	(Teslovich et al. 2018)													[ratio]	[ratio]	ratio	ratio	ratio	[ratio]	NA				no	no	no	no
Ala/Gly	7:56005602_ATAAGAAT/A	7	56005602	NCBI build 37	7	56005602	ATAAGAAT	A	0.117	0.021	4.22e-08	8545	Nightingale Health (MS)	serum	(Teslovich et al. 2018)													[ratio]	[ratio]	ratio	ratio	ratio	[ratio]	NA				no	no	no	no
Ala/Gly	7:56009490_A/G	7	56009490	NCBI build 37	7	56009490	A	G	0.117	0.021	3.34e-08	8545	Nightingale Health (MS)	serum	(Teslovich et al. 2018)													[ratio]	[ratio]	ratio	ratio	ratio	[ratio]	NA				no	no	no	no
Ala/Gly	7:56010287_C/G	7	56010287	NCBI build 37	7	56010287	C	G	0.117	0.021	3.33e-08	8545	Nightingale Health (MS)	serum	(Teslovich et al. 2018)													[ratio]	[ratio]	ratio	ratio	ratio	[ratio]	NA				no	no	no	no
Ala/Gly	7:56011150_C/T	7	56011150	NCBI build 37	7	56011150	C	T	0.118	0.021	2.6e-08	8545	Nightingale Health (MS)	serum	(Teslovich et al. 2018)													[ratio]	[ratio]	ratio	ratio	ratio	[ratio]	NA				no	no	no	no
Ala/Gly	7:56012422_A/C	7	56012422	NCBI build 37	7	56012422	A	C	0.117	0.021	3.81e-08	8545	Nightingale Health (MS)	serum	(Teslovich et al. 2018)													[ratio]	[ratio]	ratio	ratio	ratio	[ratio]	NA				no	no	no	no
Ala/Gly	7:56013123_T/A	7	56013123	NCBI build 37	7	56013123	T	A	0.117	0.021	3.31e-08	8545	Nightingale Health (MS)	serum	(Teslovich et al. 2018)													[ratio]	[ratio]	ratio	ratio	ratio	[ratio]	NA				no	no	no	no
Ala/Gly	7:56016576_C/T	7	56016576	NCBI build 37	7	56016576	C	T	0.119	0.021	2.19e-08	8545	Nightingale Health (MS)	serum	(Teslovich et al. 2018)													[ratio]	[ratio]	ratio	ratio	ratio	[ratio]	NA				no	no	no	no
Ala/Gly	7:56017645_G/T	7	56017645	NCBI build 37	7	56017645	G	T	0.117	0.021	3.3e-08	8545	Nightingale Health (MS)	serum	(Teslovich et al. 2018)													[ratio]	[ratio]	ratio	ratio	ratio	[ratio]	NA				no	no	no	no
Ala/Gly	7:56019181_G/C	7	56019181	NCBI build 37	7	56019181	G	C	0.116	0.021	4.87e-08	8545	Nightingale Health (MS)	serum	(Teslovich et al. 2018)													[ratio]	[ratio]	ratio	ratio	ratio	[ratio]	NA				no	no	no	no
Ala/Gly	7:56021503_ACT/A	7	56021503	NCBI build 37	7	56021503	ACT	A	0.117	0.021	3.29e-08	8545	Nightingale Health (MS)	serum	(Teslovich et al. 2018)													[ratio]	[ratio]	ratio	ratio	ratio	[ratio]	NA				no	no	no	no
Ala/Gly	7:56076598_T/C	7	56076598	NCBI build 37	7	56076598	T	C	-0.117	0.02	5.55e-09	8545	Nightingale Health (MS)	serum	(Teslovich et al. 2018)													[ratio]	[ratio]	ratio	ratio	ratio	[ratio]	NA				no	no	no	no
Ala/Gly	7:56079744_A/G	7	56079744	NCBI build 37	7	56079744	A	G	-0.117	0.02	6.11e-09	8545	Nightingale Health (MS)	serum	(Teslovich et al. 2018)													[ratio]	[ratio]	ratio	ratio	ratio	[ratio]	NA				no	no	no	no
Ala/Gly	7:56080426_C/G	7	56080426	NCBI build 37	7	56080426	C	G	-0.103	0.016	1.58e-10	8545	Nightingale Health (MS)	serum	(Teslovich et al. 2018)													[ratio]	[ratio]	ratio	ratio	ratio	[ratio]	NA				no	no	no	no
Ala/Gly	7:56081213_A/AAAAT	7	56081213	NCBI build 37	7	56081213	A	AAAAT	-0.118	0.02	4.87e-09	8545	Nightingale Health (MS)	serum	(Teslovich et al. 2018)													[ratio]	[ratio]	ratio	ratio	ratio	[ratio]	NA				no	no	no	no
Ala/Gly	7:56090641_T/A	7	56090641	NCBI build 37	7	56090641	T	A	-0.117	0.02	5.19e-09	8545	Nightingale Health (MS)	serum	(Teslovich et al. 2018)													[ratio]	[ratio]	ratio	ratio	ratio	[ratio]	NA				no	no	no	no
Ala/Gly	7:56090752_G/C	7	56090752	NCBI build 37	7	56090752	G	C	-0.117	0.02	5.2e-09	8545	Nightingale Health (MS)	serum	(Teslovich et al. 2018)													[ratio]	[ratio]	ratio	ratio	ratio	[ratio]	NA				no	no	no	no
Ala/Gly	7:56090878_C/G	7	56090878	NCBI build 37	7	56090878	C	G	-0.117	0.02	5.2e-09	8545	Nightingale Health (MS)	serum	(Teslovich et al. 2018)													[ratio]	[ratio]	ratio	ratio	ratio	[ratio]	NA				no	no	no	no
Ala/Gly	7:56091706_A/G	7	56091706	NCBI build 37	7	56091706	A	G	-0.118	0.02	4.87e-09	8545	Nightingale Health (MS)	serum	(Teslovich et al. 2018)													[ratio]	[ratio]	ratio	ratio	ratio	[ratio]	NA				no	no	no	no
Ala/Gly	7:56091983_T/C	7	56091983	NCBI build 37	7	56091983	T	C	-0.117	0.02	5.29e-09	8545	Nightingale Health (MS)	serum	(Teslovich et al. 2018)													[ratio]	[ratio]	ratio	ratio	ratio	[ratio]	NA				no	no	no	no
Ala/Gly	7:56092391_T/C	7	56092391	NCBI build 37	7	56092391	T	C	-0.117	0.02	5.27e-09	8545	Nightingale Health (MS)	serum	(Teslovich et al. 2018)													[ratio]	[ratio]	ratio	ratio	ratio	[ratio]	NA				no	no	no	no
Ala/Gly	7:56097265_C/G	7	56097265	NCBI build 37	7	56097265	C	G	-0.117	0.02	5.48e-09	8545	Nightingale Health (MS)	serum	(Teslovich et al. 2018)													[ratio]	[ratio]	ratio	ratio	ratio	[ratio]	NA				no	no	no	no
Ala/Gly	7:56099352_G/A	7	56099352	NCBI build 37	7	56099352	G	A	-0.117	0.02	5.53e-09	8545	Nightingale Health (MS)	serum	(Teslovich et al. 2018)													[ratio]	[ratio]	ratio	ratio	ratio	[ratio]	NA				no	no	no	no
Ala/Gly	7:56109770_C/G	7	56109770	NCBI build 37	7	56109770	C	G	-0.09	0.016	1.04e-08	8545	Nightingale Health (MS)	serum	(Teslovich et al. 2018)													[ratio]	[ratio]	ratio	ratio	ratio	[ratio]	NA				no	no	no	no
Ala/Gly	7:56110766_C/G	7	56110766	NCBI build 37	7	56110766	C	G	-0.09	0.016	9.79e-09	8545	Nightingale Health (MS)	serum	(Teslovich et al. 2018)													[ratio]	[ratio]	ratio	ratio	ratio	[ratio]	NA				no	no	no	no
Ala/Gly	7:56134501_T/C	7	56134501	NCBI build 37	7	56134501	T	C	-0.089	0.016	1.22e-08	8545	Nightingale Health (MS)	serum	(Teslovich et al. 2018)													[ratio]	[ratio]	ratio	ratio	ratio	[ratio]	NA				no	no	no	no
Ala/Gly	7:56135970_T/C	7	56135970	NCBI build 37	7	56135970	T	C	-0.09	0.016	8.19e-09	8545	Nightingale Health (MS)	serum	(Teslovich et al. 2018)													[ratio]	[ratio]	ratio	ratio	ratio	[ratio]	NA				no	no	no	no
Ala/Gly	7:56146956_T/C_SNP7-56114450	7	56146956	NCBI build 37	7	56146956	T	C	-0.09	0.016	9.52e-09	8545	Nightingale Health (MS)	serum	(Teslovich et al. 2018)													[ratio]	[ratio]	ratio	ratio	ratio	[ratio]	NA				no	no	no	no
Ala/Gly	7:56151489_A/G_rs2242508	7	56151489	NCBI build 37	7	56151489	A	G	0.102	0.016	2.2e-10	8545	Nightingale Health (MS)	serum	(Teslovich et al. 2018)													[ratio]	[ratio]	ratio	ratio	ratio	[ratio]	NA				no	no	no	no
Ala/Gly	7:56156043_CT/C	7	56156043	NCBI build 37	7	56156043	CT	C	-0.086	0.016	3.95e-08	8545	Nightingale Health (MS)	serum	(Teslovich et al. 2018)													[ratio]	[ratio]	ratio	ratio	ratio	[ratio]	NA				no	no	no	no
Ala/Gly	7:56156952_A/G	7	56156952	NCBI build 37	7	56156952	A	G	-0.088	0.016	1.92e-08	8545	Nightingale Health (MS)	serum	(Teslovich et al. 2018)													[ratio]	[ratio]	ratio	ratio	ratio	[ratio]	NA				no	no	no	no
Ala/Gly	7:56158510_C/G	7	56158510	NCBI build 37	7	56158510	C	G	-0.087	0.016	3.41e-08	8545	Nightingale Health (MS)	serum	(Teslovich et al. 2018)													[ratio]	[ratio]	ratio	ratio	ratio	[ratio]	NA				no	no	no	no
Ala/Gly	7:56165396_C/G	7	56165396	NCBI build 37	7	56165396	C	G	0.087	0.016	2.26e-08	8545	Nightingale Health (MS)	serum	(Teslovich et al. 2018)													[ratio]	[ratio]	ratio	ratio	ratio	[ratio]	NA				no	no	no	no
Ala/Gly	8:9177732_T/G_rs983309	8	9177732	NCBI build 37	8	9177732	T	G	0.107	0.019	1.56e-08	8545	Nightingale Health (MS)	serum	(Teslovich et al. 2018)													[ratio]	[ratio]	ratio	ratio	ratio	[ratio]	NA				no	no	no	no
Ala/Gly	8:9178268_A/T	8	9178268	NCBI build 37	8	9178268	A	T	0.117	0.019	2.06e-09	8545	Nightingale Health (MS)	serum	(Teslovich et al. 2018)													[ratio]	[ratio]	ratio	ratio	ratio	[ratio]	NA				no	no	no	no
Ala/Gly	8:9179298_G/T	8	9179298	NCBI build 37	8	9179298	G	T	0.115	0.02	5.09e-09	8545	Nightingale Health (MS)	serum	(Teslovich et al. 2018)													[ratio]	[ratio]	ratio	ratio	ratio	[ratio]	NA				no	no	no	no
Ala/Gly	8:9181395_A/G	8	9181395	NCBI build 37	8	9181395	A	G	0.128	0.02	2.62e-10	8545	Nightingale Health (MS)	serum	(Teslovich et al. 2018)													[ratio]	[ratio]	ratio	ratio	ratio	[ratio]	NA				no	no	no	no
Ala/Gly	8:9181611_G/A	8	9181611	NCBI build 37	8	9181611	G	A	0.128	0.02	2.59e-10	8545	Nightingale Health (MS)	serum	(Teslovich et al. 2018)													[ratio]	[ratio]	ratio	ratio	ratio	[ratio]	NA				no	no	no	no
Ala/Gly	8:9183358_A/G	8	9183358	NCBI build 37	8	9183358	A	G	0.132	0.02	9.95e-11	8545	Nightingale Health (MS)	serum	(Teslovich et al. 2018)													[ratio]	[ratio]	ratio	ratio	ratio	[ratio]	NA				yes	no	yes	no
Ala/Gly	8:9183596_A/G_exm-rs4841132	8	9183596	NCBI build 37	8	9183596	A	G	0.132	0.02	1.05e-10	8545	Nightingale Health (MS)	serum	(Teslovich et al. 2018)													[ratio]	[ratio]	ratio	ratio	ratio	[ratio]	NA				no	no	no	no
Ala/Gly	8:9183664_A/G_SNP8-9221074	8	9183664	NCBI build 37	8	9183664	A	G	0.132	0.02	9.77e-11	8545	Nightingale Health (MS)	serum	(Teslovich et al. 2018)													[ratio]	[ratio]	ratio	ratio	ratio	[ratio]	NA				no	no	no	no
Ala/Gly	8:9184231_G/A	8	9184231	NCBI build 37	8	9184231	G	A	0.132	0.02	9.47e-11	8545	Nightingale Health (MS)	serum	(Teslovich et al. 2018)													[ratio]	[ratio]	ratio	ratio	ratio	[ratio]	NA				no	no	no	no
Ala/Gly	8:9184691_T/C_exm-rs6601299	8	9184691	NCBI build 37	8	9184691	T	C	0.126	0.02	2.16e-10	8545	Nightingale Health (MS)	serum	(Teslovich et al. 2018)													[ratio]	[ratio]	ratio	ratio	ratio	[ratio]	NA				no	no	no	no
Ala/Gly	8:9185146_T/C_exm-rs2126259	8	9185146	NCBI build 37	8	9185146	T	C	0.126	0.02	2.16e-10	8545	Nightingale Health (MS)	serum	(Teslovich et al. 2018)													[ratio]	[ratio]	ratio	ratio	ratio	[ratio]	NA				no	no	no	no
Ala/Gly	8:9187242_A/G_SNP8-9224652	8	9187242	NCBI build 37	8	9187242	A	G	0.126	0.02	2.12e-10	8545	Nightingale Health (MS)	serum	(Teslovich et al. 2018)													[ratio]	[ratio]	ratio	ratio	ratio	[ratio]	NA				no	no	no	no
Ala/Gly	8:126506694_G/A	8	126506694	NCBI build 37	8	126506694	G	A	-0.093	0.016	6.94e-09	8545	Nightingale Health (MS)	serum	(Teslovich et al. 2018)													[ratio]	[ratio]	ratio	ratio	ratio	[ratio]	NA				no	no	no	no
Ala/Gly	9:4697080_A/G_rs7025425	9	4697080	NCBI build 37	9	4697080	A	G	-0.729	0.087	5.23e-17	8545	Nightingale Health (MS)	serum	(Teslovich et al. 2018)													[ratio]	[ratio]	ratio	ratio	ratio	[ratio]	NA				no	no	no	no
Ala/Gly	9:4737833_G/A	9	4737833	NCBI build 37	9	4737833	G	A	-0.852	0.09	5.82e-21	8545	Nightingale Health (MS)	serum	(Teslovich et al. 2018)													[ratio]	[ratio]	ratio	ratio	ratio	[ratio]	NA				no	no	no	no
Ala/Gly	9:4738181_T/C	9	4738181	NCBI build 37	9	4738181	T	C	-0.852	0.09	5.81e-21	8545	Nightingale Health (MS)	serum	(Teslovich et al. 2018)													[ratio]	[ratio]	ratio	ratio	ratio	[ratio]	NA				no	no	no	no
Ala/Gly	9:4791687_C/A	9	4791687	NCBI build 37	9	4791687	C	A	-0.441	0.056	5.23e-15	8545	Nightingale Health (MS)	serum	(Teslovich et al. 2018)													[ratio]	[ratio]	ratio	ratio	ratio	[ratio]	NA				no	no	no	no
Ala/Gly	9:4911769_C/G	9	4911769	NCBI build 37	9	4911769	C	G	-0.41	0.062	3.47e-11	8545	Nightingale Health (MS)	serum	(Teslovich et al. 2018)													[ratio]	[ratio]	ratio	ratio	ratio	[ratio]	NA				no	no	no	no
Ala/Gly	9:5213940_G/T	9	5213940	NCBI build 37	9	5213940	G	T	-1.03	0.094	9.63e-28	8545	Nightingale Health (MS)	serum	(Teslovich et al. 2018)													[ratio]	[ratio]	ratio	ratio	ratio	[ratio]	NA				no	no	no	no
Ala/Gly	9:5405987_C/T	9	5405987	NCBI build 37	9	5405987	C	T	-0.17	0.027	2.51e-10	8545	Nightingale Health (MS)	serum	(Teslovich et al. 2018)													[ratio]	[ratio]	ratio	ratio	ratio	[ratio]	NA				no	yes	yes	no
Ala/Gly	9:5419570_C/T	9	5419570	NCBI build 37	9	5419570	C	T	-0.725	0.069	8.27e-26	8545	Nightingale Health (MS)	serum	(Teslovich et al. 2018)													[ratio]	[ratio]	ratio	ratio	ratio	[ratio]	NA				no	no	no	no
Ala/Gly	9:5430817_G/A	9	5430817	NCBI build 37	9	5430817	G	A	-0.158	0.026	7.54e-10	8545	Nightingale Health (MS)	serum	(Teslovich et al. 2018)													[ratio]	[ratio]	ratio	ratio	ratio	[ratio]	NA				no	no	no	no
Ala/Gly	9:5532821_C/T	9	5532821	NCBI build 37	9	5532821	C	T	-0.266	0.045	4.03e-09	8545	Nightingale Health (MS)	serum	(Teslovich et al. 2018)													[ratio]	[ratio]	ratio	ratio	ratio	[ratio]	NA				no	no	no	no
Ala/Gly	9:5625570_A/C	9	5625570	NCBI build 37	9	5625570	A	C	-0.251	0.041	1.13e-09	8545	Nightingale Health (MS)	serum	(Teslovich et al. 2018)													[ratio]	[ratio]	ratio	ratio	ratio	[ratio]	NA				no	no	no	no
Ala/Gly	9:5627818_G/A	9	5627818	NCBI build 37	9	5627818	G	A	-0.251	0.041	1.12e-09	8545	Nightingale Health (MS)	serum	(Teslovich et al. 2018)													[ratio]	[ratio]	ratio	ratio	ratio	[ratio]	NA				no	no	no	no
Ala/Gly	9:5652049_G/T	9	5652049	NCBI build 37	9	5652049	G	T	-0.25	0.041	1.22e-09	8545	Nightingale Health (MS)	serum	(Teslovich et al. 2018)													[ratio]	[ratio]	ratio	ratio	ratio	[ratio]	NA				no	no	no	no
Ala/Gly	9:5740246_C/T	9	5740246	NCBI build 37	9	5740246	C	T	-0.252	0.041	8.92e-10	8545	Nightingale Health (MS)	serum	(Teslovich et al. 2018)													[ratio]	[ratio]	ratio	ratio	ratio	[ratio]	NA				no	no	no	no
Ala/Gly	9:5754467_G/A	9	5754467	NCBI build 37	9	5754467	G	A	-0.253	0.041	8.09e-10	8545	Nightingale Health (MS)	serum	(Teslovich et al. 2018)													[ratio]	[ratio]	ratio	ratio	ratio	[ratio]	NA				no	no	no	no
Ala/Gly	9:5793688_TAGC/T	9	5793688	NCBI build 37	9	5793688	TAGC	T	-0.975	0.076	2.62e-37	8545	Nightingale Health (MS)	serum	(Teslovich et al. 2018)													[ratio]	[ratio]	ratio	ratio	ratio	[ratio]	NA				no	no	no	no
Ala/Gly	9:5833080_C/CCGCCGCCGA	9	5833080	NCBI build 37	9	5833080	C	CCGCCGCCGA	-0.425	0.05	3.77e-17	8545	Nightingale Health (MS)	serum	(Teslovich et al. 2018)													[ratio]	[ratio]	ratio	ratio	ratio	[ratio]	NA				no	no	no	no
Ala/Gly	9:5876645_C/A	9	5876645	NCBI build 37	9	5876645	C	A	-0.385	0.046	4.38e-17	8545	Nightingale Health (MS)	serum	(Teslovich et al. 2018)													[ratio]	[ratio]	ratio	ratio	ratio	[ratio]	NA				no	no	no	no
Ala/Gly	9:5877295_T/TA	9	5877295	NCBI build 37	9	5877295	T	TA	-0.361	0.033	2.03e-27	8545	Nightingale Health (MS)	serum	(Teslovich et al. 2018)													[ratio]	[ratio]	ratio	ratio	ratio	[ratio]	NA				no	no	no	no
Ala/Gly	9:5879267_A/G	9	5879267	NCBI build 37	9	5879267	A	G	-0.13	0.021	5.31e-10	8545	Nightingale Health (MS)	serum	(Teslovich et al. 2018)													[ratio]	[ratio]	ratio	ratio	ratio	[ratio]	NA				no	no	no	no
Ala/Gly	9:5880337_C/A	9	5880337	NCBI build 37	9	5880337	C	A	-0.102	0.018	3.52e-08	8545	Nightingale Health (MS)	serum	(Teslovich et al. 2018)													[ratio]	[ratio]	ratio	ratio	ratio	[ratio]	NA				no	no	no	no
Ala/Gly	9:5881540_TGGGTAACCCTCA/T	9	5881540	NCBI build 37	9	5881540	TGGGTAACCCTCA	T	-0.109	0.019	5.51e-09	8545	Nightingale Health (MS)	serum	(Teslovich et al. 2018)													[ratio]	[ratio]	ratio	ratio	ratio	[ratio]	NA				no	no	no	no
Ala/Gly	9:5884052_A/C	9	5884052	NCBI build 37	9	5884052	A	C	-0.13	0.021	4.59e-10	8545	Nightingale Health (MS)	serum	(Teslovich et al. 2018)													[ratio]	[ratio]	ratio	ratio	ratio	[ratio]	NA				no	no	no	no
Ala/Gly	9:5884281_T/C_rs10758717	9	5884281	NCBI build 37	9	5884281	T	C	-0.109	0.019	4.92e-09	8545	Nightingale Health (MS)	serum	(Teslovich et al. 2018)													[ratio]	[ratio]	ratio	ratio	ratio	[ratio]	NA				no	no	no	no
Ala/Gly	9:5884564_C/T	9	5884564	NCBI build 37	9	5884564	C	T	-0.14	0.021	3.16e-11	8545	Nightingale Health (MS)	serum	(Teslovich et al. 2018)													[ratio]	[ratio]	ratio	ratio	ratio	[ratio]	NA				no	no	no	no
Ala/Gly	9:5889099_A/G	9	5889099	NCBI build 37	9	5889099	A	G	-0.132	0.021	3.15e-10	8545	Nightingale Health (MS)	serum	(Teslovich et al. 2018)													[ratio]	[ratio]	ratio	ratio	ratio	[ratio]	NA				no	no	no	no
Ala/Gly	9:5889775_T/A	9	5889775	NCBI build 37	9	5889775	T	A	-0.104	0.018	1.65e-08	8545	Nightingale Health (MS)	serum	(Teslovich et al. 2018)													[ratio]	[ratio]	ratio	ratio	ratio	[ratio]	NA				no	no	no	no
Ala/Gly	9:5890162_G/T_SNP9-5880162	9	5890162	NCBI build 37	9	5890162	G	T	-0.111	0.019	2.07e-09	8545	Nightingale Health (MS)	serum	(Teslovich et al. 2018)													[ratio]	[ratio]	ratio	ratio	ratio	[ratio]	NA				no	no	no	no
Ala/Gly	9:5890558_A/G	9	5890558	NCBI build 37	9	5890558	A	G	-0.112	0.019	1.81e-09	8545	Nightingale Health (MS)	serum	(Teslovich et al. 2018)													[ratio]	[ratio]	ratio	ratio	ratio	[ratio]	NA				no	yes	yes	no
Ala/Gly	9:5892859_A/G_SNP9-5882859	9	5892859	NCBI build 37	9	5892859	A	G	-0.141	0.021	2.21e-11	8545	Nightingale Health (MS)	serum	(Teslovich et al. 2018)													[ratio]	[ratio]	ratio	ratio	ratio	[ratio]	NA				no	no	no	no
Ala/Gly	9:5893334_C/G	9	5893334	NCBI build 37	9	5893334	C	G	0.096	0.017	1.62e-08	8545	Nightingale Health (MS)	serum	(Teslovich et al. 2018)													[ratio]	[ratio]	ratio	ratio	ratio	[ratio]	NA				no	no	no	no
Ala/Gly	9:5893602_T/C	9	5893602	NCBI build 37	9	5893602	T	C	-0.132	0.021	2.93e-10	8545	Nightingale Health (MS)	serum	(Teslovich et al. 2018)													[ratio]	[ratio]	ratio	ratio	ratio	[ratio]	NA				no	no	no	no
Ala/Gly	9:5895456_A/G	9	5895456	NCBI build 37	9	5895456	A	G	-0.259	0.039	4.92e-11	8545	Nightingale Health (MS)	serum	(Teslovich et al. 2018)													[ratio]	[ratio]	ratio	ratio	ratio	[ratio]	NA				no	no	no	no
Ala/Gly	9:5899749_T/C_rs4554522	9	5899749	NCBI build 37	9	5899749	T	C	-0.126	0.021	1.25e-09	8545	Nightingale Health (MS)	serum	(Teslovich et al. 2018)													[ratio]	[ratio]	ratio	ratio	ratio	[ratio]	NA				no	no	no	no
Ala/Gly	9:5900341_A/C	9	5900341	NCBI build 37	9	5900341	A	C	0.102	0.018	2.37e-08	8545	Nightingale Health (MS)	serum	(Teslovich et al. 2018)													[ratio]	[ratio]	ratio	ratio	ratio	[ratio]	NA				no	no	no	no
Ala/Gly	9:5902021_T/TA	9	5902021	NCBI build 37	9	5902021	T	TA	0.103	0.018	2.01e-08	8545	Nightingale Health (MS)	serum	(Teslovich et al. 2018)													[ratio]	[ratio]	ratio	ratio	ratio	[ratio]	NA				no	no	no	no
Ala/Gly	9:5902569_C/A	9	5902569	NCBI build 37	9	5902569	C	A	0.102	0.018	2.24e-08	8545	Nightingale Health (MS)	serum	(Teslovich et al. 2018)													[ratio]	[ratio]	ratio	ratio	ratio	[ratio]	NA				no	no	no	no
Ala/Gly	9:5903555_T/C	9	5903555	NCBI build 37	9	5903555	T	C	-0.138	0.021	1.32e-10	8545	Nightingale Health (MS)	serum	(Teslovich et al. 2018)													[ratio]	[ratio]	ratio	ratio	ratio	[ratio]	NA				no	no	no	no
Ala/Gly	9:5903749_A/G	9	5903749	NCBI build 37	9	5903749	A	G	-0.147	0.022	9.12e-12	8545	Nightingale Health (MS)	serum	(Teslovich et al. 2018)													[ratio]	[ratio]	ratio	ratio	ratio	[ratio]	NA				no	no	no	no
Ala/Gly	9:5904218_T/C	9	5904218	NCBI build 37	9	5904218	T	C	-0.138	0.021	1.37e-10	8545	Nightingale Health (MS)	serum	(Teslovich et al. 2018)													[ratio]	[ratio]	ratio	ratio	ratio	[ratio]	NA				no	no	no	no
Ala/Gly	9:5905519_T/G	9	5905519	NCBI build 37	9	5905519	T	G	-0.115	0.02	1.61e-08	8545	Nightingale Health (MS)	serum	(Teslovich et al. 2018)													[ratio]	[ratio]	ratio	ratio	ratio	[ratio]	NA				no	no	no	no
Ala/Gly	9:5909874_A/C	9	5909874	NCBI build 37	9	5909874	A	C	-0.258	0.039	6.12e-11	8545	Nightingale Health (MS)	serum	(Teslovich et al. 2018)													[ratio]	[ratio]	ratio	ratio	ratio	[ratio]	NA				no	no	no	no
Ala/Gly	9:5914727_C/A	9	5914727	NCBI build 37	9	5914727	C	A	-0.116	0.02	1.42e-08	8545	Nightingale Health (MS)	serum	(Teslovich et al. 2018)													[ratio]	[ratio]	ratio	ratio	ratio	[ratio]	NA				no	no	no	no
Ala/Gly	9:5916572_T/TA	9	5916572	NCBI build 37	9	5916572	T	TA	-0.12	0.021	1.63e-08	8545	Nightingale Health (MS)	serum	(Teslovich et al. 2018)													[ratio]	[ratio]	ratio	ratio	ratio	[ratio]	NA				no	no	no	no
Ala/Gly	9:5917650_G/C	9	5917650	NCBI build 37	9	5917650	G	C	-0.117	0.021	1.47e-08	8545	Nightingale Health (MS)	serum	(Teslovich et al. 2018)													[ratio]	[ratio]	ratio	ratio	ratio	[ratio]	NA				no	no	no	no
Ala/Gly	9:5917799_G/A	9	5917799	NCBI build 37	9	5917799	G	A	-0.116	0.021	1.68e-08	8545	Nightingale Health (MS)	serum	(Teslovich et al. 2018)													[ratio]	[ratio]	ratio	ratio	ratio	[ratio]	NA				no	no	no	no
Ala/Gly	9:5926833_C/T	9	5926833	NCBI build 37	9	5926833	C	T	-0.118	0.021	9.91e-09	8545	Nightingale Health (MS)	serum	(Teslovich et al. 2018)													[ratio]	[ratio]	ratio	ratio	ratio	[ratio]	NA				no	no	no	no
Ala/Gly	9:5928844_G/GT	9	5928844	NCBI build 37	9	5928844	G	GT	0.102	0.017	4.37e-09	8545	Nightingale Health (MS)	serum	(Teslovich et al. 2018)													[ratio]	[ratio]	ratio	ratio	ratio	[ratio]	NA				no	no	no	no
Ala/Gly	9:5930176_TTTTC/T	9	5930176	NCBI build 37	9	5930176	TTTTC	T	-0.106	0.019	4.85e-08	8545	Nightingale Health (MS)	serum	(Teslovich et al. 2018)													[ratio]	[ratio]	ratio	ratio	ratio	[ratio]	NA				no	no	no	no
Ala/Gly	9:5930371_A/T	9	5930371	NCBI build 37	9	5930371	A	T	-0.23	0.04	7.6e-09	8545	Nightingale Health (MS)	serum	(Teslovich et al. 2018)													[ratio]	[ratio]	ratio	ratio	ratio	[ratio]	NA				no	no	no	no
Ala/Gly	9:5934989_T/C	9	5934989	NCBI build 37	9	5934989	T	C	-0.38	0.033	8.07e-30	8545	Nightingale Health (MS)	serum	(Teslovich et al. 2018)													[ratio]	[ratio]	ratio	ratio	ratio	[ratio]	NA				no	no	no	no
Ala/Gly	9:5945860_G/C	9	5945860	NCBI build 37	9	5945860	G	C	-0.107	0.019	3.49e-08	8545	Nightingale Health (MS)	serum	(Teslovich et al. 2018)													[ratio]	[ratio]	ratio	ratio	ratio	[ratio]	NA				no	no	no	no
Ala/Gly	9:5951412_T/C	9	5951412	NCBI build 37	9	5951412	T	C	-0.112	0.02	2.04e-08	8545	Nightingale Health (MS)	serum	(Teslovich et al. 2018)													[ratio]	[ratio]	ratio	ratio	ratio	[ratio]	NA				no	no	no	no
Ala/Gly	9:5951579_A/G	9	5951579	NCBI build 37	9	5951579	A	G	-0.112	0.02	2.15e-08	8545	Nightingale Health (MS)	serum	(Teslovich et al. 2018)													[ratio]	[ratio]	ratio	ratio	ratio	[ratio]	NA				no	no	no	no
Ala/Gly	9:5952559_C/T	9	5952559	NCBI build 37	9	5952559	C	T	-0.113	0.02	2.28e-08	8545	Nightingale Health (MS)	serum	(Teslovich et al. 2018)													[ratio]	[ratio]	ratio	ratio	ratio	[ratio]	NA				no	no	no	no
Ala/Gly	9:5953024_T/C	9	5953024	NCBI build 37	9	5953024	T	C	-0.113	0.02	2.33e-08	8545	Nightingale Health (MS)	serum	(Teslovich et al. 2018)													[ratio]	[ratio]	ratio	ratio	ratio	[ratio]	NA				no	no	no	no
Ala/Gly	9:5953735_T/C	9	5953735	NCBI build 37	9	5953735	T	C	-0.112	0.02	2.6e-08	8545	Nightingale Health (MS)	serum	(Teslovich et al. 2018)													[ratio]	[ratio]	ratio	ratio	ratio	[ratio]	NA				no	no	no	no
Ala/Gly	9:5955141_A/G	9	5955141	NCBI build 37	9	5955141	A	G	-0.112	0.02	2.6e-08	8545	Nightingale Health (MS)	serum	(Teslovich et al. 2018)													[ratio]	[ratio]	ratio	ratio	ratio	[ratio]	NA				no	no	no	no
Ala/Gly	9:5956008_A/G_SNP9-5946008	9	5956008	NCBI build 37	9	5956008	A	G	-0.112	0.02	2.63e-08	8545	Nightingale Health (MS)	serum	(Teslovich et al. 2018)													[ratio]	[ratio]	ratio	ratio	ratio	[ratio]	NA				no	no	no	no
Ala/Gly	9:5956727_A/C	9	5956727	NCBI build 37	9	5956727	A	C	-0.115	0.02	1.11e-08	8545	Nightingale Health (MS)	serum	(Teslovich et al. 2018)													[ratio]	[ratio]	ratio	ratio	ratio	[ratio]	NA				no	no	no	no
Ala/Gly	9:5966898_T/C_rs13289592	9	5966898	NCBI build 37	9	5966898	T	C	-0.183	0.023	3.96e-15	8545	Nightingale Health (MS)	serum	(Teslovich et al. 2018)													[ratio]	[ratio]	ratio	ratio	ratio	[ratio]	NA				no	no	no	no
Ala/Gly	9:5970079_C/T	9	5970079	NCBI build 37	9	5970079	C	T	-0.182	0.023	6.5e-15	8545	Nightingale Health (MS)	serum	(Teslovich et al. 2018)													[ratio]	[ratio]	ratio	ratio	ratio	[ratio]	NA				no	no	no	no
Ala/Gly	9:5972586_A/G	9	5972586	NCBI build 37	9	5972586	A	G	-0.115	0.02	9.31e-09	8545	Nightingale Health (MS)	serum	(Teslovich et al. 2018)													[ratio]	[ratio]	ratio	ratio	ratio	[ratio]	NA				no	no	no	no
Ala/Gly	9:5975574_T/C	9	5975574	NCBI build 37	9	5975574	T	C	-0.117	0.02	7.98e-09	8545	Nightingale Health (MS)	serum	(Teslovich et al. 2018)													[ratio]	[ratio]	ratio	ratio	ratio	[ratio]	NA				no	no	no	no
Ala/Gly	9:5976855_A/G	9	5976855	NCBI build 37	9	5976855	A	G	-0.115	0.02	9.3e-09	8545	Nightingale Health (MS)	serum	(Teslovich et al. 2018)													[ratio]	[ratio]	ratio	ratio	ratio	[ratio]	NA				no	no	no	no
Ala/Gly	9:5981220_T/C	9	5981220	NCBI build 37	9	5981220	T	C	-0.116	0.02	8.96e-09	8545	Nightingale Health (MS)	serum	(Teslovich et al. 2018)													[ratio]	[ratio]	ratio	ratio	ratio	[ratio]	NA				no	no	no	no
Ala/Gly	9:5981366_T/A	9	5981366	NCBI build 37	9	5981366	T	A	-0.116	0.02	6.95e-09	8545	Nightingale Health (MS)	serum	(Teslovich et al. 2018)													[ratio]	[ratio]	ratio	ratio	ratio	[ratio]	NA				no	no	no	no
Ala/Gly	9:5981612_T/G	9	5981612	NCBI build 37	9	5981612	T	G	-0.117	0.02	7.44e-09	8545	Nightingale Health (MS)	serum	(Teslovich et al. 2018)													[ratio]	[ratio]	ratio	ratio	ratio	[ratio]	NA				no	no	no	no
Ala/Gly	9:5981989_T/C	9	5981989	NCBI build 37	9	5981989	T	C	-0.116	0.02	6.95e-09	8545	Nightingale Health (MS)	serum	(Teslovich et al. 2018)													[ratio]	[ratio]	ratio	ratio	ratio	[ratio]	NA				no	no	no	no
Ala/Gly	9:5984506_T/C	9	5984506	NCBI build 37	9	5984506	T	C	-0.115	0.021	2.46e-08	8545	Nightingale Health (MS)	serum	(Teslovich et al. 2018)													[ratio]	[ratio]	ratio	ratio	ratio	[ratio]	NA				no	no	no	no
Ala/Gly	9:5987982_GC/G	9	5987982	NCBI build 37	9	5987982	GC	G	-0.257	0.039	7.24e-11	8545	Nightingale Health (MS)	serum	(Teslovich et al. 2018)													[ratio]	[ratio]	ratio	ratio	ratio	[ratio]	NA				no	no	no	no
Ala/Gly	9:5989293_A/G	9	5989293	NCBI build 37	9	5989293	A	G	-0.104	0.019	4.65e-08	8545	Nightingale Health (MS)	serum	(Teslovich et al. 2018)													[ratio]	[ratio]	ratio	ratio	ratio	[ratio]	NA				no	no	no	no
Ala/Gly	9:5990211_T/C	9	5990211	NCBI build 37	9	5990211	T	C	-0.115	0.02	2.06e-08	8545	Nightingale Health (MS)	serum	(Teslovich et al. 2018)													[ratio]	[ratio]	ratio	ratio	ratio	[ratio]	NA				no	no	no	no
Ala/Gly	9:5990708_T/C_SNP9-5980708	9	5990708	NCBI build 37	9	5990708	T	C	-0.115	0.02	1.95e-08	8545	Nightingale Health (MS)	serum	(Teslovich et al. 2018)													[ratio]	[ratio]	ratio	ratio	ratio	[ratio]	NA				no	no	no	no
Ala/Gly	9:5990854_T/TC	9	5990854	NCBI build 37	9	5990854	T	TC	-0.379	0.033	1.11e-29	8545	Nightingale Health (MS)	serum	(Teslovich et al. 2018)													[ratio]	[ratio]	ratio	ratio	ratio	[ratio]	NA				no	no	no	no
Ala/Gly	9:5993238_C/A	9	5993238	NCBI build 37	9	5993238	C	A	-0.114	0.02	1.13e-08	8545	Nightingale Health (MS)	serum	(Teslovich et al. 2018)													[ratio]	[ratio]	ratio	ratio	ratio	[ratio]	NA				no	no	no	no
Ala/Gly	9:5994902_T/TTTCTTTTTTC	9	5994902	NCBI build 37	9	5994902	T	TTTCTTTTTTC	-0.117	0.02	1.26e-08	8545	Nightingale Health (MS)	serum	(Teslovich et al. 2018)													[ratio]	[ratio]	ratio	ratio	ratio	[ratio]	NA				no	no	no	no
Ala/Gly	9:5995461_C/T	9	5995461	NCBI build 37	9	5995461	C	T	-0.115	0.02	2.13e-08	8545	Nightingale Health (MS)	serum	(Teslovich et al. 2018)													[ratio]	[ratio]	ratio	ratio	ratio	[ratio]	NA				no	no	no	no
Ala/Gly	9:5995671_C/A	9	5995671	NCBI build 37	9	5995671	C	A	-0.115	0.02	2.18e-08	8545	Nightingale Health (MS)	serum	(Teslovich et al. 2018)													[ratio]	[ratio]	ratio	ratio	ratio	[ratio]	NA				no	no	no	no
Ala/Gly	9:5997788_A/G	9	5997788	NCBI build 37	9	5997788	A	G	-0.117	0.02	7.89e-09	8545	Nightingale Health (MS)	serum	(Teslovich et al. 2018)													[ratio]	[ratio]	ratio	ratio	ratio	[ratio]	NA				no	no	no	no
Ala/Gly	9:5997937_C/A	9	5997937	NCBI build 37	9	5997937	C	A	-0.117	0.02	7.9e-09	8545	Nightingale Health (MS)	serum	(Teslovich et al. 2018)													[ratio]	[ratio]	ratio	ratio	ratio	[ratio]	NA				no	no	no	no
Ala/Gly	9:5997978_A/T	9	5997978	NCBI build 37	9	5997978	A	T	-0.117	0.02	7.9e-09	8545	Nightingale Health (MS)	serum	(Teslovich et al. 2018)													[ratio]	[ratio]	ratio	ratio	ratio	[ratio]	NA				no	no	no	no
Ala/Gly	9:6001599_T/C	9	6001599	NCBI build 37	9	6001599	T	C	-0.116	0.02	8.31e-09	8545	Nightingale Health (MS)	serum	(Teslovich et al. 2018)													[ratio]	[ratio]	ratio	ratio	ratio	[ratio]	NA				no	no	no	no
Ala/Gly	9:6002135_T/C	9	6002135	NCBI build 37	9	6002135	T	C	-0.116	0.02	8.33e-09	8545	Nightingale Health (MS)	serum	(Teslovich et al. 2018)													[ratio]	[ratio]	ratio	ratio	ratio	[ratio]	NA				no	no	no	no
Ala/Gly	9:6004618_T/A	9	6004618	NCBI build 37	9	6004618	T	A	-0.115	0.02	9.55e-09	8545	Nightingale Health (MS)	serum	(Teslovich et al. 2018)													[ratio]	[ratio]	ratio	ratio	ratio	[ratio]	NA				no	no	no	no
Ala/Gly	9:6005037_T/G	9	6005037	NCBI build 37	9	6005037	T	G	-0.115	0.02	1.05e-08	8545	Nightingale Health (MS)	serum	(Teslovich et al. 2018)													[ratio]	[ratio]	ratio	ratio	ratio	[ratio]	NA				no	no	no	no
Ala/Gly	9:6008571_G/C	9	6008571	NCBI build 37	9	6008571	G	C	-0.115	0.02	1.05e-08	8545	Nightingale Health (MS)	serum	(Teslovich et al. 2018)													[ratio]	[ratio]	ratio	ratio	ratio	[ratio]	NA				no	no	no	no
Ala/Gly	9:6010632_A/C	9	6010632	NCBI build 37	9	6010632	A	C	-0.115	0.02	1.04e-08	8545	Nightingale Health (MS)	serum	(Teslovich et al. 2018)													[ratio]	[ratio]	ratio	ratio	ratio	[ratio]	NA				no	no	no	no
Ala/Gly	9:6011335_T/C_rs7425	9	6011335	NCBI build 37	9	6011335	T	C	-0.109	0.02	3.15e-08	8545	Nightingale Health (MS)	serum	(Teslovich et al. 2018)													[ratio]	[ratio]	ratio	ratio	ratio	[ratio]	NA				no	no	no	no
Ala/Gly	9:6011757_G/A_rs10758736	9	6011757	NCBI build 37	9	6011757	G	A	-0.115	0.02	9.83e-09	8545	Nightingale Health (MS)	serum	(Teslovich et al. 2018)													[ratio]	[ratio]	ratio	ratio	ratio	[ratio]	NA				no	no	no	no
Ala/Gly	9:6015953_G/A	9	6015953	NCBI build 37	9	6015953	G	A	-0.114	0.02	2.94e-08	8545	Nightingale Health (MS)	serum	(Teslovich et al. 2018)													[ratio]	[ratio]	ratio	ratio	ratio	[ratio]	NA				no	no	no	no
Ala/Gly	9:6046694_G/T	9	6046694	NCBI build 37	9	6046694	G	T	-0.106	0.019	2.79e-08	8545	Nightingale Health (MS)	serum	(Teslovich et al. 2018)													[ratio]	[ratio]	ratio	ratio	ratio	[ratio]	NA				no	no	no	no
Ala/Gly	9:6053382_T/C	9	6053382	NCBI build 37	9	6053382	T	C	-0.375	0.033	3.52e-29	8545	Nightingale Health (MS)	serum	(Teslovich et al. 2018)													[ratio]	[ratio]	ratio	ratio	ratio	[ratio]	NA				no	no	no	no
Ala/Gly	9:6068910_C/T	9	6068910	NCBI build 37	9	6068910	C	T	-0.136	0.022	6.9e-10	8545	Nightingale Health (MS)	serum	(Teslovich et al. 2018)													[ratio]	[ratio]	ratio	ratio	ratio	[ratio]	NA				no	no	no	no
Ala/Gly	9:6069435_G/A	9	6069435	NCBI build 37	9	6069435	G	A	-0.136	0.022	6.93e-10	8545	Nightingale Health (MS)	serum	(Teslovich et al. 2018)													[ratio]	[ratio]	ratio	ratio	ratio	[ratio]	NA				no	no	no	no
Ala/Gly	9:6073817_G/C	9	6073817	NCBI build 37	9	6073817	G	C	-0.131	0.022	1.8e-09	8545	Nightingale Health (MS)	serum	(Teslovich et al. 2018)													[ratio]	[ratio]	ratio	ratio	ratio	[ratio]	NA				no	no	no	no
Ala/Gly	9:6076871_C/T	9	6076871	NCBI build 37	9	6076871	C	T	-0.136	0.022	6.32e-10	8545	Nightingale Health (MS)	serum	(Teslovich et al. 2018)													[ratio]	[ratio]	ratio	ratio	ratio	[ratio]	NA				no	no	no	no
Ala/Gly	9:6078779_C/T	9	6078779	NCBI build 37	9	6078779	C	T	-0.38	0.034	3.78e-29	8545	Nightingale Health (MS)	serum	(Teslovich et al. 2018)													[ratio]	[ratio]	ratio	ratio	ratio	[ratio]	NA				no	no	no	no
Ala/Gly	9:6083735_T/C	9	6083735	NCBI build 37	9	6083735	T	C	-0.142	0.021	1.11e-11	8545	Nightingale Health (MS)	serum	(Teslovich et al. 2018)													[ratio]	[ratio]	ratio	ratio	ratio	[ratio]	NA				no	no	no	no
Ala/Gly	9:6086578_G/C	9	6086578	NCBI build 37	9	6086578	G	C	-0.143	0.021	8.15e-12	8545	Nightingale Health (MS)	serum	(Teslovich et al. 2018)													[ratio]	[ratio]	ratio	ratio	ratio	[ratio]	NA				no	no	no	no
Ala/Gly	9:6088778_G/A_SNP9-6078778	9	6088778	NCBI build 37	9	6088778	G	A	-0.146	0.021	4.14e-12	8545	Nightingale Health (MS)	serum	(Teslovich et al. 2018)													[ratio]	[ratio]	ratio	ratio	ratio	[ratio]	NA				no	no	no	no
Ala/Gly	9:6088903_G/C	9	6088903	NCBI build 37	9	6088903	G	C	-0.146	0.021	4.12e-12	8545	Nightingale Health (MS)	serum	(Teslovich et al. 2018)													[ratio]	[ratio]	ratio	ratio	ratio	[ratio]	NA				no	no	no	no
Ala/Gly	9:6094755_C/T	9	6094755	NCBI build 37	9	6094755	C	T	-0.146	0.021	3.67e-12	8545	Nightingale Health (MS)	serum	(Teslovich et al. 2018)													[ratio]	[ratio]	ratio	ratio	ratio	[ratio]	NA				no	no	no	no
Ala/Gly	9:6095095_C/T	9	6095095	NCBI build 37	9	6095095	C	T	-0.146	0.021	3.73e-12	8545	Nightingale Health (MS)	serum	(Teslovich et al. 2018)													[ratio]	[ratio]	ratio	ratio	ratio	[ratio]	NA				no	no	no	no
Ala/Gly	9:6095799_T/C	9	6095799	NCBI build 37	9	6095799	T	C	-0.342	0.03	5.3e-30	8545	Nightingale Health (MS)	serum	(Teslovich et al. 2018)													[ratio]	[ratio]	ratio	ratio	ratio	[ratio]	NA				no	no	no	no
Ala/Gly	9:6097430_T/A	9	6097430	NCBI build 37	9	6097430	T	A	-0.145	0.021	4.75e-12	8545	Nightingale Health (MS)	serum	(Teslovich et al. 2018)													[ratio]	[ratio]	ratio	ratio	ratio	[ratio]	NA				no	no	no	no
Ala/Gly	9:6098003_C/G	9	6098003	NCBI build 37	9	6098003	C	G	-0.146	0.021	3.8e-12	8545	Nightingale Health (MS)	serum	(Teslovich et al. 2018)													[ratio]	[ratio]	ratio	ratio	ratio	[ratio]	NA				no	no	no	no
Ala/Gly	9:6101432_C/T	9	6101432	NCBI build 37	9	6101432	C	T	-0.144	0.021	5.16e-12	8545	Nightingale Health (MS)	serum	(Teslovich et al. 2018)													[ratio]	[ratio]	ratio	ratio	ratio	[ratio]	NA				no	no	no	no
Ala/Gly	9:6102648_C/T	9	6102648	NCBI build 37	9	6102648	C	T	-0.432	0.036	1.25e-33	8545	Nightingale Health (MS)	serum	(Teslovich et al. 2018)													[ratio]	[ratio]	ratio	ratio	ratio	[ratio]	NA				no	yes	yes	no
Ala/Gly	9:6105050_T/C	9	6105050	NCBI build 37	9	6105050	T	C	-0.144	0.021	4.72e-12	8545	Nightingale Health (MS)	serum	(Teslovich et al. 2018)													[ratio]	[ratio]	ratio	ratio	ratio	[ratio]	NA				no	no	no	no
Ala/Gly	9:6116496_C/T	9	6116496	NCBI build 37	9	6116496	C	T	-0.144	0.021	4.38e-12	8545	Nightingale Health (MS)	serum	(Teslovich et al. 2018)													[ratio]	[ratio]	ratio	ratio	ratio	[ratio]	NA				no	no	no	no
Ala/Gly	9:6116936_A/C	9	6116936	NCBI build 37	9	6116936	A	C	-0.144	0.021	4.37e-12	8545	Nightingale Health (MS)	serum	(Teslovich et al. 2018)													[ratio]	[ratio]	ratio	ratio	ratio	[ratio]	NA				no	no	no	no
Ala/Gly	9:6117291_G/A	9	6117291	NCBI build 37	9	6117291	G	A	-0.144	0.021	5.96e-12	8545	Nightingale Health (MS)	serum	(Teslovich et al. 2018)													[ratio]	[ratio]	ratio	ratio	ratio	[ratio]	NA				no	no	no	no
Ala/Gly	9:6117562_G/A_SNP9-6107562	9	6117562	NCBI build 37	9	6117562	G	A	-0.261	0.04	6.89e-11	8545	Nightingale Health (MS)	serum	(Teslovich et al. 2018)													[ratio]	[ratio]	ratio	ratio	ratio	[ratio]	NA				no	no	no	no
Ala/Gly	9:6119329_A/G_rs10975444	9	6119329	NCBI build 37	9	6119329	A	G	-0.144	0.021	4.3e-12	8545	Nightingale Health (MS)	serum	(Teslovich et al. 2018)													[ratio]	[ratio]	ratio	ratio	ratio	[ratio]	NA				no	no	no	no
Ala/Gly	9:6119512_T/C	9	6119512	NCBI build 37	9	6119512	T	C	-0.144	0.021	4.2e-12	8545	Nightingale Health (MS)	serum	(Teslovich et al. 2018)													[ratio]	[ratio]	ratio	ratio	ratio	[ratio]	NA				no	no	no	no
Ala/Gly	9:6121900_T/A	9	6121900	NCBI build 37	9	6121900	T	A	-0.145	0.021	3.66e-12	8545	Nightingale Health (MS)	serum	(Teslovich et al. 2018)													[ratio]	[ratio]	ratio	ratio	ratio	[ratio]	NA				no	no	no	no
Ala/Gly	9:6127082_G/T_SNP9-6117082	9	6127082	NCBI build 37	9	6127082	G	T	-0.147	0.021	2.77e-12	8545	Nightingale Health (MS)	serum	(Teslovich et al. 2018)													[ratio]	[ratio]	ratio	ratio	ratio	[ratio]	NA				no	no	no	no
Ala/Gly	9:6129017_T/C_SNP9-6119017	9	6129017	NCBI build 37	9	6129017	T	C	-0.144	0.021	5.13e-12	8545	Nightingale Health (MS)	serum	(Teslovich et al. 2018)													[ratio]	[ratio]	ratio	ratio	ratio	[ratio]	NA				no	no	no	no
Ala/Gly	9:6133672_A/T	9	6133672	NCBI build 37	9	6133672	A	T	-0.145	0.021	2.93e-12	8545	Nightingale Health (MS)	serum	(Teslovich et al. 2018)													[ratio]	[ratio]	ratio	ratio	ratio	[ratio]	NA				no	no	no	no
Ala/Gly	9:6134510_G/A	9	6134510	NCBI build 37	9	6134510	G	A	-0.145	0.021	3.72e-12	8545	Nightingale Health (MS)	serum	(Teslovich et al. 2018)													[ratio]	[ratio]	ratio	ratio	ratio	[ratio]	NA				no	no	no	no
Ala/Gly	9:6142674_G/A	9	6142674	NCBI build 37	9	6142674	G	A	-0.11	0.019	3.26e-09	8545	Nightingale Health (MS)	serum	(Teslovich et al. 2018)													[ratio]	[ratio]	ratio	ratio	ratio	[ratio]	NA				no	no	no	no
Ala/Gly	9:6144025_A/G_SNP9-6134025	9	6144025	NCBI build 37	9	6144025	A	G	-0.11	0.019	4.24e-09	8545	Nightingale Health (MS)	serum	(Teslovich et al. 2018)													[ratio]	[ratio]	ratio	ratio	ratio	[ratio]	NA				no	no	no	no
Ala/Gly	9:6144065_G/A_rs10815358	9	6144065	NCBI build 37	9	6144065	G	A	-0.11	0.019	4.37e-09	8545	Nightingale Health (MS)	serum	(Teslovich et al. 2018)													[ratio]	[ratio]	ratio	ratio	ratio	[ratio]	NA				no	no	no	no
Ala/Gly	9:6146121_C/T	9	6146121	NCBI build 37	9	6146121	C	T	-0.1	0.017	2.3e-09	8545	Nightingale Health (MS)	serum	(Teslovich et al. 2018)													[ratio]	[ratio]	ratio	ratio	ratio	[ratio]	NA				no	no	no	no
Ala/Gly	9:6146441_G/T_SNP9-6136441	9	6146441	NCBI build 37	9	6146441	G	T	-0.11	0.017	2.72e-10	8545	Nightingale Health (MS)	serum	(Teslovich et al. 2018)													[ratio]	[ratio]	ratio	ratio	ratio	[ratio]	NA				no	no	no	no
Ala/Gly	9:6146800_T/C_SNP9-6136800	9	6146800	NCBI build 37	9	6146800	T	C	-0.093	0.016	1.71e-08	8545	Nightingale Health (MS)	serum	(Teslovich et al. 2018)													[ratio]	[ratio]	ratio	ratio	ratio	[ratio]	NA				no	no	no	no
Ala/Gly	9:6153485_T/C_SNP9-6143485	9	6153485	NCBI build 37	9	6153485	T	C	-0.103	0.016	4.45e-11	8545	Nightingale Health (MS)	serum	(Teslovich et al. 2018)													[ratio]	[ratio]	ratio	ratio	ratio	[ratio]	NA				no	no	no	no
Ala/Gly	9:6155226_G/T	9	6155226	NCBI build 37	9	6155226	G	T	-0.106	0.016	1.63e-11	8545	Nightingale Health (MS)	serum	(Teslovich et al. 2018)													[ratio]	[ratio]	ratio	ratio	ratio	[ratio]	NA				no	no	no	no
Ala/Gly	9:6155865_C/T	9	6155865	NCBI build 37	9	6155865	C	T	-0.106	0.016	1.51e-11	8545	Nightingale Health (MS)	serum	(Teslovich et al. 2018)													[ratio]	[ratio]	ratio	ratio	ratio	[ratio]	NA				no	no	no	no
Ala/Gly	9:6155928_T/A	9	6155928	NCBI build 37	9	6155928	T	A	-0.106	0.016	1.62e-11	8545	Nightingale Health (MS)	serum	(Teslovich et al. 2018)													[ratio]	[ratio]	ratio	ratio	ratio	[ratio]	NA				no	no	no	no
Ala/Gly	9:6159758_C/T	9	6159758	NCBI build 37	9	6159758	C	T	-0.097	0.017	5.01e-09	8545	Nightingale Health (MS)	serum	(Teslovich et al. 2018)													[ratio]	[ratio]	ratio	ratio	ratio	[ratio]	NA				no	no	no	no
Ala/Gly	9:6159759_A/G	9	6159759	NCBI build 37	9	6159759	A	G	-0.103	0.016	5.28e-11	8545	Nightingale Health (MS)	serum	(Teslovich et al. 2018)													[ratio]	[ratio]	ratio	ratio	ratio	[ratio]	NA				no	no	no	no
Ala/Gly	9:6160049_C/G	9	6160049	NCBI build 37	9	6160049	C	G	-0.103	0.016	5.54e-11	8545	Nightingale Health (MS)	serum	(Teslovich et al. 2018)													[ratio]	[ratio]	ratio	ratio	ratio	[ratio]	NA				no	no	no	no
Ala/Gly	9:6160249_A/T	9	6160249	NCBI build 37	9	6160249	A	T	-0.103	0.016	4.02e-11	8545	Nightingale Health (MS)	serum	(Teslovich et al. 2018)													[ratio]	[ratio]	ratio	ratio	ratio	[ratio]	NA				no	no	no	no
Ala/Gly	9:6160578_C/T	9	6160578	NCBI build 37	9	6160578	C	T	-0.106	0.016	1.83e-11	8545	Nightingale Health (MS)	serum	(Teslovich et al. 2018)													[ratio]	[ratio]	ratio	ratio	ratio	[ratio]	NA				no	no	no	no
Ala/Gly	9:6160648_C/T_SNP9-6150648	9	6160648	NCBI build 37	9	6160648	C	T	-0.106	0.016	1.82e-11	8545	Nightingale Health (MS)	serum	(Teslovich et al. 2018)													[ratio]	[ratio]	ratio	ratio	ratio	[ratio]	NA				no	no	no	no
Ala/Gly	9:6161686_C/T_rs10124250	9	6161686	NCBI build 37	9	6161686	C	T	-0.106	0.016	1.78e-11	8545	Nightingale Health (MS)	serum	(Teslovich et al. 2018)													[ratio]	[ratio]	ratio	ratio	ratio	[ratio]	NA				no	no	no	no
Ala/Gly	9:6163764_G/A_SNP9-6153764	9	6163764	NCBI build 37	9	6163764	G	A	-0.098	0.017	4.01e-09	8545	Nightingale Health (MS)	serum	(Teslovich et al. 2018)													[ratio]	[ratio]	ratio	ratio	ratio	[ratio]	NA				no	no	no	no
Ala/Gly	9:6163823_G/A_rs10119713	9	6163823	NCBI build 37	9	6163823	G	A	-0.105	0.016	2.09e-11	8545	Nightingale Health (MS)	serum	(Teslovich et al. 2018)													[ratio]	[ratio]	ratio	ratio	ratio	[ratio]	NA				no	no	no	no
Ala/Gly	9:6166653_G/A_rs2079	9	6166653	NCBI build 37	9	6166653	G	A	-0.107	0.016	1.23e-11	8545	Nightingale Health (MS)	serum	(Teslovich et al. 2018)													[ratio]	[ratio]	ratio	ratio	ratio	[ratio]	NA				no	no	no	no
Ala/Gly	9:6167017_C/G	9	6167017	NCBI build 37	9	6167017	C	G	-0.104	0.016	2.98e-11	8545	Nightingale Health (MS)	serum	(Teslovich et al. 2018)													[ratio]	[ratio]	ratio	ratio	ratio	[ratio]	NA				no	no	no	no
Ala/Gly	9:6172296_T/A_SNP9-6162296	9	6172296	NCBI build 37	9	6172296	T	A	0.123	0.017	6.51e-13	8545	Nightingale Health (MS)	serum	(Teslovich et al. 2018)													[ratio]	[ratio]	ratio	ratio	ratio	[ratio]	NA				no	no	no	no
Ala/Gly	9:6172380_A/G_SNP9-6162380	9	6172380	NCBI build 37	9	6172380	A	G	-0.142	0.021	5.11e-12	8545	Nightingale Health (MS)	serum	(Teslovich et al. 2018)													[ratio]	[ratio]	ratio	ratio	ratio	[ratio]	NA				no	no	no	no
Ala/Gly	9:6174316_T/C	9	6174316	NCBI build 37	9	6174316	T	C	0.123	0.017	7.41e-13	8545	Nightingale Health (MS)	serum	(Teslovich et al. 2018)													[ratio]	[ratio]	ratio	ratio	ratio	[ratio]	NA				no	no	no	no
Ala/Gly	9:6175855_A/T	9	6175855	NCBI build 37	9	6175855	A	T	-0.142	0.021	4.33e-12	8545	Nightingale Health (MS)	serum	(Teslovich et al. 2018)													[ratio]	[ratio]	ratio	ratio	ratio	[ratio]	NA				no	no	no	no
Ala/Gly	9:6176871_C/G	9	6176871	NCBI build 37	9	6176871	C	G	-0.143	0.021	4.09e-12	8545	Nightingale Health (MS)	serum	(Teslovich et al. 2018)													[ratio]	[ratio]	ratio	ratio	ratio	[ratio]	NA				no	no	no	no
Ala/Gly	9:6177291_G/T	9	6177291	NCBI build 37	9	6177291	G	T	0.123	0.017	8.45e-13	8545	Nightingale Health (MS)	serum	(Teslovich et al. 2018)													[ratio]	[ratio]	ratio	ratio	ratio	[ratio]	NA				no	no	no	no
Ala/Gly	9:6177302_C/T	9	6177302	NCBI build 37	9	6177302	C	T	-0.146	0.021	1.93e-12	8545	Nightingale Health (MS)	serum	(Teslovich et al. 2018)													[ratio]	[ratio]	ratio	ratio	ratio	[ratio]	NA				no	no	no	no
Ala/Gly	9:6177420_T/C	9	6177420	NCBI build 37	9	6177420	T	C	-0.145	0.019	4.9e-14	8545	Nightingale Health (MS)	serum	(Teslovich et al. 2018)													[ratio]	[ratio]	ratio	ratio	ratio	[ratio]	NA				no	no	no	no
Ala/Gly	9:6178525_G/A	9	6178525	NCBI build 37	9	6178525	G	A	-0.143	0.021	3.86e-12	8545	Nightingale Health (MS)	serum	(Teslovich et al. 2018)													[ratio]	[ratio]	ratio	ratio	ratio	[ratio]	NA				no	no	no	no
Ala/Gly	9:6185295_C/T_SNP9-6175295	9	6185295	NCBI build 37	9	6185295	C	T	-0.142	0.02	3.61e-12	8545	Nightingale Health (MS)	serum	(Teslovich et al. 2018)													[ratio]	[ratio]	ratio	ratio	ratio	[ratio]	NA				no	no	no	no
Ala/Gly	9:6187636_C/G	9	6187636	NCBI build 37	9	6187636	C	G	0.123	0.017	7.28e-13	8545	Nightingale Health (MS)	serum	(Teslovich et al. 2018)													[ratio]	[ratio]	ratio	ratio	ratio	[ratio]	NA				no	no	no	no
Ala/Gly	9:6188124_G/C	9	6188124	NCBI build 37	9	6188124	G	C	0.123	0.017	7.04e-13	8545	Nightingale Health (MS)	serum	(Teslovich et al. 2018)													[ratio]	[ratio]	ratio	ratio	ratio	[ratio]	NA				no	no	no	no
Ala/Gly	9:6188652_A/C_rs1412426	9	6188652	NCBI build 37	9	6188652	A	C	0.123	0.017	6.99e-13	8545	Nightingale Health (MS)	serum	(Teslovich et al. 2018)													[ratio]	[ratio]	ratio	ratio	ratio	[ratio]	NA				no	no	no	no
Ala/Gly	9:6188740_A/C	9	6188740	NCBI build 37	9	6188740	A	C	0.123	0.017	6.36e-13	8545	Nightingale Health (MS)	serum	(Teslovich et al. 2018)													[ratio]	[ratio]	ratio	ratio	ratio	[ratio]	NA				no	no	no	no
Ala/Gly	9:6190076_A/C_exm-rs1342326	9	6190076	NCBI build 37	9	6190076	A	C	-0.145	0.021	1.94e-12	8545	Nightingale Health (MS)	serum	(Teslovich et al. 2018)													[ratio]	[ratio]	ratio	ratio	ratio	[ratio]	NA				no	no	no	no
Ala/Gly	9:6192796_T/C	9	6192796	NCBI build 37	9	6192796	T	C	0.113	0.018	2.55e-10	8545	Nightingale Health (MS)	serum	(Teslovich et al. 2018)													[ratio]	[ratio]	ratio	ratio	ratio	[ratio]	NA				no	no	no	no
Ala/Gly	9:6193455_C/A	9	6193455	NCBI build 37	9	6193455	C	A	0.114	0.018	1.11e-10	8545	Nightingale Health (MS)	serum	(Teslovich et al. 2018)													[ratio]	[ratio]	ratio	ratio	ratio	[ratio]	NA				no	no	no	no
Ala/Gly	9:6194831_C/A	9	6194831	NCBI build 37	9	6194831	C	A	0.122	0.017	8.16e-13	8545	Nightingale Health (MS)	serum	(Teslovich et al. 2018)													[ratio]	[ratio]	ratio	ratio	ratio	[ratio]	NA				no	no	no	no
Ala/Gly	9:6195285_C/T	9	6195285	NCBI build 37	9	6195285	C	T	0.123	0.017	6.28e-13	8545	Nightingale Health (MS)	serum	(Teslovich et al. 2018)													[ratio]	[ratio]	ratio	ratio	ratio	[ratio]	NA				no	no	no	no
Ala/Gly	9:6196645_T/C_SNP9-6186645	9	6196645	NCBI build 37	9	6196645	T	C	0.121	0.017	1.73e-12	8545	Nightingale Health (MS)	serum	(Teslovich et al. 2018)													[ratio]	[ratio]	ratio	ratio	ratio	[ratio]	NA				no	no	no	no
Ala/Gly	9:6197377_A/G	9	6197377	NCBI build 37	9	6197377	A	G	-0.141	0.02	6.52e-12	8545	Nightingale Health (MS)	serum	(Teslovich et al. 2018)													[ratio]	[ratio]	ratio	ratio	ratio	[ratio]	NA				no	no	no	no
Ala/Gly	9:6197392_T/C	9	6197392	NCBI build 37	9	6197392	T	C	0.113	0.018	2e-10	8545	Nightingale Health (MS)	serum	(Teslovich et al. 2018)													[ratio]	[ratio]	ratio	ratio	ratio	[ratio]	NA				no	no	no	no
Ala/Gly	9:6199492_A/T	9	6199492	NCBI build 37	9	6199492	A	T	0.125	0.017	3.45e-13	8545	Nightingale Health (MS)	serum	(Teslovich et al. 2018)													[ratio]	[ratio]	ratio	ratio	ratio	[ratio]	NA				no	no	no	no
Ala/Gly	9:6201163_T/C	9	6201163	NCBI build 37	9	6201163	T	C	-0.143	0.02	2.68e-12	8545	Nightingale Health (MS)	serum	(Teslovich et al. 2018)													[ratio]	[ratio]	ratio	ratio	ratio	[ratio]	NA				no	no	no	no
Ala/Gly	9:6201574_T/A	9	6201574	NCBI build 37	9	6201574	T	A	0.125	0.017	2.21e-13	8545	Nightingale Health (MS)	serum	(Teslovich et al. 2018)													[ratio]	[ratio]	ratio	ratio	ratio	[ratio]	NA				no	no	no	no
Ala/Gly	9:6204469_G/A	9	6204469	NCBI build 37	9	6204469	G	A	0.105	0.016	2.65e-11	8545	Nightingale Health (MS)	serum	(Teslovich et al. 2018)													[ratio]	[ratio]	ratio	ratio	ratio	[ratio]	NA				no	no	no	no
Ala/Gly	9:6208030_G/T	9	6208030	NCBI build 37	9	6208030	G	T	-0.145	0.021	2e-12	8545	Nightingale Health (MS)	serum	(Teslovich et al. 2018)													[ratio]	[ratio]	ratio	ratio	ratio	[ratio]	NA				no	no	no	no
Ala/Gly	9:6209199_C/G	9	6209199	NCBI build 37	9	6209199	C	G	0.123	0.017	6.16e-13	8545	Nightingale Health (MS)	serum	(Teslovich et al. 2018)													[ratio]	[ratio]	ratio	ratio	ratio	[ratio]	NA				no	no	no	no
Ala/Gly	9:6209697_A/G_rs992969	9	6209697	NCBI build 37	9	6209697	A	G	0.116	0.018	6.95e-11	8545	Nightingale Health (MS)	serum	(Teslovich et al. 2018)													[ratio]	[ratio]	ratio	ratio	ratio	[ratio]	NA				no	no	no	no
Ala/Gly	9:6210099_T/C_rs3939286	9	6210099	NCBI build 37	9	6210099	T	C	0.116	0.018	6.95e-11	8545	Nightingale Health (MS)	serum	(Teslovich et al. 2018)													[ratio]	[ratio]	ratio	ratio	ratio	[ratio]	NA				no	no	no	no
Ala/Gly	9:6211252_T/C	9	6211252	NCBI build 37	9	6211252	T	C	-1.306	0.164	2.12e-15	8545	Nightingale Health (MS)	serum	(Teslovich et al. 2018)													[ratio]	[ratio]	ratio	ratio	ratio	[ratio]	NA				no	no	no	no
Ala/Gly	9:6211813_T/C	9	6211813	NCBI build 37	9	6211813	T	C	-0.143	0.02	2.5e-12	8545	Nightingale Health (MS)	serum	(Teslovich et al. 2018)													[ratio]	[ratio]	ratio	ratio	ratio	[ratio]	NA				no	no	no	no
Ala/Gly	9:6213148_A/G	9	6213148	NCBI build 37	9	6213148	A	G	0.115	0.018	1.1e-10	8545	Nightingale Health (MS)	serum	(Teslovich et al. 2018)													[ratio]	[ratio]	ratio	ratio	ratio	[ratio]	NA				no	no	no	no
Ala/Gly	9:6213387_G/A	9	6213387	NCBI build 37	9	6213387	G	A	0.115	0.018	9.16e-11	8545	Nightingale Health (MS)	serum	(Teslovich et al. 2018)													[ratio]	[ratio]	ratio	ratio	ratio	[ratio]	NA				no	no	no	no
Ala/Gly	9:6213468_C/T_rs7848215	9	6213468	NCBI build 37	9	6213468	C	T	-0.113	0.018	2.03e-10	8545	Nightingale Health (MS)	serum	(Teslovich et al. 2018)													[ratio]	[ratio]	ratio	ratio	ratio	[ratio]	NA				no	no	no	no
Ala/Gly	9:6213820_A/G	9	6213820	NCBI build 37	9	6213820	A	G	-0.128	0.019	5.59e-11	8545	Nightingale Health (MS)	serum	(Teslovich et al. 2018)													[ratio]	[ratio]	ratio	ratio	ratio	[ratio]	NA				no	no	no	no
Ala/Gly	9:6218960_T/A	9	6218960	NCBI build 37	9	6218960	T	A	-0.144	0.019	1.62e-14	8545	Nightingale Health (MS)	serum	(Teslovich et al. 2018)													[ratio]	[ratio]	ratio	ratio	ratio	[ratio]	NA				no	no	no	no
Ala/Gly	9:6219176_G/T_rs2066362	9	6219176	NCBI build 37	9	6219176	G	T	-0.167	0.022	2.67e-14	8545	Nightingale Health (MS)	serum	(Teslovich et al. 2018)													[ratio]	[ratio]	ratio	ratio	ratio	[ratio]	NA				no	no	no	no
Ala/Gly	9:6222149_T/C	9	6222149	NCBI build 37	9	6222149	T	C	0.134	0.018	5.36e-14	8545	Nightingale Health (MS)	serum	(Teslovich et al. 2018)													[ratio]	[ratio]	ratio	ratio	ratio	[ratio]	NA				no	no	no	no
Ala/Gly	9:6227045_G/C	9	6227045	NCBI build 37	9	6227045	G	C	0.15	0.018	3.59e-17	8545	Nightingale Health (MS)	serum	(Teslovich et al. 2018)													[ratio]	[ratio]	ratio	ratio	ratio	[ratio]	NA				no	no	no	no
Ala/Gly	9:6231318_A/C_SNP9-6221318	9	6231318	NCBI build 37	9	6231318	A	C	0.151	0.018	1.66e-16	8545	Nightingale Health (MS)	serum	(Teslovich et al. 2018)													[ratio]	[ratio]	ratio	ratio	ratio	[ratio]	NA				no	no	no	no
Ala/Gly	9:6233082_A/T	9	6233082	NCBI build 37	9	6233082	A	T	-0.154	0.019	2.74e-16	8545	Nightingale Health (MS)	serum	(Teslovich et al. 2018)													[ratio]	[ratio]	ratio	ratio	ratio	[ratio]	NA				no	no	no	no
Ala/Gly	9:6233376_T/C	9	6233376	NCBI build 37	9	6233376	T	C	-0.155	0.019	2.64e-16	8545	Nightingale Health (MS)	serum	(Teslovich et al. 2018)													[ratio]	[ratio]	ratio	ratio	ratio	[ratio]	NA				no	no	no	no
Ala/Gly	9:6235009_A/G	9	6235009	NCBI build 37	9	6235009	A	G	-0.156	0.019	1.7e-16	8545	Nightingale Health (MS)	serum	(Teslovich et al. 2018)													[ratio]	[ratio]	ratio	ratio	ratio	[ratio]	NA				no	no	no	no
Ala/Gly	9:6236830_C/T	9	6236830	NCBI build 37	9	6236830	C	T	-0.158	0.019	7.5e-17	8545	Nightingale Health (MS)	serum	(Teslovich et al. 2018)													[ratio]	[ratio]	ratio	ratio	ratio	[ratio]	NA				no	no	no	no
Ala/Gly	9:6236977_A/T	9	6236977	NCBI build 37	9	6236977	A	T	-0.155	0.019	2.52e-16	8545	Nightingale Health (MS)	serum	(Teslovich et al. 2018)													[ratio]	[ratio]	ratio	ratio	ratio	[ratio]	NA				no	no	no	no
Ala/Gly	9:6237547_A/C	9	6237547	NCBI build 37	9	6237547	A	C	-0.155	0.019	2.49e-16	8545	Nightingale Health (MS)	serum	(Teslovich et al. 2018)													[ratio]	[ratio]	ratio	ratio	ratio	[ratio]	NA				no	no	no	no
Ala/Gly	9:6238750_A/C	9	6238750	NCBI build 37	9	6238750	A	C	-0.155	0.019	2.3e-16	8545	Nightingale Health (MS)	serum	(Teslovich et al. 2018)													[ratio]	[ratio]	ratio	ratio	ratio	[ratio]	NA				no	no	no	no
Ala/Gly	9:6240235_T/G	9	6240235	NCBI build 37	9	6240235	T	G	-0.155	0.019	2.44e-16	8545	Nightingale Health (MS)	serum	(Teslovich et al. 2018)													[ratio]	[ratio]	ratio	ratio	ratio	[ratio]	NA				no	no	no	no
Ala/Gly	9:6240236_T/C	9	6240236	NCBI build 37	9	6240236	T	C	-0.155	0.019	2.44e-16	8545	Nightingale Health (MS)	serum	(Teslovich et al. 2018)													[ratio]	[ratio]	ratio	ratio	ratio	[ratio]	NA				no	no	no	no
Ala/Gly	9:6240324_T/C	9	6240324	NCBI build 37	9	6240324	T	C	-0.155	0.019	2.52e-16	8545	Nightingale Health (MS)	serum	(Teslovich et al. 2018)													[ratio]	[ratio]	ratio	ratio	ratio	[ratio]	NA				no	no	no	no
Ala/Gly	9:6240953_A/C_SNP9-6230953	9	6240953	NCBI build 37	9	6240953	A	C	-0.158	0.019	6.5e-17	8545	Nightingale Health (MS)	serum	(Teslovich et al. 2018)													[ratio]	[ratio]	ratio	ratio	ratio	[ratio]	NA				no	no	no	no
Ala/Gly	9:6243119_A/G	9	6243119	NCBI build 37	9	6243119	A	G	-0.155	0.019	2.36e-16	8545	Nightingale Health (MS)	serum	(Teslovich et al. 2018)													[ratio]	[ratio]	ratio	ratio	ratio	[ratio]	NA				no	no	no	no
Ala/Gly	9:6243392_T/C	9	6243392	NCBI build 37	9	6243392	T	C	-0.155	0.019	2.36e-16	8545	Nightingale Health (MS)	serum	(Teslovich et al. 2018)													[ratio]	[ratio]	ratio	ratio	ratio	[ratio]	NA				no	no	no	no
Ala/Gly	9:6292602_C/G	9	6292602	NCBI build 37	9	6292602	C	G	-0.152	0.019	6.57e-16	8545	Nightingale Health (MS)	serum	(Teslovich et al. 2018)													[ratio]	[ratio]	ratio	ratio	ratio	[ratio]	NA				no	no	no	no
Ala/Gly	9:6297108_C/T	9	6297108	NCBI build 37	9	6297108	C	T	-0.147	0.019	9.82e-15	8545	Nightingale Health (MS)	serum	(Teslovich et al. 2018)													[ratio]	[ratio]	ratio	ratio	ratio	[ratio]	NA				no	no	no	no
Ala/Gly	9:6301578_A/C_rs17756142	9	6301578	NCBI build 37	9	6301578	A	C	-0.152	0.018	8.04e-17	8545	Nightingale Health (MS)	serum	(Teslovich et al. 2018)													[ratio]	[ratio]	ratio	ratio	ratio	[ratio]	NA				no	no	no	no
Ala/Gly	9:6303358_G/A	9	6303358	NCBI build 37	9	6303358	G	A	-0.135	0.018	1.31e-14	8545	Nightingale Health (MS)	serum	(Teslovich et al. 2018)													[ratio]	[ratio]	ratio	ratio	ratio	[ratio]	NA				no	no	no	no
Ala/Gly	9:6303498_A/T	9	6303498	NCBI build 37	9	6303498	A	T	-0.135	0.018	1.33e-14	8545	Nightingale Health (MS)	serum	(Teslovich et al. 2018)													[ratio]	[ratio]	ratio	ratio	ratio	[ratio]	NA				no	no	no	no
Ala/Gly	9:6305622_G/A	9	6305622	NCBI build 37	9	6305622	G	A	0.134	0.017	6.06e-15	8545	Nightingale Health (MS)	serum	(Teslovich et al. 2018)													[ratio]	[ratio]	ratio	ratio	ratio	[ratio]	NA				no	no	no	no
Ala/Gly	9:6305904_C/A_SNP9-6295904	9	6305904	NCBI build 37	9	6305904	C	A	-0.132	0.018	1.34e-13	8545	Nightingale Health (MS)	serum	(Teslovich et al. 2018)													[ratio]	[ratio]	ratio	ratio	ratio	[ratio]	NA				no	no	no	no
Ala/Gly	9:6308729_C/T_rs10975539	9	6308729	NCBI build 37	9	6308729	C	T	-0.152	0.019	4.81e-16	8545	Nightingale Health (MS)	serum	(Teslovich et al. 2018)													[ratio]	[ratio]	ratio	ratio	ratio	[ratio]	NA				no	no	no	no
Ala/Gly	9:6309862_C/T	9	6309862	NCBI build 37	9	6309862	C	T	0.135	0.017	5.32e-15	8545	Nightingale Health (MS)	serum	(Teslovich et al. 2018)													[ratio]	[ratio]	ratio	ratio	ratio	[ratio]	NA				no	no	no	no
Ala/Gly	9:6310195_A/G	9	6310195	NCBI build 37	9	6310195	A	G	-0.135	0.018	1.4e-14	8545	Nightingale Health (MS)	serum	(Teslovich et al. 2018)													[ratio]	[ratio]	ratio	ratio	ratio	[ratio]	NA				no	no	no	no
Ala/Gly	9:6310908_C/G	9	6310908	NCBI build 37	9	6310908	C	G	-0.152	0.018	8.05e-17	8545	Nightingale Health (MS)	serum	(Teslovich et al. 2018)													[ratio]	[ratio]	ratio	ratio	ratio	[ratio]	NA				no	no	no	no
Ala/Gly	9:6313276_A/G	9	6313276	NCBI build 37	9	6313276	A	G	-0.135	0.018	1.62e-14	8545	Nightingale Health (MS)	serum	(Teslovich et al. 2018)													[ratio]	[ratio]	ratio	ratio	ratio	[ratio]	NA				no	no	no	no
Ala/Gly	9:6314487_C/T	9	6314487	NCBI build 37	9	6314487	C	T	-0.132	0.018	1.38e-13	8545	Nightingale Health (MS)	serum	(Teslovich et al. 2018)													[ratio]	[ratio]	ratio	ratio	ratio	[ratio]	NA				no	no	no	no
Ala/Gly	9:6315489_G/A	9	6315489	NCBI build 37	9	6315489	G	A	-0.132	0.018	1.38e-13	8545	Nightingale Health (MS)	serum	(Teslovich et al. 2018)													[ratio]	[ratio]	ratio	ratio	ratio	[ratio]	NA				no	no	no	no
Ala/Gly	9:6317169_G/C	9	6317169	NCBI build 37	9	6317169	G	C	0.134	0.017	9.82e-15	8545	Nightingale Health (MS)	serum	(Teslovich et al. 2018)													[ratio]	[ratio]	ratio	ratio	ratio	[ratio]	NA				no	no	no	no
Ala/Gly	9:6318195_T/C	9	6318195	NCBI build 37	9	6318195	T	C	-0.144	0.018	7.67e-16	8545	Nightingale Health (MS)	serum	(Teslovich et al. 2018)													[ratio]	[ratio]	ratio	ratio	ratio	[ratio]	NA				no	no	no	no
Ala/Gly	9:6322680_T/C	9	6322680	NCBI build 37	9	6322680	T	C	-0.129	0.017	6.41e-14	8545	Nightingale Health (MS)	serum	(Teslovich et al. 2018)													[ratio]	[ratio]	ratio	ratio	ratio	[ratio]	NA				no	no	no	no
Ala/Gly	9:6322729_G/A	9	6322729	NCBI build 37	9	6322729	G	A	-0.129	0.017	6.42e-14	8545	Nightingale Health (MS)	serum	(Teslovich et al. 2018)													[ratio]	[ratio]	ratio	ratio	ratio	[ratio]	NA				no	no	no	no
Ala/Gly	9:6324376_A/C	9	6324376	NCBI build 37	9	6324376	A	C	0.131	0.018	7.48e-14	8545	Nightingale Health (MS)	serum	(Teslovich et al. 2018)													[ratio]	[ratio]	ratio	ratio	ratio	[ratio]	NA				no	no	no	no
Ala/Gly	9:6326825_T/A	9	6326825	NCBI build 37	9	6326825	T	A	0.132	0.018	6.19e-14	8545	Nightingale Health (MS)	serum	(Teslovich et al. 2018)													[ratio]	[ratio]	ratio	ratio	ratio	[ratio]	NA				no	no	no	no
Ala/Gly	9:6331421_C/A_SNP9-6321421	9	6331421	NCBI build 37	9	6331421	C	A	-0.132	0.018	1.56e-13	8545	Nightingale Health (MS)	serum	(Teslovich et al. 2018)													[ratio]	[ratio]	ratio	ratio	ratio	[ratio]	NA				no	no	no	no
Ala/Gly	9:6331610_G/A_rs16924356	9	6331610	NCBI build 37	9	6331610	G	A	-0.132	0.018	1.59e-13	8545	Nightingale Health (MS)	serum	(Teslovich et al. 2018)													[ratio]	[ratio]	ratio	ratio	ratio	[ratio]	NA				no	no	no	no
Ala/Gly	9:6332901_A/C	9	6332901	NCBI build 37	9	6332901	A	C	0.131	0.018	7.91e-14	8545	Nightingale Health (MS)	serum	(Teslovich et al. 2018)													[ratio]	[ratio]	ratio	ratio	ratio	[ratio]	NA				no	no	no	no
Ala/Gly	9:6333666_A/C	9	6333666	NCBI build 37	9	6333666	A	C	0.132	0.017	5.68e-14	8545	Nightingale Health (MS)	serum	(Teslovich et al. 2018)													[ratio]	[ratio]	ratio	ratio	ratio	[ratio]	NA				no	no	no	no
Ala/Gly	9:6333685_T/A	9	6333685	NCBI build 37	9	6333685	T	A	-0.132	0.018	1.42e-13	8545	Nightingale Health (MS)	serum	(Teslovich et al. 2018)													[ratio]	[ratio]	ratio	ratio	ratio	[ratio]	NA				no	no	no	no
Ala/Gly	9:6335760_A/T	9	6335760	NCBI build 37	9	6335760	A	T	-0.133	0.018	1.11e-13	8545	Nightingale Health (MS)	serum	(Teslovich et al. 2018)													[ratio]	[ratio]	ratio	ratio	ratio	[ratio]	NA				no	no	no	no
Ala/Gly	9:6341599_C/A	9	6341599	NCBI build 37	9	6341599	C	A	-1.194	0.078	8.36e-52	8545	Nightingale Health (MS)	serum	(Teslovich et al. 2018)													[ratio]	[ratio]	ratio	ratio	ratio	[ratio]	NA				no	no	no	no
Ala/Gly	9:6342328_G/A_rs731585	9	6342328	NCBI build 37	9	6342328	G	A	0.133	0.017	3.1e-14	8545	Nightingale Health (MS)	serum	(Teslovich et al. 2018)													[ratio]	[ratio]	ratio	ratio	ratio	[ratio]	NA				no	no	no	no
Ala/Gly	9:6343945_G/A	9	6343945	NCBI build 37	9	6343945	G	A	-0.134	0.018	8.48e-14	8545	Nightingale Health (MS)	serum	(Teslovich et al. 2018)													[ratio]	[ratio]	ratio	ratio	ratio	[ratio]	NA				no	no	no	no
Ala/Gly	9:6345296_T/G	9	6345296	NCBI build 37	9	6345296	T	G	0.133	0.018	3.44e-14	8545	Nightingale Health (MS)	serum	(Teslovich et al. 2018)													[ratio]	[ratio]	ratio	ratio	ratio	[ratio]	NA				no	no	no	no
Ala/Gly	9:6345740_C/T	9	6345740	NCBI build 37	9	6345740	C	T	-0.134	0.018	7.76e-14	8545	Nightingale Health (MS)	serum	(Teslovich et al. 2018)													[ratio]	[ratio]	ratio	ratio	ratio	[ratio]	NA				no	no	no	no
Ala/Gly	9:6346844_T/C_SNP9-6336844	9	6346844	NCBI build 37	9	6346844	T	C	0.133	0.018	2.77e-14	8545	Nightingale Health (MS)	serum	(Teslovich et al. 2018)													[ratio]	[ratio]	ratio	ratio	ratio	[ratio]	NA				no	no	no	no
Ala/Gly	9:6347651_G/A	9	6347651	NCBI build 37	9	6347651	G	A	-0.153	0.019	3.77e-16	8545	Nightingale Health (MS)	serum	(Teslovich et al. 2018)													[ratio]	[ratio]	ratio	ratio	ratio	[ratio]	NA				no	no	no	no
Ala/Gly	9:6348295_C/G	9	6348295	NCBI build 37	9	6348295	C	G	0.107	0.016	1.02e-11	8545	Nightingale Health (MS)	serum	(Teslovich et al. 2018)													[ratio]	[ratio]	ratio	ratio	ratio	[ratio]	NA				no	no	no	no
Ala/Gly	9:6350235_A/G_SNP9-6340235	9	6350235	NCBI build 37	9	6350235	A	G	0.103	0.016	1.11e-10	8545	Nightingale Health (MS)	serum	(Teslovich et al. 2018)													[ratio]	[ratio]	ratio	ratio	ratio	[ratio]	NA				no	no	no	no
Ala/Gly	9:6351111_A/G_rs16924428	9	6351111	NCBI build 37	9	6351111	A	G	-0.134	0.018	6.63e-14	8545	Nightingale Health (MS)	serum	(Teslovich et al. 2018)													[ratio]	[ratio]	ratio	ratio	ratio	[ratio]	NA				no	no	no	no
Ala/Gly	9:6351521_C/T	9	6351521	NCBI build 37	9	6351521	C	T	0.096	0.016	1.09e-09	8545	Nightingale Health (MS)	serum	(Teslovich et al. 2018)													[ratio]	[ratio]	ratio	ratio	ratio	[ratio]	NA				no	no	no	no
Ala/Gly	9:6351834_T/C	9	6351834	NCBI build 37	9	6351834	T	C	-0.094	0.016	3.35e-09	8545	Nightingale Health (MS)	serum	(Teslovich et al. 2018)													[ratio]	[ratio]	ratio	ratio	ratio	[ratio]	NA				no	no	no	no
Ala/Gly	9:6352819_T/C	9	6352819	NCBI build 37	9	6352819	T	C	-0.093	0.016	3.79e-09	8545	Nightingale Health (MS)	serum	(Teslovich et al. 2018)													[ratio]	[ratio]	ratio	ratio	ratio	[ratio]	NA				no	no	no	no
Ala/Gly	9:6359144_T/C	9	6359144	NCBI build 37	9	6359144	T	C	-0.094	0.016	2.8e-09	8545	Nightingale Health (MS)	serum	(Teslovich et al. 2018)													[ratio]	[ratio]	ratio	ratio	ratio	[ratio]	NA				no	no	no	no
Ala/Gly	9:6360078_T/C	9	6360078	NCBI build 37	9	6360078	T	C	0.096	0.016	9e-10	8545	Nightingale Health (MS)	serum	(Teslovich et al. 2018)													[ratio]	[ratio]	ratio	ratio	ratio	[ratio]	NA				no	no	no	no
Ala/Gly	9:6360165_T/C	9	6360165	NCBI build 37	9	6360165	T	C	-0.093	0.016	3.49e-09	8545	Nightingale Health (MS)	serum	(Teslovich et al. 2018)													[ratio]	[ratio]	ratio	ratio	ratio	[ratio]	NA				no	no	no	no
Ala/Gly	9:6362124_C/T	9	6362124	NCBI build 37	9	6362124	C	T	-0.139	0.018	5.17e-14	8545	Nightingale Health (MS)	serum	(Teslovich et al. 2018)													[ratio]	[ratio]	ratio	ratio	ratio	[ratio]	NA				no	no	no	no
Ala/Gly	9:6362365_G/A	9	6362365	NCBI build 37	9	6362365	G	A	-0.135	0.018	5.84e-14	8545	Nightingale Health (MS)	serum	(Teslovich et al. 2018)													[ratio]	[ratio]	ratio	ratio	ratio	[ratio]	NA				no	no	no	no
Ala/Gly	9:6363694_A/G	9	6363694	NCBI build 37	9	6363694	A	G	0.096	0.016	1.19e-09	8545	Nightingale Health (MS)	serum	(Teslovich et al. 2018)													[ratio]	[ratio]	ratio	ratio	ratio	[ratio]	NA				no	no	no	no
Ala/Gly	9:6364332_A/G	9	6364332	NCBI build 37	9	6364332	A	G	-0.094	0.016	3.48e-09	8545	Nightingale Health (MS)	serum	(Teslovich et al. 2018)													[ratio]	[ratio]	ratio	ratio	ratio	[ratio]	NA				no	no	no	no
Ala/Gly	9:6364449_C/T_SNP9-6354449	9	6364449	NCBI build 37	9	6364449	C	T	-0.135	0.018	5.72e-14	8545	Nightingale Health (MS)	serum	(Teslovich et al. 2018)													[ratio]	[ratio]	ratio	ratio	ratio	[ratio]	NA				no	no	no	no
Ala/Gly	9:6364532_A/G	9	6364532	NCBI build 37	9	6364532	A	G	-0.094	0.016	2.81e-09	8545	Nightingale Health (MS)	serum	(Teslovich et al. 2018)													[ratio]	[ratio]	ratio	ratio	ratio	[ratio]	NA				no	no	no	no
Ala/Gly	9:6364533_A/T	9	6364533	NCBI build 37	9	6364533	A	T	-0.094	0.016	2.86e-09	8545	Nightingale Health (MS)	serum	(Teslovich et al. 2018)													[ratio]	[ratio]	ratio	ratio	ratio	[ratio]	NA				no	no	no	no
Ala/Gly	9:6365614_T/A	9	6365614	NCBI build 37	9	6365614	T	A	0.096	0.016	9.06e-10	8545	Nightingale Health (MS)	serum	(Teslovich et al. 2018)													[ratio]	[ratio]	ratio	ratio	ratio	[ratio]	NA				no	no	no	no
Ala/Gly	9:6365683_A/C	9	6365683	NCBI build 37	9	6365683	A	C	-0.094	0.016	2.69e-09	8545	Nightingale Health (MS)	serum	(Teslovich et al. 2018)													[ratio]	[ratio]	ratio	ratio	ratio	[ratio]	NA				no	no	no	no
Ala/Gly	9:6365737_C/A	9	6365737	NCBI build 37	9	6365737	C	A	-0.139	0.024	1.11e-08	8545	Nightingale Health (MS)	serum	(Teslovich et al. 2018)													[ratio]	[ratio]	ratio	ratio	ratio	[ratio]	NA				no	no	no	no
Ala/Gly	9:6368103_T/C	9	6368103	NCBI build 37	9	6368103	T	C	0.097	0.016	8e-10	8545	Nightingale Health (MS)	serum	(Teslovich et al. 2018)													[ratio]	[ratio]	ratio	ratio	ratio	[ratio]	NA				no	no	no	no
Ala/Gly	9:6368793_T/C	9	6368793	NCBI build 37	9	6368793	T	C	0.096	0.016	1.02e-09	8545	Nightingale Health (MS)	serum	(Teslovich et al. 2018)													[ratio]	[ratio]	ratio	ratio	ratio	[ratio]	NA				no	no	no	no
Ala/Gly	9:6368811_G/A	9	6368811	NCBI build 37	9	6368811	G	A	0.096	0.016	1.02e-09	8545	Nightingale Health (MS)	serum	(Teslovich et al. 2018)													[ratio]	[ratio]	ratio	ratio	ratio	[ratio]	NA				no	no	no	no
Ala/Gly	9:6370314_A/C	9	6370314	NCBI build 37	9	6370314	A	C	-0.094	0.016	3.42e-09	8545	Nightingale Health (MS)	serum	(Teslovich et al. 2018)													[ratio]	[ratio]	ratio	ratio	ratio	[ratio]	NA				no	no	no	no
Ala/Gly	9:6370579_G/A	9	6370579	NCBI build 37	9	6370579	G	A	0.096	0.016	1.06e-09	8545	Nightingale Health (MS)	serum	(Teslovich et al. 2018)													[ratio]	[ratio]	ratio	ratio	ratio	[ratio]	NA				no	no	no	no
Ala/Gly	9:6370970_C/T	9	6370970	NCBI build 37	9	6370970	C	T	0.096	0.016	1.02e-09	8545	Nightingale Health (MS)	serum	(Teslovich et al. 2018)													[ratio]	[ratio]	ratio	ratio	ratio	[ratio]	NA				no	no	no	no
Ala/Gly	9:6371119_G/C	9	6371119	NCBI build 37	9	6371119	G	C	0.096	0.016	1.01e-09	8545	Nightingale Health (MS)	serum	(Teslovich et al. 2018)													[ratio]	[ratio]	ratio	ratio	ratio	[ratio]	NA				no	no	no	no
Ala/Gly	9:6371626_G/A	9	6371626	NCBI build 37	9	6371626	G	A	-0.094	0.016	2.62e-09	8545	Nightingale Health (MS)	serum	(Teslovich et al. 2018)													[ratio]	[ratio]	ratio	ratio	ratio	[ratio]	NA				no	no	no	no
Ala/Gly	9:6372380_G/T	9	6372380	NCBI build 37	9	6372380	G	T	0.096	0.016	9.25e-10	8545	Nightingale Health (MS)	serum	(Teslovich et al. 2018)													[ratio]	[ratio]	ratio	ratio	ratio	[ratio]	NA				no	no	no	no
Ala/Gly	9:6372748_G/A	9	6372748	NCBI build 37	9	6372748	G	A	0.096	0.016	1.01e-09	8545	Nightingale Health (MS)	serum	(Teslovich et al. 2018)													[ratio]	[ratio]	ratio	ratio	ratio	[ratio]	NA				no	no	no	no
Ala/Gly	9:6374734_C/A	9	6374734	NCBI build 37	9	6374734	C	A	-0.094	0.016	3.07e-09	8545	Nightingale Health (MS)	serum	(Teslovich et al. 2018)													[ratio]	[ratio]	ratio	ratio	ratio	[ratio]	NA				no	no	no	no
Ala/Gly	9:6374992_G/A	9	6374992	NCBI build 37	9	6374992	G	A	0.096	0.016	9.15e-10	8545	Nightingale Health (MS)	serum	(Teslovich et al. 2018)													[ratio]	[ratio]	ratio	ratio	ratio	[ratio]	NA				no	no	no	no
Ala/Gly	9:6375129_T/G	9	6375129	NCBI build 37	9	6375129	T	G	-0.094	0.016	2.56e-09	8545	Nightingale Health (MS)	serum	(Teslovich et al. 2018)													[ratio]	[ratio]	ratio	ratio	ratio	[ratio]	NA				no	no	no	no
Ala/Gly	9:6376567_C/T	9	6376567	NCBI build 37	9	6376567	C	T	0.096	0.016	1e-09	8545	Nightingale Health (MS)	serum	(Teslovich et al. 2018)													[ratio]	[ratio]	ratio	ratio	ratio	[ratio]	NA				no	no	no	no
Ala/Gly	9:6376880_T/G	9	6376880	NCBI build 37	9	6376880	T	G	0.096	0.016	8.74e-10	8545	Nightingale Health (MS)	serum	(Teslovich et al. 2018)													[ratio]	[ratio]	ratio	ratio	ratio	[ratio]	NA				no	no	no	no
Ala/Gly	9:6377630_T/A	9	6377630	NCBI build 37	9	6377630	T	A	0.096	0.016	1.11e-09	8545	Nightingale Health (MS)	serum	(Teslovich et al. 2018)													[ratio]	[ratio]	ratio	ratio	ratio	[ratio]	NA				no	no	no	no
Ala/Gly	9:6379829_T/G	9	6379829	NCBI build 37	9	6379829	T	G	0.096	0.016	1.05e-09	8545	Nightingale Health (MS)	serum	(Teslovich et al. 2018)													[ratio]	[ratio]	ratio	ratio	ratio	[ratio]	NA				no	no	no	no
Ala/Gly	9:6382357_T/C	9	6382357	NCBI build 37	9	6382357	T	C	0.096	0.016	1.15e-09	8545	Nightingale Health (MS)	serum	(Teslovich et al. 2018)													[ratio]	[ratio]	ratio	ratio	ratio	[ratio]	NA				no	no	no	no
Ala/Gly	9:6382912_AATG/A	9	6382912	NCBI build 37	9	6382912	AATG	A	0.094	0.016	2.29e-09	8545	Nightingale Health (MS)	serum	(Teslovich et al. 2018)													[ratio]	[ratio]	ratio	ratio	ratio	[ratio]	NA				no	no	no	no
Ala/Gly	9:6385637_A/G	9	6385637	NCBI build 37	9	6385637	A	G	0.095	0.016	1.49e-09	8545	Nightingale Health (MS)	serum	(Teslovich et al. 2018)													[ratio]	[ratio]	ratio	ratio	ratio	[ratio]	NA				no	no	no	no
Ala/Gly	9:6386227_C/T	9	6386227	NCBI build 37	9	6386227	C	T	-0.093	0.016	3.98e-09	8545	Nightingale Health (MS)	serum	(Teslovich et al. 2018)													[ratio]	[ratio]	ratio	ratio	ratio	[ratio]	NA				no	no	no	no
Ala/Gly	9:6387076_C/T	9	6387076	NCBI build 37	9	6387076	C	T	-0.093	0.016	4.18e-09	8545	Nightingale Health (MS)	serum	(Teslovich et al. 2018)													[ratio]	[ratio]	ratio	ratio	ratio	[ratio]	NA				no	no	no	no
Ala/Gly	9:6387438_T/C	9	6387438	NCBI build 37	9	6387438	T	C	0.095	0.016	1.67e-09	8545	Nightingale Health (MS)	serum	(Teslovich et al. 2018)													[ratio]	[ratio]	ratio	ratio	ratio	[ratio]	NA				no	no	no	no
Ala/Gly	9:6392047_G/C	9	6392047	NCBI build 37	9	6392047	G	C	-1.192	0.078	9.44e-52	8545	Nightingale Health (MS)	serum	(Teslovich et al. 2018)													[ratio]	[ratio]	ratio	ratio	ratio	[ratio]	NA				no	no	no	no
Ala/Gly	9:6395247_T/C_rs7025295	9	6395247	NCBI build 37	9	6395247	T	C	-0.094	0.016	2.81e-09	8545	Nightingale Health (MS)	serum	(Teslovich et al. 2018)													[ratio]	[ratio]	ratio	ratio	ratio	[ratio]	NA				no	no	no	no
Ala/Gly	9:6395540_A/T	9	6395540	NCBI build 37	9	6395540	A	T	0.096	0.016	9.07e-10	8545	Nightingale Health (MS)	serum	(Teslovich et al. 2018)													[ratio]	[ratio]	ratio	ratio	ratio	[ratio]	NA				no	no	no	no
Ala/Gly	9:6396245_G/A	9	6396245	NCBI build 37	9	6396245	G	A	0.096	0.016	8.81e-10	8545	Nightingale Health (MS)	serum	(Teslovich et al. 2018)													[ratio]	[ratio]	ratio	ratio	ratio	[ratio]	NA				no	no	no	no
Ala/Gly	9:6396460_A/T	9	6396460	NCBI build 37	9	6396460	A	T	-0.095	0.016	2.11e-09	8545	Nightingale Health (MS)	serum	(Teslovich et al. 2018)													[ratio]	[ratio]	ratio	ratio	ratio	[ratio]	NA				no	no	no	no
Ala/Gly	9:6398151_G/A	9	6398151	NCBI build 37	9	6398151	G	A	-0.094	0.016	2.95e-09	8545	Nightingale Health (MS)	serum	(Teslovich et al. 2018)													[ratio]	[ratio]	ratio	ratio	ratio	[ratio]	NA				no	no	no	no
Ala/Gly	9:6400030_T/C	9	6400030	NCBI build 37	9	6400030	T	C	0.091	0.016	7.63e-09	8545	Nightingale Health (MS)	serum	(Teslovich et al. 2018)													[ratio]	[ratio]	ratio	ratio	ratio	[ratio]	NA				no	no	no	no
Ala/Gly	9:6401096_C/A	9	6401096	NCBI build 37	9	6401096	C	A	-0.093	0.016	5.88e-09	8545	Nightingale Health (MS)	serum	(Teslovich et al. 2018)													[ratio]	[ratio]	ratio	ratio	ratio	[ratio]	NA				no	no	no	no
Ala/Gly	9:6401331_AT/A	9	6401331	NCBI build 37	9	6401331	AT	A	-0.093	0.016	3.53e-09	8545	Nightingale Health (MS)	serum	(Teslovich et al. 2018)													[ratio]	[ratio]	ratio	ratio	ratio	[ratio]	NA				no	no	no	no
Ala/Gly	9:6401669_TG/T	9	6401669	NCBI build 37	9	6401669	TG	T	-0.093	0.016	3.77e-09	8545	Nightingale Health (MS)	serum	(Teslovich et al. 2018)													[ratio]	[ratio]	ratio	ratio	ratio	[ratio]	NA				no	no	no	no
Ala/Gly	9:6402450_G/C	9	6402450	NCBI build 37	9	6402450	G	C	0.097	0.016	7.71e-10	8545	Nightingale Health (MS)	serum	(Teslovich et al. 2018)													[ratio]	[ratio]	ratio	ratio	ratio	[ratio]	NA				no	no	no	no
Ala/Gly	9:6402856_C/T	9	6402856	NCBI build 37	9	6402856	C	T	0.096	0.016	1.24e-09	8545	Nightingale Health (MS)	serum	(Teslovich et al. 2018)													[ratio]	[ratio]	ratio	ratio	ratio	[ratio]	NA				no	no	no	no
Ala/Gly	9:6403232_G/A	9	6403232	NCBI build 37	9	6403232	G	A	0.096	0.016	9.77e-10	8545	Nightingale Health (MS)	serum	(Teslovich et al. 2018)													[ratio]	[ratio]	ratio	ratio	ratio	[ratio]	NA				no	no	no	no
Ala/Gly	9:6405725_GT/G	9	6405725	NCBI build 37	9	6405725	GT	G	0.099	0.016	3.24e-10	8545	Nightingale Health (MS)	serum	(Teslovich et al. 2018)													[ratio]	[ratio]	ratio	ratio	ratio	[ratio]	NA				no	no	no	no
Ala/Gly	9:6407799_T/C	9	6407799	NCBI build 37	9	6407799	T	C	0.098	0.016	4e-10	8545	Nightingale Health (MS)	serum	(Teslovich et al. 2018)													[ratio]	[ratio]	ratio	ratio	ratio	[ratio]	NA				no	no	no	no
Ala/Gly	9:6407843_T/C_rs10739097	9	6407843	NCBI build 37	9	6407843	T	C	0.098	0.016	4.08e-10	8545	Nightingale Health (MS)	serum	(Teslovich et al. 2018)													[ratio]	[ratio]	ratio	ratio	ratio	[ratio]	NA				no	no	no	no
Ala/Gly	9:6408247_G/C	9	6408247	NCBI build 37	9	6408247	G	C	0.098	0.016	4.15e-10	8545	Nightingale Health (MS)	serum	(Teslovich et al. 2018)													[ratio]	[ratio]	ratio	ratio	ratio	[ratio]	NA				no	no	no	no
Ala/Gly	9:6409874_A/G	9	6409874	NCBI build 37	9	6409874	A	G	-0.097	0.016	7.83e-10	8545	Nightingale Health (MS)	serum	(Teslovich et al. 2018)													[ratio]	[ratio]	ratio	ratio	ratio	[ratio]	NA				no	no	no	no
Ala/Gly	9:6411087_G/A	9	6411087	NCBI build 37	9	6411087	G	A	-0.291	0.037	2.19e-15	8545	Nightingale Health (MS)	serum	(Teslovich et al. 2018)													[ratio]	[ratio]	ratio	ratio	ratio	[ratio]	NA				no	yes	yes	no
Ala/Gly	9:6411838_C/G	9	6411838	NCBI build 37	9	6411838	C	G	0.099	0.016	2.71e-10	8545	Nightingale Health (MS)	serum	(Teslovich et al. 2018)													[ratio]	[ratio]	ratio	ratio	ratio	[ratio]	NA				no	no	no	no
Ala/Gly	9:6469713_CACAT/C	9	6469713	NCBI build 37	9	6469713	CACAT	C	-0.928	0.069	1.38e-40	8545	Nightingale Health (MS)	serum	(Teslovich et al. 2018)													[ratio]	[ratio]	ratio	ratio	ratio	[ratio]	NA				no	no	no	no
Ala/Gly	9:6476492_C/A	9	6476492	NCBI build 37	9	6476492	C	A	-0.388	0.07	3.46e-08	8545	Nightingale Health (MS)	serum	(Teslovich et al. 2018)													[ratio]	[ratio]	ratio	ratio	ratio	[ratio]	NA				no	no	no	no
Ala/Gly	9:6533092_C/G_exm738433	9	6533092	NCBI build 37	9	6533092	C	G	-1.215	0.079	6.09e-53	8545	Nightingale Health (MS)	serum	(Teslovich et al. 2018)													[ratio]	[ratio]	ratio	ratio	ratio	[ratio]	NA				no	no	no	no
Ala/Gly	9:6535500_C/T	9	6535500	NCBI build 37	9	6535500	C	T	0.17	0.019	2.18e-18	8545	Nightingale Health (MS)	serum	(Teslovich et al. 2018)													[ratio]	[ratio]	ratio	ratio	ratio	[ratio]	NA				no	no	no	no
Ala/Gly	9:6554781_C/A_exm738491	9	6554781	NCBI build 37	9	6554781	C	A	-0.272	0.039	2.04e-12	8545	Nightingale Health (MS)	serum	(Teslovich et al. 2018)													[ratio]	[ratio]	ratio	ratio	ratio	[ratio]	NA				no	no	no	no
Ala/Gly	9:6559688_G/A	9	6559688	NCBI build 37	9	6559688	G	A	-0.589	0.058	5.46e-24	8545	Nightingale Health (MS)	serum	(Teslovich et al. 2018)													[ratio]	[ratio]	ratio	ratio	ratio	[ratio]	NA				no	no	no	no
Ala/Gly	9:6566110_G/C	9	6566110	NCBI build 37	9	6566110	G	C	-0.75	0.064	4.45e-31	8545	Nightingale Health (MS)	serum	(Teslovich et al. 2018)													[ratio]	[ratio]	ratio	ratio	ratio	[ratio]	NA				no	no	no	no
Ala/Gly	9:6571402_A/T	9	6571402	NCBI build 37	9	6571402	A	T	-0.739	0.064	8.75e-31	8545	Nightingale Health (MS)	serum	(Teslovich et al. 2018)													[ratio]	[ratio]	ratio	ratio	ratio	[ratio]	NA				no	no	no	no
Ala/Gly	9:6580479_C/T	9	6580479	NCBI build 37	9	6580479	C	T	-0.293	0.039	1.26e-13	8545	Nightingale Health (MS)	serum	(Teslovich et al. 2018)													[ratio]	[ratio]	ratio	ratio	ratio	[ratio]	NA				no	yes	yes	no
Ala/Gly	9:6592802_C/CG	9	6592802	NCBI build 37	9	6592802	C	CG	-0.3	0.04	3.38e-14	8545	Nightingale Health (MS)	serum	(Teslovich et al. 2018)													[ratio]	[ratio]	ratio	ratio	ratio	[ratio]	NA				no	no	no	no
Ala/Gly	9:6609255_T/G	9	6609255	NCBI build 37	9	6609255	T	G	-0.171	0.029	5.36e-09	8545	Nightingale Health (MS)	serum	(Teslovich et al. 2018)													[ratio]	[ratio]	ratio	ratio	ratio	[ratio]	NA				no	no	no	no
Ala/Gly	9:6641846_T/C	9	6641846	NCBI build 37	9	6641846	T	C	-0.243	0.037	4.59e-11	8545	Nightingale Health (MS)	serum	(Teslovich et al. 2018)													[ratio]	[ratio]	ratio	ratio	ratio	[ratio]	NA				no	no	no	no
Ala/Gly	9:6642973_G/A	9	6642973	NCBI build 37	9	6642973	G	A	-0.125	0.023	3.43e-08	8545	Nightingale Health (MS)	serum	(Teslovich et al. 2018)													[ratio]	[ratio]	ratio	ratio	ratio	[ratio]	NA				no	no	no	no
Ala/Gly	9:6650288_G/A	9	6650288	NCBI build 37	9	6650288	G	A	-0.177	0.03	2.82e-09	8545	Nightingale Health (MS)	serum	(Teslovich et al. 2018)													[ratio]	[ratio]	ratio	ratio	ratio	[ratio]	NA				no	no	no	no
Ala/Gly	9:6657153_C/T	9	6657153	NCBI build 37	9	6657153	C	T	-0.231	0.037	3.71e-10	8545	Nightingale Health (MS)	serum	(Teslovich et al. 2018)													[ratio]	[ratio]	ratio	ratio	ratio	[ratio]	NA				no	no	no	no
Ala/Gly	9:6672337_G/C	9	6672337	NCBI build 37	9	6672337	G	C	-0.232	0.037	4.03e-10	8545	Nightingale Health (MS)	serum	(Teslovich et al. 2018)													[ratio]	[ratio]	ratio	ratio	ratio	[ratio]	NA				no	yes	yes	no
Ala/Gly	9:6675369_A/G	9	6675369	NCBI build 37	9	6675369	A	G	-0.253	0.042	1.17e-09	8545	Nightingale Health (MS)	serum	(Teslovich et al. 2018)													[ratio]	[ratio]	ratio	ratio	ratio	[ratio]	NA				no	no	no	no
Ala/Gly	9:6698085_A/C	9	6698085	NCBI build 37	9	6698085	A	C	-0.098	0.018	3.02e-08	8545	Nightingale Health (MS)	serum	(Teslovich et al. 2018)													[ratio]	[ratio]	ratio	ratio	ratio	[ratio]	NA				no	no	no	no
Ala/Gly	9:6701130_G/A_rs820502	9	6701130	NCBI build 37	9	6701130	G	A	-0.101	0.017	5.35e-09	8545	Nightingale Health (MS)	serum	(Teslovich et al. 2018)													[ratio]	[ratio]	ratio	ratio	ratio	[ratio]	NA				no	no	no	no
Ala/Gly	9:6704475_A/G_rs820493	9	6704475	NCBI build 37	9	6704475	A	G	-0.112	0.018	9.34e-10	8545	Nightingale Health (MS)	serum	(Teslovich et al. 2018)													[ratio]	[ratio]	ratio	ratio	ratio	[ratio]	NA				no	no	no	no
Ala/Gly	9:6740498_T/C	9	6740498	NCBI build 37	9	6740498	T	C	-0.718	0.082	2.23e-18	8545	Nightingale Health (MS)	serum	(Teslovich et al. 2018)													[ratio]	[ratio]	ratio	ratio	ratio	[ratio]	NA				no	no	no	no
Ala/Gly	9:6742792_G/A	9	6742792	NCBI build 37	9	6742792	G	A	-0.714	0.082	2.72e-18	8545	Nightingale Health (MS)	serum	(Teslovich et al. 2018)													[ratio]	[ratio]	ratio	ratio	ratio	[ratio]	NA				no	no	no	no
Ala/Gly	9:6748090_C/T	9	6748090	NCBI build 37	9	6748090	C	T	-0.679	0.08	2.87e-17	8545	Nightingale Health (MS)	serum	(Teslovich et al. 2018)													[ratio]	[ratio]	ratio	ratio	ratio	[ratio]	NA				no	no	no	no
Ala/Gly	9:6797171_A/G	9	6797171	NCBI build 37	9	6797171	A	G	-1.028	0.096	9.44e-27	8545	Nightingale Health (MS)	serum	(Teslovich et al. 2018)													[ratio]	[ratio]	ratio	ratio	ratio	[ratio]	NA				no	no	no	no
Ala/Gly	9:6858647_C/T	9	6858647	NCBI build 37	9	6858647	C	T	-0.649	0.079	2.68e-16	8545	Nightingale Health (MS)	serum	(Teslovich et al. 2018)													[ratio]	[ratio]	ratio	ratio	ratio	[ratio]	NA				no	no	no	no
Ala/Gly	9:6927432_T/C	9	6927432	NCBI build 37	9	6927432	T	C	-1.492	0.269	3.02e-08	8545	Nightingale Health (MS)	serum	(Teslovich et al. 2018)													[ratio]	[ratio]	ratio	ratio	ratio	[ratio]	NA				no	no	no	no
Ala/Gly	9:7177245_G/T	9	7177245	NCBI build 37	9	7177245	G	T	-0.537	0.081	3.75e-11	8545	Nightingale Health (MS)	serum	(Teslovich et al. 2018)													[ratio]	[ratio]	ratio	ratio	ratio	[ratio]	NA				no	no	no	no
Ala/Gly	9:7302725_T/A	9	7302725	NCBI build 37	9	7302725	T	A	-0.491	0.074	4.24e-11	8545	Nightingale Health (MS)	serum	(Teslovich et al. 2018)													[ratio]	[ratio]	ratio	ratio	ratio	[ratio]	NA				no	no	no	no
Ala/Gly	9:7325026_C/T	9	7325026	NCBI build 37	9	7325026	C	T	-0.651	0.083	4.02e-15	8545	Nightingale Health (MS)	serum	(Teslovich et al. 2018)													[ratio]	[ratio]	ratio	ratio	ratio	[ratio]	NA				no	no	no	no
Ala/Gly	9:7338492_C/T	9	7338492	NCBI build 37	9	7338492	C	T	-0.632	0.081	8.61e-15	8545	Nightingale Health (MS)	serum	(Teslovich et al. 2018)													[ratio]	[ratio]	ratio	ratio	ratio	[ratio]	NA				no	no	no	no
Ala/Gly	9:7352946_C/T	9	7352946	NCBI build 37	9	7352946	C	T	-0.609	0.08	2.37e-14	8545	Nightingale Health (MS)	serum	(Teslovich et al. 2018)													[ratio]	[ratio]	ratio	ratio	ratio	[ratio]	NA				no	no	no	no
Ala/Gly	9:7383395_T/C	9	7383395	NCBI build 37	9	7383395	T	C	-0.649	0.084	1.19e-14	8545	Nightingale Health (MS)	serum	(Teslovich et al. 2018)													[ratio]	[ratio]	ratio	ratio	ratio	[ratio]	NA				no	no	no	no
Ala/Gly	9:7435033_C/G	9	7435033	NCBI build 37	9	7435033	C	G	-0.578	0.084	6.01e-12	8545	Nightingale Health (MS)	serum	(Teslovich et al. 2018)													[ratio]	[ratio]	ratio	ratio	ratio	[ratio]	NA				no	no	no	no
Ala/Gly	9:7477582_G/A	9	7477582	NCBI build 37	9	7477582	G	A	-0.548	0.083	3.34e-11	8545	Nightingale Health (MS)	serum	(Teslovich et al. 2018)													[ratio]	[ratio]	ratio	ratio	ratio	[ratio]	NA				no	no	no	no
Ala/Gly	9:7539168_C/T	9	7539168	NCBI build 37	9	7539168	C	T	-0.561	0.084	2.92e-11	8545	Nightingale Health (MS)	serum	(Teslovich et al. 2018)													[ratio]	[ratio]	ratio	ratio	ratio	[ratio]	NA				no	no	no	no
Ala/Gly	9:7539311_G/A	9	7539311	NCBI build 37	9	7539311	G	A	-0.456	0.071	1.63e-10	8545	Nightingale Health (MS)	serum	(Teslovich et al. 2018)													[ratio]	[ratio]	ratio	ratio	ratio	[ratio]	NA				no	yes	yes	no
Ala/Gly	9:7563599_C/T	9	7563599	NCBI build 37	9	7563599	C	T	-0.66	0.094	2.33e-12	8545	Nightingale Health (MS)	serum	(Teslovich et al. 2018)													[ratio]	[ratio]	ratio	ratio	ratio	[ratio]	NA				no	no	no	no
Ala/Gly	16:81064387_A/G	16	81064387	NCBI build 37	16	81064387	A	G	0.155	0.024	1.96e-10	8545	Nightingale Health (MS)	serum	(Teslovich et al. 2018)													[ratio]	[ratio]	ratio	ratio	ratio	[ratio]	NA				no	no	no	no
Ala/Gly	16:81064702_G/A_SNP16-79622203	16	81064702	NCBI build 37	16	81064702	G	A	0.158	0.025	5.24e-10	8545	Nightingale Health (MS)	serum	(Teslovich et al. 2018)													[ratio]	[ratio]	ratio	ratio	ratio	[ratio]	NA				no	no	no	no
Ala/Gly	16:81065059_A/G	16	81065059	NCBI build 37	16	81065059	A	G	0.16	0.025	3.84e-10	8545	Nightingale Health (MS)	serum	(Teslovich et al. 2018)													[ratio]	[ratio]	ratio	ratio	ratio	[ratio]	NA				no	no	no	no
Ala/Gly	16:81065282_C/T	16	81065282	NCBI build 37	16	81065282	C	T	0.147	0.021	5.08e-12	8545	Nightingale Health (MS)	serum	(Teslovich et al. 2018)													[ratio]	[ratio]	ratio	ratio	ratio	[ratio]	NA				no	no	no	no
Ala/Gly	16:81066339_T/G_rs77874075	16	81066339	NCBI build 37	16	81066339	T	G	0.155	0.024	1.93e-10	8545	Nightingale Health (MS)	serum	(Teslovich et al. 2018)													[ratio]	[ratio]	ratio	ratio	ratio	[ratio]	NA				no	no	no	no
Ala/Gly	16:81068130_A/T	16	81068130	NCBI build 37	16	81068130	A	T	0.126	0.021	2.26e-09	8545	Nightingale Health (MS)	serum	(Teslovich et al. 2018)													[ratio]	[ratio]	ratio	ratio	ratio	[ratio]	NA				no	no	no	no
Ala/Gly	16:81068548_T/G	16	81068548	NCBI build 37	16	81068548	T	G	-0.123	0.022	2.43e-08	8545	Nightingale Health (MS)	serum	(Teslovich et al. 2018)													[ratio]	[ratio]	ratio	ratio	ratio	[ratio]	NA				no	no	no	no
Ala/Gly	16:81069317_G/A	16	81069317	NCBI build 37	16	81069317	G	A	0.127	0.021	1.65e-09	8545	Nightingale Health (MS)	serum	(Teslovich et al. 2018)													[ratio]	[ratio]	ratio	ratio	ratio	[ratio]	NA				no	no	no	no
Ala/Gly	16:81072744_G/A_SNP16-79630245	16	81072744	NCBI build 37	16	81072744	G	A	0.158	0.025	5.08e-10	8545	Nightingale Health (MS)	serum	(Teslovich et al. 2018)													[ratio]	[ratio]	ratio	ratio	ratio	[ratio]	NA				no	no	no	no
Ala/Gly	16:81074160_T/G	16	81074160	NCBI build 37	16	81074160	T	G	0.126	0.022	4.61e-09	8545	Nightingale Health (MS)	serum	(Teslovich et al. 2018)													[ratio]	[ratio]	ratio	ratio	ratio	[ratio]	NA				no	no	no	no
Ala/Gly	16:81074800_A/G_rs2970077	16	81074800	NCBI build 37	16	81074800	A	G	-0.126	0.022	5.83e-09	8545	Nightingale Health (MS)	serum	(Teslovich et al. 2018)													[ratio]	[ratio]	ratio	ratio	ratio	[ratio]	NA				no	no	no	no
Ala/Gly	16:81074904_C/G	16	81074904	NCBI build 37	16	81074904	C	G	0.159	0.025	3.79e-10	8545	Nightingale Health (MS)	serum	(Teslovich et al. 2018)													[ratio]	[ratio]	ratio	ratio	ratio	[ratio]	NA				no	no	no	no
Ala/Gly	16:81076821_T/C_rs2278022	16	81076821	NCBI build 37	16	81076821	T	C	0.155	0.024	2.03e-10	8545	Nightingale Health (MS)	serum	(Teslovich et al. 2018)													[ratio]	[ratio]	ratio	ratio	ratio	[ratio]	NA				no	no	no	no
Ala/Gly	16:81077204_T/A_rs16954513	16	81077204	NCBI build 37	16	81077204	T	A	0.161	0.026	3.22e-10	8545	Nightingale Health (MS)	serum	(Teslovich et al. 2018)													[ratio]	[ratio]	ratio	ratio	ratio	[ratio]	NA				no	no	no	no
Ala/Gly	16:81079233_C/G	16	81079233	NCBI build 37	16	81079233	C	G	0.154	0.024	2.48e-10	8545	Nightingale Health (MS)	serum	(Teslovich et al. 2018)													[ratio]	[ratio]	ratio	ratio	ratio	[ratio]	NA				no	no	no	no
Ala/Gly	16:81079241_C/T	16	81079241	NCBI build 37	16	81079241	C	T	-0.127	0.021	1.66e-09	8545	Nightingale Health (MS)	serum	(Teslovich et al. 2018)													[ratio]	[ratio]	ratio	ratio	ratio	[ratio]	NA				no	no	no	no
Ala/Gly	16:81080362_G/A_SNP16-79637863	16	81080362	NCBI build 37	16	81080362	G	A	0.155	0.024	2.25e-10	8545	Nightingale Health (MS)	serum	(Teslovich et al. 2018)													[ratio]	[ratio]	ratio	ratio	ratio	[ratio]	NA				no	no	no	no
Ala/Gly	16:81080366_T/C_rs2549891	16	81080366	NCBI build 37	16	81080366	T	C	-0.154	0.024	2.74e-10	8545	Nightingale Health (MS)	serum	(Teslovich et al. 2018)													[ratio]	[ratio]	ratio	ratio	ratio	[ratio]	NA				no	no	no	no
Ala/Gly	16:81080499_G/C	16	81080499	NCBI build 37	16	81080499	G	C	0.153	0.024	2.86e-10	8545	Nightingale Health (MS)	serum	(Teslovich et al. 2018)													[ratio]	[ratio]	ratio	ratio	ratio	[ratio]	NA				no	no	no	no
Ala/Gly	16:81082275_GACC/G	16	81082275	NCBI build 37	16	81082275	GACC	G	0.153	0.025	5.2e-10	8545	Nightingale Health (MS)	serum	(Teslovich et al. 2018)													[ratio]	[ratio]	ratio	ratio	ratio	[ratio]	NA				no	no	no	no
Ala/Gly	16:81082280_C/CT	16	81082280	NCBI build 37	16	81082280	C	CT	0.152	0.025	6.37e-10	8545	Nightingale Health (MS)	serum	(Teslovich et al. 2018)													[ratio]	[ratio]	ratio	ratio	ratio	[ratio]	NA				no	no	no	no
Ala/Gly	16:81082756_A/AT	16	81082756	NCBI build 37	16	81082756	A	AT	0.143	0.024	2.51e-09	8545	Nightingale Health (MS)	serum	(Teslovich et al. 2018)													[ratio]	[ratio]	ratio	ratio	ratio	[ratio]	NA				no	no	no	no
Ala/Gly	16:81083004_C/G	16	81083004	NCBI build 37	16	81083004	C	G	0.155	0.024	1.85e-10	8545	Nightingale Health (MS)	serum	(Teslovich et al. 2018)													[ratio]	[ratio]	ratio	ratio	ratio	[ratio]	NA				no	no	no	no
Ala/Gly	16:81083816_A/G	16	81083816	NCBI build 37	16	81083816	A	G	0.155	0.024	1.87e-10	8545	Nightingale Health (MS)	serum	(Teslovich et al. 2018)													[ratio]	[ratio]	ratio	ratio	ratio	[ratio]	NA				no	no	no	no
Ala/Gly	16:81086330_C/T	16	81086330	NCBI build 37	16	81086330	C	T	-0.125	0.021	2.55e-09	8545	Nightingale Health (MS)	serum	(Teslovich et al. 2018)													[ratio]	[ratio]	ratio	ratio	ratio	[ratio]	NA				no	no	no	no
Ala/Gly	16:81087488_G/A_rs12927239	16	81087488	NCBI build 37	16	81087488	G	A	0.125	0.021	2.62e-09	8545	Nightingale Health (MS)	serum	(Teslovich et al. 2018)													[ratio]	[ratio]	ratio	ratio	ratio	[ratio]	NA				no	no	no	no
Ala/Gly	16:81087939_C/G	16	81087939	NCBI build 37	16	81087939	C	G	-0.125	0.021	2.82e-09	8545	Nightingale Health (MS)	serum	(Teslovich et al. 2018)													[ratio]	[ratio]	ratio	ratio	ratio	[ratio]	NA				no	no	no	no
Ala/Gly	16:81088166_G/A	16	81088166	NCBI build 37	16	81088166	G	A	0.154	0.024	2.37e-10	8545	Nightingale Health (MS)	serum	(Teslovich et al. 2018)													[ratio]	[ratio]	ratio	ratio	ratio	[ratio]	NA				no	no	no	no
Ala/Gly	16:81089341_T/C	16	81089341	NCBI build 37	16	81089341	T	C	0.154	0.024	2.31e-10	8545	Nightingale Health (MS)	serum	(Teslovich et al. 2018)													[ratio]	[ratio]	ratio	ratio	ratio	[ratio]	NA				no	no	no	no
Ala/Gly	16:81089480_A/G	16	81089480	NCBI build 37	16	81089480	A	G	-0.125	0.021	2.63e-09	8545	Nightingale Health (MS)	serum	(Teslovich et al. 2018)													[ratio]	[ratio]	ratio	ratio	ratio	[ratio]	NA				no	no	no	no
Ala/Gly	16:81089481_A/C	16	81089481	NCBI build 37	16	81089481	A	C	-0.125	0.021	2.63e-09	8545	Nightingale Health (MS)	serum	(Teslovich et al. 2018)													[ratio]	[ratio]	ratio	ratio	ratio	[ratio]	NA				no	no	no	no
Ala/Gly	16:81089647_T/C	16	81089647	NCBI build 37	16	81089647	T	C	-0.125	0.021	2.69e-09	8545	Nightingale Health (MS)	serum	(Teslovich et al. 2018)													[ratio]	[ratio]	ratio	ratio	ratio	[ratio]	NA				no	no	no	no
Ala/Gly	16:81089660_T/G	16	81089660	NCBI build 37	16	81089660	T	G	0.125	0.021	2.69e-09	8545	Nightingale Health (MS)	serum	(Teslovich et al. 2018)													[ratio]	[ratio]	ratio	ratio	ratio	[ratio]	NA				no	no	no	no
Ala/Gly	16:81089816_T/A	16	81089816	NCBI build 37	16	81089816	T	A	-0.125	0.021	2.69e-09	8545	Nightingale Health (MS)	serum	(Teslovich et al. 2018)													[ratio]	[ratio]	ratio	ratio	ratio	[ratio]	NA				no	no	no	no
Ala/Gly	16:81090624_C/G	16	81090624	NCBI build 37	16	81090624	C	G	0.125	0.021	2.86e-09	8545	Nightingale Health (MS)	serum	(Teslovich et al. 2018)													[ratio]	[ratio]	ratio	ratio	ratio	[ratio]	NA				no	no	no	no
Ala/Gly	16:81090638_G/A	16	81090638	NCBI build 37	16	81090638	G	A	0.155	0.024	1.63e-10	8545	Nightingale Health (MS)	serum	(Teslovich et al. 2018)													[ratio]	[ratio]	ratio	ratio	ratio	[ratio]	NA				no	no	no	no
Ala/Gly	16:81091020_T/G	16	81091020	NCBI build 37	16	81091020	T	G	0.124	0.021	3.58e-09	8545	Nightingale Health (MS)	serum	(Teslovich et al. 2018)													[ratio]	[ratio]	ratio	ratio	ratio	[ratio]	NA				no	no	no	no
Ala/Gly	16:81091257_A/G	16	81091257	NCBI build 37	16	81091257	A	G	-0.125	0.021	2.89e-09	8545	Nightingale Health (MS)	serum	(Teslovich et al. 2018)													[ratio]	[ratio]	ratio	ratio	ratio	[ratio]	NA				no	no	no	no
Ala/Gly	16:81091258_C/T	16	81091258	NCBI build 37	16	81091258	C	T	-0.125	0.021	2.9e-09	8545	Nightingale Health (MS)	serum	(Teslovich et al. 2018)													[ratio]	[ratio]	ratio	ratio	ratio	[ratio]	NA				no	no	no	no
Ala/Gly	16:81091665_A/AAAACC	16	81091665	NCBI build 37	16	81091665	A	AAAACC	0.15	0.023	9.2e-11	8545	Nightingale Health (MS)	serum	(Teslovich et al. 2018)													[ratio]	[ratio]	ratio	ratio	ratio	[ratio]	NA				no	no	no	no
Ala/Gly	16:81092746_G/A	16	81092746	NCBI build 37	16	81092746	G	A	-0.128	0.021	1.18e-09	8545	Nightingale Health (MS)	serum	(Teslovich et al. 2018)													[ratio]	[ratio]	ratio	ratio	ratio	[ratio]	NA				no	no	no	no
Ala/Gly	16:81093067_C/G	16	81093067	NCBI build 37	16	81093067	C	G	0.155	0.024	1.54e-10	8545	Nightingale Health (MS)	serum	(Teslovich et al. 2018)													[ratio]	[ratio]	ratio	ratio	ratio	[ratio]	NA				no	no	no	no
Ala/Gly	16:81093894_T/C	16	81093894	NCBI build 37	16	81093894	T	C	0.155	0.024	1.54e-10	8545	Nightingale Health (MS)	serum	(Teslovich et al. 2018)													[ratio]	[ratio]	ratio	ratio	ratio	[ratio]	NA				no	no	no	no
Ala/Gly	16:81094951_A/G_exm1261286	16	81094951	NCBI build 37	16	81094951	A	G	0.155	0.024	1.57e-10	8545	Nightingale Health (MS)	serum	(Teslovich et al. 2018)													[ratio]	[ratio]	ratio	ratio	ratio	[ratio]	NA				no	no	no	no
Ala/Gly	16:81095099_C/G_rs2287995	16	81095099	NCBI build 37	16	81095099	C	G	0.155	0.024	1.54e-10	8545	Nightingale Health (MS)	serum	(Teslovich et al. 2018)													[ratio]	[ratio]	ratio	ratio	ratio	[ratio]	NA				no	no	no	no
Ala/Gly	16:81095363_C/T_rs804885	16	81095363	NCBI build 37	16	81095363	C	T	-0.126	0.021	2.12e-09	8545	Nightingale Health (MS)	serum	(Teslovich et al. 2018)													[ratio]	[ratio]	ratio	ratio	ratio	[ratio]	NA				no	no	no	no
Ala/Gly	16:81096179_C/T	16	81096179	NCBI build 37	16	81096179	C	T	0.153	0.024	2.56e-10	8545	Nightingale Health (MS)	serum	(Teslovich et al. 2018)													[ratio]	[ratio]	ratio	ratio	ratio	[ratio]	NA				no	no	no	no
Ala/Gly	16:81098083_T/C	16	81098083	NCBI build 37	16	81098083	T	C	0.155	0.024	1.8e-10	8545	Nightingale Health (MS)	serum	(Teslovich et al. 2018)													[ratio]	[ratio]	ratio	ratio	ratio	[ratio]	NA				no	no	no	no
Ala/Gly	16:81098854_G/C	16	81098854	NCBI build 37	16	81098854	G	C	0.155	0.024	1.85e-10	8545	Nightingale Health (MS)	serum	(Teslovich et al. 2018)													[ratio]	[ratio]	ratio	ratio	ratio	[ratio]	NA				no	no	no	no
Ala/Gly	16:81099713_T/C	16	81099713	NCBI build 37	16	81099713	T	C	-0.152	0.024	3.55e-10	8545	Nightingale Health (MS)	serum	(Teslovich et al. 2018)													[ratio]	[ratio]	ratio	ratio	ratio	[ratio]	NA				no	no	no	no
Ala/Gly	16:81101195_T/C	16	81101195	NCBI build 37	16	81101195	T	C	-0.149	0.024	6.27e-10	8545	Nightingale Health (MS)	serum	(Teslovich et al. 2018)													[ratio]	[ratio]	ratio	ratio	ratio	[ratio]	NA				no	no	no	no
Ala/Gly	16:81101525_A/C	16	81101525	NCBI build 37	16	81101525	A	C	0.152	0.024	5.29e-10	8545	Nightingale Health (MS)	serum	(Teslovich et al. 2018)													[ratio]	[ratio]	ratio	ratio	ratio	[ratio]	NA				no	no	no	no
Ala/Gly	16:81104201_T/C	16	81104201	NCBI build 37	16	81104201	T	C	0.151	0.024	6.24e-10	8545	Nightingale Health (MS)	serum	(Teslovich et al. 2018)													[ratio]	[ratio]	ratio	ratio	ratio	[ratio]	NA				no	no	no	no
Ala/Gly	16:81104965_C/G	16	81104965	NCBI build 37	16	81104965	C	G	-0.123	0.021	5.4e-09	8545	Nightingale Health (MS)	serum	(Teslovich et al. 2018)													[ratio]	[ratio]	ratio	ratio	ratio	[ratio]	NA				no	no	no	no
Ala/Gly	16:81105545_C/G	16	81105545	NCBI build 37	16	81105545	C	G	0.156	0.025	7.66e-10	8545	Nightingale Health (MS)	serum	(Teslovich et al. 2018)													[ratio]	[ratio]	ratio	ratio	ratio	[ratio]	NA				no	no	no	no
Ala/Gly	16:81105610_G/C	16	81105610	NCBI build 37	16	81105610	G	C	0.152	0.024	4.76e-10	8545	Nightingale Health (MS)	serum	(Teslovich et al. 2018)													[ratio]	[ratio]	ratio	ratio	ratio	[ratio]	NA				no	no	no	no
Ala/Gly	16:81106960_T/C	16	81106960	NCBI build 37	16	81106960	T	C	0.152	0.024	4.76e-10	8545	Nightingale Health (MS)	serum	(Teslovich et al. 2018)													[ratio]	[ratio]	ratio	ratio	ratio	[ratio]	NA				no	no	no	no
Ala/Gly	16:81107556_T/A	16	81107556	NCBI build 37	16	81107556	T	A	0.152	0.024	4.83e-10	8545	Nightingale Health (MS)	serum	(Teslovich et al. 2018)													[ratio]	[ratio]	ratio	ratio	ratio	[ratio]	NA				no	no	no	no
Ala/Gly	16:81107691_T/C	16	81107691	NCBI build 37	16	81107691	T	C	-0.123	0.021	5.53e-09	8545	Nightingale Health (MS)	serum	(Teslovich et al. 2018)													[ratio]	[ratio]	ratio	ratio	ratio	[ratio]	NA				no	no	no	no
Ala/Gly	16:81107748_T/C_SNP16-79665249	16	81107748	NCBI build 37	16	81107748	T	C	0.152	0.024	4.85e-10	8545	Nightingale Health (MS)	serum	(Teslovich et al. 2018)													[ratio]	[ratio]	ratio	ratio	ratio	[ratio]	NA				no	no	no	no
Ala/Gly	16:81108474_G/A	16	81108474	NCBI build 37	16	81108474	G	A	0.157	0.025	7.13e-10	8545	Nightingale Health (MS)	serum	(Teslovich et al. 2018)													[ratio]	[ratio]	ratio	ratio	ratio	[ratio]	NA				no	no	no	no
Ala/Gly	16:81108496_T/C_SNP16-79665997	16	81108496	NCBI build 37	16	81108496	T	C	-0.123	0.021	5.57e-09	8545	Nightingale Health (MS)	serum	(Teslovich et al. 2018)													[ratio]	[ratio]	ratio	ratio	ratio	[ratio]	NA				no	no	no	no
Ala/Gly	16:81109098_G/C	16	81109098	NCBI build 37	16	81109098	G	C	0.152	0.024	4.93e-10	8545	Nightingale Health (MS)	serum	(Teslovich et al. 2018)													[ratio]	[ratio]	ratio	ratio	ratio	[ratio]	NA				no	no	no	no
Ala/Gly	16:81109181_T/C	16	81109181	NCBI build 37	16	81109181	T	C	-0.152	0.024	4.96e-10	8545	Nightingale Health (MS)	serum	(Teslovich et al. 2018)													[ratio]	[ratio]	ratio	ratio	ratio	[ratio]	NA				no	no	no	no
Ala/Gly	16:81109917_AAAGTT/A	16	81109917	NCBI build 37	16	81109917	AAAGTT	A	0.15	0.025	9.51e-10	8545	Nightingale Health (MS)	serum	(Teslovich et al. 2018)													[ratio]	[ratio]	ratio	ratio	ratio	[ratio]	NA				no	no	no	no
Ala/Gly	16:81110351_A/T	16	81110351	NCBI build 37	16	81110351	A	T	0.151	0.024	5.83e-10	8545	Nightingale Health (MS)	serum	(Teslovich et al. 2018)													[ratio]	[ratio]	ratio	ratio	ratio	[ratio]	NA				no	no	no	no
Ala/Gly	16:81110903_A/G_rs9923732	16	81110903	NCBI build 37	16	81110903	A	G	0.151	0.024	5.87e-10	8545	Nightingale Health (MS)	serum	(Teslovich et al. 2018)													[ratio]	[ratio]	ratio	ratio	ratio	[ratio]	NA				no	no	no	no
Ala/Gly	16:81110984_T/G	16	81110984	NCBI build 37	16	81110984	T	G	0.151	0.024	5.87e-10	8545	Nightingale Health (MS)	serum	(Teslovich et al. 2018)													[ratio]	[ratio]	ratio	ratio	ratio	[ratio]	NA				no	no	no	no
Ala/Gly	16:81111007_T/C	16	81111007	NCBI build 37	16	81111007	T	C	0.151	0.024	6.24e-10	8545	Nightingale Health (MS)	serum	(Teslovich et al. 2018)													[ratio]	[ratio]	ratio	ratio	ratio	[ratio]	NA				no	no	no	no
Ala/Gly	16:81111176_G/A	16	81111176	NCBI build 37	16	81111176	G	A	0.151	0.024	5.87e-10	8545	Nightingale Health (MS)	serum	(Teslovich et al. 2018)													[ratio]	[ratio]	ratio	ratio	ratio	[ratio]	NA				no	no	no	no
Ala/Gly	16:81111436_A/G	16	81111436	NCBI build 37	16	81111436	A	G	0.151	0.024	5.87e-10	8545	Nightingale Health (MS)	serum	(Teslovich et al. 2018)													[ratio]	[ratio]	ratio	ratio	ratio	[ratio]	NA				no	no	no	no
Ala/Gly	16:81111856_A/G	16	81111856	NCBI build 37	16	81111856	A	G	0.151	0.024	5.87e-10	8545	Nightingale Health (MS)	serum	(Teslovich et al. 2018)													[ratio]	[ratio]	ratio	ratio	ratio	[ratio]	NA				no	no	no	no
Ala/Gly	16:81112136_A/C_SNP16-79669637	16	81112136	NCBI build 37	16	81112136	A	C	-0.122	0.021	6.45e-09	8545	Nightingale Health (MS)	serum	(Teslovich et al. 2018)													[ratio]	[ratio]	ratio	ratio	ratio	[ratio]	NA				no	no	no	no
Ala/Gly	16:81112422_C/A	16	81112422	NCBI build 37	16	81112422	C	A	0.151	0.024	5.87e-10	8545	Nightingale Health (MS)	serum	(Teslovich et al. 2018)													[ratio]	[ratio]	ratio	ratio	ratio	[ratio]	NA				no	no	no	no
Ala/Gly	16:81112525_G/T	16	81112525	NCBI build 37	16	81112525	G	T	0.151	0.024	5.87e-10	8545	Nightingale Health (MS)	serum	(Teslovich et al. 2018)													[ratio]	[ratio]	ratio	ratio	ratio	[ratio]	NA				no	no	no	no
Ala/Gly	16:81112592_A/G	16	81112592	NCBI build 37	16	81112592	A	G	0.151	0.024	5.87e-10	8545	Nightingale Health (MS)	serum	(Teslovich et al. 2018)													[ratio]	[ratio]	ratio	ratio	ratio	[ratio]	NA				no	no	no	no
Ala/Gly	16:81112654_A/G	16	81112654	NCBI build 37	16	81112654	A	G	0.151	0.024	5.87e-10	8545	Nightingale Health (MS)	serum	(Teslovich et al. 2018)													[ratio]	[ratio]	ratio	ratio	ratio	[ratio]	NA				no	no	no	no
Ala/Gly	16:81112804_G/A	16	81112804	NCBI build 37	16	81112804	G	A	0.151	0.024	5.87e-10	8545	Nightingale Health (MS)	serum	(Teslovich et al. 2018)													[ratio]	[ratio]	ratio	ratio	ratio	[ratio]	NA				no	no	no	no
Ala/Gly	16:81112859_G/A	16	81112859	NCBI build 37	16	81112859	G	A	0.151	0.024	5.87e-10	8545	Nightingale Health (MS)	serum	(Teslovich et al. 2018)													[ratio]	[ratio]	ratio	ratio	ratio	[ratio]	NA				no	no	no	no
Ala/Gly	16:81112904_T/C	16	81112904	NCBI build 37	16	81112904	T	C	0.151	0.024	5.87e-10	8545	Nightingale Health (MS)	serum	(Teslovich et al. 2018)													[ratio]	[ratio]	ratio	ratio	ratio	[ratio]	NA				no	no	no	no
Ala/Gly	16:81113021_A/G	16	81113021	NCBI build 37	16	81113021	A	G	0.151	0.024	5.87e-10	8545	Nightingale Health (MS)	serum	(Teslovich et al. 2018)													[ratio]	[ratio]	ratio	ratio	ratio	[ratio]	NA				no	no	no	no
Ala/Gly	16:81113163_G/C	16	81113163	NCBI build 37	16	81113163	G	C	0.151	0.024	5.87e-10	8545	Nightingale Health (MS)	serum	(Teslovich et al. 2018)													[ratio]	[ratio]	ratio	ratio	ratio	[ratio]	NA				no	no	no	no
Ala/Gly	16:81113493_G/A	16	81113493	NCBI build 37	16	81113493	G	A	0.151	0.024	5.87e-10	8545	Nightingale Health (MS)	serum	(Teslovich et al. 2018)													[ratio]	[ratio]	ratio	ratio	ratio	[ratio]	NA				no	no	no	no
Ala/Gly	16:81113672_C/T	16	81113672	NCBI build 37	16	81113672	C	T	-0.122	0.021	6.26e-09	8545	Nightingale Health (MS)	serum	(Teslovich et al. 2018)													[ratio]	[ratio]	ratio	ratio	ratio	[ratio]	NA				no	no	no	no
Ala/Gly	16:81113676_A/G	16	81113676	NCBI build 37	16	81113676	A	G	-0.122	0.021	6.25e-09	8545	Nightingale Health (MS)	serum	(Teslovich et al. 2018)													[ratio]	[ratio]	ratio	ratio	ratio	[ratio]	NA				no	no	no	no
Ala/Gly	16:81113702_T/C	16	81113702	NCBI build 37	16	81113702	T	C	0.151	0.024	5.87e-10	8545	Nightingale Health (MS)	serum	(Teslovich et al. 2018)													[ratio]	[ratio]	ratio	ratio	ratio	[ratio]	NA				no	no	no	no
Ala/Gly	16:81113715_G/C	16	81113715	NCBI build 37	16	81113715	G	C	-0.151	0.024	5.87e-10	8545	Nightingale Health (MS)	serum	(Teslovich et al. 2018)													[ratio]	[ratio]	ratio	ratio	ratio	[ratio]	NA				no	no	no	no
Ala/Gly	16:81113745_CAAACAAAACAAA/C	16	81113745	NCBI build 37	16	81113745	CAAACAAAACAAA	C	0.15	0.024	8.05e-10	8545	Nightingale Health (MS)	serum	(Teslovich et al. 2018)													[ratio]	[ratio]	ratio	ratio	ratio	[ratio]	NA				no	no	no	no
Ala/Gly	16:81113955_C/G	16	81113955	NCBI build 37	16	81113955	C	G	0.151	0.024	5.87e-10	8545	Nightingale Health (MS)	serum	(Teslovich et al. 2018)													[ratio]	[ratio]	ratio	ratio	ratio	[ratio]	NA				no	no	no	no
Ala/Gly	16:81114070_T/TA	16	81114070	NCBI build 37	16	81114070	T	TA	0.151	0.024	5.87e-10	8545	Nightingale Health (MS)	serum	(Teslovich et al. 2018)													[ratio]	[ratio]	ratio	ratio	ratio	[ratio]	NA				no	no	no	no
Ala/Gly	16:81114157_C/T	16	81114157	NCBI build 37	16	81114157	C	T	0.151	0.024	5.79e-10	8545	Nightingale Health (MS)	serum	(Teslovich et al. 2018)													[ratio]	[ratio]	ratio	ratio	ratio	[ratio]	NA				no	no	no	no
Ala/Gly	16:81114183_C/T	16	81114183	NCBI build 37	16	81114183	C	T	0.151	0.024	5.87e-10	8545	Nightingale Health (MS)	serum	(Teslovich et al. 2018)													[ratio]	[ratio]	ratio	ratio	ratio	[ratio]	NA				no	no	no	no
Ala/Gly	16:81114312_T/C	16	81114312	NCBI build 37	16	81114312	T	C	0.152	0.025	1.25e-09	8545	Nightingale Health (MS)	serum	(Teslovich et al. 2018)													[ratio]	[ratio]	ratio	ratio	ratio	[ratio]	NA				no	no	no	no
Ala/Gly	16:81114334_A/G	16	81114334	NCBI build 37	16	81114334	A	G	0.152	0.025	1.25e-09	8545	Nightingale Health (MS)	serum	(Teslovich et al. 2018)													[ratio]	[ratio]	ratio	ratio	ratio	[ratio]	NA				no	no	no	no
Ala/Gly	16:81114373_T/C	16	81114373	NCBI build 37	16	81114373	T	C	0.152	0.025	1.24e-09	8545	Nightingale Health (MS)	serum	(Teslovich et al. 2018)													[ratio]	[ratio]	ratio	ratio	ratio	[ratio]	NA				no	no	no	no
Ala/Gly	16:81114418_G/A	16	81114418	NCBI build 37	16	81114418	G	A	0.152	0.025	1.24e-09	8545	Nightingale Health (MS)	serum	(Teslovich et al. 2018)													[ratio]	[ratio]	ratio	ratio	ratio	[ratio]	NA				no	no	no	no
Ala/Gly	16:81114475_G/A	16	81114475	NCBI build 37	16	81114475	G	A	0.151	0.024	5.87e-10	8545	Nightingale Health (MS)	serum	(Teslovich et al. 2018)													[ratio]	[ratio]	ratio	ratio	ratio	[ratio]	NA				no	no	no	no
Ala/Gly	16:81114552_C/T	16	81114552	NCBI build 37	16	81114552	C	T	0.151	0.024	5.87e-10	8545	Nightingale Health (MS)	serum	(Teslovich et al. 2018)													[ratio]	[ratio]	ratio	ratio	ratio	[ratio]	NA				no	no	no	no
Ala/Gly	16:81114825_G/A_rs4324141	16	81114825	NCBI build 37	16	81114825	G	A	0.151	0.024	5.86e-10	8545	Nightingale Health (MS)	serum	(Teslovich et al. 2018)													[ratio]	[ratio]	ratio	ratio	ratio	[ratio]	NA				no	no	no	no
Ala/Gly	16:81114893_T/C	16	81114893	NCBI build 37	16	81114893	T	C	0.148	0.024	1.49e-09	8545	Nightingale Health (MS)	serum	(Teslovich et al. 2018)													[ratio]	[ratio]	ratio	ratio	ratio	[ratio]	NA				no	no	no	no
Ala/Gly	16:81114903_G/C	16	81114903	NCBI build 37	16	81114903	G	C	0.148	0.024	1.49e-09	8545	Nightingale Health (MS)	serum	(Teslovich et al. 2018)													[ratio]	[ratio]	ratio	ratio	ratio	[ratio]	NA				no	no	no	no
Ala/Gly	16:81114959_TCTACCTGA/T	16	81114959	NCBI build 37	16	81114959	TCTACCTGA	T	0.151	0.024	5.83e-10	8545	Nightingale Health (MS)	serum	(Teslovich et al. 2018)													[ratio]	[ratio]	ratio	ratio	ratio	[ratio]	NA				no	no	no	no
Ala/Gly	16:81114988_G/C	16	81114988	NCBI build 37	16	81114988	G	C	0.151	0.024	5.8e-10	8545	Nightingale Health (MS)	serum	(Teslovich et al. 2018)													[ratio]	[ratio]	ratio	ratio	ratio	[ratio]	NA				no	no	no	no
Ala/Gly	16:81115129_G/T	16	81115129	NCBI build 37	16	81115129	G	T	0.151	0.024	5.78e-10	8545	Nightingale Health (MS)	serum	(Teslovich et al. 2018)													[ratio]	[ratio]	ratio	ratio	ratio	[ratio]	NA				no	no	no	no
Ala/Gly	16:81115139_A/G	16	81115139	NCBI build 37	16	81115139	A	G	0.151	0.024	5.77e-10	8545	Nightingale Health (MS)	serum	(Teslovich et al. 2018)													[ratio]	[ratio]	ratio	ratio	ratio	[ratio]	NA				no	no	no	no
Ala/Gly	16:81115217_A/AAC	16	81115217	NCBI build 37	16	81115217	A	AAC	0.15	0.024	8.2e-10	8545	Nightingale Health (MS)	serum	(Teslovich et al. 2018)													[ratio]	[ratio]	ratio	ratio	ratio	[ratio]	NA				no	no	no	no
Ala/Gly	16:81115273_T/C	16	81115273	NCBI build 37	16	81115273	T	C	0.151	0.024	5.74e-10	8545	Nightingale Health (MS)	serum	(Teslovich et al. 2018)													[ratio]	[ratio]	ratio	ratio	ratio	[ratio]	NA				no	no	no	no
Ala/Gly	16:81115322_T/C	16	81115322	NCBI build 37	16	81115322	T	C	0.151	0.024	5.71e-10	8545	Nightingale Health (MS)	serum	(Teslovich et al. 2018)													[ratio]	[ratio]	ratio	ratio	ratio	[ratio]	NA				no	no	no	no
Ala/Gly	16:81115573_C/T	16	81115573	NCBI build 37	16	81115573	C	T	0.151	0.024	5.67e-10	8545	Nightingale Health (MS)	serum	(Teslovich et al. 2018)													[ratio]	[ratio]	ratio	ratio	ratio	[ratio]	NA				no	no	no	no
Ala/Gly	16:81115621_TAAC/T	16	81115621	NCBI build 37	16	81115621	TAAC	T	0.151	0.024	5.65e-10	8545	Nightingale Health (MS)	serum	(Teslovich et al. 2018)													[ratio]	[ratio]	ratio	ratio	ratio	[ratio]	NA				no	no	no	no
Ala/Gly	16:81115687_T/C	16	81115687	NCBI build 37	16	81115687	T	C	0.151	0.024	5.64e-10	8545	Nightingale Health (MS)	serum	(Teslovich et al. 2018)													[ratio]	[ratio]	ratio	ratio	ratio	[ratio]	NA				no	no	no	no
Ala/Gly	16:81115833_T/G	16	81115833	NCBI build 37	16	81115833	T	G	0.151	0.024	5.6e-10	8545	Nightingale Health (MS)	serum	(Teslovich et al. 2018)													[ratio]	[ratio]	ratio	ratio	ratio	[ratio]	NA				no	no	no	no
Ala/Gly	16:81115842_A/G	16	81115842	NCBI build 37	16	81115842	A	G	0.151	0.024	5.59e-10	8545	Nightingale Health (MS)	serum	(Teslovich et al. 2018)													[ratio]	[ratio]	ratio	ratio	ratio	[ratio]	NA				no	no	no	no
Ala/Gly	16:81115857_A/G	16	81115857	NCBI build 37	16	81115857	A	G	0.151	0.024	5.56e-10	8545	Nightingale Health (MS)	serum	(Teslovich et al. 2018)													[ratio]	[ratio]	ratio	ratio	ratio	[ratio]	NA				no	no	no	no
Ala/Gly	16:81116895_A/G	16	81116895	NCBI build 37	16	81116895	A	G	0.148	0.025	2.49e-09	8545	Nightingale Health (MS)	serum	(Teslovich et al. 2018)													[ratio]	[ratio]	ratio	ratio	ratio	[ratio]	NA				no	no	no	no
Ala/Gly	16:81116920_C/G	16	81116920	NCBI build 37	16	81116920	C	G	0.148	0.025	2.59e-09	8545	Nightingale Health (MS)	serum	(Teslovich et al. 2018)													[ratio]	[ratio]	ratio	ratio	ratio	[ratio]	NA				no	no	no	no
Ala/Gly	16:81116922_A/G	16	81116922	NCBI build 37	16	81116922	A	G	-0.119	0.021	2.43e-08	8545	Nightingale Health (MS)	serum	(Teslovich et al. 2018)													[ratio]	[ratio]	ratio	ratio	ratio	[ratio]	NA				no	no	no	no
Ala/Gly	16:81116992_A/G	16	81116992	NCBI build 37	16	81116992	A	G	0.151	0.025	1.34e-09	8545	Nightingale Health (MS)	serum	(Teslovich et al. 2018)													[ratio]	[ratio]	ratio	ratio	ratio	[ratio]	NA				no	no	no	no
Ala/Gly	16:81117000_T/G	16	81117000	NCBI build 37	16	81117000	T	G	0.151	0.025	1.34e-09	8545	Nightingale Health (MS)	serum	(Teslovich et al. 2018)													[ratio]	[ratio]	ratio	ratio	ratio	[ratio]	NA				no	no	no	no
Ala/Gly	16:81117001_T/C	16	81117001	NCBI build 37	16	81117001	T	C	0.151	0.025	1.34e-09	8545	Nightingale Health (MS)	serum	(Teslovich et al. 2018)													[ratio]	[ratio]	ratio	ratio	ratio	[ratio]	NA				no	no	no	no
Ala/Gly	16:81117101_G/A	16	81117101	NCBI build 37	16	81117101	G	A	0.152	0.024	5.43e-10	8545	Nightingale Health (MS)	serum	(Teslovich et al. 2018)													[ratio]	[ratio]	ratio	ratio	ratio	[ratio]	NA				no	no	no	no
Ala/Gly	16:81117394_G/A	16	81117394	NCBI build 37	16	81117394	G	A	0.152	0.024	5.42e-10	8545	Nightingale Health (MS)	serum	(Teslovich et al. 2018)													[ratio]	[ratio]	ratio	ratio	ratio	[ratio]	NA				no	no	no	no
Ala/Gly	16:81117461_A/AT	16	81117461	NCBI build 37	16	81117461	A	AT	0.155	0.024	2.46e-10	8545	Nightingale Health (MS)	serum	(Teslovich et al. 2018)													[ratio]	[ratio]	ratio	ratio	ratio	[ratio]	NA				no	no	no	no
Ala/Gly	16:81117467_G/A	16	81117467	NCBI build 37	16	81117467	G	A	0.156	0.024	2.04e-10	8545	Nightingale Health (MS)	serum	(Teslovich et al. 2018)													[ratio]	[ratio]	ratio	ratio	ratio	[ratio]	NA				no	no	no	no
Ala/Gly	16:81117789_G/GC	16	81117789	NCBI build 37	16	81117789	G	GC	0.155	0.024	2.24e-10	8545	Nightingale Health (MS)	serum	(Teslovich et al. 2018)													[ratio]	[ratio]	ratio	ratio	ratio	[ratio]	NA				no	no	no	no
Ala/Gly	16:81117806_A/G	16	81117806	NCBI build 37	16	81117806	A	G	0.155	0.024	2.23e-10	8545	Nightingale Health (MS)	serum	(Teslovich et al. 2018)													[ratio]	[ratio]	ratio	ratio	ratio	[ratio]	NA				no	no	no	no
Ala/Gly	16:81117832_C/A	16	81117832	NCBI build 37	16	81117832	C	A	0.16	0.025	3.53e-10	8545	Nightingale Health (MS)	serum	(Teslovich et al. 2018)													[ratio]	[ratio]	ratio	ratio	ratio	[ratio]	NA				no	no	no	no
Ala/Gly	16:81117906_A/C	16	81117906	NCBI build 37	16	81117906	A	C	0.152	0.024	5.3e-10	8545	Nightingale Health (MS)	serum	(Teslovich et al. 2018)													[ratio]	[ratio]	ratio	ratio	ratio	[ratio]	NA				no	no	no	no
Ala/Gly	16:81118266_C/T	16	81118266	NCBI build 37	16	81118266	C	T	0.152	0.024	5.29e-10	8545	Nightingale Health (MS)	serum	(Teslovich et al. 2018)													[ratio]	[ratio]	ratio	ratio	ratio	[ratio]	NA				no	no	no	no
Ala/Gly	16:81118376_G/C	16	81118376	NCBI build 37	16	81118376	G	C	0.152	0.024	5.27e-10	8545	Nightingale Health (MS)	serum	(Teslovich et al. 2018)													[ratio]	[ratio]	ratio	ratio	ratio	[ratio]	NA				no	no	no	no
Ala/Gly	16:81118466_A/G	16	81118466	NCBI build 37	16	81118466	A	G	0.157	0.025	6.12e-10	8545	Nightingale Health (MS)	serum	(Teslovich et al. 2018)													[ratio]	[ratio]	ratio	ratio	ratio	[ratio]	NA				no	no	no	no
Ala/Gly	16:81118469_T/C	16	81118469	NCBI build 37	16	81118469	T	C	0.157	0.025	5.96e-10	8545	Nightingale Health (MS)	serum	(Teslovich et al. 2018)													[ratio]	[ratio]	ratio	ratio	ratio	[ratio]	NA				no	no	no	no
Ala/Gly	16:81118492_T/C	16	81118492	NCBI build 37	16	81118492	T	C	0.157	0.025	4.38e-10	8545	Nightingale Health (MS)	serum	(Teslovich et al. 2018)													[ratio]	[ratio]	ratio	ratio	ratio	[ratio]	NA				no	no	no	no
Ala/Gly	16:81118523_T/C	16	81118523	NCBI build 37	16	81118523	T	C	0.153	0.025	5.06e-10	8545	Nightingale Health (MS)	serum	(Teslovich et al. 2018)													[ratio]	[ratio]	ratio	ratio	ratio	[ratio]	NA				no	no	no	no
Ala/Gly	16:81118612_A/G	16	81118612	NCBI build 37	16	81118612	A	G	0.15	0.024	8.58e-10	8545	Nightingale Health (MS)	serum	(Teslovich et al. 2018)													[ratio]	[ratio]	ratio	ratio	ratio	[ratio]	NA				no	no	no	no
Ala/Gly	16:81118660_A/G	16	81118660	NCBI build 37	16	81118660	A	G	0.151	0.025	7.74e-10	8545	Nightingale Health (MS)	serum	(Teslovich et al. 2018)													[ratio]	[ratio]	ratio	ratio	ratio	[ratio]	NA				no	no	no	no
Ala/Gly	16:81118680_T/C	16	81118680	NCBI build 37	16	81118680	T	C	0.151	0.025	7.85e-10	8545	Nightingale Health (MS)	serum	(Teslovich et al. 2018)													[ratio]	[ratio]	ratio	ratio	ratio	[ratio]	NA				no	no	no	no
Ala/Gly	16:81118727_C/A	16	81118727	NCBI build 37	16	81118727	C	A	0.151	0.025	7.84e-10	8545	Nightingale Health (MS)	serum	(Teslovich et al. 2018)													[ratio]	[ratio]	ratio	ratio	ratio	[ratio]	NA				no	no	no	no
Ala/Gly	16:81118769_A/G	16	81118769	NCBI build 37	16	81118769	A	G	0.151	0.025	7.82e-10	8545	Nightingale Health (MS)	serum	(Teslovich et al. 2018)													[ratio]	[ratio]	ratio	ratio	ratio	[ratio]	NA				no	no	no	no
Ala/Gly	16:81118885_T/C	16	81118885	NCBI build 37	16	81118885	T	C	0.152	0.024	5.15e-10	8545	Nightingale Health (MS)	serum	(Teslovich et al. 2018)													[ratio]	[ratio]	ratio	ratio	ratio	[ratio]	NA				no	no	no	no
Ala/Gly	16:81118920_C/A	16	81118920	NCBI build 37	16	81118920	C	A	0.152	0.024	5.14e-10	8545	Nightingale Health (MS)	serum	(Teslovich et al. 2018)													[ratio]	[ratio]	ratio	ratio	ratio	[ratio]	NA				no	no	no	no
Ala/Gly	16:81119030_A/G	16	81119030	NCBI build 37	16	81119030	A	G	0.152	0.024	5.02e-10	8545	Nightingale Health (MS)	serum	(Teslovich et al. 2018)													[ratio]	[ratio]	ratio	ratio	ratio	[ratio]	NA				no	no	no	no
Ala/Gly	16:81119054_A/C	16	81119054	NCBI build 37	16	81119054	A	C	0.152	0.024	5e-10	8545	Nightingale Health (MS)	serum	(Teslovich et al. 2018)													[ratio]	[ratio]	ratio	ratio	ratio	[ratio]	NA				no	no	no	no
Ala/Gly	16:81119196_A/G	16	81119196	NCBI build 37	16	81119196	A	G	0.152	0.024	5.1e-10	8545	Nightingale Health (MS)	serum	(Teslovich et al. 2018)													[ratio]	[ratio]	ratio	ratio	ratio	[ratio]	NA				no	no	no	no
Ala/Gly	16:81120075_T/C	16	81120075	NCBI build 37	16	81120075	T	C	-0.125	0.021	2.66e-09	8545	Nightingale Health (MS)	serum	(Teslovich et al. 2018)													[ratio]	[ratio]	ratio	ratio	ratio	[ratio]	NA				no	no	no	no
Ala/Gly	16:81120278_G/GGAAAAAGGAATGAAATGGGAAT	16	81120278	NCBI build 37	16	81120278	G	GGAAAAAGGAATGAAATGGGAAT	0.153	0.024	3.49e-10	8545	Nightingale Health (MS)	serum	(Teslovich et al. 2018)													[ratio]	[ratio]	ratio	ratio	ratio	[ratio]	NA				no	no	no	no
Ala/Gly	16:81122861_C/T_rs8043855	16	81122861	NCBI build 37	16	81122861	C	T	-0.122	0.021	1.26e-08	8545	Nightingale Health (MS)	serum	(Teslovich et al. 2018)													[ratio]	[ratio]	ratio	ratio	ratio	[ratio]	NA				no	no	no	no
Ala/Gly	16:81123156_A/G	16	81123156	NCBI build 37	16	81123156	A	G	-0.123	0.021	4.34e-09	8545	Nightingale Health (MS)	serum	(Teslovich et al. 2018)													[ratio]	[ratio]	ratio	ratio	ratio	[ratio]	NA				no	no	no	no
Ala/Gly	16:81124275_G/A_rs8177876	16	81124275	NCBI build 37	16	81124275	G	A	0.156	0.025	7.06e-10	8545	Nightingale Health (MS)	serum	(Teslovich et al. 2018)													[ratio]	[ratio]	ratio	ratio	ratio	[ratio]	NA				no	no	no	no
Ala/Gly	16:81125928_AC/A	16	81125928	NCBI build 37	16	81125928	AC	A	-0.123	0.021	4.27e-09	8545	Nightingale Health (MS)	serum	(Teslovich et al. 2018)													[ratio]	[ratio]	ratio	ratio	ratio	[ratio]	NA				no	no	no	no
Ala/Gly	16:81126352_A/C	16	81126352	NCBI build 37	16	81126352	A	C	0.156	0.025	6.69e-10	8545	Nightingale Health (MS)	serum	(Teslovich et al. 2018)													[ratio]	[ratio]	ratio	ratio	ratio	[ratio]	NA				no	no	no	no
Ala/Gly	16:81126662_G/T	16	81126662	NCBI build 37	16	81126662	G	T	-0.126	0.021	1.98e-09	8545	Nightingale Health (MS)	serum	(Teslovich et al. 2018)													[ratio]	[ratio]	ratio	ratio	ratio	[ratio]	NA				no	no	no	no
Ala/Gly	16:81126983_T/C	16	81126983	NCBI build 37	16	81126983	T	C	-0.126	0.021	5.15e-09	8545	Nightingale Health (MS)	serum	(Teslovich et al. 2018)													[ratio]	[ratio]	ratio	ratio	ratio	[ratio]	NA				no	no	no	no
Ala/Gly	16:81127471_T/C	16	81127471	NCBI build 37	16	81127471	T	C	-0.126	0.021	4.82e-09	8545	Nightingale Health (MS)	serum	(Teslovich et al. 2018)													[ratio]	[ratio]	ratio	ratio	ratio	[ratio]	NA				no	no	no	no
Ala/Gly	16:81127581_G/A	16	81127581	NCBI build 37	16	81127581	G	A	-0.126	0.021	4.88e-09	8545	Nightingale Health (MS)	serum	(Teslovich et al. 2018)													[ratio]	[ratio]	ratio	ratio	ratio	[ratio]	NA				no	no	no	no
Ala/Gly	16:81127666_A/G	16	81127666	NCBI build 37	16	81127666	A	G	-0.126	0.021	4.69e-09	8545	Nightingale Health (MS)	serum	(Teslovich et al. 2018)													[ratio]	[ratio]	ratio	ratio	ratio	[ratio]	NA				no	no	no	no
Ala/Gly	16:81127751_C/T	16	81127751	NCBI build 37	16	81127751	C	T	-0.126	0.021	4.65e-09	8545	Nightingale Health (MS)	serum	(Teslovich et al. 2018)													[ratio]	[ratio]	ratio	ratio	ratio	[ratio]	NA				no	no	no	no
Ala/Gly	16:81128014_G/T	16	81128014	NCBI build 37	16	81128014	G	T	-0.125	0.021	5.08e-09	8545	Nightingale Health (MS)	serum	(Teslovich et al. 2018)													[ratio]	[ratio]	ratio	ratio	ratio	[ratio]	NA				no	no	no	no
Ala/Gly	16:81128023_G/T	16	81128023	NCBI build 37	16	81128023	G	T	-0.12	0.021	2.07e-08	8545	Nightingale Health (MS)	serum	(Teslovich et al. 2018)													[ratio]	[ratio]	ratio	ratio	ratio	[ratio]	NA				no	no	no	no
Ala/Gly	16:81128206_G/T	16	81128206	NCBI build 37	16	81128206	G	T	-0.125	0.021	4.74e-09	8545	Nightingale Health (MS)	serum	(Teslovich et al. 2018)													[ratio]	[ratio]	ratio	ratio	ratio	[ratio]	NA				no	no	no	no
Ala/Gly	16:81128230_G/A_rs12444974	16	81128230	NCBI build 37	16	81128230	G	A	0.126	0.021	4.32e-09	8545	Nightingale Health (MS)	serum	(Teslovich et al. 2018)													[ratio]	[ratio]	ratio	ratio	ratio	[ratio]	NA				no	no	no	no
Ala/Gly	16:81128299_T/C_SNP16-79685800	16	81128299	NCBI build 37	16	81128299	T	C	-0.126	0.021	4.34e-09	8545	Nightingale Health (MS)	serum	(Teslovich et al. 2018)													[ratio]	[ratio]	ratio	ratio	ratio	[ratio]	NA				no	no	no	no
Ala/Gly	16:81128360_A/C	16	81128360	NCBI build 37	16	81128360	A	C	-0.126	0.021	4.35e-09	8545	Nightingale Health (MS)	serum	(Teslovich et al. 2018)													[ratio]	[ratio]	ratio	ratio	ratio	[ratio]	NA				no	no	no	no
Ala/Gly	16:81128395_A/T	16	81128395	NCBI build 37	16	81128395	A	T	0.156	0.025	7.14e-10	8545	Nightingale Health (MS)	serum	(Teslovich et al. 2018)													[ratio]	[ratio]	ratio	ratio	ratio	[ratio]	NA				no	no	no	no
Ala/Gly	16:81128405_G/A	16	81128405	NCBI build 37	16	81128405	G	A	-0.126	0.021	4.38e-09	8545	Nightingale Health (MS)	serum	(Teslovich et al. 2018)													[ratio]	[ratio]	ratio	ratio	ratio	[ratio]	NA				no	no	no	no
Ala/Gly	16:81128518_C/T	16	81128518	NCBI build 37	16	81128518	C	T	-0.126	0.021	4.43e-09	8545	Nightingale Health (MS)	serum	(Teslovich et al. 2018)													[ratio]	[ratio]	ratio	ratio	ratio	[ratio]	NA				no	no	no	no
Ala/Gly	16:81129116_T/G	16	81129116	NCBI build 37	16	81129116	T	G	-0.126	0.021	4.47e-09	8545	Nightingale Health (MS)	serum	(Teslovich et al. 2018)													[ratio]	[ratio]	ratio	ratio	ratio	[ratio]	NA				no	no	no	no
Ala/Gly	16:81129208_C/T	16	81129208	NCBI build 37	16	81129208	C	T	-0.124	0.021	6.59e-09	8545	Nightingale Health (MS)	serum	(Teslovich et al. 2018)													[ratio]	[ratio]	ratio	ratio	ratio	[ratio]	NA				no	no	no	no
Ala/Gly	16:81129416_G/A	16	81129416	NCBI build 37	16	81129416	G	A	-0.155	0.025	8.81e-10	8545	Nightingale Health (MS)	serum	(Teslovich et al. 2018)													[ratio]	[ratio]	ratio	ratio	ratio	[ratio]	NA				no	no	no	no
Ala/Gly	16:81129495_C/A	16	81129495	NCBI build 37	16	81129495	C	A	-0.153	0.025	1.4e-09	8545	Nightingale Health (MS)	serum	(Teslovich et al. 2018)													[ratio]	[ratio]	ratio	ratio	ratio	[ratio]	NA				no	no	no	no
Ala/Gly	16:81129585_T/TC	16	81129585	NCBI build 37	16	81129585	T	TC	0.156	0.025	8.5e-10	8545	Nightingale Health (MS)	serum	(Teslovich et al. 2018)													[ratio]	[ratio]	ratio	ratio	ratio	[ratio]	NA				no	no	no	no
Ala/Gly	16:81130494_A/G	16	81130494	NCBI build 37	16	81130494	A	G	-0.156	0.025	8.72e-10	8545	Nightingale Health (MS)	serum	(Teslovich et al. 2018)													[ratio]	[ratio]	ratio	ratio	ratio	[ratio]	NA				no	no	no	no
Ala/Gly	16:81131345_C/G	16	81131345	NCBI build 37	16	81131345	C	G	0.153	0.025	1.77e-09	8545	Nightingale Health (MS)	serum	(Teslovich et al. 2018)													[ratio]	[ratio]	ratio	ratio	ratio	[ratio]	NA				no	no	no	no
Ala/Gly	16:81132493_C/T	16	81132493	NCBI build 37	16	81132493	C	T	0.12	0.019	6.67e-10	8545	Nightingale Health (MS)	serum	(Teslovich et al. 2018)													[ratio]	[ratio]	ratio	ratio	ratio	[ratio]	NA				no	yes	yes	no
Ala/Gly	16:81135856_A/G	16	81135856	NCBI build 37	16	81135856	A	G	-0.153	0.024	3.89e-10	8545	Nightingale Health (MS)	serum	(Teslovich et al. 2018)													[ratio]	[ratio]	ratio	ratio	ratio	[ratio]	NA				no	no	no	no
Ala/Gly	16:81137042_T/C	16	81137042	NCBI build 37	16	81137042	T	C	0.143	0.025	1.08e-08	8545	Nightingale Health (MS)	serum	(Teslovich et al. 2018)													[ratio]	[ratio]	ratio	ratio	ratio	[ratio]	NA				no	no	no	no
Ala/Gly	16:81137241_G/A	16	81137241	NCBI build 37	16	81137241	G	A	0.155	0.025	1.1e-09	8545	Nightingale Health (MS)	serum	(Teslovich et al. 2018)													[ratio]	[ratio]	ratio	ratio	ratio	[ratio]	NA				no	no	no	no
Ala/Gly	16:81138065_C/G	16	81138065	NCBI build 37	16	81138065	C	G	-0.153	0.024	3.99e-10	8545	Nightingale Health (MS)	serum	(Teslovich et al. 2018)													[ratio]	[ratio]	ratio	ratio	ratio	[ratio]	NA				no	no	no	no
Ala/Gly	16:81138073_G/C	16	81138073	NCBI build 37	16	81138073	G	C	-0.153	0.024	3.83e-10	8545	Nightingale Health (MS)	serum	(Teslovich et al. 2018)													[ratio]	[ratio]	ratio	ratio	ratio	[ratio]	NA				no	no	no	no
Ala/Gly	16:81138202_G/T	16	81138202	NCBI build 37	16	81138202	G	T	0.154	0.026	1.63e-09	8545	Nightingale Health (MS)	serum	(Teslovich et al. 2018)													[ratio]	[ratio]	ratio	ratio	ratio	[ratio]	NA				no	no	no	no
Ala/Gly	16:81138358_T/C	16	81138358	NCBI build 37	16	81138358	T	C	-0.155	0.025	1.25e-09	8545	Nightingale Health (MS)	serum	(Teslovich et al. 2018)													[ratio]	[ratio]	ratio	ratio	ratio	[ratio]	NA				no	no	no	no
Ala/Gly	16:81139640_A/G	16	81139640	NCBI build 37	16	81139640	A	G	-0.155	0.025	1.23e-09	8545	Nightingale Health (MS)	serum	(Teslovich et al. 2018)													[ratio]	[ratio]	ratio	ratio	ratio	[ratio]	NA				no	no	no	no
Ala/Gly	16:81140144_A/G	16	81140144	NCBI build 37	16	81140144	A	G	-0.152	0.024	4.24e-10	8545	Nightingale Health (MS)	serum	(Teslovich et al. 2018)													[ratio]	[ratio]	ratio	ratio	ratio	[ratio]	NA				no	no	no	no
Ala/Gly	16:81140155_T/C	16	81140155	NCBI build 37	16	81140155	T	C	-0.152	0.024	4.24e-10	8545	Nightingale Health (MS)	serum	(Teslovich et al. 2018)													[ratio]	[ratio]	ratio	ratio	ratio	[ratio]	NA				no	no	no	no
Ala/Gly	16:81141556_G/A	16	81141556	NCBI build 37	16	81141556	G	A	-0.14	0.023	1.21e-09	8545	Nightingale Health (MS)	serum	(Teslovich et al. 2018)													[ratio]	[ratio]	ratio	ratio	ratio	[ratio]	NA				no	no	no	no
Ala/Gly	16:81143431_CGT/C	16	81143431	NCBI build 37	16	81143431	CGT	C	0.156	0.026	1.05e-09	8545	Nightingale Health (MS)	serum	(Teslovich et al. 2018)													[ratio]	[ratio]	ratio	ratio	ratio	[ratio]	NA				no	no	no	no
Ala/Gly	16:81143638_G/A	16	81143638	NCBI build 37	16	81143638	G	A	-0.147	0.024	1.29e-09	8545	Nightingale Health (MS)	serum	(Teslovich et al. 2018)													[ratio]	[ratio]	ratio	ratio	ratio	[ratio]	NA				no	no	no	no
Ala/Gly	16:81143675_C/A	16	81143675	NCBI build 37	16	81143675	C	A	0.154	0.025	1.4e-09	8545	Nightingale Health (MS)	serum	(Teslovich et al. 2018)													[ratio]	[ratio]	ratio	ratio	ratio	[ratio]	NA				no	no	no	no
Ala/Gly	16:81150559_A/G_rs11647428	16	81150559	NCBI build 37	16	81150559	A	G	-0.087	0.016	3.04e-08	8545	Nightingale Health (MS)	serum	(Teslovich et al. 2018)													[ratio]	[ratio]	ratio	ratio	ratio	[ratio]	NA				no	no	no	no
Ala/Gly	16:81151536_C/T	16	81151536	NCBI build 37	16	81151536	C	T	-0.094	0.016	2.88e-09	8545	Nightingale Health (MS)	serum	(Teslovich et al. 2018)													[ratio]	[ratio]	ratio	ratio	ratio	[ratio]	NA				no	no	no	no
Ala/Gly	16:81152752_G/A	16	81152752	NCBI build 37	16	81152752	G	A	-0.096	0.016	1.48e-09	8545	Nightingale Health (MS)	serum	(Teslovich et al. 2018)													[ratio]	[ratio]	ratio	ratio	ratio	[ratio]	NA				no	yes	yes	no
Ala/Gly	16:81153563_G/C	16	81153563	NCBI build 37	16	81153563	G	C	-0.091	0.016	9.9e-09	8545	Nightingale Health (MS)	serum	(Teslovich et al. 2018)													[ratio]	[ratio]	ratio	ratio	ratio	[ratio]	NA				no	no	no	no
Ala/Gly	16:81169427_T/G	16	81169427	NCBI build 37	16	81169427	T	G	0.122	0.016	4.45e-14	8545	Nightingale Health (MS)	serum	(Teslovich et al. 2018)													[ratio]	[ratio]	ratio	ratio	ratio	[ratio]	NA				no	no	no	no
Ala/Gly	16:81169556_T/C_SNP16-79727057	16	81169556	NCBI build 37	16	81169556	T	C	-0.107	0.016	1.55e-11	8545	Nightingale Health (MS)	serum	(Teslovich et al. 2018)													[ratio]	[ratio]	ratio	ratio	ratio	[ratio]	NA				no	no	no	no
Ala/Gly	16:81169955_G/C_SNP16-79727456	16	81169955	NCBI build 37	16	81169955	G	C	-0.103	0.016	6.64e-11	8545	Nightingale Health (MS)	serum	(Teslovich et al. 2018)													[ratio]	[ratio]	ratio	ratio	ratio	[ratio]	NA				no	no	no	no
Ala/Gly	16:81170184_G/A_SNP16-79727685	16	81170184	NCBI build 37	16	81170184	G	A	-0.109	0.016	2.72e-11	8545	Nightingale Health (MS)	serum	(Teslovich et al. 2018)													[ratio]	[ratio]	ratio	ratio	ratio	[ratio]	NA				no	no	no	no
Ala/Gly	16:81170299_A/G_rs7204299	16	81170299	NCBI build 37	16	81170299	A	G	-0.109	0.016	2.05e-11	8545	Nightingale Health (MS)	serum	(Teslovich et al. 2018)													[ratio]	[ratio]	ratio	ratio	ratio	[ratio]	NA				no	no	no	no
Ala/Gly	16:81170741_G/A_rs11863750	16	81170741	NCBI build 37	16	81170741	G	A	0.113	0.019	1.18e-09	8545	Nightingale Health (MS)	serum	(Teslovich et al. 2018)													[ratio]	[ratio]	ratio	ratio	ratio	[ratio]	NA				no	no	no	no
Ala/Gly	16:81171475_C/T_SNP16-79728976	16	81171475	NCBI build 37	16	81171475	C	T	0.106	0.018	3.96e-09	8545	Nightingale Health (MS)	serum	(Teslovich et al. 2018)													[ratio]	[ratio]	ratio	ratio	ratio	[ratio]	NA				no	no	no	no
Ala/Gly	16:81171635_C/T_rs16954755	16	81171635	NCBI build 37	16	81171635	C	T	0.106	0.019	2.91e-08	8545	Nightingale Health (MS)	serum	(Teslovich et al. 2018)													[ratio]	[ratio]	ratio	ratio	ratio	[ratio]	NA				no	no	no	no
Ala/Gly	16:81172687_G/A_SNP16-79730188	16	81172687	NCBI build 37	16	81172687	G	A	0.108	0.019	1.71e-08	8545	Nightingale Health (MS)	serum	(Teslovich et al. 2018)													[ratio]	[ratio]	ratio	ratio	ratio	[ratio]	NA				no	no	no	no
Ala/Gly	16:81192025_G/C	16	81192025	NCBI build 37	16	81192025	G	C	-0.098	0.017	3.2e-09	8545	Nightingale Health (MS)	serum	(Teslovich et al. 2018)													[ratio]	[ratio]	ratio	ratio	ratio	[ratio]	NA				no	no	no	no
Ala/His	2:27354419_C/T_rs11695641	2	27354419	NCBI build 37	2	27354419	C	T	-0.112	0.019	3.74e-09	8545	Nightingale Health (MS)	serum	(Teslovich et al. 2018)													[ratio]	[ratio]	ratio	ratio	ratio	[ratio]	NA				no	no	no	no
Ala/His	2:27493045_T/G_SNP2-27346549	2	27493045	NCBI build 37	2	27493045	T	G	-0.103	0.018	1.35e-08	8545	Nightingale Health (MS)	serum	(Teslovich et al. 2018)													[ratio]	[ratio]	ratio	ratio	ratio	[ratio]	NA				no	no	no	no
Ala/His	2:27548038_A/C	2	27548038	NCBI build 37	2	27548038	A	C	-0.119	0.016	2.43e-14	8545	Nightingale Health (MS)	serum	(Teslovich et al. 2018)													[ratio]	[ratio]	ratio	ratio	ratio	[ratio]	NA				no	no	no	no
Ala/His	2:27550967_A/G_exm-rs1049817	2	27550967	NCBI build 37	2	27550967	A	G	-0.121	0.016	7.27e-15	8545	Nightingale Health (MS)	serum	(Teslovich et al. 2018)													[ratio]	[ratio]	ratio	ratio	ratio	[ratio]	NA				no	no	no	no
Ala/His	2:27556721_G/A	2	27556721	NCBI build 37	2	27556721	G	A	-0.123	0.016	2.36e-15	8545	Nightingale Health (MS)	serum	(Teslovich et al. 2018)													[ratio]	[ratio]	ratio	ratio	ratio	[ratio]	NA				no	no	no	no
Ala/His	2:27558252_A/G_rs11684134	2	27558252	NCBI build 37	2	27558252	A	G	-0.116	0.016	1.05e-13	8545	Nightingale Health (MS)	serum	(Teslovich et al. 2018)													[ratio]	[ratio]	ratio	ratio	ratio	[ratio]	NA				no	no	no	no
Ala/His	2:27566520_T/A	2	27566520	NCBI build 37	2	27566520	T	A	-0.1	0.016	1.1e-09	8545	Nightingale Health (MS)	serum	(Teslovich et al. 2018)													[ratio]	[ratio]	ratio	ratio	ratio	[ratio]	NA				no	no	no	no
Ala/His	2:27566989_T/C	2	27566989	NCBI build 37	2	27566989	T	C	-0.123	0.016	3.81e-15	8545	Nightingale Health (MS)	serum	(Teslovich et al. 2018)													[ratio]	[ratio]	ratio	ratio	ratio	[ratio]	NA				no	no	no	no
Ala/His	2:27567407_G/T_SNP2-27420911	2	27567407	NCBI build 37	2	27567407	G	T	-0.122	0.016	5.82e-15	8545	Nightingale Health (MS)	serum	(Teslovich et al. 2018)													[ratio]	[ratio]	ratio	ratio	ratio	[ratio]	NA				no	no	no	no
Ala/His	2:27567987_C/CA	2	27567987	NCBI build 37	2	27567987	C	CA	-0.117	0.016	9.82e-14	8545	Nightingale Health (MS)	serum	(Teslovich et al. 2018)													[ratio]	[ratio]	ratio	ratio	ratio	[ratio]	NA				no	no	no	no
Ala/His	2:27568565_T/C_rs10205219	2	27568565	NCBI build 37	2	27568565	T	C	-0.121	0.016	7.27e-15	8545	Nightingale Health (MS)	serum	(Teslovich et al. 2018)													[ratio]	[ratio]	ratio	ratio	ratio	[ratio]	NA				no	no	no	no
Ala/His	2:27568871_T/C	2	27568871	NCBI build 37	2	27568871	T	C	-0.123	0.016	2.45e-15	8545	Nightingale Health (MS)	serum	(Teslovich et al. 2018)													[ratio]	[ratio]	ratio	ratio	ratio	[ratio]	NA				no	no	no	no
Ala/His	2:27571848_C/A	2	27571848	NCBI build 37	2	27571848	C	A	-0.121	0.016	8.92e-15	8545	Nightingale Health (MS)	serum	(Teslovich et al. 2018)													[ratio]	[ratio]	ratio	ratio	ratio	[ratio]	NA				no	no	no	no
Ala/His	2:27572003_CTGATT/C	2	27572003	NCBI build 37	2	27572003	CTGATT	C	-0.125	0.016	2.81e-15	8545	Nightingale Health (MS)	serum	(Teslovich et al. 2018)													[ratio]	[ratio]	ratio	ratio	ratio	[ratio]	NA				no	no	no	no
Ala/His	2:27573503_C/CA	2	27573503	NCBI build 37	2	27573503	C	CA	-0.121	0.016	7.59e-15	8545	Nightingale Health (MS)	serum	(Teslovich et al. 2018)													[ratio]	[ratio]	ratio	ratio	ratio	[ratio]	NA				no	no	no	no
Ala/His	2:27574159_T/C	2	27574159	NCBI build 37	2	27574159	T	C	-0.104	0.016	2e-10	8545	Nightingale Health (MS)	serum	(Teslovich et al. 2018)													[ratio]	[ratio]	ratio	ratio	ratio	[ratio]	NA				no	no	no	no
Ala/His	2:27574953_T/C_rs4665969	2	27574953	NCBI build 37	2	27574953	T	C	-0.122	0.016	5.82e-15	8545	Nightingale Health (MS)	serum	(Teslovich et al. 2018)													[ratio]	[ratio]	ratio	ratio	ratio	[ratio]	NA				no	no	no	no
Ala/His	2:27579231_T/C_SNP2-27432735	2	27579231	NCBI build 37	2	27579231	T	C	-0.122	0.016	6.53e-15	8545	Nightingale Health (MS)	serum	(Teslovich et al. 2018)													[ratio]	[ratio]	ratio	ratio	ratio	[ratio]	NA				no	no	no	no
Ala/His	2:27583273_A/G_rs6716894	2	27583273	NCBI build 37	2	27583273	A	G	-0.11	0.016	2.17e-12	8545	Nightingale Health (MS)	serum	(Teslovich et al. 2018)													[ratio]	[ratio]	ratio	ratio	ratio	[ratio]	NA				no	no	no	no
Ala/His	2:27584666_A/G_rs7586601	2	27584666	NCBI build 37	2	27584666	A	G	-0.123	0.016	2.97e-15	8545	Nightingale Health (MS)	serum	(Teslovich et al. 2018)													[ratio]	[ratio]	ratio	ratio	ratio	[ratio]	NA				no	no	no	no
Ala/His	2:27585385_T/TA	2	27585385	NCBI build 37	2	27585385	T	TA	-0.126	0.016	1.72e-15	8545	Nightingale Health (MS)	serum	(Teslovich et al. 2018)													[ratio]	[ratio]	ratio	ratio	ratio	[ratio]	NA				no	no	no	no
Ala/His	2:27586155_A/C	2	27586155	NCBI build 37	2	27586155	A	C	-0.106	0.016	1.26e-11	8545	Nightingale Health (MS)	serum	(Teslovich et al. 2018)													[ratio]	[ratio]	ratio	ratio	ratio	[ratio]	NA				no	no	no	no
Ala/His	2:27589810_T/C_rs2280737	2	27589810	NCBI build 37	2	27589810	T	C	-0.11	0.016	2.38e-12	8545	Nightingale Health (MS)	serum	(Teslovich et al. 2018)													[ratio]	[ratio]	ratio	ratio	ratio	[ratio]	NA				no	no	no	no
Ala/His	2:27592423_C/T_rs7602534	2	27592423	NCBI build 37	2	27592423	C	T	-0.104	0.016	2.91e-11	8545	Nightingale Health (MS)	serum	(Teslovich et al. 2018)													[ratio]	[ratio]	ratio	ratio	ratio	[ratio]	NA				no	no	no	no
Ala/His	2:27595756_G/C	2	27595756	NCBI build 37	2	27595756	G	C	-0.104	0.016	2.97e-11	8545	Nightingale Health (MS)	serum	(Teslovich et al. 2018)													[ratio]	[ratio]	ratio	ratio	ratio	[ratio]	NA				no	no	no	no
Ala/His	2:27596395_C/A	2	27596395	NCBI build 37	2	27596395	C	A	-0.104	0.016	3.22e-11	8545	Nightingale Health (MS)	serum	(Teslovich et al. 2018)													[ratio]	[ratio]	ratio	ratio	ratio	[ratio]	NA				no	no	no	no
Ala/His	2:27597805_CTT/C	2	27597805	NCBI build 37	2	27597805	CTT	C	-0.105	0.016	2.82e-11	8545	Nightingale Health (MS)	serum	(Teslovich et al. 2018)													[ratio]	[ratio]	ratio	ratio	ratio	[ratio]	NA				no	no	no	no
Ala/His	2:27598097_T/C	2	27598097	NCBI build 37	2	27598097	T	C	-0.159	0.016	7e-24	8545	Nightingale Health (MS)	serum	(Teslovich et al. 2018)													[ratio]	[ratio]	ratio	ratio	ratio	[ratio]	NA				no	no	no	no
Ala/His	2:27599132_G/A_rs12475426	2	27599132	NCBI build 37	2	27599132	G	A	-0.105	0.016	2.28e-11	8545	Nightingale Health (MS)	serum	(Teslovich et al. 2018)													[ratio]	[ratio]	ratio	ratio	ratio	[ratio]	NA				no	no	no	no
Ala/His	2:27599875_T/G_SNP2-27453379	2	27599875	NCBI build 37	2	27599875	T	G	-0.104	0.016	3.97e-11	8545	Nightingale Health (MS)	serum	(Teslovich et al. 2018)													[ratio]	[ratio]	ratio	ratio	ratio	[ratio]	NA				no	no	no	no
Ala/His	2:27600239_G/A_rs13472	2	27600239	NCBI build 37	2	27600239	G	A	-0.104	0.016	2.92e-11	8545	Nightingale Health (MS)	serum	(Teslovich et al. 2018)													[ratio]	[ratio]	ratio	ratio	ratio	[ratio]	NA				no	no	no	no
Ala/His	2:27604279_A/G_rs4582	2	27604279	NCBI build 37	2	27604279	A	G	-0.104	0.016	3.15e-11	8545	Nightingale Health (MS)	serum	(Teslovich et al. 2018)													[ratio]	[ratio]	ratio	ratio	ratio	[ratio]	NA				no	no	no	no
Ala/His	2:27605762_G/A	2	27605762	NCBI build 37	2	27605762	G	A	-0.103	0.016	5.4e-11	8545	Nightingale Health (MS)	serum	(Teslovich et al. 2018)													[ratio]	[ratio]	ratio	ratio	ratio	[ratio]	NA				no	no	no	no
Ala/His	2:27605983_G/A	2	27605983	NCBI build 37	2	27605983	G	A	0.088	0.016	1.68e-08	8545	Nightingale Health (MS)	serum	(Teslovich et al. 2018)													[ratio]	[ratio]	ratio	ratio	ratio	[ratio]	NA				no	no	no	no
Ala/His	2:27608115_C/T	2	27608115	NCBI build 37	2	27608115	C	T	-0.104	0.016	2.92e-11	8545	Nightingale Health (MS)	serum	(Teslovich et al. 2018)													[ratio]	[ratio]	ratio	ratio	ratio	[ratio]	NA				no	no	no	no
Ala/His	2:27610917_A/G	2	27610917	NCBI build 37	2	27610917	A	G	-0.104	0.016	4.58e-11	8545	Nightingale Health (MS)	serum	(Teslovich et al. 2018)													[ratio]	[ratio]	ratio	ratio	ratio	[ratio]	NA				no	no	no	no
Ala/His	2:27611469_A/G	2	27611469	NCBI build 37	2	27611469	A	G	-0.105	0.016	2.56e-11	8545	Nightingale Health (MS)	serum	(Teslovich et al. 2018)													[ratio]	[ratio]	ratio	ratio	ratio	[ratio]	NA				no	no	no	no
Ala/His	2:27613031_C/A	2	27613031	NCBI build 37	2	27613031	C	A	-0.104	0.016	3.15e-11	8545	Nightingale Health (MS)	serum	(Teslovich et al. 2018)													[ratio]	[ratio]	ratio	ratio	ratio	[ratio]	NA				no	no	no	no
Ala/His	2:27614449_G/A	2	27614449	NCBI build 37	2	27614449	G	A	-0.101	0.016	1.45e-10	8545	Nightingale Health (MS)	serum	(Teslovich et al. 2018)													[ratio]	[ratio]	ratio	ratio	ratio	[ratio]	NA				no	no	no	no
Ala/His	2:27615294_C/T	2	27615294	NCBI build 37	2	27615294	C	T	-0.104	0.016	3.08e-11	8545	Nightingale Health (MS)	serum	(Teslovich et al. 2018)													[ratio]	[ratio]	ratio	ratio	ratio	[ratio]	NA				no	no	no	no
Ala/His	2:27615389_C/T	2	27615389	NCBI build 37	2	27615389	C	T	-0.104	0.016	3.02e-11	8545	Nightingale Health (MS)	serum	(Teslovich et al. 2018)													[ratio]	[ratio]	ratio	ratio	ratio	[ratio]	NA				no	no	no	no
Ala/His	2:27616790_T/C	2	27616790	NCBI build 37	2	27616790	T	C	-0.104	0.016	3.09e-11	8545	Nightingale Health (MS)	serum	(Teslovich et al. 2018)													[ratio]	[ratio]	ratio	ratio	ratio	[ratio]	NA				no	no	no	no
Ala/His	2:27618012_CACT/C	2	27618012	NCBI build 37	2	27618012	CACT	C	-0.104	0.016	4.72e-11	8545	Nightingale Health (MS)	serum	(Teslovich et al. 2018)													[ratio]	[ratio]	ratio	ratio	ratio	[ratio]	NA				no	no	no	no
Ala/His	2:27619049_C/G	2	27619049	NCBI build 37	2	27619049	C	G	-0.109	0.016	2.56e-12	8545	Nightingale Health (MS)	serum	(Teslovich et al. 2018)													[ratio]	[ratio]	ratio	ratio	ratio	[ratio]	NA				no	no	no	no
Ala/His	2:27620181_AGAA/A	2	27620181	NCBI build 37	2	27620181	AGAA	A	-0.101	0.016	1.39e-10	8545	Nightingale Health (MS)	serum	(Teslovich et al. 2018)													[ratio]	[ratio]	ratio	ratio	ratio	[ratio]	NA				no	no	no	no
Ala/His	2:27620827_A/G	2	27620827	NCBI build 37	2	27620827	A	G	-0.104	0.016	3.26e-11	8545	Nightingale Health (MS)	serum	(Teslovich et al. 2018)													[ratio]	[ratio]	ratio	ratio	ratio	[ratio]	NA				no	no	no	no
Ala/His	2:27624996_GAA/G	2	27624996	NCBI build 37	2	27624996	GAA	G	-0.104	0.016	3.9e-11	8545	Nightingale Health (MS)	serum	(Teslovich et al. 2018)													[ratio]	[ratio]	ratio	ratio	ratio	[ratio]	NA				no	no	no	no
Ala/His	2:27625661_A/G	2	27625661	NCBI build 37	2	27625661	A	G	-0.111	0.016	1.35e-12	8545	Nightingale Health (MS)	serum	(Teslovich et al. 2018)													[ratio]	[ratio]	ratio	ratio	ratio	[ratio]	NA				no	no	no	no
Ala/His	2:27626017_A/T	2	27626017	NCBI build 37	2	27626017	A	T	-0.105	0.016	2.57e-11	8545	Nightingale Health (MS)	serum	(Teslovich et al. 2018)													[ratio]	[ratio]	ratio	ratio	ratio	[ratio]	NA				no	no	no	no
Ala/His	2:27626945_A/T	2	27626945	NCBI build 37	2	27626945	A	T	-0.104	0.016	3.67e-11	8545	Nightingale Health (MS)	serum	(Teslovich et al. 2018)													[ratio]	[ratio]	ratio	ratio	ratio	[ratio]	NA				no	no	no	no
Ala/His	2:27627366_G/A	2	27627366	NCBI build 37	2	27627366	G	A	-0.105	0.016	2.63e-11	8545	Nightingale Health (MS)	serum	(Teslovich et al. 2018)													[ratio]	[ratio]	ratio	ratio	ratio	[ratio]	NA				no	no	no	no
Ala/His	2:27628635_A/G	2	27628635	NCBI build 37	2	27628635	A	G	-0.104	0.016	3.69e-11	8545	Nightingale Health (MS)	serum	(Teslovich et al. 2018)													[ratio]	[ratio]	ratio	ratio	ratio	[ratio]	NA				no	no	no	no
Ala/His	2:27631191_C/T	2	27631191	NCBI build 37	2	27631191	C	T	-0.104	0.016	2.86e-11	8545	Nightingale Health (MS)	serum	(Teslovich et al. 2018)													[ratio]	[ratio]	ratio	ratio	ratio	[ratio]	NA				no	no	no	no
Ala/His	2:27631474_CTGAT/C	2	27631474	NCBI build 37	2	27631474	CTGAT	C	-0.104	0.016	3.44e-11	8545	Nightingale Health (MS)	serum	(Teslovich et al. 2018)													[ratio]	[ratio]	ratio	ratio	ratio	[ratio]	NA				no	no	no	no
Ala/His	2:27635463_A/G_rs1728918	2	27635463	NCBI build 37	2	27635463	A	G	-0.137	0.018	1.03e-13	8545	Nightingale Health (MS)	serum	(Teslovich et al. 2018)													[ratio]	[ratio]	ratio	ratio	ratio	[ratio]	NA				no	no	no	no
Ala/His	2:27635582_A/G_rs1060525	2	27635582	NCBI build 37	2	27635582	A	G	-0.104	0.016	2.96e-11	8545	Nightingale Health (MS)	serum	(Teslovich et al. 2018)													[ratio]	[ratio]	ratio	ratio	ratio	[ratio]	NA				no	no	no	no
Ala/His	2:27636474_A/G	2	27636474	NCBI build 37	2	27636474	A	G	-0.104	0.016	2.93e-11	8545	Nightingale Health (MS)	serum	(Teslovich et al. 2018)													[ratio]	[ratio]	ratio	ratio	ratio	[ratio]	NA				no	no	no	no
Ala/His	2:27637235_C/T	2	27637235	NCBI build 37	2	27637235	C	T	-0.104	0.016	2.87e-11	8545	Nightingale Health (MS)	serum	(Teslovich et al. 2018)													[ratio]	[ratio]	ratio	ratio	ratio	[ratio]	NA				no	no	no	no
Ala/His	2:27640325_A/G	2	27640325	NCBI build 37	2	27640325	A	G	-0.104	0.016	2.92e-11	8545	Nightingale Health (MS)	serum	(Teslovich et al. 2018)													[ratio]	[ratio]	ratio	ratio	ratio	[ratio]	NA				no	no	no	no
Ala/His	2:27640980_G/A	2	27640980	NCBI build 37	2	27640980	G	A	-0.104	0.016	3.14e-11	8545	Nightingale Health (MS)	serum	(Teslovich et al. 2018)													[ratio]	[ratio]	ratio	ratio	ratio	[ratio]	NA				no	no	no	no
Ala/His	2:27641522_C/T	2	27641522	NCBI build 37	2	27641522	C	T	-0.101	0.016	1.25e-10	8545	Nightingale Health (MS)	serum	(Teslovich et al. 2018)													[ratio]	[ratio]	ratio	ratio	ratio	[ratio]	NA				no	no	no	no
Ala/His	2:27643002_A/G	2	27643002	NCBI build 37	2	27643002	A	G	-0.104	0.016	2.85e-11	8545	Nightingale Health (MS)	serum	(Teslovich et al. 2018)													[ratio]	[ratio]	ratio	ratio	ratio	[ratio]	NA				no	no	no	no
Ala/His	2:27644464_A/C	2	27644464	NCBI build 37	2	27644464	A	C	-0.104	0.016	2.91e-11	8545	Nightingale Health (MS)	serum	(Teslovich et al. 2018)													[ratio]	[ratio]	ratio	ratio	ratio	[ratio]	NA				no	no	no	no
Ala/His	2:27646083_A/G	2	27646083	NCBI build 37	2	27646083	A	G	-0.105	0.016	4.97e-11	8545	Nightingale Health (MS)	serum	(Teslovich et al. 2018)													[ratio]	[ratio]	ratio	ratio	ratio	[ratio]	NA				no	no	no	no
Ala/His	2:27646770_C/T	2	27646770	NCBI build 37	2	27646770	C	T	-0.104	0.016	2.91e-11	8545	Nightingale Health (MS)	serum	(Teslovich et al. 2018)													[ratio]	[ratio]	ratio	ratio	ratio	[ratio]	NA				no	no	no	no
Ala/His	2:27647152_A/G	2	27647152	NCBI build 37	2	27647152	A	G	-0.104	0.016	2.93e-11	8545	Nightingale Health (MS)	serum	(Teslovich et al. 2018)													[ratio]	[ratio]	ratio	ratio	ratio	[ratio]	NA				no	no	no	no
Ala/His	2:27647576_C/T	2	27647576	NCBI build 37	2	27647576	C	T	-0.105	0.016	2.7e-11	8545	Nightingale Health (MS)	serum	(Teslovich et al. 2018)													[ratio]	[ratio]	ratio	ratio	ratio	[ratio]	NA				no	no	no	no
Ala/His	2:27648284_A/T	2	27648284	NCBI build 37	2	27648284	A	T	-0.105	0.016	2.85e-11	8545	Nightingale Health (MS)	serum	(Teslovich et al. 2018)													[ratio]	[ratio]	ratio	ratio	ratio	[ratio]	NA				no	no	no	no
Ala/His	2:27648590_A/G	2	27648590	NCBI build 37	2	27648590	A	G	-0.104	0.016	2.9e-11	8545	Nightingale Health (MS)	serum	(Teslovich et al. 2018)													[ratio]	[ratio]	ratio	ratio	ratio	[ratio]	NA				no	no	no	no
Ala/His	2:27648726_T/C_SNP2-27502230	2	27648726	NCBI build 37	2	27648726	T	C	-0.109	0.016	2.29e-12	8545	Nightingale Health (MS)	serum	(Teslovich et al. 2018)													[ratio]	[ratio]	ratio	ratio	ratio	[ratio]	NA				no	no	no	no
Ala/His	2:27649375_A/G	2	27649375	NCBI build 37	2	27649375	A	G	-0.105	0.016	2e-11	8545	Nightingale Health (MS)	serum	(Teslovich et al. 2018)													[ratio]	[ratio]	ratio	ratio	ratio	[ratio]	NA				no	no	no	no
Ala/His	2:27649526_ACT/A	2	27649526	NCBI build 37	2	27649526	ACT	A	-0.105	0.016	2.13e-11	8545	Nightingale Health (MS)	serum	(Teslovich et al. 2018)													[ratio]	[ratio]	ratio	ratio	ratio	[ratio]	NA				no	no	no	no
Ala/His	2:27649929_T/G	2	27649929	NCBI build 37	2	27649929	T	G	-0.113	0.016	5.06e-13	8545	Nightingale Health (MS)	serum	(Teslovich et al. 2018)													[ratio]	[ratio]	ratio	ratio	ratio	[ratio]	NA				no	no	no	no
Ala/His	2:27651054_A/T	2	27651054	NCBI build 37	2	27651054	A	T	-0.103	0.016	4.4e-11	8545	Nightingale Health (MS)	serum	(Teslovich et al. 2018)													[ratio]	[ratio]	ratio	ratio	ratio	[ratio]	NA				no	no	no	no
Ala/His	2:27651375_C/T	2	27651375	NCBI build 37	2	27651375	C	T	-0.108	0.016	3.98e-12	8545	Nightingale Health (MS)	serum	(Teslovich et al. 2018)													[ratio]	[ratio]	ratio	ratio	ratio	[ratio]	NA				no	no	no	no
Ala/His	2:27651693_T/C	2	27651693	NCBI build 37	2	27651693	T	C	-0.102	0.016	8.61e-11	8545	Nightingale Health (MS)	serum	(Teslovich et al. 2018)													[ratio]	[ratio]	ratio	ratio	ratio	[ratio]	NA				no	no	no	no
Ala/His	2:27652153_G/T_SNP2-27505657	2	27652153	NCBI build 37	2	27652153	G	T	-0.104	0.016	3.68e-11	8545	Nightingale Health (MS)	serum	(Teslovich et al. 2018)													[ratio]	[ratio]	ratio	ratio	ratio	[ratio]	NA				no	no	no	no
Ala/His	2:27652396_C/CGAG	2	27652396	NCBI build 37	2	27652396	C	CGAG	-0.105	0.016	2.79e-11	8545	Nightingale Health (MS)	serum	(Teslovich et al. 2018)													[ratio]	[ratio]	ratio	ratio	ratio	[ratio]	NA				no	no	no	no
Ala/His	2:27652398_A/AGGG	2	27652398	NCBI build 37	2	27652398	A	AGGG	-0.103	0.016	6.6e-11	8545	Nightingale Health (MS)	serum	(Teslovich et al. 2018)													[ratio]	[ratio]	ratio	ratio	ratio	[ratio]	NA				no	no	no	no
Ala/His	2:27655447_T/G	2	27655447	NCBI build 37	2	27655447	T	G	-0.106	0.016	1.67e-11	8545	Nightingale Health (MS)	serum	(Teslovich et al. 2018)													[ratio]	[ratio]	ratio	ratio	ratio	[ratio]	NA				no	no	no	no
Ala/His	2:27656036_A/G	2	27656036	NCBI build 37	2	27656036	A	G	-0.105	0.016	1.73e-11	8545	Nightingale Health (MS)	serum	(Teslovich et al. 2018)													[ratio]	[ratio]	ratio	ratio	ratio	[ratio]	NA				no	no	no	no
Ala/His	2:27656822_G/GA	2	27656822	NCBI build 37	2	27656822	G	GA	-0.112	0.016	8.59e-13	8545	Nightingale Health (MS)	serum	(Teslovich et al. 2018)													[ratio]	[ratio]	ratio	ratio	ratio	[ratio]	NA				no	no	no	no
Ala/His	2:27656823_A/AC	2	27656823	NCBI build 37	2	27656823	A	AC	-0.11	0.016	5.16e-12	8545	Nightingale Health (MS)	serum	(Teslovich et al. 2018)													[ratio]	[ratio]	ratio	ratio	ratio	[ratio]	NA				no	no	no	no
Ala/His	2:27657167_T/C	2	27657167	NCBI build 37	2	27657167	T	C	-0.105	0.016	1.72e-11	8545	Nightingale Health (MS)	serum	(Teslovich et al. 2018)													[ratio]	[ratio]	ratio	ratio	ratio	[ratio]	NA				no	no	no	no
Ala/His	2:27659491_T/C	2	27659491	NCBI build 37	2	27659491	T	C	-0.105	0.016	2.09e-11	8545	Nightingale Health (MS)	serum	(Teslovich et al. 2018)													[ratio]	[ratio]	ratio	ratio	ratio	[ratio]	NA				no	no	no	no
Ala/His	2:27661020_T/C	2	27661020	NCBI build 37	2	27661020	T	C	-0.105	0.016	2.26e-11	8545	Nightingale Health (MS)	serum	(Teslovich et al. 2018)													[ratio]	[ratio]	ratio	ratio	ratio	[ratio]	NA				no	no	no	no
Ala/His	2:27661114_AG/A	2	27661114	NCBI build 37	2	27661114	AG	A	-0.106	0.016	1.77e-11	8545	Nightingale Health (MS)	serum	(Teslovich et al. 2018)													[ratio]	[ratio]	ratio	ratio	ratio	[ratio]	NA				no	no	no	no
Ala/His	2:27663215_T/A	2	27663215	NCBI build 37	2	27663215	T	A	-0.105	0.016	2.11e-11	8545	Nightingale Health (MS)	serum	(Teslovich et al. 2018)													[ratio]	[ratio]	ratio	ratio	ratio	[ratio]	NA				no	no	no	no
Ala/His	2:27663416_G/T_rs1260342	2	27663416	NCBI build 37	2	27663416	G	T	-0.105	0.016	2.12e-11	8545	Nightingale Health (MS)	serum	(Teslovich et al. 2018)													[ratio]	[ratio]	ratio	ratio	ratio	[ratio]	NA				no	no	no	no
Ala/His	2:27665361_C/G	2	27665361	NCBI build 37	2	27665361	C	G	-0.103	0.016	5.69e-11	8545	Nightingale Health (MS)	serum	(Teslovich et al. 2018)													[ratio]	[ratio]	ratio	ratio	ratio	[ratio]	NA				no	no	no	no
Ala/His	2:27667297_A/G_rs4803	2	27667297	NCBI build 37	2	27667297	A	G	-0.105	0.016	2.21e-11	8545	Nightingale Health (MS)	serum	(Teslovich et al. 2018)													[ratio]	[ratio]	ratio	ratio	ratio	[ratio]	NA				no	no	no	no
Ala/His	2:27667520_T/TTTTG	2	27667520	NCBI build 37	2	27667520	T	TTTTG	-0.114	0.016	2.93e-13	8545	Nightingale Health (MS)	serum	(Teslovich et al. 2018)													[ratio]	[ratio]	ratio	ratio	ratio	[ratio]	NA				no	no	no	no
Ala/His	2:27669341_AT/A	2	27669341	NCBI build 37	2	27669341	AT	A	-0.106	0.016	2.36e-11	8545	Nightingale Health (MS)	serum	(Teslovich et al. 2018)													[ratio]	[ratio]	ratio	ratio	ratio	[ratio]	NA				no	no	no	no
Ala/His	2:27670307_G/A_rs11126999	2	27670307	NCBI build 37	2	27670307	G	A	-0.105	0.016	2.17e-11	8545	Nightingale Health (MS)	serum	(Teslovich et al. 2018)													[ratio]	[ratio]	ratio	ratio	ratio	[ratio]	NA				no	no	no	no
Ala/His	2:27671255_T/C	2	27671255	NCBI build 37	2	27671255	T	C	-0.105	0.016	2.39e-11	8545	Nightingale Health (MS)	serum	(Teslovich et al. 2018)													[ratio]	[ratio]	ratio	ratio	ratio	[ratio]	NA				no	no	no	no
Ala/His	2:27671257_C/T	2	27671257	NCBI build 37	2	27671257	C	T	-0.105	0.016	2.16e-11	8545	Nightingale Health (MS)	serum	(Teslovich et al. 2018)													[ratio]	[ratio]	ratio	ratio	ratio	[ratio]	NA				no	no	no	no
Ala/His	2:27673798_T/C	2	27673798	NCBI build 37	2	27673798	T	C	-0.104	0.016	3.19e-11	8545	Nightingale Health (MS)	serum	(Teslovich et al. 2018)													[ratio]	[ratio]	ratio	ratio	ratio	[ratio]	NA				no	no	no	no
Ala/His	2:27676287_A/T_rs56076827	2	27676287	NCBI build 37	2	27676287	A	T	-0.105	0.016	2.16e-11	8545	Nightingale Health (MS)	serum	(Teslovich et al. 2018)													[ratio]	[ratio]	ratio	ratio	ratio	[ratio]	NA				no	no	no	no
Ala/His	2:27677691_G/A_SNP2-27531195	2	27677691	NCBI build 37	2	27677691	G	A	-0.105	0.016	2.23e-11	8545	Nightingale Health (MS)	serum	(Teslovich et al. 2018)													[ratio]	[ratio]	ratio	ratio	ratio	[ratio]	NA				no	no	no	no
Ala/His	2:27678471_A/G	2	27678471	NCBI build 37	2	27678471	A	G	-0.115	0.016	1.26e-13	8545	Nightingale Health (MS)	serum	(Teslovich et al. 2018)													[ratio]	[ratio]	ratio	ratio	ratio	[ratio]	NA				no	no	no	no
Ala/His	2:27679919_A/G_SNP2-27533423	2	27679919	NCBI build 37	2	27679919	A	G	-0.105	0.016	2.17e-11	8545	Nightingale Health (MS)	serum	(Teslovich et al. 2018)													[ratio]	[ratio]	ratio	ratio	ratio	[ratio]	NA				no	no	no	no
Ala/His	2:27681598_A/C_rs780106	2	27681598	NCBI build 37	2	27681598	A	C	-0.105	0.016	2.24e-11	8545	Nightingale Health (MS)	serum	(Teslovich et al. 2018)													[ratio]	[ratio]	ratio	ratio	ratio	[ratio]	NA				no	no	no	no
Ala/His	2:27682850_G/T_SNP2-27536354	2	27682850	NCBI build 37	2	27682850	G	T	-0.105	0.016	2.17e-11	8545	Nightingale Health (MS)	serum	(Teslovich et al. 2018)													[ratio]	[ratio]	ratio	ratio	ratio	[ratio]	NA				no	no	no	no
Ala/His	2:27684734_A/G_rs780107	2	27684734	NCBI build 37	2	27684734	A	G	-0.105	0.016	2.27e-11	8545	Nightingale Health (MS)	serum	(Teslovich et al. 2018)													[ratio]	[ratio]	ratio	ratio	ratio	[ratio]	NA				no	no	no	no
Ala/His	2:27684957_T/C	2	27684957	NCBI build 37	2	27684957	T	C	-0.115	0.016	1.28e-13	8545	Nightingale Health (MS)	serum	(Teslovich et al. 2018)													[ratio]	[ratio]	ratio	ratio	ratio	[ratio]	NA				no	no	no	no
Ala/His	2:27685014_C/T	2	27685014	NCBI build 37	2	27685014	C	T	-0.105	0.016	2.41e-11	8545	Nightingale Health (MS)	serum	(Teslovich et al. 2018)													[ratio]	[ratio]	ratio	ratio	ratio	[ratio]	NA				no	no	no	no
Ala/His	2:27685388_G/A	2	27685388	NCBI build 37	2	27685388	G	A	-0.115	0.016	1.2e-13	8545	Nightingale Health (MS)	serum	(Teslovich et al. 2018)													[ratio]	[ratio]	ratio	ratio	ratio	[ratio]	NA				no	no	no	no
Ala/His	2:27686480_A/G	2	27686480	NCBI build 37	2	27686480	A	G	0.148	0.023	2.5e-10	8545	Nightingale Health (MS)	serum	(Teslovich et al. 2018)													[ratio]	[ratio]	ratio	ratio	ratio	[ratio]	NA				no	no	no	no
Ala/His	2:27688601_C/T_rs1647276	2	27688601	NCBI build 37	2	27688601	C	T	-0.105	0.016	2.27e-11	8545	Nightingale Health (MS)	serum	(Teslovich et al. 2018)													[ratio]	[ratio]	ratio	ratio	ratio	[ratio]	NA				no	no	no	no
Ala/His	2:27689700_A/G	2	27689700	NCBI build 37	2	27689700	A	G	-0.104	0.016	3.83e-11	8545	Nightingale Health (MS)	serum	(Teslovich et al. 2018)													[ratio]	[ratio]	ratio	ratio	ratio	[ratio]	NA				no	no	no	no
Ala/His	2:27689899_T/C_SNP2-27543403	2	27689899	NCBI build 37	2	27689899	T	C	-0.105	0.016	2.17e-11	8545	Nightingale Health (MS)	serum	(Teslovich et al. 2018)													[ratio]	[ratio]	ratio	ratio	ratio	[ratio]	NA				no	no	no	no
Ala/His	2:27690991_C/T	2	27690991	NCBI build 37	2	27690991	C	T	-0.105	0.016	2.34e-11	8545	Nightingale Health (MS)	serum	(Teslovich et al. 2018)													[ratio]	[ratio]	ratio	ratio	ratio	[ratio]	NA				no	no	no	no
Ala/His	2:27692214_T/C	2	27692214	NCBI build 37	2	27692214	T	C	-0.105	0.016	2.45e-11	8545	Nightingale Health (MS)	serum	(Teslovich et al. 2018)													[ratio]	[ratio]	ratio	ratio	ratio	[ratio]	NA				no	no	no	no
Ala/His	2:27692261_A/G	2	27692261	NCBI build 37	2	27692261	A	G	-0.105	0.016	2.28e-11	8545	Nightingale Health (MS)	serum	(Teslovich et al. 2018)													[ratio]	[ratio]	ratio	ratio	ratio	[ratio]	NA				no	no	no	no
Ala/His	2:27692973_A/G	2	27692973	NCBI build 37	2	27692973	A	G	-0.105	0.016	2.17e-11	8545	Nightingale Health (MS)	serum	(Teslovich et al. 2018)													[ratio]	[ratio]	ratio	ratio	ratio	[ratio]	NA				no	no	no	no
[truncated: 242,695+ more rows]
[truncated: 2 more columns]
