# Supplementary material for: Heritability estimates for 361 blood metabolites across 40 genome-wide association studies
Source: Nat Commun. 2020 Jan 7;11:39. doi: 10.1038/s41467-019-13770-6 (PMC6946682; doi:10.1038/s41467-019-13770-6)
Supplement: Supplementary file 4 — Supplementary Dataset 2 [file 41467_2019_13770_MOESM4_ESM.xlsx]

## Sheet: Sheet1
Supplementary Data 2. Full biochemical metabolite names and untransformed quartile values of all 427 metabolites that are measured on the Nightingale Health 1H-NMR, UPLC-MS Lipidomics, Leiden 1H-NMR or Biocrates metabolomics platforms and survived QC and preprocessing.
Abbreviation	Full.biochemical.name	platform	HMDB_ID	Superclass	Class	SubClass	Q25	Q50	Q75
M-VLDL-P	Concentration of medium VLDL particles	Nightingale Health 1H-NMR		Lipids and lipid-like molecules	lipoprotein	VLDL	-0.669898	0.00313983	0.676956
M-VLDL-L	Total lipids in medium VLDL	Nightingale Health 1H-NMR		Lipids and lipid-like molecules	lipoprotein	VLDL	-0.667935	0.00235487	0.676133
M-VLDL-PL	Phosolipids in medium VLDL	Nightingale Health 1H-NMR		Lipids and lipid-like molecules	lipoprotein	VLDL	-0.670226	0.00183157	0.678439
M-VLDL-C	Total cholesterol in medium VLDL	Nightingale Health 1H-NMR		Lipids and lipid-like molecules	lipoprotein	VLDL	-0.6637	0.00601176	0.678926
M-VLDL-CE	Cholesterol esters in medium VLDL	Nightingale Health 1H-NMR		Lipids and lipid-like molecules	lipoprotein	VLDL	-0.667131	0.00574559	0.682709
M-VLDL-FC	Free cholesterols in medium VLDL	Nightingale Health 1H-NMR		Lipids and lipid-like molecules	lipoprotein	VLDL	-0.6654	0.00444903	0.680745
M-VLDL-TG	Triglycerides in medium VLDL	Nightingale Health 1H-NMR		Lipids and lipid-like molecules	lipoprotein	VLDL	-0.6717	0.00235536	0.681571
S-VLDL-P	Concentration of small VLDL particles	Nightingale Health 1H-NMR		Lipids and lipid-like molecules	lipoprotein	VLDL	-0.658838	0.0101834	0.684027
S-VLDL-L	Total lipids in small VLDL	Nightingale Health 1H-NMR		Lipids and lipid-like molecules	lipoprotein	VLDL	-0.656418	0.0127866	0.68534
S-VLDL-PL	Phospholipids in small VLDL	Nightingale Health 1H-NMR		Lipids and lipid-like molecules	lipoprotein	VLDL	-0.659822	0.010177	0.686496
S-VLDL-C	Total cholesterol in small VLDL	Nightingale Health 1H-NMR		Lipids and lipid-like molecules	lipoprotein	VLDL	-0.651267	0.015905	0.681873
S-VLDL-CE	Cholesterol esters in small VLDL	Nightingale Health 1H-NMR		Lipids and lipid-like molecules	lipoprotein	VLDL	-0.649978	0.0174696	0.678587
S-VLDL-FC	Free cholesterols in small VLDL	Nightingale Health 1H-NMR		Lipids and lipid-like molecules	lipoprotein	VLDL	-0.657555	0.015654	0.679082
S-VLDL-TG	Triglycerides in small VLDL	Nightingale Health 1H-NMR		Lipids and lipid-like molecules	lipoprotein	VLDL	-0.662556	0.00522979	0.679257
XS-VLDL-P	Concentration extra small VLDL particles	Nightingale Health 1H-NMR		Lipids and lipid-like molecules	lipoprotein	VLDL	-0.64307	0.014862	0.687641
XS-VLDL-L	Total lipids in extra small VLDL	Nightingale Health 1H-NMR		Lipids and lipid-like molecules	lipoprotein	VLDL	-0.640987	0.0166873	0.688467
XS-VLDL-PL	Phospholipids in extra small VLDL	Nightingale Health 1H-NMR		Lipids and lipid-like molecules	lipoprotein	VLDL	-0.654566	0.0109553	0.684183
XS-VLDL-C	Total cholesterol in extra small VLDL	Nightingale Health 1H-NMR		Lipids and lipid-like molecules	lipoprotein	VLDL	-0.64644	0.019295	0.692272
XS-VLDL-CE	Cholesterol esters in extra small VLDL	Nightingale Health 1H-NMR		Lipids and lipid-like molecules	lipoprotein	VLDL	-0.64323	0.0213812	0.689789
XS-VLDL-FC	Free cholesterols in extra small VLDL	Nightingale Health 1H-NMR		Lipids and lipid-like molecules	lipoprotein	VLDL	-0.650623	0.0151227	0.688467
XS-VLDL-TG	Triglycerides in extra small VLDL	Nightingale Health 1H-NMR		Lipids and lipid-like molecules	lipoprotein	VLDL	-0.656808	0.0159315	0.688159
IDL-P	Concentration of IDL particles	Nightingale Health 1H-NMR		Lipids and lipid-like molecules	lipoprotein	IDL	-0.652068	0.0082147	0.685086
IDL-L	Total lipids in IDL	Nightingale Health 1H-NMR		Lipids and lipid-like molecules	lipoprotein	IDL	-0.651262	0.00938826	0.682697
IDL-PL	Phospholipids in IDL	Nightingale Health 1H-NMR		Lipids and lipid-like molecules	lipoprotein	IDL	-0.654328	0.0061284	0.676783
IDL-C	Total cholesterol in IDL	Nightingale Health 1H-NMR		Lipids and lipid-like molecules	lipoprotein	IDL	-0.651912	0.00834336	0.684343
IDL-CE	Cholesterol ester in IDL	Nightingale Health 1H-NMR		Lipids and lipid-like molecules	lipoprotein	IDL	-0.652068	0.00860588	0.687974
IDL-FC	Free cholesterol in IDL	Nightingale Health 1H-NMR		Lipids and lipid-like molecules	lipoprotein	IDL	-0.659022	0.00990778	0.677275
IDL-TG	Triglycerides in IDL	Nightingale Health 1H-NMR		Lipids and lipid-like molecules	lipoprotein	IDL	-0.651077	0.0117476	0.687823
L-LDL-P	Concentration large LDL particles	Nightingale Health 1H-NMR		Lipids and lipid-like molecules	lipoprotein	LDL	-0.654804	0.00443514	0.679165
L-LDL-L	Total lipids in large LDL	Nightingale Health 1H-NMR		Lipids and lipid-like molecules	lipoprotein	LDL	-0.653916	0.00469603	0.681055
L-LDL-PL	Phospoholipids in large LDL	Nightingale Health 1H-NMR		Lipids and lipid-like molecules	lipoprotein	LDL	-0.660797	0.00573961	0.676784
L-LDL-C	Total cholesterol in large LDL	Nightingale Health 1H-NMR		Lipids and lipid-like molecules	lipoprotein	LDL	-0.65432	0.00652229	0.676948
L-LDL-CE	Cholesterol esters in large LDL	Nightingale Health 1H-NMR		Lipids and lipid-like molecules	lipoprotein	LDL	-0.655936	0.00691363	0.680233
L-LDL-FC	Free cholesterol in large LDL	Nightingale Health 1H-NMR		Lipids and lipid-like molecules	lipoprotein	LDL	-0.653364	0.00808262	0.674163
L-LDL-TG	Triglycerides in large LDL	Nightingale Health 1H-NMR		Lipids and lipid-like molecules	lipoprotein	LDL	-0.648659	0.0138362	0.688485
S-LDL-P	Concentration of small LDL particles	Nightingale Health 1H-NMR		Lipids and lipid-like molecules	lipoprotein	LDL	-0.659094	0.0060005	0.676128
S-LDL-L	Total lipids in small LDL	Nightingale Health 1H-NMR		Lipids and lipid-like molecules	lipoprotein	LDL	-0.659823	0.00730498	0.678097
S-LDL-PL	Phospholipids in small LDL	Nightingale Health 1H-NMR		Lipids and lipid-like molecules	lipoprotein	LDL	-0.659983	0.00835031	0.678262
S-LDL-C	Total cholesterol in small LDL	Nightingale Health 1H-NMR		Lipids and lipid-like molecules	lipoprotein	LDL	-0.658368	0.00782514	0.679903
S-LDL-CE	Cholesterol esters in small LDL	Nightingale Health 1H-NMR		Lipids and lipid-like molecules	lipoprotein	LDL	-0.662745	0.00626139	0.674326
S-LDL-FC	Free cholesterol in small LDL	Nightingale Health 1H-NMR		Lipids and lipid-like molecules	lipoprotein	LDL	-0.651751	0.0119937	0.685826
S-LDL-TG	Triglycerides in small LDL	Nightingale Health 1H-NMR		Lipids and lipid-like molecules	lipoprotein	LDL	-0.659646	0.00705142	0.685514
XL-HDL-P	Concentration extra large HDL particles	Nightingale Health 1H-NMR		Lipids and lipid-like molecules	lipoprotein	HDL	-0.66192	0.0125361	0.683534
XL-HDL-L	Total lipids in extra large HDL	Nightingale Health 1H-NMR		Lipids and lipid-like molecules	lipoprotein	HDL	-0.66192	0.010969	0.679909
XL-HDL-PL	Phospholipids in extra large HDL	Nightingale Health 1H-NMR		Lipids and lipid-like molecules	lipoprotein	HDL	-0.673342	-0.00653181	0.670068
XL-HDL-C	Total cholesterol in extra large HDL	Nightingale Health 1H-NMR		Lipids and lipid-like molecules	lipoprotein	HDL	-0.651091	0.0153931	0.692947
XL-HDL-CE	Cholesterol esters in extra large HDL	Nightingale Health 1H-NMR		Lipids and lipid-like molecules	lipoprotein	HDL	-0.65772	0.0153899	0.697094
XL-HDL-FC	Free cholesterol in extra large HDL	Nightingale Health 1H-NMR		Lipids and lipid-like molecules	lipoprotein	HDL	-0.656734	0.0109644	0.678592
XL-HDL-TG	Triglycerides in extra large HDL	Nightingale Health 1H-NMR		Lipids and lipid-like molecules	lipoprotein	HDL	-0.649035	0.0159415	0.686348
S-HDL-P	Concentration small HDL particles	Nightingale Health 1H-NMR		Lipids and lipid-like molecules	lipoprotein	HDL	-0.676628	0.00497453	0.681079
S-HDL-L	Total lipids in small HDL	Nightingale Health 1H-NMR		Lipids and lipid-like molecules	lipoprotein	HDL	-0.678934	0.00366543	0.678604
S-HDL-PL	Phospholipids in small HDL	Nightingale Health 1H-NMR		Lipids and lipid-like molecules	lipoprotein	HDL	-0.671869	0.00496312	0.677938
S-HDL-C	Total cholesterol in small HDL	Nightingale Health 1H-NMR		Lipids and lipid-like molecules	lipoprotein	HDL	-0.685522	0.00235193	0.671459
S-HDL-CE	Cholesterol esters in small HDL	Nightingale Health 1H-NMR		Lipids and lipid-like molecules	lipoprotein	HDL	-0.682212	-0.00417686	0.6629
S-HDL-FC	Free cholesterol in small HDL	Nightingale Health 1H-NMR		Lipids and lipid-like molecules	lipoprotein	HDL	-0.655463	0.00703968	0.677931
S-HDL-TG	Triglycerides in small HDL	Nightingale Health 1H-NMR		Lipids and lipid-like molecules	lipoprotein	HDL	-0.675801	0.0019579	0.678263
VLDL-D	Diameter VLDL	Nightingale Health 1H-NMR		Lipids and lipid-like molecules	lipoprotein	VLDL	-0.688142	-0.0106945	0.673671
LDL-D	Diameter LDL	Nightingale Health 1H-NMR		Lipids and lipid-like molecules	lipoprotein	LDL	-0.681387	-0.006003	0.685393
HDL-D	Diameter HDL	Nightingale Health 1H-NMR		Lipids and lipid-like molecules	lipoprotein	HDL	-0.657727	0.00964704	0.67171
Serum-C	Serum total cholesterol	Nightingale Health 1H-NMR		Lipids and lipid-like molecules	Steroids and steroid derivatives	Cholestane steroids	-0.657073	0.0127813	0.68056
VLDL-C	Total cholesterol in VLDL	Nightingale Health 1H-NMR		Lipids and lipid-like molecules	lipoprotein	VLDL	-0.649303	0.0143584	0.6832
Remnant-C	Remnant cholesterol	Nightingale Health 1H-NMR		Lipids and lipid-like molecules	Steroids and steroid derivatives	Cholestane steroids	-0.654494	0.0169481	0.68286
LDL-C	Total cholesterol in LDL	Nightingale Health 1H-NMR		Lipids and lipid-like molecules	lipoprotein	LDL	-0.658044	0.00886852	0.676292
HDL-C	Total cholesterol in HDL	Nightingale Health 1H-NMR		Lipids and lipid-like molecules	lipoprotein	HDL	-0.667785	0.00770274	0.675473
HDL3-C	High-density lipoprotein three cholesterol	Nightingale Health 1H-NMR		Lipids and lipid-like molecules	lipoprotein	HDL	-0.673181	-0.0133085	0.664695
EstC	Esterified cholesterol	Nightingale Health 1H-NMR		Lipids and lipid-like molecules	Steroids and steroid derivatives	Cholestane steroids	-0.659016	0.0112162	0.67826
FreeC	Free cholesterol	Nightingale Health 1H-NMR		Lipids and lipid-like molecules	Steroids and steroid derivatives	Cholestane steroids	-0.650456	0.0148651	0.689547
Serum-TG	Serum total triglycerides	Nightingale Health 1H-NMR		Lipids and lipid-like molecules	Glycerolipids	Triradylcglycerols	-0.668097	0.00392561	0.681901
VLDL-TG	Total triglycerides in VLDL	Nightingale Health 1H-NMR		Lipids and lipid-like molecules	Glycerolipids	Triradylcglycerols	-0.669241	0.00602055	0.680829
LDL-TG	Total triglycerides in LDL	Nightingale Health 1H-NMR		Lipids and lipid-like molecules	Glycerolipids	Triradylcglycerols	-0.659162	0.0105751	0.688984
HDL-TG	Total triglycerides in HDL	Nightingale Health 1H-NMR		Lipids and lipid-like molecules	Glycerolipids	Triradylcglycerols	-0.669258	0.00704555	0.675637
TotPG	Total phosphoglycerides	Nightingale Health 1H-NMR		Lipids and lipid-like molecules	Glycerophospholipids	Glycerophosphocholines	-0.660643	0.00912557	0.6799
PC	Phosphatidylcholine and other cholines	Nightingale Health 1H-NMR		Lipids and lipid-like molecules	Glycerophospholipids	Glycerophosphocholines	-0.667713	0.0101706	0.680723
SM	Sphingomyelins	Nightingale Health 1H-NMR		Lipids and lipid-like molecules	Sphingolipids	Phosphosphingolipids	-0.656433	0.0156443	0.681544
Lac	Lactate	Nightingale Health 1H-NMR	HMDB0000190	Organic acids and derivatives	Hydroxy acids and derivatives	Alpha hydroxy acids and derivatives	-0.673505	-0.00130772	0.680412
Cit	Citrate	Nightingale Health 1H-NMR	HMDB0000094	Organic acids and derivatives	Carboxylic acids and derivatives	Tricarboxylic acids and derivatives	-0.672037	0.00104291	0.686816
Ala	Alanine	Nightingale Health 1H-NMR	HMDB0000161,HMDB0001310	Organic acids and derivatives	Carboxylic acids and derivatives	Amino acids, peptides, and analogues	-0.689128	-0.00938631	0.678915
His	Histidine	Nightingale Health 1H-NMR	HMDB0000177	Organic acids and derivatives	Carboxylic acids and derivatives	Amino acids, peptides, and analogues	-0.678915	-0.00104291	0.675145
Ile	Isoleucine	Nightingale Health 1H-NMR	HMDB0000172	Organic acids and derivatives	Carboxylic acids and derivatives	Amino acids, peptides, and analogues	-0.676128	-0.00626139	0.666976
Leu	Leucine	Nightingale Health 1H-NMR	HMDB0000687	Organic acids and derivatives	Carboxylic acids and derivatives	Amino acids, peptides, and analogues	-0.681052	-0.00743233	0.663319
Val	Valine	Nightingale Health 1H-NMR	HMDB0000883	Organic acids and derivatives	Carboxylic acids and derivatives	Amino acids, peptides, and analogues	-0.670077	-0.00208582	0.672037
Tyr	Tyrosine	Nightingale Health 1H-NMR	HMDB0000158	Organic acids and derivatives	Carboxylic acids and derivatives	Amino acids, peptides, and analogues	-0.656267	0.00378134	0.679409
bOHBut	3-hydroxybutyrate	Nightingale Health 1H-NMR	HMDB0000357	Organic acids and derivatives	Hydroxy acids and derivatives	Beta hydroxy acids and derivatives	-0.680414	-0.0120363	0.647309
Crea	Creatinine	Nightingale Health 1H-NMR	HMDB0000562	Organic acids and derivatives	Carboxylic acids and derivatives	Amino acids, peptides, and analogues	-0.67122	7.00395e-17	0.668935
TG(53:1)	Triglyceride C53:1	UPLC-MS Lipidomics		Lipids and lipid-like molecules	Glycerolipids	Triradylcglycerols	-1.77203	-1.40232	-0.970982
TG(52:0)	Triglyceride C52:0	UPLC-MS Lipidomics		Lipids and lipid-like molecules	Glycerolipids	Triradylcglycerols	-1.12605	-0.728654	-0.284873
TG(46:0)	Triglyceride C46:0	UPLC-MS Lipidomics	HMDB0010411	Lipids and lipid-like molecules	Glycerolipids	Triradylcglycerols	-1.72822	-1.21116	-0.68658
TG(44:0)	Triglyceride C44:0	UPLC-MS Lipidomics		Lipids and lipid-like molecules	Glycerolipids	Triradylcglycerols	-2.27846	-1.95173	-1.65161
Cer(d18:0/24:0)	Ceramide d18:0 C24:0	UPLC-MS Lipidomics	HMDB0011768	Lipids and lipid-like molecules	Sphingolipids	Ceramides	-0.964413	-0.682542	-0.440777
PC(36:5)	Phosphatidylcholine C36:5	UPLC-MS Lipidomics	HMDB0007984,HMDB0008015,HMDB0007890,HMDB0007922,HMDB0007891	Lipids and lipid-like molecules	Glycerophospholipids	Glycerophosphocholines	-3.79178	-3.36572	-2.96077
PC(36:6)	Phosphatidylcholine C36:6	UPLC-MS Lipidomics	HMDB0008036,HMDB0000593,HMDB0008138,HMDB0008039	Lipids and lipid-like molecules	Glycerophospholipids	Glycerophosphocholines	-4.52658	-4.17785	-3.81374
TG(46:3)	Triglyceride C46:3	UPLC-MS Lipidomics		Lipids and lipid-like molecules	Glycerolipids	Triradylcglycerols	-0.0647404	0.290433	0.702307
TG(54:1)	Triglyceride C54:1	UPLC-MS Lipidomics	HMDB0005395	Lipids and lipid-like molecules	Glycerolipids	Triradylcglycerols	-5.06596	-4.73194	-4.45228
LPE(22:6)	Lysophosphatidyl-ethanolamine C22:6	UPLC-MS Lipidomics	HMDB0011526	Lipids and lipid-like molecules	Glycerophospholipids	Glycerophosphoethanolamines	-2.6179	-2.18822	-1.69192
TG(56:7)	Triglyceride C56:7	UPLC-MS Lipidomics	HMDB0005462	Lipids and lipid-like molecules	Glycerolipids	Triradylcglycerols	-0.480498	-0.149554	0.267297
PE(O-38:5)	Phosphatidylethanolamine alkyl ether C38:5	UPLC-MS Lipidomics	HMDB0005779	Lipids and lipid-like molecules	Glycerophospholipids	Glycerophosphoethanolamines	-2.98974	-2.49602	-2.03305
TG(55:1)	Triglyceride C55:1	UPLC-MS Lipidomics		Lipids and lipid-like molecules	Glycerolipids	Triradylcglycerols	-0.446013	0.0258174	0.532071
TG(56:2)	Triglyceride C56:2	UPLC-MS Lipidomics	HMDB0005404	Lipids and lipid-like molecules	Glycerolipids	Triradylcglycerols	-1.27516	-1.12759	-0.980543
CE(20:4)	Cholesteryl ester C20:4	UPLC-MS Lipidomics	HMDB0006726	Lipids and lipid-like molecules	Steroids and steroid derivatives	Steroid esters	-0.901847	-0.568344	-0.182209
LPC(20:5)	Lyso-phosphatidyl-choline C20:5	UPLC-MS Lipidomics	HMDB0010397	Lipids and lipid-like molecules	Glycerophospholipids	Glycerophosphocholines	-1.72421	-1.39231	-1.0633
TG(51:2)	Triglyceride C51:2	UPLC-MS Lipidomics		Lipids and lipid-like molecules	Glycerolipids	Triradylcglycerols	-4.26811	-4.14584	-4.02575
TG(51:4)	Triglyceride C51:4	UPLC-MS Lipidomics		Lipids and lipid-like molecules	Glycerolipids	Triradylcglycerols	1.08502	1.47792	1.89573
PC(O-36:6)	Phosphatidylcholine alkyl ether C36:6	UPLC-MS Lipidomics		Lipids and lipid-like molecules	Glycerophospholipids	Glycerophosphocholines	-1.22956	-0.822131	-0.37011
TG(54:5)	Triglyceride C54:5	UPLC-MS Lipidomics	HMDB0005461,HMDB0010460,HMDB0005426,HMDB0005385	Lipids and lipid-like molecules	Glycerolipids	Triradylcglycerols	-0.442693	-0.264319	-0.102056
TG(46:1)	Triglyceride C46:1	UPLC-MS Lipidomics	HMDB0010412	Lipids and lipid-like molecules	Glycerolipids	Triradylcglycerols	-2.35687	-2.08716	-1.829
Cer(d18:1/22:1)	Ceramide d18:1 C22:1	UPLC-MS Lipidomics	HMDB0013466	Lipids and lipid-like molecules	Sphingolipids	Ceramides	0.529725	0.914155	1.34732
TG(54:7)	Triglyceride C54:7	UPLC-MS Lipidomics	HMDB0005447	Lipids and lipid-like molecules	Glycerolipids	Triradylcglycerols	-2.22703	-1.83626	-1.41379
TG(46:2)	Triglyceride C46:2	UPLC-MS Lipidomics	HMDB0010419	Lipids and lipid-like molecules	Glycerolipids	Triradylcglycerols	0.0675077	0.568157	1.1056
TG(50:0)	Triglyceride C50:0	UPLC-MS Lipidomics	HMDB0005357	Lipids and lipid-like molecules	Glycerolipids	Triradylcglycerols	0.897697	1.2659	1.62222
PE(36:4)	Phosphatidylethanolamine C36:4	UPLC-MS Lipidomics	HMDB0009418	Lipids and lipid-like molecules	Glycerophospholipids	Glycerophosphoethanolamines	-1.37287	-0.986493	-0.613751
TG(51:1)	Triglyceride C51:1	UPLC-MS Lipidomics		Lipids and lipid-like molecules	Glycerolipids	Triradylcglycerols	-1.03051	-0.619404	-0.163081
TG(48:2)	Triglyceride C48:2	UPLC-MS Lipidomics	HMDB0005376,HMDB0010420,HMDB0010421,HMDB0010415	Lipids and lipid-like molecules	Glycerolipids	Triradylcglycerols	-1.80429	-1.56471	-1.35063
CE(18:1)	Cholesteryl ester C18:1	UPLC-MS Lipidomics	HMDB0000918	Lipids and lipid-like molecules	Steroids and steroid derivatives	Steroid esters	-1.83957	-1.55216	-1.23237
TG(54:6)	Triglyceride C54:6	UPLC-MS Lipidomics	HMDB0005391	Lipids and lipid-like molecules	Glycerolipids	Triradylcglycerols	0.432117	0.841965	1.28792
TG(51:3)	Triglyceride C51:3	UPLC-MS Lipidomics		Lipids and lipid-like molecules	Glycerolipids	Triradylcglycerols	-1.50858	-1.10701	-0.645498
Cer(d18:1/16:0)	Ceramide d18:1 C16:0	UPLC-MS Lipidomics	HMDB0004949	Lipids and lipid-like molecules	Sphingolipids	Ceramides	-1.97223	-1.70404	-1.45896
TG(52:4)	Triglyceride C52:4	UPLC-MS Lipidomics	HMDB0005390,HMDB0005440,HMDB0005363,HMDB0010444,HMDB0010440	Lipids and lipid-like molecules	Glycerolipids	Triradylcglycerols	-1.87311	-1.45511	-1.00423
TG(56:6)	Triglyceride C56:6	UPLC-MS Lipidomics	HMDB0005456	Lipids and lipid-like molecules	Glycerolipids	Triradylcglycerols	0.572965	0.886869	1.20804
TG(48:0)	Triglyceride C48:0	UPLC-MS Lipidomics	HMDB0005356	Lipids and lipid-like molecules	Glycerolipids	Triradylcglycerols	-1.98627	-1.74602	-1.52718
CE(18:2)	Cholesteryl ester C18:2	UPLC-MS Lipidomics	HMDB0000610	Lipids and lipid-like molecules	Steroids and steroid derivatives	Steroid esters	1.41116	1.75022	2.06914
PC(40:7)	Phosphatidylcholine C40:7	UPLC-MS Lipidomics		Lipids and lipid-like molecules	Glycerophospholipids	Glycerophosphocholines	-1.97413	-1.72366	-1.46494
TG(52:1)	Triglyceride C52:1	UPLC-MS Lipidomics	HMDB0005367	Lipids and lipid-like molecules	Glycerolipids	Triradylcglycerols	-3.10889	-2.93626	-2.77817
PE(34:2)	Phosphatidylethanolamine C34:2	UPLC-MS Lipidomics	HMDB0008928	Lipids and lipid-like molecules	Glycerophospholipids	Glycerophosphoethanolamines	-0.839574	-0.498831	-0.167905
TG(56:3)	Triglyceride C56:3	UPLC-MS Lipidomics	HMDB0005454	Lipids and lipid-like molecules	Glycerolipids	Triradylcglycerols	0.419444	0.691769	0.957262
PC(40:8)	Phosphatidylcholine C40:8	UPLC-MS Lipidomics	HMDB0008252	Lipids and lipid-like molecules	Glycerophospholipids	Glycerophosphocholines	-3.42409	-3.13164	-2.85466
TG(48:1)	Triglyceride C48:1	UPLC-MS Lipidomics	HMDB0005359	Lipids and lipid-like molecules	Glycerolipids	Triradylcglycerols	-2.44584	-2.18364	-1.92468
TG(54:4)	Triglyceride C54:4	UPLC-MS Lipidomics	HMDB0005455	Lipids and lipid-like molecules	Glycerolipids	Triradylcglycerols	0.436039	0.733296	1.05996
TG(56:5)	Triglyceride C56:5	UPLC-MS Lipidomics	HMDB0005406	Lipids and lipid-like molecules	Glycerolipids	Triradylcglycerols	-2.53861	-2.34054	-2.17102
TG(52:5)	Triglyceride C52:5	UPLC-MS Lipidomics	HMDB0005446,HMDB0005380,HMDB0010473,HMDB0010450	Lipids and lipid-like molecules	Glycerolipids	Triradylcglycerols	-1.53897	-1.36803	-1.18939
LPE(18:0)	Lysophosphatidyl-ethanolamine C18:0	UPLC-MS Lipidomics	HMDB0011130	Lipids and lipid-like molecules	Glycerophospholipids	Glycerophosphoethanolamines	-2.07441	-1.88644	-1.68346
TG(56:4)	Triglyceride C56:4	UPLC-MS Lipidomics	HMDB0005398	Lipids and lipid-like molecules	Glycerolipids	Triradylcglycerols	-1.83599	-1.60082	-1.37851
TG(50:3)	Triglyceride C50:3	UPLC-MS Lipidomics	HMDB0005433,HMDB0005379,HMDB0010417,HMDB0010449,HMDB0010436	Lipids and lipid-like molecules	Glycerolipids	Triradylcglycerols	1.56113	1.99528	2.43838
TG(50:4)	Triglyceride C50:4	UPLC-MS Lipidomics	HMDB0005435,HMDB0010470,HMDB0010424	Lipids and lipid-like molecules	Glycerolipids	Triradylcglycerols	0.752174	1.01593	1.26828
PE(38:4)	Phosphatidylethanolamine C38:4	UPLC-MS Lipidomics	HMDB0009004	Lipids and lipid-like molecules	Glycerophospholipids	Glycerophosphoethanolamines	2.48706	2.83906	3.15436
TG(48:3)	Triglyceride C48:3	UPLC-MS Lipidomics	HMDB0010422	Lipids and lipid-like molecules	Glycerolipids	Triradylcglycerols	-0.989837	-0.775393	-0.583393
TG(54:2)	Triglyceride C54:2	UPLC-MS Lipidomics	HMDB0005403,HMDB0005437,HMDB0005424,HMDB0005397,HMDB0005388	Lipids and lipid-like molecules	Glycerolipids	Triradylcglycerols	0.827508	1.01906	1.21131
PC(O-38:6)	Phosphatidylcholine alkyl ether C38:6	UPLC-MS Lipidomics	HMDB0013409	Lipids and lipid-like molecules	Glycerophospholipids	Glycerophosphocholines	-2.1904	-1.98653	-1.75936
TG(54:3)	Triglyceride C54:3	UPLC-MS Lipidomics	HMDB0005444,HMDB0005389,HMDB0005439,HMDB0005405,HMDB0010447	Lipids and lipid-like molecules	Glycerolipids	Triradylcglycerols	-0.877307	-0.717001	-0.545839
LPC(O-16:0)	Lyso-phosphatidyl-choline alkyl ether C16:0	UPLC-MS Lipidomics	HMDB0011154	Lipids and lipid-like molecules	Glycerophospholipids	Glycerophosphocholines	-0.467948	-0.130828	0.228087
SM(d18:1/18:2)	Sphingomyeline d18:1 C18:2	UPLC-MS Lipidomics		Lipids and lipid-like molecules	Sphingolipids	Phosphosphingolipids	-2.54396	-2.26727	-2.00246
PC(40:6)	Phosphatidylcholine C40:6	UPLC-MS Lipidomics	HMDB0008345	Lipids and lipid-like molecules	Glycerophospholipids	Glycerophosphocholines	-2.24198	-1.97158	-1.73254
PC(38:5)	Phosphatidylcholine C38:5	UPLC-MS Lipidomics	HMDB0008048,HMDB0008725,HMDB0007991,HMDB0007985,HMDB0007893	Lipids and lipid-like molecules	Glycerophospholipids	Glycerophosphocholines	-1.87644	-1.68017	-1.4802
PC(34:4)	Phosphatidylcholine C34:4	UPLC-MS Lipidomics	HMDB0007972,HMDB0007973,HMDB0008100,HMDB0008133,HMDB0007975	Lipids and lipid-like molecules	Glycerophospholipids	Glycerophosphocholines	1.44023	1.86352	2.31876
PE(O-36:5)	Phosphatidylethanolamine alkyl ether C36:5	UPLC-MS Lipidomics		Lipids and lipid-like molecules	Glycerophospholipids	Glycerophosphoethanolamines	-1.50786	-1.2216	-0.95117
PC(38:6)	Phosphatidylcholine C38:6	UPLC-MS Lipidomics	HMDB0008725	Lipids and lipid-like molecules	Glycerophospholipids	Glycerophosphocholines	-0.576149	-0.313229	-0.0911719
PC(O-36:3)	Phosphatidylcholine alkyl ether C36:3	UPLC-MS Lipidomics	HMDB0013417,HMDB0013406,HMDB0013418,HMDB0013429,HMDB0013425	Lipids and lipid-like molecules	Glycerophospholipids	Glycerophosphocholines	-3.29292	-3.12829	-2.96919
DG(36:2)	Diacylglycerol C36:2	UPLC-MS Lipidomics	HMDB0007218,HMDB0007161,HMDB0007109,HMDB0007137,HMDB0007188	Lipids and lipid-like molecules	Glycerolipids	Diradylglycerols	-2.14223	-1.96496	-1.78371
SM(d18:1/17:0)	Sphingomyeline d18:1 C17:0	UPLC-MS Lipidomics		Lipids and lipid-like molecules	Sphingolipids	Phosphosphingolipids	-2.8469	-2.5847	-2.32456
DG(36:3)	Diacylglycerol C36:3	UPLC-MS Lipidomics		Lipids and lipid-like molecules	Glycerolipids	Diradylglycerols	-1.75531	-1.55065	-1.38286
TG(50:2)	Triglyceride C50:2	UPLC-MS Lipidomics	HMDB0005377	Lipids and lipid-like molecules	Glycerolipids	Triradylcglycerols	-2.49951	-2.34237	-2.1871
LPC(18:2)	Lyso-phosphatidyl-choline C18:2	UPLC-MS Lipidomics	HMDB0010386	Lipids and lipid-like molecules	Glycerophospholipids	Glycerophosphocholines	-3.12211	-2.91209	-2.72729
TG(52:3)	Triglyceride C52:3	UPLC-MS Lipidomics	HMDB0005438,HMDB0005425,HMDB0005384,HMDB0005434,HMDB0010439	Lipids and lipid-like molecules	Glycerolipids	Triradylcglycerols	2.69267	3.0294	3.31977
PC(O-36:4)	Phosphatidylcholine alkyl ether C36:4	UPLC-MS Lipidomics	HMDB0008365	Lipids and lipid-like molecules	Glycerophospholipids	Glycerophosphocholines	-1.97043	-1.70133	-1.43422
PE(38:2)	Phosphatidylethanolamine C38:2	UPLC-MS Lipidomics	HMDB0009097	Lipids and lipid-like molecules	Glycerophospholipids	Glycerophosphoethanolamines	0.231482	0.488837	0.745258
LPC(O-18:1)	Lyso-phosphatidyl-choline alkyl ether C18:1	UPLC-MS Lipidomics		Lipids and lipid-like molecules	Glycerophospholipids	Glycerophosphocholines	-1.34802	-1.16671	-0.981352
PC(O-34:2)	Phosphatidylcholine alkyl ether C34:2	UPLC-MS Lipidomics	HMDB0011151	Lipids and lipid-like molecules	Glycerophospholipids	Glycerophosphocholines	-0.651977	-0.475145	-0.304666
PC(32:1)	Phosphatidylcholine C32:1	UPLC-MS Lipidomics	HMDB0008001	Lipids and lipid-like molecules	Glycerophospholipids	Glycerophosphocholines	-1.69066	-1.48077	-1.27269
LPC(22:6)	Lyso-phosphatidyl-choline C22:6	UPLC-MS Lipidomics	HMDB0010404	Lipids and lipid-like molecules	Glycerophospholipids	Glycerophosphocholines	-0.626484	-0.381171	-0.167029
LPC(14:0)	Lyso-phosphatidyl-choline C14:0	UPLC-MS Lipidomics	HMDB0010379	Lipids and lipid-like molecules	Glycerophospholipids	Glycerophosphocholines	-1.18419	-0.986234	-0.800149
SM(d18:1/21:0)	Sphingomyeline d18:1 C21:0	UPLC-MS Lipidomics		Lipids and lipid-like molecules	Sphingolipids	Phosphosphingolipids	-0.417588	-0.250444	-0.0793528
TG(50:1)	Triglyceride C50:1	UPLC-MS Lipidomics	HMDB0005360	Lipids and lipid-like molecules	Glycerolipids	Triradylcglycerols	1.95038	2.12328	2.28735
PC(40:5)	Phosphatidylcholine C40:5	UPLC-MS Lipidomics	HMDB0008055	Lipids and lipid-like molecules	Glycerophospholipids	Glycerophosphocholines	-1.96458	-1.78112	-1.61248
TG(55:3)	Triglyceride C55:3	UPLC-MS Lipidomics		Lipids and lipid-like molecules	Glycerolipids	Triradylcglycerols	-0.419614	-0.25039	-0.0916651
SM(d18:1/25:0)	Sphingomyeline d18:1 C25:0	UPLC-MS Lipidomics		Lipids and lipid-like molecules	Sphingolipids	Phosphosphingolipids	-2.79546	-2.58489	-2.38731
LPC(O-16:1)	Lyso-phosphatidyl-choline alkyl ether C16:1	UPLC-MS Lipidomics		Lipids and lipid-like molecules	Glycerophospholipids	Glycerophosphocholines	-0.904286	-0.740974	-0.578029
PC(40:4)	Phosphatidylcholine C40:4	UPLC-MS Lipidomics	HMDB0007993,HMDB0008727,HMDB0008308,HMDB0008057,HMDB0008052	Lipids and lipid-like molecules	Glycerophospholipids	Glycerophosphocholines	0.0889932	0.254659	0.408149
PC(O-38:4)	Phosphatidylcholine alkyl ether C38:4	UPLC-MS Lipidomics	HMDB0013420	Lipids and lipid-like molecules	Glycerophospholipids	Glycerophosphocholines	-1.03276	-0.779596	-0.545168
Cer(d18:1/24:1)	Ceramide d18:1 C24:1	UPLC-MS Lipidomics	HMDB0004953	Lipids and lipid-like molecules	Sphingolipids	Ceramides	1.27464	1.50527	1.70985
PC(O-44:5)	Phosphatidylcholine alkyl ether C44:5	UPLC-MS Lipidomics	HMDB0013456	Lipids and lipid-like molecules	Glycerophospholipids	Glycerophosphocholines	-2.82842	-2.65939	-2.49937
TG(52:2)	Triglyceride C52:2	UPLC-MS Lipidomics	HMDB0005369	Lipids and lipid-like molecules	Glycerolipids	Triradylcglycerols	-1.27811	-1.04207	-0.832959
PC(32:2)	Phosphatidylcholine C32:2	UPLC-MS Lipidomics	HMDB0008002	Lipids and lipid-like molecules	Glycerophospholipids	Glycerophosphocholines	-1.23197	-1.0657	-0.892789
PC(38:3)	Phosphatidylcholine C38:3	UPLC-MS Lipidomics	HMDB0008048,HMDB0008725,HMDB0007991,HMDB0007985,HMDB0007893	Lipids and lipid-like molecules	Glycerophospholipids	Glycerophosphocholines	0.551127	0.7524	0.91134
SM(d18:1/14:0)	Sphingomyeline d18:1 C14:0	UPLC-MS Lipidomics	HMDB0012085	Lipids and lipid-like molecules	Sphingolipids	Phosphosphingolipids	-0.602727	-0.386901	-0.153283
SM(d18:1/20:0)	Sphingomyeline d18:1 C20:0	UPLC-MS Lipidomics	HMDB0012102	Lipids and lipid-like molecules	Sphingolipids	Phosphosphingolipids	-1.17216	-1.01412	-0.855313
LPC(20:3)	Lyso-phosphatidyl-choline C20:3	UPLC-MS Lipidomics	HMDB0010393	Lipids and lipid-like molecules	Glycerophospholipids	Glycerophosphocholines	1.8984	2.10505	2.29013
TG(55:2)	Triglyceride C55:2	UPLC-MS Lipidomics		Lipids and lipid-like molecules	Glycerolipids	Triradylcglycerols	-0.216847	-0.0690768	0.0797113
PC(O-38:5)	Phosphatidylcholine alkyl ether C38:5	UPLC-MS Lipidomics	HMDB0013432	Lipids and lipid-like molecules	Glycerophospholipids	Glycerophosphocholines	-0.369491	-0.225368	-0.0699721
SM(d18:1/24:0)	Sphingomyeline d18:1 C24:0	UPLC-MS Lipidomics	HMDB0011697	Lipids and lipid-like molecules	Sphingolipids	Phosphosphingolipids	-0.137401	0.0171206	0.168861
PC(36:3)	Phosphatidylcholine C36:3	UPLC-MS Lipidomics	HMDB0008036,HMDB0000593,HMDB0008138,HMDB0008039	Lipids and lipid-like molecules	Glycerophospholipids	Glycerophosphocholines	0.650235	0.795536	0.927314
SM(d18:1/15:0)	Sphingomyeline d18:1 C15:0	UPLC-MS Lipidomics		Lipids and lipid-like molecules	Sphingolipids	Phosphosphingolipids	-1.14309	-0.960249	-0.775438
SM(d18:1/18:0)	Sphingomyeline d18:1 C18:0	UPLC-MS Lipidomics	HMDB0012087	Lipids and lipid-like molecules	Sphingolipids	Phosphosphingolipids	-0.864587	-0.724132	-0.576835
SM(d18:1/25:1)	Sphingomyeline d18:1 C25:1	UPLC-MS Lipidomics		Lipids and lipid-like molecules	Sphingolipids	Phosphosphingolipids	1.27915	1.41055	1.52813
SM(d18:1/23:0)	Sphingomyeline d18:1 C23:0	UPLC-MS Lipidomics	HMDB0012105	Lipids and lipid-like molecules	Sphingolipids	Phosphosphingolipids	-1.72718	-1.566	-1.40592
SM(d18:1/22:0)	Sphingomyeline d18:1 C22:0	UPLC-MS Lipidomics	HMDB0012103	Lipids and lipid-like molecules	Sphingolipids	Phosphosphingolipids	-1.53369	-1.36229	-1.17846
LPC(20:4)	Lyso-phosphatidyl-choline C20:4	UPLC-MS Lipidomics	HMDB0010395,HMDB0010396	Lipids and lipid-like molecules	Glycerophospholipids	Glycerophosphocholines	-2.03513	-1.84857	-1.69108
PC(38:4)	Phosphatidylcholine C38:4	UPLC-MS Lipidomics	HMDB0008048	Lipids and lipid-like molecules	Glycerophospholipids	Glycerophosphocholines	2.40044	2.5265	2.65471
PC(O-40:6)	Phosphatidylcholine alkyl ether C40:6	UPLC-MS Lipidomics	HMDB0013422	Lipids and lipid-like molecules	Glycerophospholipids	Glycerophosphocholines	-3.32721	-3.1383	-2.96528
PC(O-36:5)	Phosphatidylcholine alkyl ether C36:5	UPLC-MS Lipidomics	HMDB0013415	Lipids and lipid-like molecules	Glycerophospholipids	Glycerophosphocholines	1.22456	1.38351	1.54161
SM(d18:1/18:1)	Sphingomyeline d18:1 C18:1	UPLC-MS Lipidomics	HMDB0012101	Lipids and lipid-like molecules	Sphingolipids	Phosphosphingolipids	0.572273	0.751541	0.943753
LPC(18:1)	Lyso-phosphatidyl-choline C18:1	UPLC-MS Lipidomics	HMDB0002815	Lipids and lipid-like molecules	Glycerophospholipids	Glycerophosphocholines	-1.36458	-1.22532	-1.0853
PC(34:3)	Phosphatidylcholine C34:3	UPLC-MS Lipidomics	HMDB0007974,HMDB0008006,HMDB0007975,HMDB0011212,HMDB0008329	Lipids and lipid-like molecules	Glycerophospholipids	Glycerophosphocholines	-1.64193	-1.4912	-1.33763
SM(d18:1/23:1)	Sphingomyeline d18:1 C23:1	UPLC-MS Lipidomics		Lipids and lipid-like molecules	Sphingolipids	Phosphosphingolipids	-3.03979	-2.84898	-2.67482
PC(36:4)	Phosphatidylcholine C36:4	UPLC-MS Lipidomics	HMDB0008365	Lipids and lipid-like molecules	Glycerophospholipids	Glycerophosphocholines	2.36684	2.52056	2.69354
SM(d18:1/22:1)	Sphingomyeline d18:1 C22:1	UPLC-MS Lipidomics	HMDB0012104	Lipids and lipid-like molecules	Sphingolipids	Phosphosphingolipids	-2.08539	-1.94075	-1.80833
PC(32:0)	Phosphatidylcholine C32:0	UPLC-MS Lipidomics	HMDB0000564,HMDB0008031,HMDB0007871,HMDB0011206,HMDB0007896	Lipids and lipid-like molecules	Glycerophospholipids	Glycerophosphocholines	2.44344	2.58096	2.70401
SM(d18:1/24:2)	Sphingomyeline d18:1 C24:2	UPLC-MS Lipidomics		Lipids and lipid-like molecules	Sphingolipids	Phosphosphingolipids	-1.72018	-1.66252	-1.59632
SM(d18:1/24:1)	Sphingomyeline d18:1 C24:1	UPLC-MS Lipidomics	HMDB0012107	Lipids and lipid-like molecules	Sphingolipids	Phosphosphingolipids	2.96436	3.06542	3.17023
PC(O-34:3)	Phosphatidylcholine alkyl ether C34:3	UPLC-MS Lipidomics	HMDB0013413	Lipids and lipid-like molecules	Glycerophospholipids	Glycerophosphocholines	-1.77203	-1.40232	-0.970982
SM(d18:1/16:1)	Sphingomyeline d18:1 C16:1	UPLC-MS Lipidomics	HMDB0029216	Lipids and lipid-like molecules	Sphingolipids	Phosphosphingolipids	-1.12605	-0.728654	-0.284873
SM(d18:1/16:0)	Sphingomyeline d18:1 C16:0	UPLC-MS Lipidomics	HMDB0061712	Lipids and lipid-like molecules	Sphingolipids	Phosphosphingolipids	-1.72822	-1.21116	-0.68658
SM(d18:1/20:1)	Sphingomyeline d18:1 C20:1	UPLC-MS Lipidomics		Lipids and lipid-like molecules	Sphingolipids	Phosphosphingolipids	-2.27846	-1.95173	-1.65161
LPC(16:1)	Lyso-phosphatidyl-choline C16:1	UPLC-MS Lipidomics	HMDB0010383	Lipids and lipid-like molecules	Glycerophospholipids	Glycerophosphocholines	-0.964413	-0.682542	-0.440777
Cer(d18:1/24:0)	Ceramide d18:1 C24:0	UPLC-MS Lipidomics	HMDB0004956	Lipids and lipid-like molecules	Sphingolipids	Ceramides	-3.79178	-3.36572	-2.96077
LPC(16:0)	Lyso-phosphatidyl-choline C16:0	UPLC-MS Lipidomics	HMDB0010382	Lipids and lipid-like molecules	Glycerophospholipids	Glycerophosphocholines	-4.52658	-4.17785	-3.81374
Cer(d18:1/23:0)	Ceramide d18:1 C23:0	UPLC-MS Lipidomics	HMDB0011767	Lipids and lipid-like molecules	Sphingolipids	Ceramides	-0.0647404	0.290433	0.702307
LPC(18:0)	Lyso-phosphatidyl-choline C18:0	UPLC-MS Lipidomics	HMDB0010384	Lipids and lipid-like molecules	Glycerophospholipids	Glycerophosphocholines	-5.06596	-4.73194	-4.45228
PC(36:1)	Phosphatidylcholine C34:4	UPLC-MS Lipidomics	HMDB0007972,HMDB0007973,HMDB0008100,HMDB0008133,HMDB0007975	Lipids and lipid-like molecules	Glycerophospholipids	Glycerophosphocholines	-2.6179	-2.18822	-1.69192
PC(O-34:1)	Phosphatidylcholine alkyl ether C34:1	UPLC-MS Lipidomics	HMDB0011234	Lipids and lipid-like molecules	Glycerophospholipids	Glycerophosphocholines	-0.480498	-0.149554	0.267297
PC(38:2)	Phosphatidylcholine C38:2	UPLC-MS Lipidomics	HMDB0008593	Lipids and lipid-like molecules	Glycerophospholipids	Glycerophosphocholines	-2.98974	-2.49602	-2.03305
Cer(d18:1/22:0)	Ceramide d18:1 C22:0	UPLC-MS Lipidomics	HMDB0004952	Lipids and lipid-like molecules	Sphingolipids	Ceramides	-0.446013	0.0258174	0.532071
PC(34:1)	Phosphatidylcholine C34:1	UPLC-MS Lipidomics	HMDB0011234	Lipids and lipid-like molecules	Glycerophospholipids	Glycerophosphocholines	-1.27516	-1.12759	-0.980543
PC(O-36:2)	Phosphatidylcholine alkyl ether C36:2	UPLC-MS Lipidomics	HMDB0013417,HMDB0013406,HMDB0013418,HMDB0013429,HMDB0013407	Lipids and lipid-like molecules	Glycerophospholipids	Glycerophosphocholines	-0.901847	-0.568344	-0.182209
PC(36:2)	Phosphatidylcholine C36:2	UPLC-MS Lipidomics	HMDB0008036,HMDB0000593,HMDB0008138,HMDB0008039	Lipids and lipid-like molecules	Glycerophospholipids	Glycerophosphocholines	-1.72421	-1.39231	-1.0633
PE(36:3)	Phosphatidylethanolamine C36:3	UPLC-MS Lipidomics	HMDB0009123	Lipids and lipid-like molecules	Glycerophospholipids	Glycerophosphoethanolamines	-4.26811	-4.14584	-4.02575
PC(34:2)	Phosphatidylcholine C34:2	UPLC-MS Lipidomics	HMDB0007973	Lipids and lipid-like molecules	Glycerophospholipids	Glycerophosphocholines	1.08502	1.47792	1.89573
2bOHBut	2-Hydroxybutyrate	Leiden 1H-NMR	HMDB0000008	Organic acids and derivatives	Hydroxy acids and derivatives	Beta hydroxy acids and derivatives	-0.673902	-0.00702011	0.671555
Leu	Leucine	Leiden 1H-NMR	HMDB0000687	Organic acids and derivatives	Carboxylic acids and derivatives	Amino acids, peptides, and analogues	-0.686279	-0.00607955	0.6698
Ile	Isoleucine	Leiden 1H-NMR	HMDB0000172	Organic acids and derivatives	Carboxylic acids and derivatives	Amino acids, peptides, and analogues	-0.679192	-0.0191679	0.675958
Val	Valine	Leiden 1H-NMR	HMDB0000883	Organic acids and derivatives	Carboxylic acids and derivatives	Amino acids, peptides, and analogues	-0.681549	0.00046748	0.676839
3bOHiBut	3-Hydroxyisobutyrate	Leiden 1H-NMR	HMDB0000023	Organic acids and derivatives	Hydroxy acids and derivatives	Beta hydroxy acids and derivatives	-0.674196	0.000936707	0.673021
KIV	Alpha-ketoisovalerate	Leiden 1H-NMR	HMDB0000019	Organic acids and derivatives	Keto acids and derivatives	Short-chain keto acids and derivatives	-0.673315	-0.000468179	0.662781
3bOHBut	3-Hydroxybutyrate	Leiden 1H-NMR	HMDB0000357	Organic acids and derivatives	Hydroxy acids and derivatives	Beta hydroxy acids and derivatives	-0.673899	-0.00329449	0.660962
Ala	Alanine	Leiden 1H-NMR	HMDB0000161,HMDB0001310	Organic acids and derivatives	Carboxylic acids and derivatives	Amino acids, peptides, and analogues	-0.663963	0.00794725	0.685388
Ace	Acetate	Leiden 1H-NMR	HMDB0000042	Organic acids and derivatives	Carboxylic acids and derivatives	Carboxylic acids	-0.667743	-0.00281013	0.664236
Met	Methionine	Leiden 1H-NMR	HMDB0000696	Organic acids and derivatives	Carboxylic acids and derivatives	Amino acids, peptides, and analogues	-0.659308	0.0126223	0.672144
Glu	Glutamate	Leiden 1H-NMR	HMDB0003339,HMDB0000148	Organic acids and derivatives	Carboxylic acids and derivatives	Amino acids, peptides, and analogues	-0.668633	0.00280489	0.675664
Pyr	Pyruvate / Oxaloacetate	Leiden 1H-NMR	HMDB0000243	Organic acids and derivatives	Keto acids and derivatives	Alpha-keto acids and derivatives	-0.69104	-0.014514	0.65696
Suc	Succinate	Leiden 1H-NMR	HMDB0000254	Lipids and lipid-like molecules	Fatty Acyls	Fatty acids and conjugates	-0.666296	0.0023374	0.677133
C0	Carnitine	Leiden 1H-NMR	HMDB0000062	Lipids and lipid-like molecules	Fatty Acyls	Fatty acid esters	-0.669802	0.0102847	0.68037
Gln	Glutamine	Leiden 1H-NMR	HMDB0000641	Organic acids and derivatives	Carboxylic acids and derivatives	Amino acids, peptides, and analogues	-0.670973	0.00046748	0.662798
Cit	Citrate	Leiden 1H-NMR	HMDB0000094	Organic acids and derivatives	Carboxylic acids and derivatives	Tricarboxylic acids and derivatives	-0.673317	-0.00420733	0.655826
Ca-EDTA	Ca-EDTA	Leiden 1H-NMR	HMDB0015109	Organic acids and derivatives	Carboxylic acids and derivatives	Tetracarboxylic acids and derivatives	-0.701739	-0.00701226	0.665129
Mg-EDTA	Mg-EDTA	Leiden 1H-NMR	HMDB0015109	Organic acids and derivatives	Carboxylic acids and derivatives	Tetracarboxylic acids and derivatives	-0.698155	-0.0051423	0.679192
DMA	DMA	Leiden 1H-NMR	HMDB0000509	Lipids and lipid-like molecules	Fatty Acyls	Fatty acids and conjugates	-0.662737	0.00610918	0.685148
DMG	Dimethylglycine	Leiden 1H-NMR	HMDB0000092	Organic acids and derivatives	Carboxylic acids and derivatives	Amino acids, peptides, and analogues	-0.676256	-0.0182805	0.651715
KG	Alpha-ketoglutarate	Leiden 1H-NMR	HMDB0000208	Organic acids and derivatives	Carboxylic acids and derivatives	Amino acids, peptides, and analogues	-0.68391	-0.0299232	0.65351
Lys	Lysine	Leiden 1H-NMR	HMDB0000182	Organic acids and derivatives	Carboxylic acids and derivatives	Amino acids, peptides, and analogues	-0.663963	0.0116873	0.687458
Orn	Ornithine	Leiden 1H-NMR	HMDB0003374,HMDB0000214	Organic acids and derivatives	Carboxylic acids and derivatives	Amino acids, peptides, and analogues	-0.672143	0.00701488	0.679194
Gly	Glycine	Leiden 1H-NMR	HMDB0000123	Organic acids and derivatives	Carboxylic acids and derivatives	Amino acids, peptides, and analogues	-0.65351	0.0154275	0.675664
Bet	Betaine	Leiden 1H-NMR	HMDB0000043	Organic acids and derivatives	Carboxylic acids and derivatives	Amino acids, peptides, and analogues	-0.681549	-0.00701226	0.684206
Cre	Creatine	Leiden 1H-NMR	HMDB0000064	Organic acids and derivatives	Carboxylic acids and derivatives	Amino acids, peptides, and analogues	-0.642265	0.0191679	0.689828
Crea	Creatinine	Leiden 1H-NMR	HMDB0000562	Organic acids and derivatives	Carboxylic acids and derivatives	Amino acids, peptides, and analogues	-0.694588	-0.00701488	0.65466
Pro	Proline	Leiden 1H-NMR	HMDB0000162,HMDB0003411	Organic acids and derivatives	Carboxylic acids and derivatives	Amino acids, peptides, and analogues	-0.680375	-0.00608182	0.678018
Tyr	Tyrosine	Leiden 1H-NMR	HMDB0000158	Organic acids and derivatives	Carboxylic acids and derivatives	Amino acids, peptides, and analogues	-0.663963	0.00794725	0.676839
Phe	Phenylalanine	Leiden 1H-NMR	HMDB0000159	Organic acids and derivatives	Carboxylic acids and derivatives	Amino acids, peptides, and analogues	-0.662798	0.00607728	0.685092
For	Formate	Leiden 1H-NMR	HMDB0000142	Organic acids and derivatives	Carboxylic acids and derivatives	Carboxylic acids	-0.676839	-0.0205706	0.661634
C0	Carnitine	Biocrates	HMDB0000062	Lipids and lipid-like molecules	Fatty Acyls	Fatty acid esters	3.52709	3.69138	3.82428
C12:1	Dodecenoylcarnitine	Biocrates	HMDB0013326	Lipids and lipid-like molecules	Fatty Acyls	Fatty acid esters	-2.35388	-2.16282	-1.96611
C14:1	Tetradecenoylcarnitine	Biocrates	HMDB0002014	Lipids and lipid-like molecules	Fatty Acyls	Fatty acid esters	-2.59033	-2.3969	-2.19514
C14:2	Tetradecadienylcarnitine	Biocrates		Lipids and lipid-like molecules	Fatty Acyls	Fatty acid esters	-3.86323	-3.57555	-3.29572
C18:1	Octadecenoylcarnitine	Biocrates	HMDB0013338	Lipids and lipid-like molecules	Fatty Acyls	Fatty acid esters	-2.14558	-1.96611	-1.77786
C18:2	Octadecadienylcarnitine	Biocrates	HMDB0006469	Lipids and lipid-like molecules	Fatty Acyls	Fatty acid esters	-3.07911	-2.86915	-2.65465
C2	Acetylcarnitine	Biocrates	HMDB0000201	Lipids and lipid-like molecules	Fatty Acyls	Fatty acid esters	0.813148	1.13741	1.41919
C8:1	Octenoylcarnitine	Biocrates	HMDB0013324	Lipids and lipid-like molecules	Fatty Acyls	Fatty acid esters	-2.56395	-2.25379	-1.94491
Arg	Arginine	Biocrates	HMDB0000517	Organic acids and derivatives	Carboxylic acids and derivatives	Amino acids, peptides, and analogues	4.72953	4.84742	4.95494
Gln	Glutamine	Biocrates	HMDB0000641	Organic acids and derivatives	Carboxylic acids and derivatives	Amino acids, peptides, and analogues	5.56068	5.77144	5.95327
Gly	Glycine	Biocrates	HMDB0000123	Organic acids and derivatives	Carboxylic acids and derivatives	Amino acids, peptides, and analogues	5.37284	5.52545	5.68017
His	Histidine	Biocrates	HMDB0000177	Organic acids and derivatives	Carboxylic acids and derivatives	Amino acids, peptides, and analogues	4.31181	4.40367	4.49981
Met	Methionine	Biocrates	HMDB0000696	Organic acids and derivatives	Carboxylic acids and derivatives	Amino acids, peptides, and analogues	2.8848	3.10302	3.35656
Orn	Ornithine	Biocrates	HMDB0003374,HMDB0000214	Organic acids and derivatives	Carboxylic acids and derivatives	Amino acids, peptides, and analogues	4.06044	4.24603	4.42853
Phe	Phenylalanine	Biocrates	HMDB0000159	Organic acids and derivatives	Carboxylic acids and derivatives	Amino acids, peptides, and analogues	4.05872	4.16044	4.25986
Pro	Proline	Biocrates	HMDB0000162,HMDB0003411	Organic acids and derivatives	Carboxylic acids and derivatives	Amino acids, peptides, and analogues	5.1358	5.32301	5.50939
Ser	Serine	Biocrates	HMDB0000187	Organic acids and derivatives	Carboxylic acids and derivatives	Amino acids, peptides, and analogues	4.47382	4.65263	4.80589
Thr	Threonine	Biocrates	HMDB0000167	Organic acids and derivatives	Carboxylic acids and derivatives	Amino acids, peptides, and analogues	4.31535	4.51031	4.68213
Trp	Tryptophan	Biocrates	HMDB0000929	Organic acids and derivatives	Carboxylic acids and derivatives	Amino acids, peptides, and analogues	4.33171	4.41764	4.51196
Tyr	Tyrosine	Biocrates	HMDB0000158	Organic acids and derivatives	Carboxylic acids and derivatives	Amino acids, peptides, and analogues	4.14855	4.29029	4.41292
Val	Valine	Biocrates	HMDB0000883	Organic acids and derivatives	Carboxylic acids and derivatives	Amino acids, peptides, and analogues	5.59842	5.72031	5.86079
xLeu	Leucine/isoleucine	Biocrates	HMDB0000687,HMDB0000172	Organic acids and derivatives	Carboxylic acids and derivatives	Amino acids, peptides, and analogues	5.2901	5.4279	5.56834
PC aa C28:1	Phosphatidylcholine diacyl 28:1	Biocrates	HMDB0007899	Lipids and lipid-like molecules	Glycerophospholipids	Glycerophosphocholines	0.875469	1.06392	1.27815
PC aa C30:0	Phosphatidylcholine diacyl 30:0	Biocrates	HMDB0007869	Lipids and lipid-like molecules	Glycerophospholipids	Glycerophosphocholines	1.24415	1.47787	1.70813
PC aa C32:0	Phosphatidylcholine diacyl 32:0	Biocrates	HMDB0000564,HMDB0008031,HMDB0007871,HMDB0011206,HMDB0007896	Lipids and lipid-like molecules	Glycerophospholipids	Glycerophosphocholines	2.3979	2.55014	2.71757
PC aa C32:1	Phosphatidylcholine diacyl 32:1	Biocrates	HMDB0007873	Lipids and lipid-like molecules	Glycerophospholipids	Glycerophosphocholines	2.37955	2.68102	3.0306
PC aa C32:2	Phosphatidylcholine diacyl 32:2	Biocrates	HMDB0007874,HMDB0007906,HMDB0007931,HMDB0007905,HMDB0007930	Lipids and lipid-like molecules	Glycerophospholipids	Glycerophosphocholines	1.01885	1.29745	1.54116
PC aa C32:3	Phosphatidylcholine diacyl 32:3	Biocrates		Lipids and lipid-like molecules	Glycerophospholipids	Glycerophosphocholines	-0.689155	-0.508212	-0.347634
PC aa C34:1	Phosphatidylcholine diacyl 34:1	platform		Lipids and lipid-like molecules	Glycerophospholipids	Glycerophosphocholines	5.09375	5.28827	5.48064
PC aa C34:2	Phosphatidylcholine diacyl 34:2	platform		Lipids and lipid-like molecules	Glycerophospholipids	Glycerophosphocholines	5.7589	5.89164	6.17006
PC aa C34:3	Phosphatidylcholine diacyl 34:3	platform		Lipids and lipid-like molecules	Glycerophospholipids	Glycerophosphocholines	2.94444	3.10459	3.28102
PC aa C34:4	Phosphatidylcholine diacyl 34:4	platform		Lipids and lipid-like molecules	Glycerophospholipids	Glycerophosphocholines	0.322083	0.559855	0.783902
PC aa C36:0	Phosphatidylcholine diacyl 36:0	platform		Lipids and lipid-like molecules	Glycerophospholipids	Glycerophosphocholines	1.50065	1.71019	1.95019
PC aa C36:1	Phosphatidylcholine diacyl 36:1	platform		Lipids and lipid-like molecules	Glycerophospholipids	Glycerophosphocholines	3.65842	3.81551	3.98341
PC aa C36:2	Phosphatidylcholine diacyl 36:2	platform		Lipids and lipid-like molecules	Glycerophospholipids	Glycerophosphocholines	5.36042	5.50126	5.66673
PC aa C36:3	Phosphatidylcholine diacyl 36:3	platform		Lipids and lipid-like molecules	Glycerophospholipids	Glycerophosphocholines	4.72739	4.90527	5.09987
PC aa C36:4	Phosphatidylcholine diacyl 36:4	Biocrates	HMDB0008365	Lipids and lipid-like molecules	Glycerophospholipids	Glycerophosphocholines	4.8828	5.08699	5.28714
PC aa C36:5	Phosphatidylcholine diacyl 36:5	Biocrates	HMDB0007891	Lipids and lipid-like molecules	Glycerophospholipids	Glycerophosphocholines	2.85647	3.14643	3.47507
PC aa C36:6	Phosphatidylcholine diacyl 36:6	platform		Lipids and lipid-like molecules	Glycerophospholipids	Glycerophosphocholines	0.139762	0.398776	0.641854
PC aa C38:0	Phosphatidylcholine diacyl 38:0	Biocrates		Lipids and lipid-like molecules	Glycerophospholipids	Glycerophosphocholines	1.26691	1.47521	1.68083
PC aa C38:3	Phosphatidylcholine diacyl 38:3	Biocrates	HMDB0008048,HMDB0008725,HMDB0007991,HMDB0007985,HMDB0007893	Lipids and lipid-like molecules	Glycerophospholipids	Glycerophosphocholines	3.65821	3.83081	3.99636
PC aa C38:4	Phosphatidylcholine diacyl 38:4	Biocrates	HMDB0008048	Lipids and lipid-like molecules	Glycerophospholipids	Glycerophosphocholines	4.19079	4.39659	4.5733
PC aa C38:5	Phosphatidylcholine diacyl 38:5	Biocrates	HMDB0008048,HMDB0008725,HMDB0007991,HMDB0007985,HMDB0007893	Lipids and lipid-like molecules	Glycerophospholipids	Glycerophosphocholines	3.54962	3.77046	3.96471
PC aa C38:6	Phosphatidylcholine diacyl 38:6	Biocrates	HMDB0007991	Lipids and lipid-like molecules	Glycerophospholipids	Glycerophosphocholines	3.80165	4.05272	4.32546
PC aa C40:1	Phosphatidylcholine diacyl 40:1	Biocrates		Lipids and lipid-like molecules	Glycerophospholipids	Glycerophosphocholines	-0.121603	0.165514	0.405465
PC aa C40:2	Phosphatidylcholine diacyl 40:2	Biocrates	HMDB0007993,HMDB0008727,HMDB0008308,HMDB0008057,HMDB0008052	Lipids and lipid-like molecules	Glycerophospholipids	Glycerophosphocholines	0.515591	0.879627	1.13783
PC aa C40:3	Phosphatidylcholine diacyl 40:3	Biocrates		Lipids and lipid-like molecules	Glycerophospholipids	Glycerophosphocholines	0.574834	0.869197	1.10506
PC aa C40:4	Phosphatidylcholine diacy 40:4l	Biocrates	HMDB0007993,HMDB0008727,HMDB0008308,HMDB0008057,HMDB0008052	Lipids and lipid-like molecules	Glycerophospholipids	Glycerophosphocholines	1.38629	1.56396	1.73166
PC aa C40:5	Phosphatidylcholine diacyl 40:5	Biocrates	HMDB0008055	Lipids and lipid-like molecules	Glycerophospholipids	Glycerophosphocholines	1.96431	2.17264	2.36823
PC aa C40:6	Phosphatidylcholine diacyl 40:6	Biocrates	HMDB0008345	Lipids and lipid-like molecules	Glycerophospholipids	Glycerophosphocholines	2.6174	2.8848	3.14648
PC aa C42:0	Phosphatidylcholine diacyl 42:0	Biocrates	HMDB0008537	Lipids and lipid-like molecules	Glycerophospholipids	Glycerophosphocholines	-0.443167	-0.164875	0.0487902
PC aa C42:1	Phosphatidylcholine diacyl 42:1	Biocrates	HMDB0008283,HMDB0008124,HMDB0008059,HMDB0008315,HMDB0008091	Lipids and lipid-like molecules	Glycerophospholipids	Glycerophosphocholines	-0.895092	-0.55936	-0.318485
PC aa C42:2	Phosphatidylcholine diacyl 42:2	Biocrates		Lipids and lipid-like molecules	Glycerophospholipids	Glycerophosphocholines	-0.710382	-0.383466	-0.144448
PC aa C42:4	Phosphatidylcholine diacyl 42:4	Biocrates	HMDB0008282,HMDB0008124,HMDB0008760,HMDB0008058,HMDB0008059	Lipids and lipid-like molecules	Glycerophospholipids	Glycerophosphocholines	-0.651047	-0.334021	-0.0822952
PC aa C42:5	Phosphatidylcholine diacyl 42:5	Biocrates	HMDB0008282,HMDB0008124,HMDB0008760,HMDB0008058,HMDB0008059	Lipids and lipid-like molecules	Glycerophospholipids	Glycerophosphocholines	-0.60148	-0.427711	-0.226587
PC aa C42:6	Phosphatidylcholine diacyl 42:6	Biocrates	HMDB0008282,HMDB0008124,HMDB0008760,HMDB0008058,HMDB0008059	Lipids and lipid-like molecules	Glycerophospholipids	Glycerophosphocholines	-0.344407	-0.199061	-0.0439519
PC ae C30:0	Phosphatidylcholine acyl-alkyl 30:0	Biocrates		Lipids and lipid-like molecules	Glycerophospholipids	Glycerophosphocholines	-0.973092	-0.804079	-0.634634
PC ae C32:1	Phosphatidylcholine acyl-alkyl 32:1	Biocrates	HMDB0013404	Lipids and lipid-like molecules	Glycerophospholipids	Glycerophosphocholines	0.765468	0.932164	1.1229
PC ae C32:2	Phosphatidylcholine acyl-alkyl 32:2	Biocrates	HMDB0013411	Lipids and lipid-like molecules	Glycerophospholipids	Glycerophosphocholines	-0.48654	-0.307885	-0.107585
PC ae C34:0	Phosphatidylcholine acyl-alkyl 34:0	Biocrates		Lipids and lipid-like molecules	Glycerophospholipids	Glycerophosphocholines	0.0392207	0.24686	0.438255
PC ae C34:1	Phosphatidylcholine acyl-alkyl 34:1	Biocrates	HMDB0011234	Lipids and lipid-like molecules	Glycerophospholipids	Glycerophosphocholines	2.00653	2.16447	2.35348
PC ae C34:2	Phosphatidylcholine acyl-alkyl 34:2	Biocrates	HMDB0011151	Lipids and lipid-like molecules	Glycerophospholipids	Glycerophosphocholines	2.13624	2.31254	2.49768
PC ae C34:3	Phosphatidylcholine acyl-alkyl 34:3	Biocrates	HMDB0013413	Lipids and lipid-like molecules	Glycerophospholipids	Glycerophosphocholines	1.69745	1.89687	2.10339
PC ae C36:0	Phosphatidylcholine acyl-alkyl 36:0	Biocrates		Lipids and lipid-like molecules	Glycerophospholipids	Glycerophosphocholines	-0.217224	0.0139829	0.24491
PC ae C36:1	Phosphatidylcholine acyl-alkyl 36:1	Biocrates		Lipids and lipid-like molecules	Glycerophospholipids	Glycerophosphocholines	2.89037	3.157	3.37502
PC ae C36:2	Phosphatidylcholine acyl-alkyl 36:2	Biocrates	HMDB0013417,HMDB0013406,HMDB0013418,HMDB0013429,HMDB0013407	Lipids and lipid-like molecules	Glycerophospholipids	Glycerophosphocholines	2.68102	2.82145	2.98062
PC ae C36:3	Phosphatidylcholine acyl-alkyl 36:3	Biocrates	HMDB0013417,HMDB0013406,HMDB0013418,HMDB0013429,HMDB0013425	Lipids and lipid-like molecules	Glycerophospholipids	Glycerophosphocholines	1.74572	1.90211	2.0554
PC ae C36:4	Phosphatidylcholine acyl-alkyl 36:4	Biocrates	HMDB0008365	Lipids and lipid-like molecules	Glycerophospholipids	Glycerophosphocholines	2.43361	2.60269	2.80726
PC ae C36:5	Phosphatidylcholine acyl-alkyl 36:5	Biocrates	HMDB0013415	Lipids and lipid-like molecules	Glycerophospholipids	Glycerophosphocholines	1.99061	2.19054	2.37024
PC ae C38:0	Phosphatidylcholine acyl-alkyl 38:0	Biocrates	HMDB0013419	Lipids and lipid-like molecules	Glycerophospholipids	Glycerophosphocholines	0.924259	1.12306	1.34458
PC ae C38:1	Phosphatidylcholine acyl-alkyl 38:1	platform		Lipids and lipid-like molecules	Glycerophospholipids	Glycerophosphocholines	1.67835	2.08939	2.37024
PC ae C38:2	Phosphatidylcholine acyl-alkyl 38:2	platform		Lipids and lipid-like molecules	Glycerophospholipids	Glycerophosphocholines	2.04119	2.35138	2.58964
PC ae C38:3	Phosphatidylcholine acyl-alkyl 38:3	Biocrates	HMDB0013409,HMDB0013420,HMDB0013408,HMDB0013432,HMDB0013419	Lipids and lipid-like molecules	Glycerophospholipids	Glycerophosphocholines	2.45305	2.66723	2.85647
PC ae C38:4	Phosphatidylcholine acyl-alkyl 38:4	Biocrates	HMDB0013420	Lipids and lipid-like molecules	Glycerophospholipids	Glycerophosphocholines	2.53964	2.66723	2.79728
PC ae C38:5	Phosphatidylcholine acyl-alkyl 38:5	Biocrates	HMDB0013432	Lipids and lipid-like molecules	Glycerophospholipids	Glycerophosphocholines	2.44235	2.60256	2.76632
PC ae C38:6	Phosphatidylcholine acyl-alkyl 38:6	Biocrates	HMDB0013409	Lipids and lipid-like molecules	Glycerophospholipids	Glycerophosphocholines	1.56845	1.7613	1.95828
PC ae C40:1	Phosphatidylcholine acyl-alkyl 40:1	Biocrates	HMDB0013433	Lipids and lipid-like molecules	Glycerophospholipids	Glycerophosphocholines	0.90876	1.12099	1.32774
PC ae C40:2	Phosphatidylcholine acyl-alkyl 40:2	Biocrates	HMDB0013437	Lipids and lipid-like molecules	Glycerophospholipids	Glycerophosphocholines	1.1793	1.4207	1.61885
PC ae C40:3	Phosphatidylcholine acyl-alkyl 40:3	Biocrates		Lipids and lipid-like molecules	Glycerophospholipids	Glycerophosphocholines	1.67697	1.90806	2.09556
PC ae C40:4	Phosphatidylcholine acyl-alkyl 40:4	Biocrates	HMDB0013442	Lipids and lipid-like molecules	Glycerophospholipids	Glycerophosphocholines	1.66393	1.82777	1.99095
PC ae C40:5	Phosphatidylcholine acyl-alkyl 40:5	Biocrates	HMDB0013444	Lipids and lipid-like molecules	Glycerophospholipids	Glycerophosphocholines	1.84447	2.0257	2.21594
PC ae C40:6	Phosphatidylcholine acyl-alkyl 40:6	Biocrates	HMDB0013422	Lipids and lipid-like molecules	Glycerophospholipids	Glycerophosphocholines	1.36609	1.54543	1.72137
PC ae C42:0	Phosphatidylcholine acyl-alkyl 42:0	Biocrates		Lipids and lipid-like molecules	Glycerophospholipids	Glycerophosphocholines	-0.21081	-0.0565704	0.122218
PC ae C42:1	Phosphatidylcholine acyl-alkyl 42:1	Biocrates	HMDB0013443,HMDB0013458,HMDB0013459,HMDB0013423,HMDB0013438	Lipids and lipid-like molecules	Glycerophospholipids	Glycerophosphocholines	0.0455405	0.364643	0.61621
PC ae C42:2	Phosphatidylcholine acyl-alkyl 42:2	Biocrates	HMDB0013438	Lipids and lipid-like molecules	Glycerophospholipids	Glycerophosphocholines	0.0584988	0.343365	0.553885
PC ae C42:3	Phosphatidylcholine acyl-alkyl 42:3	Biocrates		Lipids and lipid-like molecules	Glycerophospholipids	Glycerophosphocholines	0.431782	0.625938	0.832909
PC ae C42:4	Phosphatidylcholine acyl-alkyl 42:4	Biocrates		Lipids and lipid-like molecules	Glycerophospholipids	Glycerophosphocholines	0.340521	0.500775	0.652325
PC ae C42:5	Phosphatidylcholine acyl-alkyl 42:5	Biocrates	HMDB0013451	Lipids and lipid-like molecules	Glycerophospholipids	Glycerophosphocholines	1.00658	1.15373	1.30708
PC ae C44:3	Phosphatidylcholine acyl-alkyl 44:3	Biocrates	HMDB0013449,HMDB0013456,HMDB0013455,HMDB0013452,HMDB0013453	Lipids and lipid-like molecules	Glycerophospholipids	Glycerophosphocholines	-1.08584	-0.797398	-0.554256
PC ae C44:4	Phosphatidylcholine acyl-alkyl 44:4	Biocrates	HMDB0013449,HMDB0013460,HMDB0013455,HMDB0013453	Lipids and lipid-like molecules	Glycerophospholipids	Glycerophosphocholines	-0.787702	-0.619897	-0.472337
PC ae C44:5	Phosphatidylcholine acyl-alkyl 44:5	platform		Lipids and lipid-like molecules	Glycerophospholipids	Glycerophosphocholines	0.13472	0.300105	0.454201
PC ae C44:6	Phosphatidylcholine acyl-alkyl 44:6	Biocrates	HMDB0013449,HMDB0013456,HMDB0013455,HMDB0013452,HMDB0013453	Lipids and lipid-like molecules	Glycerophospholipids	Glycerophosphocholines	-0.125847	0.0392207	0.196794
lysoPC a C16:0	lysoPhosphatidylcholine acyl 16:0	Biocrates	HMDB0010382	Lipids and lipid-like molecules	Glycerophospholipids	Glycerophosphocholines	4.50111	4.64598	4.79579
lysoPC a C16:1	lysoPhosphatidylcholine acyl 16:1	Biocrates	HMDB0010383	Lipids and lipid-like molecules	Glycerophospholipids	Glycerophosphocholines	0.854278	1.03361	1.22729
lysoPC a C17:0	lysoPhosphatidylcholine acyl 17:0	Biocrates	HMDB0012108	Lipids and lipid-like molecules	Glycerophospholipids	Glycerophosphocholines	0.392042	0.615186	0.806476
lysoPC a C18:0	lysoPhosphatidylcholine acyl 18:0	Biocrates	HMDB0010384	Lipids and lipid-like molecules	Glycerophospholipids	Glycerophosphocholines	3.21696	3.40443	3.56176
lysoPC a C18:1	lysoPhosphatidylcholine acyl 18:1	Biocrates	HMDB0002815	Lipids and lipid-like molecules	Glycerophospholipids	Glycerophosphocholines	2.76001	2.96661	3.13549
lysoPC a C18:2	lysoPhosphatidylcholine acyl 18:2	Biocrates	HMDB0010386	Lipids and lipid-like molecules	Glycerophospholipids	Glycerophosphocholines	3.15377	3.41421	3.65109
lysoPC a C20:3	lysoPhosphatidylcholine acyl 20:3	Biocrates	HMDB0010393	Lipids and lipid-like molecules	Glycerophospholipids	Glycerophosphocholines	0.587787	0.802767	1.0043
lysoPC a C20:4	lysoPhosphatidylcholine acyl 20:4	Biocrates	HMDB0010395	Lipids and lipid-like molecules	Glycerophospholipids	Glycerophosphocholines	1.44456	1.70111	1.91989
SM (OH) C14:1	Hydroxysphingomyeline 14:1	Biocrates	HMDB0013462	Lipids and lipid-like molecules	Sphingolipids	Phosphosphingolipids	1.64784	1.81319	1.99742
SM (OH) C16:1	Hydroxysphingomyeline 16:1	Biocrates	HMDB0013463	Lipids and lipid-like molecules	Sphingolipids	Phosphosphingolipids	0.915502	1.08856	1.27536
SM (OH) C22:1	Hydroxysphingomyeline 22:1	Biocrates	HMDB0012104	Lipids and lipid-like molecules	Sphingolipids	Phosphosphingolipids	2.37955	2.63189	2.8109
SM (OH) C22:2	Hydroxysphingomyeline 22:2	Biocrates		Lipids and lipid-like molecules	Sphingolipids	Phosphosphingolipids	2.09679	2.281	2.47654
SM (OH) C24:1	Hydroxysphingomyeline 24:1	Biocrates	HMDB0013469	Lipids and lipid-like molecules	Sphingolipids	Phosphosphingolipids	0.0483875	0.371564	0.593327
SM C16:0	Sphingomyeline 16:0	Biocrates		Lipids and lipid-like molecules	Sphingolipids	Phosphosphingolipids	4.5486	4.66344	4.77912
SM C16:1	Sphingomyeline 16:1	Biocrates	HMDB0029216	Lipids and lipid-like molecules	Sphingolipids	Phosphosphingolipids	2.66723	2.79728	2.93916
SM C18:0	Sphingomyeline 18:0	Biocrates	HMDB0012087	Lipids and lipid-like molecules	Sphingolipids	Phosphosphingolipids	2.80981	2.98042	3.14415
SM C18:1	Sphingomyeline 18:1	Biocrates	HMDB0012101	Lipids and lipid-like molecules	Sphingolipids	Phosphosphingolipids	2.11986	2.2907	2.4681
SM C20:2	Sphingomyeline 20:2	Biocrates		Lipids and lipid-like molecules	Sphingolipids	Phosphosphingolipids	-1.00854	-0.802962	-0.606511
SM C24:0	Sphingomyeline 24:0	Biocrates	HMDB0011697	Lipids and lipid-like molecules	Sphingolipids	Phosphosphingolipids	3.01553	3.30689	3.47507
SM C24:1	Sphingomyeline 24:1	Biocrates	HMDB0012107	Lipids and lipid-like molecules	Sphingolipids	Phosphosphingolipids	3.83095	3.9842	4.12066
AAA	Aminoadipic acid	Biocrates	HMDB0000510	Organic acids and derivatives	Carboxylic acids and derivatives	Amino acids, peptides, and analogues	5.3033	5.39816	5.48821
MUFA (PC)	Monounsaturated phosphatidylcholines	Biocrates		Lipids and lipid-like molecules	Glycerophospholipids	Glycerophosphocholines	5.60947	5.76854	5.91889
PUFA (PC)	Polyunsaturated phosphatidylcholines	Biocrates		Lipids and lipid-like molecules	Glycerophospholipids	Glycerophosphocholines	7.12024	7.26543	7.42798
SFA (PC)	Saturated phosphatidylcholines	Biocrates		Lipids and lipid-like molecules	Glycerophospholipids	Glycerophosphocholines	3.4654	3.60821	3.7585
Total PC	Total phosphatidylcholines	Biocrates		Lipids and lipid-like molecules	Glycerophospholipids	Glycerophosphocholines	7.3452	7.49748	7.64882
Total PC aa	Total phosphatidylcholines with diacyl bonds	Biocrates		Lipids and lipid-like molecules	Glycerophospholipids	Glycerophosphocholines	7.19874	7.35468	7.52059
Total PC ae	Total phosphatidylcholines with acyl-alkyl bonds	Biocrates		Lipids and lipid-like molecules	Glycerophospholipids	Glycerophosphocholines	5.27811	5.39363	5.52545
Total SM	Total sphingomyelines	Biocrates		Lipids and lipid-like molecules	Sphingolipids	Phosphosphingolipids	5.46383	5.59471	5.72359
Total SM-OH	Total Hydroxysphingomyelines	Biocrates		Lipids and lipid-like molecules	Sphingolipids	Phosphosphingolipids	3.34651	3.5293	3.71113
Total SM-non OH	Total non-hydroxysphingomyelines	Biocrates		Lipids and lipid-like molecules	Sphingolipids	Phosphosphingolipids	5.32788	5.45532	5.58437
Total lysoPC	Total lysophosphatidylcholines	Biocrates		Lipids and lipid-like molecules	Glycerophospholipids	Glycerophosphocholines	5.17624	5.33754	5.46806
