# Supplementary material for: Heritability estimates for 361 blood metabolites across 40 genome-wide association studies
Source: Nat Commun. 2020 Jan 7;11:39. doi: 10.1038/s41467-019-13770-6 (PMC6946682; doi:10.1038/s41467-019-13770-6)
Supplement: Supplementary file 5 — Supplementary Dataset 3 [file 41467_2019_13770_MOESM5_ESM.xlsx]

## Sheet: Sheet1
Supplementary Data 3. Four-variance component GCTA results for the Nightingale Health 1H-NMR, UPLC-MS lipidomics, Leiden 1H-NMR and Biocrates metabolomics platforms. In this table the estimates and the s.e.'s of each of the four variance components (V(G1) to V(G4)) and each of the seven heritabilities are provided. Here V(G1) is equivallent to h2g, the additive genetic effects-based on genome-wid…
Metabolite	Super Class	Class	Platform	N	V(G1): h2g estimate	V(G1): h2g s.e.	V(G2): h2ped estimate	V(G2): h2ped s.e.	V(G3): h2GW-Class estimate	V(G3): h2GW-Class s.e.	P-value drop V(G3)	V(G4): h2GW-Notclass estimate	V(G4): h2GW-Notclass s.e.	P-value drop V(G4)	h2total estimate	h2total s.e.	h2SNP estimate	h2SNP s.e.	h2metabolite-hits estimate	h2metabolite-hits s.e.	P-value drop V(G3) & V(G4)
2bOHBut	Organic acids and derivatives	Hydroxy acids and derivatives	Leiden-NMR	2324	-0.007797	0.217715	0.365999	0.221268	-0.006743	0.013169	0.30851	0.016469	0.019772	Failedi	0.367928	0.034125	0.001929	0.217166	0.009726	0.0215725
3bOHBut	Organic acids and derivatives	Hydroxy acids and derivatives	Leiden-NMR	2324	0.059309	0.234389	0.484599	0.23487	0.008127	0.014824	0.28239	0.018018	0.019912	0.17304	0.570052	0.026516	0.085454	0.20691	0.026145	0.0219847	0.26726
3bOHiBut	Organic acids and derivatives	Hydroxy acids and derivatives	Leiden-NMR	2324	0.208113	0.208497	0.120704	0.210522	0.017613	0.01494	0.10215	0.020631	0.018924	0.12408	0.367062	0.03404	0.246357	0.216089	0.038244	0.0216241	0.11225
AAA	Organic acids and derivatives	Carboxylic acids and derivatives	Biocrates	1448	0.001036	0.338273	0.711931	0.339797	0.011474	0.022593	0.30625	-0.001033	0.027885	0.48538	0.723408	0.030932	0.011477	0.323641	0.010441	0.0280622	0.43974
Ace	Organic acids and derivatives	Carboxylic acids and derivatives	Leiden-NMR	2324	0.125461	0.199195	-0.013174	0.20232	0.027528	0.014996	0.025338	-0.002941	0.01632	0.42878	0.136873	0.039225	0.150048	0.220025	0.024587	0.0203104
Ala	Organic acids and derivatives	Carboxylic acids and derivatives	Nightingale Health	4227	0.15283	0.116202	0.159673	0.118173	0.032528	0.009671	2.077e-05	0.031193	0.011409	0.0010961	0.376224	0.026481	0.216551	0.117163	0.063721	0.0141435
Ala	Organic acids and derivatives	Carboxylic acids and derivatives	Leiden-NMR	2319	0.077425	0.217508	0.246189	0.219174	0.090051	0.019263	1.415e-09	-0.001164	0.017578	0.4733	0.412502	0.032717	0.166312	0.2208	0.088887	0.0229425
Arg	Organic acids and derivatives	Carboxylic acids and derivatives	Biocrates	1448	-0.012951	0.341533	0.57415	0.344958	-0.008923	0.020292	0.33714	-0.012238	0.026408	0.32513	0.540038	0.047329	-0.034112	0.321075	-0.021161	0.0312121	0.39514
Bet	Organic acids and derivatives	Carboxylic acids and derivatives	Leiden-NMR	2324	-0.04515	0.228016	0.447998	0.22972	-0.011657	0.013586	0.21576	0.030061	0.019516	0.04838	0.421252	0.032561	-0.026746	0.231846	0.018404	0.0254461
bOHBut	Organic acids and derivatives	Hydroxy acids and derivatives	Nightingale Health	4212	-0.224225	0.111617	0.415865	0.116119	0.005964	0.007487	0.20066	0.013499	0.010212	Failedb	0.211102	0.028063	-0.204762	0.112387	0.019463	0.0120669
C0	Lipids and lipid-like molecules	Fatty Acyls	Leiden-NMR	2324	0.393024	0.224098	0.01891	0.22402	0.068846	0.02006	4.5153e-05	0.073983	0.022192	0.00017822	0.554762	0.027249	0.535853	0.226227	0.142829	0.0276463
C0	Lipids and lipid-like molecules	Fatty Acyls	Biocrates	1446	0.304652	0.326951	0.135636	0.328121	0.048447	0.025101	0.016612	0.116293	0.030927	9.9553e-06	0.605028	0.040849	0.469392	0.329406	0.16474	0.0374948
C12:1	Lipids and lipid-like molecules	Fatty Acyls	Biocrates	1448	-0.223039	0.322028	0.45723	0.330816	0.048128	0.025463	0.022607	-0.0086	0.023884	0.36118	0.273719	0.060706	-0.183511	0.325409	0.039528	0.0342577
C14:1	Lipids and lipid-like molecules	Fatty Acyls	Biocrates	1448	-0.004829	0.322522	0.253436	0.330633	0.030437	0.024256	0.093867	0.011994	0.02512	0.311	0.291037	0.060686	0.037602	0.326214	0.042431	0.0343644	0.18344
C14:2	Lipids and lipid-like molecules	Fatty Acyls	Biocrates	1448	-0.174418	0.318947	0.373435	0.326891	0.046633	0.025488	0.027284	0.008245	0.024706	0.3663	0.253895	0.060741	-0.11954	0.32237	0.054878	0.035056
C18:1	Lipids and lipid-like molecules	Fatty Acyls	Biocrates	1448	-0.173375	0.32322	0.465982	0.331453	0.089613	0.026884	7.6673e-05	-0.058307	0.019683	0.0049963	0.323913	0.057127	-0.142069	0.327795	0.031306	0.0337633
C18:2	Lipids and lipid-like molecules	Fatty Acyls	Biocrates	1448	0.071767	0.316533	0.109473	0.32201	0.074858	0.02668	0.0011092	-0.025505	0.022123	0.13459	0.230593	0.062067	0.12112	0.31932	0.049353	0.0345415
C2	Lipids and lipid-like molecules	Fatty Acyls	Biocrates	1447	0.249779	0.329792	0.317124	0.333132	0.017215	0.024199	0.23214	-0.006579	0.02531	0.39919	0.577539	0.048728	0.260415	0.33312	0.010636	0.0346038	0.36944
C8:1	Lipids and lipid-like molecules	Fatty Acyls	Biocrates	1448	0.168868	0.330416	0.246332	0.335273	0.051295	0.024871	0.0095246	0.015323	0.026472	0.27881	0.481817	0.054865	0.235486	0.334046	0.066618	0.0348798
Ca-EDTA	Organic acids and derivatives	Carboxylic acids and derivatives	Leiden-NMR	2324	0.122205	0.229007	0.331589	0.229929	0.045858	0.017653	0.0014706	0.028396	0.020407	0.071214	0.528048	0.028653	0.196459	0.236297	0.074254	0.0242225
CE(18:1)	Lipids and lipid-like molecules	Steroids and steroid derivatives	Lipidomics	2321	0.056537	0.213084	0.233017	0.216537	0.070252	0.018777	3.1837e-06	-0.004267	0.016501	0.3995	0.355539	0.034657	0.122522	0.216018	0.065985	0.0245576
CE(18:2)	Lipids and lipid-like molecules	Steroids and steroid derivatives	Lipidomics	2321	0.056537	0.213084	0.233017	0.216537	0.070252	0.018777	3.1837e-06	-0.004267	0.016501	0.3995	0.355539	0.034657	0.122522	0.214642	0.065985	0.0252943
CE(20:4)	Lipids and lipid-like molecules	Steroids and steroid derivatives	Lipidomics	2324	-0.231172	0.216574	0.51871	0.220642	0.088741	0.019254	9.8509e-10	-0.011876	0.015534	0.22652	0.364403	0.034801	-0.154307	0.221502	0.076865	0.0254573
Cer(d18:0/24:0)	Lipids and lipid-like molecules	Sphingolipids	Lipidomics	2324	0.130525	0.214751	0.150371	0.217337	0.050854	0.018212	0.0007008	0.037064	0.019109	0.018416	0.368814	0.033644	0.218443	0.214778	0.087918	0.0268222
Cer(d18:1/16:0)	Lipids and lipid-like molecules	Sphingolipids	Lipidomics	2322	0.130685	0.20732	0.15076	0.210583	0.084758	0.020121	2.2068e-07	0.000757	0.016869	0.48224	0.366961	0.033996	0.2162	0.219183	0.085515	0.0262103
Cer(d18:1/22:0)	Lipids and lipid-like molecules	Sphingolipids	Lipidomics	2324	-0.134556	0.216889	0.471359	0.219544	0.028164	0.016657	0.030508	0.036182	0.018744	0.016915	0.401149	0.033339	-0.07021	0.215373	0.064346	0.0242282
Cer(d18:1/22:1)	Lipids and lipid-like molecules	Sphingolipids	Lipidomics	2317	-0.002357	0.211945	0.261713	0.215113	0.047126	0.01765	0.0011235	0.014584	0.017825	0.20236	0.321066	0.035342	0.059353	0.213762	0.06171	0.0248687
Cer(d18:1/23:0)	Lipids and lipid-like molecules	Sphingolipids	Lipidomics	2324	-0.20422	0.225894	0.614464	0.22955	0.01827	0.0162	0.11154	0.001189	0.017619	0.47355	0.429702	0.032743	-0.184761	0.222998	0.019459	0.0249672	0.23766
Cer(d18:1/24:0)	Lipids and lipid-like molecules	Sphingolipids	Lipidomics	2324	-0.380571	0.215657	0.696186	0.220634	0.055724	0.018038	0.00010539	0.011844	0.01712	0.23319	0.383183	0.033727	-0.313003	0.226862	0.067568	0.0241855
Cer(d18:1/24:1)	Lipids and lipid-like molecules	Sphingolipids	Lipidomics	2322	-0.434403	0.215221	0.728109	0.220836	0.03733	0.01749	0.010722	-0.007251	0.015841	0.32492	0.323785	0.035586	-0.404324	0.222931	0.030079	0.0281469
Cit	Organic acids and derivatives	Carboxylic acids and derivatives	Nightingale Health	Failedi	Failedi	Failedi	Failedi	Failedi	Failedi	Failedi	Failedi	Failedi	Failedi	Failedi	Failedi	Failedi	Failedi	Failedi	Failedi	Failedi	Failedi
Cit	Organic acids and derivatives	Carboxylic acids and derivatives	Leiden-NMR	2324	-0.068959	0.229326	0.453637	0.231674	0.058025	0.017993	7.3825e-05	0.027895	0.019765	0.066026	0.470599	0.031556	0.016961	0.210372	0.08592	0.0236126
Cre	Organic acids and derivatives	Carboxylic acids and derivatives	Leiden-NMR	2324	0.110016	0.219649	0.248194	0.221548	0.004863	0.014466	0.3685	0.022759	0.018507	0.089337	0.385832	0.033363	0.137638	0.23052	0.027622	0.0257956	0.17215
Crea	Organic acids and derivatives	Carboxylic acids and derivatives	Nightingale Health	4226	0.148435	0.123816	0.394394	0.125511	0.027129	0.010002	0.0013582	0.000853	0.0105	0.46838	0.570812	0.021742	0.176417	0.12498	0.027982	0.0137839
Crea	Organic acids and derivatives	Carboxylic acids and derivatives	Leiden-NMR	2320	0.15749	0.214107	0.184259	0.216674	0.014997	0.014522	0.13451	-0.016043	0.016832	0.17898	0.340703	0.035399	0.156444	0.23437	-0.001046	0.0238427	0.18344
DG(36:2)	Lipids and lipid-like molecules	Glycerolipids	Lipidomics	2324	-0.132441	0.219039	0.424769	0.222126	0.056673	0.018361	0.00016415	0.04785	0.019406	0.0030238	0.396851	0.033286	-0.027918	0.222658	0.104523	0.0248403
DG(36:3)	Lipids and lipid-like molecules	Glycerolipids	Lipidomics	2324	-0.054442	0.223557	0.468542	0.226311	0.042008	0.018084	0.0046701	0.004313	0.017736	0.40364	0.46042	0.031116	-0.008121	0.224745	0.046321	0.0271361
DMA	Lipids and lipid-like molecules	Fatty Acyls	Leiden-NMR	2310	-0.160902	0.206317	0.426104	0.211251	-0.019229	0.012784	0.078415	0.002534	0.016811	0.44178	0.248508	0.038034	-0.177597	0.207499	-0.016695	0.0208501	0.18084
DMG	Organic acids and derivatives	Carboxylic acids and derivatives	Leiden-NMR	2322	0.043103	0.227058	0.387456	0.228894	0.04243	0.016985	0.0020077	0.008753	0.019333	0.32433	0.481741	0.03006	0.094286	0.219429	0.051183	0.0256347
EstC	Lipids and lipid-like molecules	Steroids and steroid derivatives	Nightingale Health	4225	-0.048893	0.118768	0.516247	0.120813	0.056509	0.01179	3.9133e-10	0.02377	0.010753	0.0075683	0.547634	0.022538	0.031386	0.119438	0.080279	0.0151691
For	Organic acids and derivatives	Carboxylic acids and derivatives	Leiden-NMR	2322	0.16492	0.217574	0.212471	0.219909	0.006375	0.01376	0.31446	-0.032029	0.015806	0.031279	0.351737	0.034546	0.139266	0.227725	-0.025654	0.0247697
FreeC	Lipids and lipid-like molecules	Steroids and steroid derivatives	Nightingale Health	4226	-0.038727	0.117278	0.468134	0.119712	0.066251	0.012252	3.535e-13	0.027464	0.010835	0.0022881	0.523122	0.023312	0.054988	0.118135	0.093715	0.0156929
Gln	Organic acids and derivatives	Carboxylic acids and derivatives	Leiden-NMR	2324	0.164201	0.216363	0.257312	0.217096	0.082395	0.019114	7.4102e-09	9.7e-05	0.018379	0.49788	0.504005	0.029602	0.246693	0.23506	0.082492	0.0212477
Gln	Organic acids and derivatives	Carboxylic acids and derivatives	Biocrates	1448	-0.107765	0.324963	0.478685	0.33184	-0.028559	0.017811	0.074281	-0.039006	0.024462	0.075223	0.303355	0.06877	-0.17533	0.33931	-0.067565	0.0367715	0.065595
Glu	Organic acids and derivatives	Carboxylic acids and derivatives	Leiden-NMR	2323	0.245722	0.214543	0.101526	0.217178	0.004778	0.014195	0.36742	-0.000699	0.017896	0.48446	0.351327	0.035277	0.249801	0.241883	0.004079	0.0251879	0.47211
Gly	Organic acids and derivatives	Carboxylic acids and derivatives	Leiden-NMR	2323	0.059244	0.225776	0.323221	0.228097	-0.00096	0.014238	0.47407	0.014409	0.018181	0.19781	0.395914	0.033519	0.072693	0.218142	0.013449	0.0264749	0.34809
Gly	Organic acids and derivatives	Carboxylic acids and derivatives	Biocrates	1448	-0.154388	0.320996	0.424145	0.327538	-0.002777	0.018997	0.4403	-0.006166	0.025785	0.40611	0.260814	0.063642	-0.163331	0.313502	-0.008943	0.0370798	0.48049
HDL3-C	Lipids and lipid-like molecules	lipoprotein	Nightingale Health	4223	-0.032356	0.11136	0.257847	0.11481	0.02496	0.00951	0.0012775	0.014283	0.009619	0.054673	0.264735	0.028789	0.006887	0.111958	0.039243	0.0133214
HDL-C	Lipids and lipid-like molecules	lipoprotein	Nightingale Health	4220	-0.092662	0.120785	0.612881	0.122994	0.036975	0.010793	2.033e-05	0.008409	0.009773	0.18084	0.565603	0.021711	-0.047278	0.121832	0.045384	0.0141924
HDL-D	Lipids and lipid-like molecules	lipoprotein	Nightingale Health	4227	0.029846	0.12098	0.522344	0.122781	0.05798	0.012086	5.1473e-10	0.004993	0.009561	0.29259	0.615162	0.019908	0.092819	0.122363	0.062973	0.0153192
HDL-TG	Lipids and lipid-like molecules	Glycerolipids	Nightingale Health	4223	0.142713	0.114929	0.239691	0.117462	0.076004	0.01279	9.992e-16	-0.005024	0.008756	0.28616	0.453384	0.025258	0.213693	0.115907	0.07098	0.0151632
His	Organic acids and derivatives	Carboxylic acids and derivatives	Nightingale Health	4227	0.214366	0.11795	0.130083	0.120231	0.017767	0.008689	0.010715	0.004727	0.010005	0.31386	0.366942	0.026487	0.23686	0.11884	0.022494	0.012609
His	Organic acids and derivatives	Carboxylic acids and derivatives	Biocrates	1448	-0.118999	0.329403	0.488849	0.333353	0.002863	0.020061	0.44259	-0.047644	0.023265	0.03089	0.325069	0.063206	-0.16378	0.322483	-0.044781	0.0283587
IDL-C	Lipids and lipid-like molecules	lipoprotein	Nightingale Health	4227	-0.019324	0.118455	0.49418	0.120285	0.062975	0.01212	5.2431e-12	0.018418	0.010422	0.027962	0.55625	0.022295	0.062069	0.119081	0.081393	0.0153095
IDL-CE	Lipids and lipid-like molecules	lipoprotein	Nightingale Health	4226	-0.011839	0.118398	0.479088	0.12027	0.063644	0.012167	3.9807e-12	0.019	0.010489	0.025375	0.549894	0.022455	0.070805	0.119005	0.082644	0.0153356
IDL-FC	Lipids and lipid-like molecules	lipoprotein	Nightingale Health	4227	-0.024591	0.118722	0.509776	0.120594	0.058453	0.011854	7.3342e-11	0.016356	0.010213	0.040736	0.559994	0.022407	0.050218	0.119593	0.074809	0.0154533
IDL-L	Lipids and lipid-like molecules	lipoprotein	Nightingale Health	4226	-0.001152	0.118176	0.462208	0.120136	0.068025	0.012382	1.4633e-13	0.018335	0.010357	0.027386	0.547416	0.0227	0.085208	0.118901	0.08636	0.0154946
IDL-P	Lipids and lipid-like molecules	lipoprotein	Nightingale Health	4226	0.00673	0.118016	0.44848	0.120006	0.070874	0.012535	2.0206e-14	0.018208	0.010339	0.028161	0.544292	0.022791	0.095812	0.118772	0.089082	0.0155991
IDL-PL	Lipids and lipid-like molecules	lipoprotein	Nightingale Health	4226	-0.037321	0.117766	0.493867	0.120021	0.063352	0.01208	2.2978e-12	0.016981	0.010227	0.035617	0.536879	0.023262	0.043012	0.118559	0.080333	0.0152402
IDL-TG	Lipids and lipid-like molecules	lipoprotein	Nightingale Health	4223	0.032789	0.112491	0.306715	0.115162	0.110517	0.014403	0	-0.002092	0.008684	0.4048	0.447929	0.025275	0.141214	0.113751	0.108425	0.0166903
Ile	Organic acids and derivatives	Carboxylic acids and derivatives	Nightingale Health	4225	0.151865	0.121396	0.280493	0.123601	0.003751	0.008029	0.31823	0.025142	0.011465	0.0089438	0.461251	0.024844	0.180758	0.122316	0.028893	0.0135516
Ile	Organic acids and derivatives	Carboxylic acids and derivatives	Leiden-NMR	2320	0.098916	0.226898	0.293457	0.228123	-0.010313	0.013467	0.23697	0.024793	0.019723	0.094732	0.406853	0.033066	0.113396	0.2291	0.01448	0.0229369	0.16904
KG	Organic acids and derivatives	Carboxylic acids and derivatives	Leiden-NMR	2324	-0.099206	0.217275	0.396513	0.220395	0.008989	0.013783	0.24484	-0.003162	0.017481	0.42898	0.303134	0.035874	-0.093379	0.201211	0.005827	0.0213239	0.39214
KIV	Organic acids and derivatives	Keto acids and derivatives	Leiden-NMR	2324	0.173594	0.234385	0.33805	0.235379	0.014375	0.015327	0.15922	0.008157	0.019409	0.33506	0.534176	0.027442	0.196126	0.205147	0.022532	0.0217266	0.27533
Lac	Organic acids and derivatives	Hydroxy acids and derivatives	Nightingale Health	4213	0.055442	0.116541	0.335676	0.119128	0.004176	0.008022	0.30024	0.016017	0.010886	0.0010961	0.411311	0.026301	0.075635	0.117235	0.020193	0.0127094	0.10842
LDL-C	Lipids and lipid-like molecules	lipoprotein	Nightingale Health	4225	-0.044251	0.118571	0.533585	0.120589	0.06122	0.011997	1.1232e-11	0.016313	0.010269	0.04318	0.566868	0.022244	0.033282	0.11929	0.077533	0.0151214
LDL-D	Lipids and lipid-like molecules	lipoprotein	Nightingale Health	4223	0.039599	0.120559	0.468091	0.122242	0.033377	0.010548	8.9621e-05	0.020385	0.010893	0.023712	0.561452	0.021837	0.093361	0.121219	0.053762	0.0145751
LDL-TG	Lipids and lipid-like molecules	Glycerolipids	Nightingale Health	4222	0.078757	0.113914	0.270939	0.116229	0.101776	0.014016	0	0.005529	0.009294	0.26981	0.457	0.024979	0.186062	0.115023	0.107305	0.0165595
Leu	Organic acids and derivatives	Carboxylic acids and derivatives	Nightingale Health	4226	0.158938	0.120609	0.222033	0.122838	0.012104	0.008736	0.077363	-1e-06	0.00989	Failedi	0.393073	0.026731	0.171041	0.121308	0.012103	0.0126963
Leu	Organic acids and derivatives	Carboxylic acids and derivatives	Leiden-NMR	2324	0.090028	0.239762	0.518106	0.240915	-0.00878	0.014295	0.28034	0.043181	0.021833	0.01815	0.642536	0.022649	0.124429	0.227349	0.034401	0.0218942
L-LDL-C	Lipids and lipid-like molecules	lipoprotein	Nightingale Health	4224	-0.043501	0.118152	0.522552	0.120274	0.061777	0.012033	8.8272e-12	0.01622	0.01026	0.044204	0.557048	0.022612	0.034496	0.118879	0.077997	0.0151249
L-LDL-CE	Lipids and lipid-like molecules	lipoprotein	Nightingale Health	4224	-0.040854	0.11804	0.516069	0.120199	0.061785	0.012029	8.7738e-12	0.015352	0.010221	0.053657	0.552352	0.022735	0.036283	0.118903	0.077137	0.0154206
L-LDL-FC	Lipids and lipid-like molecules	lipoprotein	Nightingale Health	4227	-0.039707	0.118527	0.534068	0.120439	0.061327	0.012031	1.2961e-11	0.018123	0.010341	0.027837	0.573811	0.022012	0.039743	0.119251	0.07945	0.0152646
L-LDL-L	Lipids and lipid-like molecules	lipoprotein	Nightingale Health	4224	-0.034974	0.118049	0.501621	0.120242	0.06533	0.01222	7.7377e-13	0.017051	0.010284	0.036542	0.549028	0.022821	0.047407	0.118823	0.082381	0.0153076
L-LDL-P	Lipids and lipid-like molecules	lipoprotein	Nightingale Health	4224	-0.028879	0.117956	0.489663	0.120181	0.066689	0.01229	2.9743e-13	0.017221	0.010288	0.035179	0.544694	0.02293	0.055031	0.118752	0.08391	0.0153665
L-LDL-PL	Lipids and lipid-like molecules	lipoprotein	Nightingale Health	4224	-0.062856	0.118151	0.522023	0.120488	0.060787	0.011918	1.0874e-11	0.018763	0.010412	0.025303	0.538718	0.023052	0.016694	0.118914	0.07955	0.015159
L-LDL-TG	Lipids and lipid-like molecules	lipoprotein	Nightingale Health	4223	0.039329	0.113567	0.298156	0.116077	0.105891	0.014179	0	0.00473	0.00914	0.29644	0.448106	0.025277	0.14995	0.114754	0.110621	0.0166764
LPC(14:0)	Lipids and lipid-like molecules	Glycerophospholipids	Lipidomics	2324	0.306792	0.21166	-0.028782	0.213036	-0.007495	0.013879	0.2973	0.004742	0.01662	0.38597	0.275258	0.035892	0.304039	0.228525	-0.002753	0.0261174	0.41907
LPC(16:0)	Lipids and lipid-like molecules	Glycerophospholipids	Lipidomics	2323	0.106715	0.220959	0.260326	0.223335	0.058015	0.018567	0.0001107	0.000748	0.017406	0.48304	0.425804	0.03306	0.165478	0.232166	0.058763	0.0229409
LPC(16:1)	Lipids and lipid-like molecules	Glycerophospholipids	Lipidomics	2324	0.375435	0.21619	-0.055867	0.217168	0.002828	0.015783	0.43097	0.036124	0.018874	0.018838	0.35852	0.034224	0.414387	0.214778	0.038952	0.0268222
LPC(18:0)	Lipids and lipid-like molecules	Glycerophospholipids	Lipidomics	2324	-0.433163	0.219943	0.831284	0.224226	0.089509	0.020046	1.0111e-08	-0.008235	0.016448	0.31132	0.479395	0.030932	-0.351889	0.215795	0.081274	0.0216442
LPC(18:1)	Lipids and lipid-like molecules	Glycerophospholipids	Lipidomics	2323	-0.458413	0.213882	0.732346	0.220439	0.088013	0.019439	3.1178e-09	0.002425	0.016059	0.43779	0.36437	0.034621	-0.367975	0.221081	0.090438	0.0262096
LPC(18:2)	Lipids and lipid-like molecules	Glycerophospholipids	Lipidomics	2323	-0.570592	0.213045	0.88102	0.219129	0.053779	0.018399	0.00053271	0.00091	0.01634	0.4773	0.365116	0.034378	-0.515903	0.235871	0.054689	0.0269601
LPC(20:3)	Lipids and lipid-like molecules	Glycerophospholipids	Lipidomics	2324	0.180441	0.221518	0.153022	0.22231	0.03081	0.017263	0.025715	0.029315	0.018604	0.044642	0.393589	0.033106	0.240566	0.222196	0.060125	0.0259004
LPC(20:4)	Lipids and lipid-like molecules	Glycerophospholipids	Lipidomics	2324	-0.333952	0.224185	0.747738	0.227749	0.067681	0.018988	7.2974e-06	0.005192	0.017764	0.38487	0.486659	0.030392	-0.261079	0.219138	0.072873	0.0248516
LPC(20:5)	Lipids and lipid-like molecules	Glycerophospholipids	Lipidomics	2324	0.046718	0.208029	0.144745	0.210775	0.018274	0.015381	0.10144	0.011483	0.016796	0.2403	0.22122	0.037532	0.076475	0.209884	0.029757	0.0256594	0.16233
LPC(22:6)	Lipids and lipid-like molecules	Glycerophospholipids	Lipidomics	2324	-0.067828	0.214086	0.386701	0.218027	0.07748	0.01927	3.8678e-07	-0.002353	0.016657	0.44406	0.394	0.033398	0.007299	0.213105	0.075127	0.0244037
LPC(O-16:0)	Lipids and lipid-like molecules	Glycerophospholipids	Lipidomics	2322	-0.02245	0.21472	0.346098	0.218621	0.086091	0.019814	3.71e-08	-5.6e-05	0.016924	0.49868	0.409682	0.033249	0.063585	0.227226	0.086035	0.0231088
LPC(O-16:1)	Lipids and lipid-like molecules	Glycerophospholipids	Lipidomics	2324	-0.087268	0.217859	0.455514	0.221493	0.036332	0.017167	0.0075238	0.010082	0.017734	0.27969	0.41466	0.033475	-0.040854	0.227356	0.046414	0.0250687
LPC(O-18:1)	Lipids and lipid-like molecules	Glycerophospholipids	Lipidomics	2324	-0.154244	0.20313	0.324078	0.208109	0.067532	0.018446	5.8302e-06	0.014765	0.016711	0.17616	0.25213	0.03679	-0.071947	0.220901	0.082297	0.0253289
LPE(18:0)	Lipids and lipid-like molecules	Glycerophospholipids	Lipidomics	2324	0.037613	0.211183	0.243653	0.214214	0.060876	0.01855	5.5431e-05	0.01506	0.017677	0.18888	0.357202	0.034511	0.113549	0.224888	0.075936	0.023869
LPE(22:6)	Lipids and lipid-like molecules	Glycerophospholipids	Lipidomics	2324	-0.203413	0.219299	0.546277	0.222996	0.05311	0.018187	0.00033422	-0.009256	0.015677	0.27531	0.386718	0.033556	-0.159559	0.220549	0.043854	0.0242737
Lys	Organic acids and derivatives	Carboxylic acids and derivatives	Leiden-NMR	2324	-0.398006	0.224547	0.826865	0.228591	-0.00575	0.013235	0.33471	-0.014949	0.017172	0.20135	0.408161	0.032504	-0.418705	0.22389	-0.020699	0.0233179	0.31818
lysoPC a C16:0	Lipids and lipid-like molecules	Glycerophospholipids	Biocrates	1448	0.072242	0.326571	0.312476	0.329771	0.048475	0.025197	0.016663	-0.019041	0.022918	0.20453	0.414152	0.05896	0.101676	0.327971	0.029434	0.0334747
lysoPC a C16:1	Lipids and lipid-like molecules	Glycerophospholipids	Biocrates	1448	-0.172716	0.332592	0.646127	0.335613	0.03712	0.024951	0.055671	-0.007945	0.024584	0.37423	0.502586	0.051082	-0.143541	0.333905	0.029175	0.0334316	0.14
lysoPC a C17:0	Lipids and lipid-like molecules	Glycerophospholipids	Biocrates	1448	-0.016547	0.328375	0.448094	0.331795	0.012944	0.022726	0.27446	-0.023999	0.02319	0.16047	0.420492	0.054984	-0.027602	0.329524	-0.011055	0.030976	0.27142
lysoPC a C18:0	Lipids and lipid-like molecules	Glycerophospholipids	Biocrates	1448	0.095704	0.332322	0.351067	0.334655	0.024427	0.022979	0.12035	-0.018281	0.023721	0.22645	0.452917	0.049605	0.10185	0.334211	0.006146	0.0323199	0.19627
lysoPC a C18:1	Lipids and lipid-like molecules	Glycerophospholipids	Biocrates	1448	-0.217039	0.316965	0.634406	0.321283	0.026079	0.023431	0.11391	-0.019733	0.023289	0.20325	0.423712	0.053979	-0.210693	0.318435	0.006346	0.031898	0.1861
lysoPC a C18:2	Lipids and lipid-like molecules	Glycerophospholipids	Biocrates	1448	-0.431193	0.317778	0.813665	0.325466	0.012441	0.022431	0.27994	-0.022923	0.023049	0.16943	0.37199	0.057712	-0.441675	0.319513	-0.010482	0.0317457	0.26694
lysoPC a C20:3	Lipids and lipid-like molecules	Glycerophospholipids	Biocrates	1448	-0.179347	0.330833	0.574339	0.33514	0.047438	0.024764	0.015891	-0.010551	0.023962	0.3307	0.431879	0.056635	-0.14246	0.332419	0.036887	0.0334071
lysoPC a C20:4	Lipids and lipid-like molecules	Glycerophospholipids	Biocrates	1448	-0.228001	0.316958	0.633649	0.320255	0.149589	0.028694	4.9026e-12	-0.008298	0.0249	0.37654	0.546938	0.046471	-0.08671	0.319724	0.141291	0.0385802
Met	Organic acids and derivatives	Carboxylic acids and derivatives	Leiden-NMR	2324	0.418691	0.222573	-0.024106	0.222495	0.043687	0.017186	0.0023337	-0.006562	0.01788	0.35893	0.431711	0.031969	0.455816	0.220427	0.037125	0.0229923
Met	Organic acids and derivatives	Carboxylic acids and derivatives	Biocrates	1448	-0.144064	0.324492	0.490588	0.330087	0.006701	0.020727	0.37308	-0.044013	0.023438	0.042251	0.309212	0.067522	-0.181376	0.337122	-0.037312	0.0300262
Mg-EDTA	Organic acids and derivatives	Carboxylic acids and derivatives	Leiden-NMR	2323	0.104213	0.231663	0.476213	0.233477	0.019785	0.016025	0.09563	-0.007656	0.018472	0.34024	0.592555	0.025361	0.116342	0.235738	0.012129	0.0245603	0.19991
MUFA (PC)	Lipids and lipid-like molecules	Glycerophospholipids	Biocrates	1448	-0.073822	0.330171	0.518986	0.335504	0.027483	0.024729	0.12419	-0.011494	0.024319	0.32068	0.461153	0.05202	-0.057833	0.333504	0.015989	0.0334134	0.24199
M-VLDL-C	Lipids and lipid-like molecules	lipoprotein	Nightingale Health	4216	0.190543	0.118364	0.303493	0.120472	0.075872	0.012845	1.5543e-15	-0.006587	0.008917	0.23715	0.563321	0.022473	0.259828	0.119561	0.069285	0.0150136
M-VLDL-CE	Lipids and lipid-like molecules	lipoprotein	Nightingale Health	4219	0.182859	0.11828	0.297633	0.120397	0.073463	0.012721	8.3822e-15	-0.000911	0.009318	0.46137	0.553044	0.022646	0.255411	0.119436	0.072552	0.0150876
M-VLDL-FC	Lipids and lipid-like molecules	lipoprotein	Nightingale Health	4210	0.184899	0.118634	0.31035	0.120743	0.076701	0.012898	1.1657e-15	-0.012601	0.008447	0.079623	0.559348	0.022577	0.248999	0.119866	0.0641	0.0148239
M-VLDL-L	Lipids and lipid-like molecules	lipoprotein	Nightingale Health	4211	0.193213	0.118523	0.301456	0.120601	0.078222	0.012949	2.7756e-16	-0.013771	0.008312	0.059285	0.55912	0.022474	0.257664	0.119778	0.064451	0.0148509
M-VLDL-P	Lipids and lipid-like molecules	lipoprotein	Nightingale Health	4211	0.188071	0.118541	0.303642	0.120644	0.077965	0.012934	3.3307e-16	-0.013972	0.00828	0.055878	0.555706	0.022549	0.252064	0.11981	0.063993	0.0148333
M-VLDL-PL	Lipids and lipid-like molecules	lipoprotein	Nightingale Health	4211	0.184197	0.118529	0.3134	0.120592	0.077532	0.012908	4.4409e-16	-0.015221	0.008277	0.04392	0.559908	0.022364	0.246508	0.119763	0.062311	0.0147709
M-VLDL-TG	Lipids and lipid-like molecules	lipoprotein	Nightingale Health	4211	0.140635	0.118754	0.337315	0.121057	0.075093	0.012781	2.1094e-15	-0.013843	0.008216	0.054748	0.5392	0.022895	0.201885	0.120094	0.06125	0.0147453
Orn	Organic acids and derivatives	Carboxylic acids and derivatives	Leiden-NMR	2324	0.100208	0.225764	0.312439	0.227222	0.013004	0.015094	0.18235	0.047018	0.02105	0.0075876	0.472669	0.030659	0.16023	0.221093	0.060022	0.0225763
Orn	Organic acids and derivatives	Carboxylic acids and derivatives	Biocrates	1448	-0.243993	0.321463	0.546993	0.329682	-0.036187	0.01613	0.022769	-0.039164	0.023306	0.061277	0.227649	0.068606	-0.319344	0.334654	-0.075351	0.0326486
PC	Lipids and lipid-like molecules	Glycerophospholipids	Nightingale Health	Failedb	Failedb	Failedb	Failedb	Failedb	Failedb	Failedb	Failedb	Failedb	Failedb	Failedb	Failedb	Failedb	Failedb	Failedb	Failedb	Failedb	Failedb
PC aa C28:1	Lipids and lipid-like molecules	Glycerophospholipids	Biocrates	1448	0.361754	0.327249	0.039144	0.330187	0.126557	0.029254	1.9541e-07	0.015612	0.025389	0.2613	0.543067	0.050589	0.503923	0.330585	0.142169	0.038629
PC aa C30:0	Lipids and lipid-like molecules	Glycerophospholipids	Biocrates	1448	-0.135936	0.32477	0.488235	0.328544	0.05096	0.025017	0.012477	-0.041894	0.021401	0.035444	0.361365	0.056217	-0.12687	0.328071	0.009066	0.0316147
PC aa C32:0	Lipids and lipid-like molecules	Glycerophospholipids	Biocrates	1448	0.050508	0.338382	0.404825	0.341679	0.050175	0.024906	0.011428	-0.022217	0.023504	0.17989	0.483291	0.051763	0.078466	0.342023	0.027958	0.033459
PC aa C32:1	Lipids and lipid-like molecules	Glycerophospholipids	Biocrates	1448	-0.179136	0.333207	0.719205	0.337852	-0.004832	0.022143	0.41417	-0.019875	0.024196	0.2168	0.515362	0.049264	-0.203843	0.336516	-0.024707	0.0312126	0.35059
PC aa C32:2	Lipids and lipid-like molecules	Glycerophospholipids	Biocrates	1447	-0.04536	0.320683	0.304082	0.323428	0.078715	0.026626	0.00037232	0.000636	0.025549	0.49045	0.338074	0.053686	0.033991	0.323322	0.079351	0.0350548
PC aa C32:3	Lipids and lipid-like molecules	Glycerophospholipids	Biocrates	1448	-0.255836	0.324638	0.593641	0.330241	0.022321	0.023615	0.15958	0.022092	0.025988	0.18647	0.382217	0.057709	-0.211423	0.326926	0.044413	0.0334514	0.17711
PC aa C34:1	Lipids and lipid-like molecules	Glycerophospholipids	Biocrates	1448	-0.033833	0.332778	0.495724	0.338152	0.012683	0.023983	0.29801	-0.006743	0.024711	0.3932	0.467831	0.052027	-0.027893	0.336153	0.00594	0.0333115	0.42325
PC aa C34:2	Lipids and lipid-like molecules	Glycerophospholipids	Biocrates	Failedi	Failedi	Failedi	Failedi	Failedi	Failedi	Failedi	Failedi	Failedi	Failedi	Failedi	Failedi	Failedi	Failedi	Failedi	Failedi	Failedi	Failedi
PC aa C34:3	Lipids and lipid-like molecules	Glycerophospholipids	Biocrates	1448	-0.117041	0.320001	0.525543	0.326495	0.054512	0.025144	0.0065891	0.004938	0.025601	0.42342	0.467952	0.0512	-0.057591	0.324868	0.05945	0.0338996
PC aa C34:4	Lipids and lipid-like molecules	Glycerophospholipids	Biocrates	1448	-0.020887	0.323776	0.39442	0.328069	0.062832	0.026775	0.005289	0.000895	0.025143	0.48581	0.43726	0.053381	0.04284	0.327603	0.063727	0.0355408
PC aa C36:0	Lipids and lipid-like molecules	Glycerophospholipids	Biocrates	1448	-0.556862	0.326923	1.16321	0.330446	0.012904	0.024124	0.29465	0.003613	0.025417	0.44265	0.622862	0.043785	-0.540345	0.32893	0.016517	0.0347058	0.42793
PC aa C36:1	Lipids and lipid-like molecules	Glycerophospholipids	Biocrates	1448	-0.210988	0.328878	0.649158	0.335416	0.03235	0.024739	0.08322	-0.010035	0.024118	0.33926	0.460484	0.055092	-0.188673	0.332416	0.022315	0.0328882	0.18772
PC aa C36:2	Lipids and lipid-like molecules	Glycerophospholipids	Biocrates	1448	0.321308	0.335543	0.132388	0.34072	0.052432	0.025797	0.012079	0.006631	0.02609	0.39997	0.512759	0.051067	0.380371	0.340127	0.059063	0.0357889
PC aa C36:3	Lipids and lipid-like molecules	Glycerophospholipids	Biocrates	1448	0.166061	0.324362	0.223658	0.330744	0.07783	0.027351	0.00070103	-0.020175	0.023672	0.20704	0.447374	0.055048	0.223716	0.3289	0.057655	0.0352834
PC aa C36:4	Lipids and lipid-like molecules	Glycerophospholipids	Biocrates	1448	0.225319	0.321663	0.250449	0.325163	0.136839	0.02932	3.2478e-09	-0.00405	0.024604	0.43507	0.608557	0.042501	0.358108	0.326328	0.132789	0.0384572
PC aa C36:5	Lipids and lipid-like molecules	Glycerophospholipids	Biocrates	1447	0.515138	0.338148	-0.003098	0.338293	0.077703	0.027103	0.00051372	0.013605	0.026391	0.30014	0.603349	0.044552	0.606446	0.340861	0.091308	0.0376369
PC aa C36:6	Lipids and lipid-like molecules	Glycerophospholipids	Biocrates	1448	0.268835	0.339681	0.209133	0.340296	0.047341	0.02527	0.018954	-0.002051	0.025014	0.46713	0.523258	0.04829	0.314125	0.342098	0.04529	0.0344658
PC aa C38:0	Lipids and lipid-like molecules	Glycerophospholipids	Biocrates	1448	-0.362779	0.329827	0.930582	0.332495	0.019186	0.023879	0.20006	-0.01802	0.023847	0.23027	0.568969	0.047586	-0.361613	0.330791	0.001166	0.0331107	0.27182
PC aa C38:3	Lipids and lipid-like molecules	Glycerophospholipids	Biocrates	1448	-0.067721	0.320875	0.51438	0.327331	0.055683	0.026569	0.01202	-0.009781	0.024651	0.34857	0.492562	0.054812	-0.021819	0.324807	0.045902	0.0356694
PC aa C38:4	Lipids and lipid-like molecules	Glycerophospholipids	Biocrates	1448	0.281403	0.312272	0.214644	0.314485	0.160184	0.030175	7.7569e-12	0.001766	0.02506	0.47213	0.657998	0.039612	0.443353	0.316014	0.16195	0.0393398
PC aa C38:5	Lipids and lipid-like molecules	Glycerophospholipids	Biocrates	1448	0.15709	0.33577	0.358836	0.33805	0.098812	0.027907	1.2592e-05	0.012908	0.025866	0.30356	0.627646	0.041805	0.26881	0.33928	0.11172	0.0381153
PC aa C38:6	Lipids and lipid-like molecules	Glycerophospholipids	Biocrates	1448	0.55639	0.349359	0.026733	0.349582	0.049903	0.025463	0.014207	-0.012873	0.024863	0.30752	0.620153	0.042507	0.59342	0.351837	0.03703	0.0348241
PC aa C40:1	Lipids and lipid-like molecules	Glycerophospholipids	Biocrates	1448	-0.264305	0.324388	0.699143	0.328747	0.031961	0.02485	0.087493	-0.001703	0.024891	0.47268	0.465096	0.048588	-0.234047	0.326024	0.030258	0.0346135	0.19916
PC aa C40:2	Lipids and lipid-like molecules	Glycerophospholipids	Biocrates	1448	-0.287639	0.327528	0.834086	0.33099	0.033971	0.025057	0.073429	0.020777	0.026484	0.20679	0.601196	0.038447	-0.232891	0.33017	0.054748	0.0356018	0.11724
PC aa C40:3	Lipids and lipid-like molecules	Glycerophospholipids	Biocrates	1448	-0.480602	0.321028	1.02506	0.324773	0.031087	0.02512	0.097095	0.017513	0.025834	0.23819	0.593059	0.041514	-0.432002	0.323084	0.0486	0.0353424	0.16157
PC aa C40:4	Lipids and lipid-like molecules	Glycerophospholipids	Biocrates	1448	-0.304678	0.324359	0.741076	0.329629	0.058209	0.026002	0.0062415	-0.000335	0.024718	0.49451	0.494273	0.05007	-0.246804	0.327144	0.057874	0.0352185
PC aa C40:5	Lipids and lipid-like molecules	Glycerophospholipids	Biocrates	1448	-0.26636	0.336387	0.803323	0.341032	0.048068	0.025626	0.019072	0.00881	0.025281	0.35781	0.593842	0.043796	-0.209482	0.340617	0.056878	0.0355726
PC aa C40:6	Lipids and lipid-like molecules	Glycerophospholipids	Biocrates	1448	0.178541	0.343263	0.388443	0.346024	0.044513	0.02518	0.024124	0.006055	0.025764	0.40523	0.617551	0.04295	0.229109	0.347401	0.050568	0.0350621
PC aa C42:0	Lipids and lipid-like molecules	Glycerophospholipids	Biocrates	1448	0.268247	0.321246	0.206327	0.321625	0.070673	0.026618	0.0013327	-0.033573	0.022918	0.086608	0.511673	0.04872	0.305347	0.321494	0.0371	0.0351796
PC aa C42:1	Lipids and lipid-like molecules	Glycerophospholipids	Biocrates	1448	0.063877	0.324855	0.381441	0.325842	0.059248	0.026343	0.0062905	0.004283	0.02534	0.43219	0.508848	0.048646	0.127408	0.325485	0.063531	0.0358746
PC aa C42:2	Lipids and lipid-like molecules	Glycerophospholipids	Biocrates	1448	-0.066157	0.329237	0.574619	0.33062	0.043142	0.025522	0.033198	-0.002325	0.025027	0.46289	0.549279	0.042088	-0.02534	0.330104	0.040817	0.0358692
PC aa C42:4	Lipids and lipid-like molecules	Glycerophospholipids	Biocrates	1448	0.086837	0.330833	0.409926	0.333263	0.050689	0.025892	0.015724	-0.008689	0.025041	0.36708	0.538764	0.042986	0.128837	0.333468	0.042	0.0351278
PC aa C42:5	Lipids and lipid-like molecules	Glycerophospholipids	Biocrates	1448	-0.142614	0.3241	0.622304	0.326662	0.054928	0.025819	0.0088898	-0.016513	0.024162	0.25337	0.518105	0.04865	-0.104199	0.325447	0.038415	0.0346629
PC aa C42:6	Lipids and lipid-like molecules	Glycerophospholipids	Biocrates	1448	-0.218371	0.324784	0.535454	0.329619	0.043508	0.024522	0.024501	0.000536	0.024573	0.4912	0.361126	0.055803	-0.174327	0.326156	0.044044	0.034142
PC ae C30:0	Lipids and lipid-like molecules	Glycerophospholipids	Biocrates	1448	0.077592	0.320981	0.205194	0.325965	0.050539	0.024888	0.012554	-0.01024	0.023861	0.33618	0.323085	0.058977	0.117891	0.323362	0.040299	0.0326411
PC ae C32:1	Lipids and lipid-like molecules	Glycerophospholipids	Biocrates	1448	-0.124471	0.32871	0.507584	0.333464	0.111368	0.027996	1.144e-06	-0.030223	0.023209	0.1153	0.464258	0.055008	-0.043326	0.331331	0.081145	0.0361737
PC ae C32:2	Lipids and lipid-like molecules	Glycerophospholipids	Biocrates	1448	-0.039978	0.324413	0.482465	0.326936	0.079952	0.027266	0.00048319	-0.029758	0.02343	0.11837	0.492681	0.054502	0.010216	0.32638	0.050194	0.0354236
PC ae C34:0	Lipids and lipid-like molecules	Glycerophospholipids	Biocrates	1448	0.504578	0.328843	-0.174092	0.331374	0.053935	0.025133	0.0087889	-0.025101	0.022488	0.13996	0.359321	0.05836	0.533412	0.331683	0.028834	0.0318754
PC ae C34:1	Lipids and lipid-like molecules	Glycerophospholipids	Biocrates	1448	0.08944	0.324512	0.275145	0.328932	0.059573	0.025743	0.0045718	0.009738	0.026044	0.35412	0.433896	0.056615	0.158751	0.327172	0.069311	0.034941
PC ae C34:2	Lipids and lipid-like molecules	Glycerophospholipids	Biocrates	1448	-0.409262	0.319072	0.809191	0.32645	0.093086	0.027491	3.8182e-05	0.032181	0.028066	0.12546	0.525196	0.050961	-0.283995	0.3237	0.125267	0.03789
PC ae C34:3	Lipids and lipid-like molecules	Glycerophospholipids	Biocrates	1448	-0.607046	0.32467	1.06763	0.331774	0.056926	0.025615	0.00619	0.039287	0.028719	0.084777	0.556802	0.0499	-0.510833	0.329047	0.096213	0.03659
PC ae C36:0	Lipids and lipid-like molecules	Glycerophospholipids	Biocrates	1448	-0.154341	0.323426	0.722675	0.32787	0.002322	0.022631	0.45917	-0.052595	0.021618	0.01537	0.518061	0.051431	-0.204614	0.326212	-0.050273	0.0301142
PC ae C36:1	Lipids and lipid-like molecules	Glycerophospholipids	Biocrates	1448	-0.23314	0.323889	0.732728	0.327476	0.038361	0.025182	0.049113	0.028603	0.026727	0.1292	0.566551	0.044683	-0.166176	0.326218	0.066964	0.0352512
PC ae C36:2	Lipids and lipid-like molecules	Glycerophospholipids	Biocrates	1448	0.098923	0.325855	0.341659	0.330753	0.058287	0.025977	0.0059632	-0.001206	0.02538	0.48126	0.497662	0.054452	0.156004	0.328022	0.057081	0.035627
PC ae C36:3	Lipids and lipid-like molecules	Glycerophospholipids	Biocrates	1448	-0.384379	0.319883	0.811283	0.327003	0.111606	0.028483	1.7191e-06	0.007753	0.026445	0.38841	0.546264	0.049125	-0.26502	0.324812	0.119359	0.037604
PC ae C36:4	Lipids and lipid-like molecules	Glycerophospholipids	Biocrates	1447	-0.460728	0.31621	0.917703	0.322252	0.094879	0.027382	1.813e-05	0.001743	0.025747	0.47358	0.553597	0.049012	-0.364106	0.320633	0.096622	0.0374831
PC ae C36:5	Lipids and lipid-like molecules	Glycerophospholipids	Biocrates	1448	-0.439132	0.319212	0.911676	0.324818	0.142411	0.029336	9.3163e-10	0.001004	0.025446	0.4847	0.615958	0.042421	-0.295717	0.324591	0.143415	0.0389177
PC ae C38:0	Lipids and lipid-like molecules	Glycerophospholipids	Biocrates	1448	0.527591	0.342392	0.053793	0.342034	0.041315	0.024932	0.033513	-0.008826	0.025034	0.36428	0.613873	0.042032	0.56008	0.344781	0.032489	0.0347892
PC ae C38:1	Lipids and lipid-like molecules	Glycerophospholipids	Biocrates	1448	-0.176773	0.330805	0.717559	0.332605	0.022426	0.024537	0.17042	0.041571	0.027946	0.058654	0.604782	0.037737	-0.112776	0.332763	0.063997	0.0353658	0.070969
PC ae C38:2	Lipids and lipid-like molecules	Glycerophospholipids	Biocrates	1448	-0.292879	0.330465	0.837804	0.333868	0.047418	0.026212	0.025393	0.012965	0.025744	0.3	0.605308	0.03967	-0.232496	0.333335	0.060383	0.0354781
PC ae C38:3	Lipids and lipid-like molecules	Glycerophospholipids	Biocrates	1448	-0.22741	0.3225	0.730239	0.326346	0.020016	0.02408	0.19225	0.020874	0.025996	0.19768	0.543719	0.043042	-0.18652	0.325161	0.04089	0.0343752	0.22507
PC ae C38:4	Lipids and lipid-like molecules	Glycerophospholipids	Biocrates	1447	-0.174211	0.31377	0.502645	0.317987	0.123194	0.027808	1.1825e-08	0.021427	0.0262	0.20143	0.473054	0.053171	-0.02959	0.316792	0.144621	0.0374471
PC ae C38:5	Lipids and lipid-like molecules	Glycerophospholipids	Biocrates	1448	-0.26948	0.323705	0.74786	0.328231	0.11415	0.027804	1.7404e-07	-0.005142	0.025101	0.42091	0.587389	0.044401	-0.160472	0.328585	0.109008	0.0371406
PC ae C38:6	Lipids and lipid-like molecules	Glycerophospholipids	Biocrates	1448	-0.423684	0.336893	0.957848	0.340826	0.080522	0.027143	0.00031771	-0.013591	0.024631	0.29693	0.601095	0.043635	-0.356753	0.340558	0.066931	0.0362374
PC ae C40:1	Lipids and lipid-like molecules	Glycerophospholipids	Biocrates	1448	-0.106849	0.325154	0.619449	0.328353	0.037205	0.025177	0.056045	-0.006521	0.024358	0.39326	0.543285	0.045681	-0.076165	0.327091	0.030684	0.0343645	0.13841
PC ae C40:2	Lipids and lipid-like molecules	Glycerophospholipids	Biocrates	1448	-0.12603	0.32119	0.576641	0.325481	0.045454	0.025641	0.027628	-0.005322	0.024566	0.41385	0.490742	0.049749	-0.085898	0.32321	0.040132	0.0342908
PC ae C40:3	Lipids and lipid-like molecules	Glycerophospholipids	Biocrates	1448	-0.153259	0.326141	0.691619	0.328927	0.061976	0.026547	0.0044228	0.023408	0.026362	0.1741	0.623743	0.037494	-0.067875	0.329131	0.085384	0.036341
PC ae C40:4	Lipids and lipid-like molecules	Glycerophospholipids	Biocrates	1448	-0.240529	0.321198	0.734381	0.323559	0.074551	0.026935	0.00072947	0.041766	0.027381	0.05087	0.610169	0.040295	-0.124212	0.323447	0.116317	0.0373699
PC ae C40:5	Lipids and lipid-like molecules	Glycerophospholipids	Biocrates	1448	0.411642	0.335703	0.1448	0.33642	0.046849	0.025646	0.022126	0.002391	0.025871	0.46321	0.605682	0.04103	0.460882	0.338165	0.04924	0.0357086
PC ae C40:6	Lipids and lipid-like molecules	Glycerophospholipids	Biocrates	1448	0.419939	0.345962	0.169893	0.347369	0.04717	0.025355	0.019925	-0.035741	0.023097	0.076104	0.601261	0.043949	0.431368	0.348768	0.011429	0.0334261
PC ae C42:0	Lipids and lipid-like molecules	Glycerophospholipids	Biocrates	1448	-0.471728	0.322171	0.955518	0.326985	0.048718	0.025594	0.018363	-0.010654	0.023795	0.32615	0.521853	0.050348	-0.433664	0.323793	0.038064	0.0344549
PC ae C42:1	Lipids and lipid-like molecules	Glycerophospholipids	Biocrates	1448	-0.193327	0.32815	0.719261	0.331038	0.052251	0.026158	0.01438	0.0075	0.025572	0.3819	0.585685	0.041883	-0.133576	0.329914	0.059751	0.0359789
PC ae C42:2	Lipids and lipid-like molecules	Glycerophospholipids	Biocrates	1448	-0.125907	0.321943	0.625395	0.324642	0.046239	0.025798	0.025953	0.011429	0.025653	0.32231	0.557156	0.045381	-0.068239	0.323111	0.057668	0.0358934
PC ae C42:3	Lipids and lipid-like molecules	Glycerophospholipids	Biocrates	1448	0.15427	0.333916	0.406425	0.333975	0.052084	0.026112	0.014158	-0.011934	0.024583	0.31653	0.600845	0.041126	0.19442	0.334632	0.04015	0.0352739
PC ae C42:4	Lipids and lipid-like molecules	Glycerophospholipids	Biocrates	1448	0.216643	0.329055	0.242082	0.330632	0.052125	0.025803	0.012908	0.004566	0.025948	0.4307	0.515416	0.048001	0.273334	0.330406	0.056691	0.0361114
PC ae C42:5	Lipids and lipid-like molecules	Glycerophospholipids	Biocrates	1448	0.125791	0.332748	0.418278	0.334138	0.074684	0.027085	0.00083088	-0.005475	0.025689	0.41826	0.613277	0.041303	0.195	0.335756	0.069209	0.037393
PC ae C44:3	Lipids and lipid-like molecules	Glycerophospholipids	Biocrates	1448	0.161115	0.330427	0.295944	0.333016	0.038884	0.025428	0.051768	0.000428	0.024998	0.49307	0.496371	0.04699	0.200427	0.332566	0.039312	0.0348731	0.13216
PC ae C44:4	Lipids and lipid-like molecules	Glycerophospholipids	Biocrates	1448	0.31861	0.329705	0.087355	0.33063	0.059853	0.026592	0.0068406	0.007037	0.025806	0.39294	0.472855	0.050627	0.3855	0.330717	0.06689	0.0365255
PC ae C44:5	Lipids and lipid-like molecules	Glycerophospholipids	Biocrates	1447	0.363265	0.334854	0.148715	0.33649	0.081578	0.027898	0.00056509	0.006699	0.025878	0.39714	0.600257	0.042859	0.451542	0.337919	0.088277	0.0375742
PC ae C44:6	Lipids and lipid-like molecules	Glycerophospholipids	Biocrates	1448	0.426361	0.331604	0.121074	0.331925	0.068871	0.027441	0.003106	-0.012344	0.025507	0.32421	0.603961	0.042588	0.482888	0.33392	0.056527	0.0374096
PC(32:0)	Lipids and lipid-like molecules	Glycerophospholipids	Lipidomics	2324	-0.154484	0.225446	0.527696	0.228491	0.020095	0.015896	0.079038	0.03997	0.019775	0.015247	0.433277	0.032517	-0.094419	0.219248	0.060065	0.0245579
PC(32:1)	Lipids and lipid-like molecules	Glycerophospholipids	Lipidomics	2324	0.051684	0.213101	0.250719	0.216322	0.065766	0.018957	1.7087e-05	0.013056	0.017632	0.22236	0.381224	0.034657	0.130506	0.219144	0.078822	0.0250759
PC(32:2)	Lipids and lipid-like molecules	Glycerophospholipids	Lipidomics	2317	0.044268	0.213064	0.253927	0.215637	0.096947	0.020404	6.0288e-10	0.019491	0.018267	0.13637	0.414633	0.033201	0.160706	0.227105	0.116438	0.0248738
PC(34:1)	Lipids and lipid-like molecules	Glycerophospholipids	Lipidomics	2324	-0.17129	0.227732	0.587809	0.231953	0.031916	0.017131	0.017442	0.027238	0.018344	0.050759	0.475673	0.031226	-0.112136	0.201328	0.059154	0.0225522
PC(34:2)	Lipids and lipid-like molecules	Glycerophospholipids	Lipidomics	2324	0.33961	0.2145	-0.018116	0.215494	0.02131	0.016296	0.083502	-0.021497	0.01523	0.091608	0.321306	0.035958	0.339423	0.222341	-0.000187	0.0266899	0.087904
PC(34:3)	Lipids and lipid-like molecules	Glycerophospholipids	Lipidomics	2323	-0.253777	0.223646	0.682608	0.22708	0.054071	0.018572	0.00034173	-0.001995	0.017336	0.45469	0.480908	0.030481	-0.201701	0.214765	0.052076	0.0258008
PC(34:4)	Lipids and lipid-like molecules	Glycerophospholipids	Lipidomics	2322	0.031881	0.212393	0.276695	0.215245	0.065655	0.019093	2.4279e-05	0.013522	0.017618	0.21282	0.387753	0.034234	0.111058	0.219026	0.079177	0.0243397
PC(36:1)	Lipids and lipid-like molecules	Glycerophospholipids	Lipidomics	2324	-0.152158	0.227759	0.558668	0.230604	0.037635	0.017667	0.0086409	0.011606	0.018154	0.25734	0.455751	0.031775	-0.102917	0.220549	0.049241	0.0242737
PC(36:2)	Lipids and lipid-like molecules	Glycerophospholipids	Lipidomics	2324	-0.269689	0.219665	0.597031	0.22387	0.031554	0.016802	0.017465	0.040944	0.019016	0.0082967	0.399839	0.033314	-0.197191	0.209884	0.072498	0.0256594
PC(36:3)	Lipids and lipid-like molecules	Glycerophospholipids	Lipidomics	2324	0.012725	0.23327	0.44219	0.235552	0.046211	0.018664	0.0025245	0.03272	0.019833	0.041589	0.533846	0.028578	0.091656	0.217976	0.078931	0.0258751
PC(36:4)	Lipids and lipid-like molecules	Glycerophospholipids	Lipidomics	2322	-0.015942	0.230805	0.445651	0.232766	0.001863	0.015356	0.45103	0.002997	0.01713	0.4288	0.434568	0.032137	-0.011082	0.221418	0.00486	0.0238603	0.48882
PC(36:5)	Lipids and lipid-like molecules	Glycerophospholipids	Lipidomics	2324	-0.110367	0.214808	0.349556	0.218749	0.052487	0.018004	0.00039698	0.023865	0.017861	0.078043	0.315541	0.035237	-0.034015	0.226862	0.076352	0.0241855
PC(36:6)	Lipids and lipid-like molecules	Glycerophospholipids	Lipidomics	2324	0.10965	0.219515	0.22584	0.221756	0.065031	0.019191	3.1183e-05	0.025084	0.018541	0.075996	0.425605	0.032755	0.199765	0.232166	0.090115	0.0229409
PC(38:2)	Lipids and lipid-like molecules	Glycerophospholipids	Lipidomics	2324	0.145092	0.221245	0.252364	0.222448	0.023582	0.01713	0.073871	0.011781	0.017657	0.2432	0.432819	0.032564	0.180455	0.2185	0.035363	0.0259184	0.15071
PC(38:3)	Lipids and lipid-like molecules	Glycerophospholipids	Lipidomics	2324	-0.161533	0.222247	0.549549	0.225906	0.056734	0.019086	0.00036083	0.018423	0.018402	0.14908	0.463172	0.031261	-0.086376	0.218254	0.075157	0.023975
PC(38:4)	Lipids and lipid-like molecules	Glycerophospholipids	Lipidomics	2324	0.219082	0.216623	0.078686	0.218857	0.03489	0.017757	0.017542	0.03691	0.018832	0.015956	0.369569	0.034354	0.290882	0.220125	0.0718	0.0236008
PC(38:5)	Lipids and lipid-like molecules	Glycerophospholipids	Lipidomics	2323	-0.06725	0.210861	0.353705	0.214975	0.061594	0.018505	4.4694e-05	0.011071	0.01771	0.26433	0.35912	0.034728	0.005415	0.228375	0.072665	0.0257478
PC(38:6)	Lipids and lipid-like molecules	Glycerophospholipids	Lipidomics	2322	-0.100343	0.211978	0.380144	0.215823	0.085538	0.019719	3.2099e-08	0.009112	0.01705	0.29038	0.374451	0.034516	-0.005693	0.21623	0.09465	0.0256384
PC(40:4)	Lipids and lipid-like molecules	Glycerophospholipids	Lipidomics	2324	-0.228562	0.225026	0.638677	0.228476	0.03463	0.017544	0.014832	-0.011236	0.015907	0.23962	0.433508	0.031755	-0.205168	0.228922	0.023394	0.0254131
PC(40:5)	Lipids and lipid-like molecules	Glycerophospholipids	Lipidomics	2324	-0.296523	0.220537	0.708343	0.224141	0.05984	0.018835	7.274e-05	0.013128	0.018558	0.23909	0.484788	0.030608	-0.223555	0.225694	0.072968	0.0247839
PC(40:6)	Lipids and lipid-like molecules	Glycerophospholipids	Lipidomics	2324	-0.059256	0.217402	0.360972	0.220152	0.102752	0.020583	1.4262e-10	-0.003096	0.016869	0.42949	0.401372	0.033084	0.0404	0.217361	0.099656	0.0225359
PC(40:7)	Lipids and lipid-like molecules	Glycerophospholipids	Lipidomics	2321	-0.175186	0.200268	0.301182	0.205248	0.025257	0.016067	0.049967	0.011453	0.016115	0.22841	0.162707	0.037971	-0.138476	0.22582	0.03671	0.0243469
PC(40:8)	Lipids and lipid-like molecules	Glycerophospholipids	Lipidomics	2324	0.089905	0.220288	0.27401	0.222591	0.078798	0.019782	5.6273e-07	0.014274	0.01795	0.2049	0.456988	0.031748	0.182977	0.215461	0.093072	0.0238287
PC(O-34:1)	Lipids and lipid-like molecules	Glycerophospholipids	Lipidomics	2324	0.035539	0.226788	0.273873	0.22949	0.04502	0.017718	0.0018126	0.010077	0.01725	0.27172	0.364508	0.034346	0.090636	0.214217	0.055097	0.0243115
PC(O-34:2)	Lipids and lipid-like molecules	Glycerophospholipids	Lipidomics	2324	-0.058627	0.223378	0.421129	0.226258	0.034775	0.017177	0.011888	-0.003575	0.01702	0.41852	0.393703	0.033532	-0.027427	0.226506	0.0312	0.0258062
PC(O-34:3)	Lipids and lipid-like molecules	Glycerophospholipids	Lipidomics	2324	-0.13064	0.219859	0.535212	0.222879	0.116988	0.021485	5.6999e-13	0.013537	0.018335	0.22888	0.535096	0.028527	-0.000115	0.210175	0.130525	0.0220325
PC(O-36:2)	Lipids and lipid-like molecules	Glycerophospholipids	Lipidomics	2324	-0.042375	0.228104	0.493874	0.23034	0.023412	0.017131	0.072786	-0.002249	0.017338	0.44874	0.472662	0.030876	-0.021212	0.221502	0.021163	0.0254573	0.17251
PC(O-36:3)	Lipids and lipid-like molecules	Glycerophospholipids	Lipidomics	2324	0.055609	0.225031	0.325824	0.226386	0.015324	0.016465	0.16599	0.022582	0.018835	0.10793	0.419339	0.032407	0.093515	0.224562	0.037906	0.0259398	0.13642
PC(O-36:4)	Lipids and lipid-like molecules	Glycerophospholipids	Lipidomics	2324	-0.222789	0.232265	0.722361	0.234552	0.009389	0.01649	0.28239	-0.005934	0.016847	0.36202	0.503027	0.02947	-0.219334	0.219597	0.003455	0.0234914	0.39807
PC(O-36:5)	Lipids and lipid-like molecules	Glycerophospholipids	Lipidomics	2324	-0.033509	0.226182	0.492358	0.228518	0.034257	0.017589	0.013936	0.020633	0.019189	0.13531	0.51374	0.029031	0.021381	0.217355	0.05489	0.0259439
PC(O-36:6)	Lipids and lipid-like molecules	Glycerophospholipids	Lipidomics	2324	0.023823	0.224584	0.332998	0.226212	0.048186	0.018111	0.0011092	0.005344	0.018034	0.38629	0.410351	0.033133	0.077353	0.221685	0.05353	0.026006
PC(O-38:4)	Lipids and lipid-like molecules	Glycerophospholipids	Lipidomics	2324	-0.125621	0.225143	0.557517	0.227801	0.017206	0.016358	0.1312	-0.008998	0.016018	0.28475	0.440104	0.031925	-0.117413	0.211872	0.008208	0.0273271	0.22416
PC(O-38:5)	Lipids and lipid-like molecules	Glycerophospholipids	Lipidomics	2323	-0.007171	0.222213	0.400755	0.225081	0.0733	0.019615	2.2339e-06	0.0136	0.018915	0.24049	0.480484	0.030747	0.079729	0.229045	0.0869	0.0241555
PC(O-38:6)	Lipids and lipid-like molecules	Glycerophospholipids	Lipidomics	2324	-0.109425	0.213615	0.41033	0.217598	0.058665	0.018677	0.00014924	-0.00131	0.016818	0.4693	0.358259	0.034688	-0.05207	0.225919	0.057355	0.0242632
PC(O-40:6)	Lipids and lipid-like molecules	Glycerophospholipids	Lipidomics	2324	-0.002566	0.211074	0.263034	0.214514	0.063938	0.018544	1.9528e-05	0.011544	0.017078	0.24032	0.33595	0.034695	0.072916	0.220421	0.075482	0.0253254
PC(O-44:5)	Lipids and lipid-like molecules	Glycerophospholipids	Lipidomics	2324	-0.213233	0.226404	0.61382	0.229537	0.059326	0.018718	8.669e-05	0.00679	0.018273	0.35762	0.466703	0.031065	-0.147117	0.234532	0.066116	0.0247515
PE(34:2)	Lipids and lipid-like molecules	Glycerophospholipids	Lipidomics	2322	0.130685	0.20732	0.15076	0.210583	0.084758	0.020121	2.2068e-07	0.000757	0.016869	0.48224	0.366961	0.033996	0.2162	0.23157	0.085515	0.0245185
PE(36:3)	Lipids and lipid-like molecules	Glycerophospholipids	Lipidomics	2324	-0.070286	0.228519	0.506651	0.230863	0.049413	0.018434	0.0010612	0.011001	0.018492	0.27509	0.496779	0.029924	-0.009872	0.201519	0.060414	0.0219662
PE(36:4)	Lipids and lipid-like molecules	Glycerophospholipids	Lipidomics	2322	-0.097683	0.218788	0.460511	0.221907	0.046782	0.017966	0.0014647	-0.001643	0.01709	0.46205	0.407966	0.033138	-0.052544	0.22043	0.045139	0.0262301
PE(38:2)	Lipids and lipid-like molecules	Glycerophospholipids	Lipidomics	2323	-0.237001	0.217046	0.577265	0.221149	0.040557	0.01745	0.0036927	0.025191	0.018364	0.071509	0.406012	0.033066	-0.171253	0.223694	0.065748	0.0262163
PE(38:4)	Lipids and lipid-like molecules	Glycerophospholipids	Lipidomics	2324	0.112135	0.217917	0.236785	0.220736	0.063631	0.019292	6.7957e-05	0.015182	0.018367	0.20129	0.427733	0.032581	0.190948	0.217932	0.078813	0.0261356
PE(O-36:5)	Lipids and lipid-like molecules	Glycerophospholipids	Lipidomics	2324	-0.110666	0.228618	0.553729	0.23072	0.02073	0.01719	0.10371	0.013267	0.018131	0.2234	0.47706	0.030804	-0.076669	0.225119	0.033997	0.0258397	0.16889
PE(O-38:5)	Lipids and lipid-like molecules	Glycerophospholipids	Lipidomics	2324	-0.08451	0.222521	0.478782	0.225391	0.048215	0.01791	0.00074813	0.002599	0.017475	0.44067	0.445087	0.0314	-0.033696	0.2185	0.050814	0.0259184
Phe	Organic acids and derivatives	Carboxylic acids and derivatives	Leiden-NMR	2324	-0.053851	0.219841	0.395433	0.221126	0.02268	0.015438	0.055822	0.025633	0.019106	0.075767	0.389894	0.033467	-0.005538	0.225785	0.048313	0.0210056	0.028614
Phe	Organic acids and derivatives	Carboxylic acids and derivatives	Biocrates	1448	0.310562	0.318245	0.111711	0.322464	0.023884	0.021582	0.11747	-0.042461	0.023812	0.049407	0.403696	0.062642	0.291985	0.334665	-0.018577	0.0301202
Pro	Organic acids and derivatives	Carboxylic acids and derivatives	Leiden-NMR	2320	0.020066	0.203761	0.188391	0.206963	0.014062	0.014417	0.15776	-0.003235	0.01737	0.42841	0.219284	0.038153	0.030893	0.229212	0.010827	0.0251435	0.30041
Pro	Organic acids and derivatives	Carboxylic acids and derivatives	Biocrates	1445	0.402023	0.338068	0.250816	0.336986	0.024181	0.02307	0.13594	0.016424	0.029321	0.28839	0.693445	0.036376	0.442628	0.332277	0.040605	0.0321574	0.23229
PUFA (PC)	Lipids and lipid-like molecules	Glycerophospholipids	Biocrates	1448	0.266526	0.333791	0.180382	0.338868	0.039665	0.025318	0.046757	-0.002545	0.025166	0.45993	0.48403	0.053436	0.303646	0.338076	0.03712	0.0348965
Pyr	Organic acids and derivatives	Keto acids and derivatives	Leiden-NMR	2323	0.240139	0.219683	0.106508	0.22081	0.02192	0.015132	0.056451	-0.004796	0.018088	0.3985	0.363771	0.03392	0.257263	0.228153	0.017124	0.0233634	0.14173
Remnant-C	Lipids and lipid-like molecules	Steroids and steroid derivatives	Nightingale Health	4227	0.041752	0.118518	0.44727	0.120441	0.073181	0.012778	1.6431e-14	0.01153	0.010157	0.11982	0.573733	0.021403	0.126463	0.119434	0.084711	0.0155982
Ser	Organic acids and derivatives	Carboxylic acids and derivatives	Biocrates	1448	-0.041847	0.310021	0.474438	0.313864	0.138862	0.027709	5.645e-11	-0.028308	0.023887	0.12455	0.543146	0.047004	0.068707	0.341543	0.110554	0.0350816
Serum-C	Lipids and lipid-like molecules	Steroids and steroid derivatives	Nightingale Health	4225	-0.046498	0.1184	0.504148	0.120538	0.059913	0.011952	3.5816e-11	0.025792	0.010833	0.0041655	0.543356	0.022664	0.039207	0.119251	0.085705	0.0157289
Serum-TG	Lipids and lipid-like molecules	Glycerolipids	Nightingale Health	4210	0.123226	0.117319	0.342572	0.119772	0.076067	0.012805	1.3323e-15	-0.018081	0.00799	0.019284	0.523784	0.02359	0.181212	0.118655	0.057986	0.0148598
SFA (PC)	Lipids and lipid-like molecules	Glycerophospholipids	Biocrates	1448	-0.234011	0.329457	0.732323	0.333299	0.023748	0.023666	0.14331	-0.041458	0.022061	0.040891	0.480602	0.054028	-0.251721	0.331654	-0.01771	0.0314472
S-HDL-C	Lipids and lipid-like molecules	lipoprotein	Nightingale Health	4216	-0.044642	0.120995	0.460357	0.124063	0.020819	0.009499	0.0060176	0.016585	0.010109	0.036036	0.453119	0.02582	-0.007238	0.121718	0.037404	0.0136904
S-HDL-CE	Lipids and lipid-like molecules	lipoprotein	Nightingale Health	4221	0.003321	0.121127	0.420279	0.123814	0.024565	0.009735	0.001618	0.018787	0.01024	0.02118	0.466952	0.025822	0.046673	0.121811	0.043352	0.0139554
S-HDL-FC	Lipids and lipid-like molecules	lipoprotein	Nightingale Health	Failedb	Failedb	Failedb	Failedb	Failedb	Failedb	Failedb	Failedb	Failedb	Failedb	Failedb	Failedb	Failedb	Failedb	Failedb	Failedb	Failedb	Failedb
S-HDL-L	Lipids and lipid-like molecules	lipoprotein	Nightingale Health	4208	-0.05482	0.122667	0.510472	0.125946	0.007978	0.008611	0.15805	0.001127	0.00934	0.45132	0.464757	0.024926	-0.045715	0.12355	0.009105	0.012624	0.29931
S-HDL-P	Lipids and lipid-like molecules	lipoprotein	Nightingale Health	4208	-0.044448	0.122639	0.499213	0.125895	0.008436	0.008656	0.14572	-2.2e-05	0.009294	0.49907	0.463179	0.024956	-0.036034	0.123525	0.008414	0.0126259	0.28656
S-HDL-PL	Lipids and lipid-like molecules	lipoprotein	Nightingale Health	4219	-0.009501	0.121957	0.529245	0.124064	0.046767	0.011094	4.3877e-08	-0.010603	0.008893	0.13211	0.555909	0.021742	0.026663	0.122831	0.036164	0.014064
S-HDL-TG	Lipids and lipid-like molecules	lipoprotein	Nightingale Health	4222	0.012005	0.11483	0.381714	0.117776	0.076189	0.012813	1.6098e-15	-0.01818	0.007826	0.017175	0.451729	0.024774	0.070014	0.116135	0.058009	0.0147051
S-LDL-C	Lipids and lipid-like molecules	lipoprotein	Nightingale Health	4225	-0.022868	0.119356	0.528268	0.121104	0.06035	0.011952	1.8106e-11	0.01815	0.010387	0.028578	0.583899	0.021637	0.055632	0.120029	0.0785	0.0151743
S-LDL-CE	Lipids and lipid-like molecules	lipoprotein	Nightingale Health	4224	-0.011563	0.119443	0.516427	0.121251	0.059989	0.011918	1.9685e-11	0.01701	0.010293	0.036118	0.581863	0.02177	0.065436	0.12015	0.076999	0.0151113
S-LDL-FC	Lipids and lipid-like molecules	lipoprotein	Nightingale Health	4227	0.015261	0.120095	0.487013	0.121564	0.058596	0.011933	1.0881e-10	0.027557	0.010992	0.0025649	0.588426	0.021052	0.101414	0.12072	0.086153	0.0154668
S-LDL-L	Lipids and lipid-like molecules	lipoprotein	Nightingale Health	4224	-0.015663	0.119306	0.503564	0.121188	0.06221	0.012051	5.4796e-12	0.020215	0.010531	0.018132	0.570326	0.021955	0.066762	0.120017	0.082425	0.0152976
S-LDL-P	Lipids and lipid-like molecules	lipoprotein	Nightingale Health	4224	-0.001999	0.119289	0.485711	0.121188	0.062896	0.012083	3.2131e-12	0.019657	0.01049	0.020633	0.566265	0.022087	0.080554	0.120006	0.082553	0.0152937
S-LDL-PL	Lipids and lipid-like molecules	lipoprotein	Nightingale Health	4223	-0.006109	0.118832	0.476411	0.120951	0.057009	0.011791	2.2722e-10	0.024845	0.010905	0.00635	0.552156	0.022421	0.075745	0.119607	0.081854	0.0151991
S-LDL-TG	Lipids and lipid-like molecules	lipoprotein	Nightingale Health	4220	0.12372	0.11623	0.24207	0.118537	0.077003	0.012773	1.6653e-16	0.002268	0.009234	0.40149	0.445061	0.02529	0.202991	0.117105	0.079271	0.0153339
SM	Lipids and lipid-like molecules	Sphingolipids	Nightingale Health	Failedi	Failedi	Failedi	Failedi	Failedi	Failedi	Failedi	Failedi	Failedi	Failedi	Failedi	Failedi	Failedi	Failedi	Failedi	Failedi	Failedi	Failedi
SM (OH) C14:1	Lipids and lipid-like molecules	Sphingolipids	Biocrates	1448	0.373398	0.328594	0.116731	0.330416	0.119333	0.028844	4.6333e-07	-0.005217	0.024735	0.4173	0.604245	0.044625	0.487514	0.331133	0.114116	0.0377942
SM (OH) C16:1	Lipids and lipid-like molecules	Sphingolipids	Biocrates	1448	0.664132	0.334728	-0.192586	0.336517	0.067152	0.026373	0.0020306	-0.019653	0.024067	0.21723	0.519045	0.051964	0.711631	0.336788	0.047499	0.0346102
SM (OH) C22:1	Lipids and lipid-like molecules	Sphingolipids	Biocrates	1448	0.435881	0.332222	0.076572	0.334873	0.020312	0.023865	0.18676	-0.022116	0.024293	0.1953	0.510648	0.050285	0.434077	0.335604	-0.001804	0.0325218	0.25291
SM (OH) C22:2	Lipids and lipid-like molecules	Sphingolipids	Biocrates	1448	0.374067	0.335023	0.114183	0.33753	0.066419	0.026679	0.0028047	-0.019466	0.024415	0.22457	0.535202	0.051149	0.42102	0.337927	0.046953	0.0349908
SM (OH) C24:1	Lipids and lipid-like molecules	Sphingolipids	Biocrates	1448	0.285757	0.333755	0.167576	0.338349	0.038004	0.025315	Failedi	-0.046058	0.022716	0.036976	0.445279	0.054323	0.277703	0.337608	-0.008054	0.0332631
SM C16:0	Lipids and lipid-like molecules	Sphingolipids	Biocrates	1448	-0.175045	0.335693	0.627778	0.340617	0.056464	0.025449	0.0057531	0.008648	0.025908	0.36774	0.517844	0.053492	-0.109933	0.338972	0.065112	0.0351972
SM C16:1	Lipids and lipid-like molecules	Sphingolipids	Biocrates	1448	0.074057	0.337615	0.397053	0.341858	0.072326	0.02662	0.00086658	0.02305	0.026883	0.18806	0.566486	0.047806	0.169433	0.340993	0.095376	0.0367855
SM C18:0	Lipids and lipid-like molecules	Sphingolipids	Biocrates	1448	0.260616	0.330936	0.226661	0.333775	0.076514	0.026631	0.00042165	-0.019769	0.023746	0.20873	0.544021	0.050645	0.317361	0.333398	0.056745	0.0346919
SM C18:1	Lipids and lipid-like molecules	Sphingolipids	Biocrates	1448	0.235407	0.331419	0.238586	0.333773	0.077332	0.026889	0.00043693	0.006891	0.025607	0.3922	0.558216	0.048913	0.31963	0.333777	0.084223	0.0362327
SM C20:2	Lipids and lipid-like molecules	Sphingolipids	Biocrates	1448	0.137133	0.319094	0.066298	0.327132	0.054662	0.024778	0.0063913	-0.00834	0.023591	0.36238	0.249753	0.065642	0.183455	0.322294	0.046322	0.0335604
SM C24:0	Lipids and lipid-like molecules	Sphingolipids	Biocrates	Failedi	Failedi	Failedi	Failedi	Failedi	Failedi	Failedi	Failedi	Failedi	Failedi	Failedi	Failedi	Failedi	Failedi	Failedi	Failedi	Failedi	Failedi
SM C24:1	Lipids and lipid-like molecules	Sphingolipids	Biocrates	1448	-0.136723	0.32848	0.641306	0.333136	0.045705	0.025443	0.024397	-0.00981	0.024822	0.349	0.540479	0.050982	-0.100828	0.331867	0.035895	0.0347071
SM(d18:1/14:0)	Lipids and lipid-like molecules	Sphingolipids	Lipidomics	2324	-0.016863	0.21411	0.306542	0.217163	0.080364	0.019415	1.5605e-07	0.019628	0.017669	0.11855	0.389671	0.033758	0.083129	0.218196	0.099992	0.0238833
SM(d18:1/15:0)	Lipids and lipid-like molecules	Sphingolipids	Lipidomics	2324	-0.022486	0.21214	0.32049	0.215536	0.080631	0.019503	1.8336e-07	0.006463	0.017005	0.34826	0.385098	0.033719	0.064608	0.230471	0.087094	0.0246123
SM(d18:1/16:0)	Lipids and lipid-like molecules	Sphingolipids	Lipidomics	2324	-0.020233	0.22442	0.457032	0.226639	0.103168	0.021383	6.1904e-10	0.01982	0.018796	0.13889	0.559786	0.027349	0.102755	0.225489	0.122988	0.0246105
SM(d18:1/16:1)	Lipids and lipid-like molecules	Sphingolipids	Lipidomics	2324	0.11688	0.232691	0.302777	0.234438	0.006765	0.01602	0.33371	0.027904	0.019109	0.061583	0.454326	0.031663	0.151549	0.227113	0.034669	0.0231821	0.13966
SM(d18:1/17:0)	Lipids and lipid-like molecules	Sphingolipids	Lipidomics	2324	-0.238135	0.229841	0.718456	0.23259	0.027545	0.017757	0.050699	0.000385	0.017404	0.49109	0.50825	0.029197	-0.210205	0.220065	0.02793	0.0244753	0.13064
SM(d18:1/18:0)	Lipids and lipid-like molecules	Sphingolipids	Lipidomics	2324	-0.569461	0.217027	0.876206	0.223355	0.055974	0.018186	0.00015857	0.011587	0.016918	0.23546	0.374306	0.033998	-0.5019	0.229975	0.067561	0.0243796
SM(d18:1/18:1)	Lipids and lipid-like molecules	Sphingolipids	Lipidomics	2324	-0.091608	0.227558	0.49852	0.230465	0.017511	0.016288	0.12272	0.043806	0.019846	0.0078131	0.468229	0.031526	-0.030291	0.21743	0.061317	0.0246154
SM(d18:1/18:2)	Lipids and lipid-like molecules	Sphingolipids	Lipidomics	2324	-0.068008	0.213823	0.389257	0.217705	0.079321	0.019629	5.3282e-07	0.00616	0.017327	0.3598	0.40673	0.033365	0.017473	0.227028	0.085481	0.0226202
SM(d18:1/20:0)	Lipids and lipid-like molecules	Sphingolipids	Lipidomics	2323	-0.008714	0.222225	0.387676	0.224829	0.070517	0.01911	2.9011e-06	0.024494	0.018575	0.079809	0.473973	0.031209	0.086297	0.227814	0.095011	0.0236328
SM(d18:1/20:1)	Lipids and lipid-like molecules	Sphingolipids	Lipidomics	2324	-0.045481	0.225062	0.458349	0.227774	0.03984	0.01801	0.0072568	0.001488	0.01785	0.46747	0.454196	0.031871	-0.004153	0.22553	0.041328	0.0250921
SM(d18:1/21:0)	Lipids and lipid-like molecules	Sphingolipids	Lipidomics	2324	0.023823	0.224584	0.332998	0.226212	0.048186	0.018111	0.0011092	0.005344	0.018034	0.38629	0.410351	0.033133	0.077353	0.229871	0.05353	0.0252876
SM(d18:1/22:0)	Lipids and lipid-like molecules	Sphingolipids	Lipidomics	2324	-0.496247	0.21849	0.936361	0.222865	0.05823	0.018959	0.00018226	0.005038	0.017845	0.38885	0.503382	0.029459	-0.432979	0.224385	0.063268	0.0247574
SM(d18:1/22:1)	Lipids and lipid-like molecules	Sphingolipids	Lipidomics	2323	-0.030361	0.21856	0.424716	0.220521	0.079605	0.019788	4.5946e-07	0.008784	0.017971	0.31047	0.482744	0.030513	0.058028	0.224141	0.088389	0.0243898
SM(d18:1/23:0)	Lipids and lipid-like molecules	Sphingolipids	Lipidomics	2324	-0.046332	0.220637	0.36232	0.224363	0.084151	0.01982	9.9647e-08	0.010059	0.017229	0.27243	0.410198	0.033231	0.047878	0.230403	0.09421	0.0258082
SM(d18:1/23:1)	Lipids and lipid-like molecules	Sphingolipids	Lipidomics	2324	-0.230635	0.219235	0.59922	0.222858	0.040525	0.017456	0.0040338	0.00717	0.017838	0.34415	0.41628	0.032802	-0.18294	0.218565	0.047695	0.0256342
SM(d18:1/24:0)	Lipids and lipid-like molecules	Sphingolipids	Lipidomics	2324	0.015513	0.214714	0.3462	0.216698	0.084625	0.020328	2.0664e-07	0.00648	0.017664	0.35599	0.452818	0.031643	0.106618	0.222423	0.091105	0.024909
SM(d18:1/24:1)	Lipids and lipid-like molecules	Sphingolipids	Lipidomics	2324	0.330086	0.209501	0.000677	0.210621	0.126877	0.021487	2.7756e-16	0.019507	0.017842	0.12507	0.477147	0.030777	0.47647	0.218809	0.146384	0.0241133
SM(d18:1/24:2)	Lipids and lipid-like molecules	Sphingolipids	Lipidomics	2324	-0.171639	0.22702	0.566512	0.229914	0.026066	0.016696	0.041508	0.035687	0.019467	0.024805	0.456627	0.031765	-0.109886	0.207819	0.061753	0.0217045
SM(d18:1/25:0)	Lipids and lipid-like molecules	Sphingolipids	Lipidomics	2324	0.208102	0.225707	0.174938	0.225916	0.013556	0.01643	0.19767	0.019443	0.01842	0.13656	0.416039	0.032281	0.241101	0.220792	0.032999	0.0262568	0.18996
SM(d18:1/25:1)	Lipids and lipid-like molecules	Sphingolipids	Lipidomics	2320	0.009054	0.225254	0.350328	0.227346	0.046735	0.017674	0.00094103	-0.000177	0.01737	0.49601	0.40594	0.033585	0.055612	0.221553	0.046558	0.0251569
Suc	Lipids and lipid-like molecules	Fatty Acyls	Leiden-NMR	2324	-0.198841	0.232348	0.630133	0.236044	0.010982	0.016291	0.246	-0.003812	0.016991	0.41232	0.438461	0.033637	-0.191671	0.23411	0.00717	0.0229361	0.38727
S-VLDL-C	Lipids and lipid-like molecules	lipoprotein	Nightingale Health	4227	0.083643	0.118589	0.398997	0.120499	0.081823	0.013291	Failedi	0.006203	0.009816	0.26122	0.570666	0.021423	0.171669	0.119642	0.088026	0.0159074
S-VLDL-CE	Lipids and lipid-like molecules	lipoprotein	Nightingale Health	4227	0.069147	0.119485	0.422986	0.12126	0.076854	0.013052	Failedi	0.007068	0.009939	0.23605	0.576054	0.02125	0.153069	0.120455	0.083922	0.0157542
S-VLDL-FC	Lipids and lipid-like molecules	lipoprotein	Nightingale Health	4224	0.101314	0.117194	0.356517	0.119439	0.08234	0.013268	Failedb	-0.000258	0.009295	0.48902	0.539913	0.022543	0.183396	0.118298	0.082082	0.0155982
S-VLDL-L	Lipids and lipid-like molecules	lipoprotein	Nightingale Health	4223	0.091884	0.118	0.411304	0.12031	0.080258	0.01316	2.2204e-16	-0.007821	0.008808	0.19626	0.575625	0.021654	0.164321	0.119382	0.072437	0.015213
S-VLDL-P	Lipids and lipid-like molecules	lipoprotein	Nightingale Health	4221	0.085596	0.118269	0.422722	0.120626	0.077624	0.013024	1.3323e-15	-0.009051	0.008732	0.16032	0.576891	0.021678	0.154169	0.119556	0.068573	0.0150979
S-VLDL-PL	Lipids and lipid-like molecules	lipoprotein	Nightingale Health	4223	0.127238	0.117346	0.354582	0.119725	0.078088	0.013025	9.992e-16	-0.007497	0.008846	0.20771	0.552412	0.022426	0.197829	0.118584	0.070591	0.0151589
S-VLDL-TG	Lipids and lipid-like molecules	lipoprotein	Nightingale Health	4214	0.096157	0.117371	0.380455	0.119691	0.074949	0.012743	3.1086e-15	-0.021247	0.007704	0.0064316	0.530314	0.023237	0.149859	0.118516	0.053702	0.0144513
TG(44:0)	Lipids and lipid-like molecules	Glycerolipids	Lipidomics	2318	0.192066	0.218542	0.128468	0.220373	0.056165	0.01846	0.00017192	0.015213	0.018323	0.19999	0.391913	0.033679	0.263444	0.22553	0.071378	0.0250921
TG(46:0)	Lipids and lipid-like molecules	Glycerolipids	Lipidomics	2324	-0.058677	0.217977	0.354469	0.221761	0.031538	0.017148	0.023706	0.002006	0.017013	0.45328	0.329336	0.034911	-0.025133	0.225489	0.033544	0.0246105
TG(46:1)	Lipids and lipid-like molecules	Glycerolipids	Lipidomics	2320	0.009054	0.225254	0.350328	0.227346	0.046735	0.017674	0.00094103	-0.000177	0.01737	0.49601	0.40594	0.033585	0.055612	0.228204	0.046558	0.0215393
TG(46:2)	Lipids and lipid-like molecules	Glycerolipids	Lipidomics	2323	0.106715	0.220959	0.260326	0.223335	0.058015	0.018567	0.0001107	0.000748	0.017406	0.48304	0.425804	0.03306	0.165478	0.218381	0.058763	0.023863
TG(46:3)	Lipids and lipid-like molecules	Glycerolipids	Lipidomics	2324	-0.346504	0.211822	0.628047	0.216763	0.101454	0.020187	3.1078e-11	0.005879	0.016339	0.35339	0.388877	0.034034	-0.239171	0.222998	0.107333	0.0249672
TG(48:0)	Lipids and lipid-like molecules	Glycerolipids	Lipidomics	2324	0.089905	0.220288	0.27401	0.222591	0.078798	0.019782	5.6273e-07	0.014274	0.01795	0.2049	0.456988	0.031748	0.182977	0.230109	0.093072	0.024646
TG(48:1)	Lipids and lipid-like molecules	Glycerolipids	Lipidomics	2324	0.050791	0.219265	0.347464	0.221903	0.067198	0.019437	2.2477e-05	0.002781	0.017827	0.43898	0.468234	0.03113	0.12077	0.221369	0.069979	0.0254755
TG(48:2)	Lipids and lipid-like molecules	Glycerolipids	Lipidomics	2322	-0.334026	0.216085	0.64728	0.220633	0.097141	0.020374	1.0655e-09	0.00092	0.016568	0.47757	0.411315	0.032381	-0.235965	0.218786	0.098061	0.0234168
TG(48:3)	Lipids and lipid-like molecules	Glycerolipids	Lipidomics	2324	0.049476	0.218699	0.310541	0.221288	0.066309	0.018982	1.4046e-05	0.011382	0.017896	0.25775	0.437708	0.032606	0.127167	0.222827	0.077691	0.0260028
TG(50:0)	Lipids and lipid-like molecules	Glycerolipids	Lipidomics	2324	0.33961	0.2145	-0.018116	0.215494	0.02131	0.016296	0.083502	-0.021497	0.01523	0.091608	0.321306	0.035958	0.339423	0.218257	-0.000187	0.0256845	0.087904
TG(50:1)	Lipids and lipid-like molecules	Glycerolipids	Lipidomics	2324	-0.099121	0.21544	0.427188	0.219088	0.090753	0.020137	8.4913e-09	0.015421	0.017733	0.1822	0.43424	0.032462	0.007053	0.21737	0.106174	0.0247891
TG(50:2)	Lipids and lipid-like molecules	Glycerolipids	Lipidomics	2324	-0.231328	0.223692	0.643654	0.226619	0.064646	0.019338	4.4086e-05	0.000403	0.017347	0.49075	0.477375	0.030754	-0.166279	0.216562	0.065049	0.0265025
TG(50:3)	Lipids and lipid-like molecules	Glycerolipids	Lipidomics	2322	0.117252	0.216329	0.199094	0.218849	0.051013	0.017923	0.0004711	-0.004963	0.016844	0.38751	0.362396	0.034465	0.163302	0.21656	0.04605	0.0248327
TG(50:4)	Lipids and lipid-like molecules	Glycerolipids	Lipidomics	2324	0.011549	0.21605	0.291343	0.219077	0.08072	0.019793	3.633e-07	0.012009	0.017603	0.24214	0.395621	0.033832	0.104278	0.21306	0.092729	0.021023
TG(51:1)	Lipids and lipid-like molecules	Glycerolipids	Lipidomics	2317	-0.002357	0.211945	0.261713	0.215113	0.047126	0.01765	0.0011235	0.014584	0.017825	0.20236	0.321066	0.035342	0.059353	0.220891	0.06171	0.0253575
TG(51:2)	Lipids and lipid-like molecules	Glycerolipids	Lipidomics	2324	-0.147499	0.226312	0.587821	0.228178	0.028181	0.017093	0.035635	-0.009866	0.016576	0.2795	0.458636	0.031219	-0.129184	0.201519	0.018315	0.0219662
TG(51:3)	Lipids and lipid-like molecules	Glycerolipids	Lipidomics	2321	0.062299	0.219398	0.283472	0.221784	0.055587	0.018663	0.00028788	0.016267	0.0182	0.17863	0.417625	0.032949	0.134153	0.216579	0.071854	0.0258422
TG(51:4)	Lipids and lipid-like molecules	Glycerolipids	Lipidomics	2324	-0.054442	0.223557	0.468542	0.226311	0.042008	0.018084	0.0046701	0.004313	0.017736	0.40364	0.46042	0.031116	-0.008121	0.222341	0.046321	0.0266899
TG(52:0)	Lipids and lipid-like molecules	Glycerolipids	Lipidomics	2322	0.066294	0.217419	0.280158	0.219656	0.056631	0.018169	8.6686e-05	0.019901	0.018351	0.1278	0.422985	0.033703	0.142826	0.227113	0.076532	0.0231821
TG(52:1)	Lipids and lipid-like molecules	Glycerolipids	Lipidomics	2321	0.062299	0.219398	0.283472	0.221784	0.055587	0.018663	0.00028788	0.016267	0.0182	0.17863	0.417625	0.032949	0.134153	0.22107	0.071854	0.025949
TG(52:2)	Lipids and lipid-like molecules	Glycerolipids	Lipidomics	2324	-0.026662	0.216796	0.352778	0.220077	0.060765	0.018488	4.5788e-05	0.000437	0.016943	0.48969	0.387318	0.03348	0.03454	0.227002	0.061202	0.0284608
TG(52:3)	Lipids and lipid-like molecules	Glycerolipids	Lipidomics	2324	-0.129522	0.219358	0.561073	0.222078	0.02683	0.017071	0.042115	0.023462	0.019222	0.10454	0.481844	0.030401	-0.07923	0.214367	0.050292	0.0251668
TG(52:4)	Lipids and lipid-like molecules	Glycerolipids	Lipidomics	2322	-0.334026	0.216085	0.64728	0.220633	0.097141	0.020374	1.0655e-09	0.00092	0.016568	0.47757	0.411315	0.032381	-0.235965	0.213388	0.098061	0.0244795
TG(52:5)	Lipids and lipid-like molecules	Glycerolipids	Lipidomics	2322	0.08609	0.227693	0.321028	0.229514	-0.002816	0.015381	0.4305	-0.01687	0.015684	0.14892	0.387433	0.033531	0.066404	0.205343	-0.019686	0.02442	0.28694
TG(53:1)	Lipids and lipid-like molecules	Glycerolipids	Lipidomics	2324	0.124154	0.222094	0.281069	0.224291	0.051965	0.019281	0.0016506	-0.006887	0.01649	0.33766	0.450301	0.03191	0.169232	0.210175	0.045078	0.0220325
TG(54:1)	Lipids and lipid-like molecules	Glycerolipids	Lipidomics	2323	0.034387	0.216652	0.37765	0.218769	0.069489	0.019372	7.5292e-06	-0.000331	0.017616	0.49264	0.481194	0.030658	0.103545	0.215795	0.069158	0.0216442
TG(54:2)	Lipids and lipid-like molecules	Glycerolipids	Lipidomics	2320	0.137009	0.217004	0.142147	0.219764	0.023269	0.016457	0.065715	0.012356	0.017848	0.24303	0.31478	0.035573	0.172634	0.22424	0.035625	0.0221438	0.11444
TG(54:3)	Lipids and lipid-like molecules	Glycerolipids	Lipidomics	2324	-0.147499	0.226312	0.587821	0.228178	0.028181	0.017093	0.035635	-0.009866	0.016576	0.2795	0.458636	0.031219	-0.129184	0.220371	0.018315	0.0236688
TG(54:4)	Lipids and lipid-like molecules	Glycerolipids	Lipidomics	2324	0.046718	0.208029	0.144745	0.210775	0.018274	0.015381	0.10144	0.011483	0.016796	0.2403	0.22122	0.037532	0.076475	0.233327	0.029757	0.0231799	0.16233
TG(54:5)	Lipids and lipid-like molecules	Glycerolipids	Lipidomics	2317	0.044268	0.213064	0.253927	0.215637	0.096947	0.020404	6.0288e-10	0.019491	0.018267	0.13637	0.414633	0.033201	0.160706	0.217041	0.116438	0.0228501
TG(54:6)	Lipids and lipid-like molecules	Glycerolipids	Lipidomics	2321	-0.175186	0.200268	0.301182	0.205248	0.025257	0.016067	0.049967	0.011453	0.016115	0.22841	0.162707	0.037971	-0.138476	0.217328	0.03671	0.0254833
TG(54:7)	Lipids and lipid-like molecules	Glycerolipids	Lipidomics	2322	-0.015942	0.230805	0.445651	0.232766	0.001863	0.015356	0.45103	0.002997	0.01713	0.4288	0.434568	0.032137	-0.011082	0.208992	0.00486	0.0263611	0.48882
TG(55:1)	Lipids and lipid-like molecules	Glycerolipids	Lipidomics	2324	-0.127168	0.216961	0.414642	0.22066	0.065479	0.018467	6.2128e-06	0.017638	0.017684	0.14731	0.370591	0.034249	-0.044051	0.215373	0.083117	0.0242282
TG(55:2)	Lipids and lipid-like molecules	Glycerolipids	Lipidomics	2324	-0.162453	0.217095	0.520186	0.22087	0.049197	0.017927	0.00067463	0.005015	0.017517	0.3869	0.411945	0.033013	-0.108241	0.229253	0.054212	0.0252596
TG(55:3)	Lipids and lipid-like molecules	Glycerolipids	Lipidomics	2324	-0.099813	0.222217	0.45881	0.225872	0.039395	0.016749	0.0026754	-0.012329	0.016176	0.23063	0.386063	0.033768	-0.072747	0.221072	0.027066	0.0247059
TG(56:2)	Lipids and lipid-like molecules	Glycerolipids	Lipidomics	2323	0.217108	0.206118	-0.003574	0.209065	-0.002389	0.01401	0.43194	0.018592	0.01741	0.13433	0.229736	0.037532	0.233311	0.201328	0.016203	0.0225522	0.26978
TG(56:3)	Lipids and lipid-like molecules	Glycerolipids	Lipidomics	2322	-0.156827	0.20003	0.22034	0.20502	0.03144	0.016039	0.018486	0.012568	0.015824	0.20262	0.10752	0.039236	-0.112819	0.225449	0.044008	0.025508
TG(56:4)	Lipids and lipid-like molecules	Glycerolipids	Lipidomics	2324	-0.404122	0.206403	0.687463	0.21123	0.133815	0.021503	0	-0.002168	0.015557	0.44301	0.414988	0.032801	-0.272475	0.215437	0.131647	0.0250967
TG(56:5)	Lipids and lipid-like molecules	Glycerolipids	Lipidomics	2320	0.076757	0.214503	0.198873	0.2181	0.003305	0.01499	0.41136	0.029525	0.018065	0.037444	0.308461	0.036275	0.109587	0.219023	0.03283	0.0248977
TG(56:6)	Lipids and lipid-like molecules	Glycerolipids	Lipidomics	2322	-0.156827	0.20003	0.22034	0.20502	0.03144	0.016039	0.018486	0.012568	0.015824	0.20262	0.10752	0.039236	-0.112819	0.21455	0.044008	0.0260523
TG(56:7)	Lipids and lipid-like molecules	Glycerolipids	Lipidomics	2322	-0.097683	0.218788	0.460511	0.221907	0.046782	0.017966	0.0014647	-0.001643	0.01709	0.46205	0.407966	0.033138	-0.052544	0.214217	0.045139	0.0243115
Thr	Organic acids and derivatives	Carboxylic acids and derivatives	Biocrates	1448	-0.318726	0.319341	0.602572	0.329371	-0.025232	0.016924	0.079047	-0.027024	0.02425	0.14597	0.23159	0.065828	-0.370982	0.344806	-0.052256	0.0310225	0.096437
Total lysoPC	Lipids and lipid-like molecules	Glycerophospholipids	Biocrates	1448	-0.078053	0.323493	0.465457	0.327862	0.029224	0.023573	0.087992	-0.023043	0.022771	0.1607	0.393585	0.056446	-0.071872	0.325255	0.006181	0.0320268	Failedi
Total PC	Lipids and lipid-like molecules	Glycerophospholipids	Biocrates	1448	0.149301	0.333688	0.295299	0.339102	0.034687	0.025128	0.07248	-0.003338	0.025021	0.44709	0.47595	0.053569	0.18065	0.337819	0.031349	0.0345103	0.17272
Total PC aa	Lipids and lipid-like molecules	Glycerophospholipids	Biocrates	1448	0.213112	0.335162	0.248121	0.34051	0.031589	0.025024	0.092974	-0.004626	0.024937	0.4267	0.488196	0.052856	0.240075	0.339552	0.026963	0.0344843	0.20713
Total PC ae	Lipids and lipid-like molecules	Glycerophospholipids	Biocrates	1448	-0.371721	0.322171	0.79981	0.326743	0.048455	0.025572	0.019272	0.020033	0.026441	0.2179	0.496576	0.051615	-0.303233	0.324269	0.068488	0.034985
Total SM	Lipids and lipid-like molecules	Sphingolipids	Biocrates	1448	0.016876	0.334149	0.441552	0.33861	0.058195	0.025683	0.0050615	-0.001993	0.025178	0.46855	0.514629	0.053142	0.073078	0.336932	0.056202	0.0355087
Total SM-non OH	Lipids and lipid-like molecules	Sphingolipids	Biocrates	1448	-0.052555	0.332919	0.51258	0.337675	0.05824	0.025689	0.0050028	0.001109	0.025314	0.48244	0.519374	0.052936	0.006794	0.336163	0.059349	0.034905
Total SM-OH	Lipids and lipid-like molecules	Sphingolipids	Biocrates	1448	0.530763	0.335203	-0.033145	0.337557	0.053787	0.02581	0.010717	-0.021277	0.024226	0.20244	0.530129	0.050268	0.563273	0.338304	0.03251	0.0341154
TotPG	Lipids and lipid-like molecules	Glycerophospholipids	Nightingale Health	4227	-0.06891	0.117673	0.496319	0.120483	0.042855	0.011123	1.5657e-06	0.021592	0.010634	0.013602	0.491856	0.023854	-0.004463	0.118426	0.064447	0.0147223
Trp	Organic acids and derivatives	Carboxylic acids and derivatives	Biocrates	1448	-0.267936	0.334208	0.826819	0.340793	-0.027503	0.018019	0.076932	-0.009614	0.025893	0.35529	0.521766	0.055582	-0.305053	0.327594	-0.037117	0.0293545	0.15771
Tyr	Organic acids and derivatives	Carboxylic acids and derivatives	Nightingale Health	4226	0.025954	0.115287	0.262453	0.118656	0.012697	0.007894	0.034726	-0.013369	0.009016	0.087812	0.287734	0.027945	0.025282	0.116132	-0.000672	0.011616
Tyr	Organic acids and derivatives	Carboxylic acids and derivatives	Biocrates	1448	0.19329	0.332486	0.232519	0.337445	-0.007336	0.019751	0.35726	-0.002281	0.026549	0.4657	0.416192	0.057913	0.183673	0.323156	-0.009617	0.0314258	0.46605
Tyr	Organic acids and derivatives	Carboxylic acids and derivatives	Leiden-NMR	2312	0.050422	0.205327	0.152229	0.208741	0.015076	0.014256	0.13136	0.003192	0.017299	0.42577	0.220919	0.038301	0.06869	0.218148	0.018268	0.0211004	0.26207
Val	Organic acids and derivatives	Carboxylic acids and derivatives	Nightingale Health	4227	0.094311	0.117674	0.214599	0.120482	0.01985	0.009172	0.010401	-0.000405	0.009698	0.48347	0.328356	0.027962	0.113756	0.118261	0.019445	0.0126285
Val	Organic acids and derivatives	Carboxylic acids and derivatives	Leiden-NMR	2324	-0.009833	0.233066	0.656638	0.2345	-0.016823	0.013604	0.13233	-0.014934	0.018129	0.21422	0.615049	0.023788	-0.04159	0.221253	-0.031757	0.0220814	0.16901
Val	Organic acids and derivatives	Carboxylic acids and derivatives	Biocrates	1448	-0.212436	0.332254	0.561739	0.338421	-0.00697	0.019485	0.36376	-0.035957	0.02363	0.075085	0.306375	0.066416	-0.255363	0.330983	-0.042927	0.0297394	0.16905
VLDL-C	Lipids and lipid-like molecules	lipoprotein	Nightingale Health	4221	0.112898	0.118578	0.390566	0.120692	0.076606	0.012995	2.8311e-15	7.3e-05	0.009417	0.49693	0.580144	0.021584	0.189577	0.119761	0.076679	0.015411
VLDL-D	Lipids and lipid-like molecules	lipoprotein	Nightingale Health	4225	0.158423	0.119515	0.322087	0.121712	0.067527	0.012377	2.0089e-13	-0.002353	0.008936	0.39452	0.545684	0.022852	0.223597	0.12102	0.065174	0.0151103
VLDL-TG	Lipids and lipid-like molecules	Glycerolipids	Nightingale Health	4210	0.136043	0.118787	0.349268	0.121127	0.073643	0.012724	7.9936e-15	-0.014475	0.008222	0.048523	0.544479	0.022881	0.195211	0.120088	0.059168	0.0146229
xLeu	Organic acids and derivatives	Carboxylic acids and derivatives	Biocrates	1448	-0.124395	0.33051	0.713465	0.333365	0.054494	0.024255	0.0058982	-0.057519	0.022525	0.010686	0.586044	0.044004	-0.12742	0.326873	-0.003025	0.0304662
XL-HDL-C	Lipids and lipid-like molecules	lipoprotein	Nightingale Health	4224	0.273657	0.120494	0.18921	0.121842	0.046155	0.011233	2.0235e-07	0.009313	0.009997	0.16653	0.518335	0.023026	0.329125	0.121539	0.055468	0.0146676
XL-HDL-CE	Lipids and lipid-like molecules	lipoprotein	Nightingale Health	4225	0.28834	0.120848	0.178185	0.122104	0.041404	0.010988	2.7452e-06	0.006394	0.009786	0.25021	0.514323	0.023044	0.336138	0.121805	0.047798	0.0143273
XL-HDL-FC	Lipids and lipid-like molecules	lipoprotein	Nightingale Health	4221	0.161124	0.119753	0.305326	0.121521	0.060636	0.012084	4.518e-11	0.012655	0.010164	0.094794	0.539741	0.022731	0.234415	0.120976	0.073291	0.0155268
XL-HDL-L	Lipids and lipid-like molecules	lipoprotein	Nightingale Health	4219	0.198917	0.120857	0.302534	0.122308	0.067853	0.012514	4.8261e-13	0.008719	0.009874	0.17793	0.578023	0.021424	0.275489	0.122116	0.076572	0.0157908
XL-HDL-P	Lipids and lipid-like molecules	lipoprotein	Nightingale Health	4219	0.187236	0.120973	0.316808	0.122449	0.068946	0.012575	2.2765e-13	0.009021	0.009882	0.16941	0.582012	0.021285	0.265203	0.122248	0.077967	0.0158515
XL-HDL-PL	Lipids and lipid-like molecules	lipoprotein	Nightingale Health	4217	0.030948	0.121752	0.507648	0.123479	0.065459	0.012488	4.3535e-12	0.00746	0.009678	0.2078	0.611516	0.020182	0.103867	0.123091	0.072919	0.0157482
XL-HDL-TG	Lipids and lipid-like molecules	lipoprotein	Nightingale Health	4216	-0.109673	0.116271	0.474618	0.119944	0.064054	0.012054	1.2944e-12	0.002459	0.009199	0.39238	0.431459	0.026081	-0.04316	0.117612	0.066513	0.0149306
XS-VLDL-C	Lipids and lipid-like molecules	lipoprotein	Nightingale Health	Failedi	Failedi	Failedi	Failedi	Failedi	Failedi	Failedi	Failedi	Failedi	Failedi	Failedi	Failedi	Failedi	Failedi	Failedi	Failedi	Failedi	Failedi
XS-VLDL-CE	Lipids and lipid-like molecules	lipoprotein	Nightingale Health	Failedi	Failedi	Failedi	Failedi	Failedi	Failedi	Failedi	Failedi	Failedi	Failedi	Failedi	Failedi	Failedi	Failedi	Failedi	Failedi	Failedi	Failedi
XS-VLDL-FC	Lipids and lipid-like molecules	lipoprotein	Nightingale Health	4227	0.133241	0.118905	0.292032	0.12029	0.066196	0.012361	Failedi	0.014581	0.010116	0.061709	0.506052	0.023792	0.214018	0.119459	0.080777	0.0153966
XS-VLDL-L	Lipids and lipid-like molecules	lipoprotein	Nightingale Health	4227	0.086652	0.117189	0.321889	0.119025	0.085518	0.013376	Failedi	0.01291	0.010003	0.087496	0.506968	0.023349	0.18508	0.118016	0.098428	0.0161178
XS-VLDL-P	Lipids and lipid-like molecules	lipoprotein	Nightingale Health	4227	0.08428	0.11699	0.328344	0.11891	0.088484	0.013522	Failedb	0.010769	0.009879	0.12822	0.511878	0.023234	0.183533	0.117881	0.099253	0.0161869
XS-VLDL-PL	Lipids and lipid-like molecules	lipoprotein	Nightingale Health	4226	0.035006	0.118751	0.408964	0.120786	0.067994	0.01239	1.6259e-13	0.015027	0.010122	0.055347	0.526992	0.023265	0.118027	0.119545	0.083021	0.015449
XS-VLDL-TG	Lipids and lipid-like molecules	lipoprotein	Nightingale Health	4220	0.088913	0.11517	0.317174	0.117759	0.092239	0.013587	0	-0.014822	0.008117	0.045584	0.483504	0.024377	0.16633	0.11638	0.077417	0.0155481
