# Supplementary material for: Heritability estimates for 361 blood metabolites across 40 genome-wide association studies
Source: Nat Commun. 2020 Jan 7;11:39. doi: 10.1038/s41467-019-13770-6 (PMC6946682; doi:10.1038/s41467-019-13770-6)
Supplement: Supplementary file 6 — Supplementary Dataset 4 [file 41467_2019_13770_MOESM6_ESM.xlsx]

## Sheet: Sheet1
Supplementary Data 4. cross-platform comparison of overlapping metabolites. This table lists the Spearman's Rho phenotypic correlations and heritability estimates of the metabolites included on more than one platform. Here the metabolite names are preceded by the abbreviation of the platform they were measured on, with "Night" indicating this metabolite was measured on the Nightingale Health plat…
Metabolite1	Metabolite2	Phenotypic correlations			Heritability Metabolite1										Heritability Metabolite2
		Noverlap	r	p-value	h2total		h2snp		h2metabolite-hits		h2Class-hits		h2Notclass-hits		h2total		h2snp		h2metabolite-hits		h2Class-hits		h2Notclass-hits
					estimate	s.e.	estimate	s.e.	estimate	s.e.	estimate	s.e.	estimate	s.e.	estimate	s.e.	estimate	s.e.	estimate	s.e.	estimate	s.e.	estimate	s.e.
Bioc.C0	Leiden.C0	610	0.714665	1.10194e-91	0.605028	0.040849	0.469392	0.329406	0.16474	0.0374948	0.048447	0.025101	0.116293	0.030927	0.554762	0.027249	0.535853	0.226227	0.142829	0.0276463	0.068846	0.02006	0.073983	0.022192
Bioc.Gln	Leiden.Gln	610	0.517944	1.8774e-38	0.303355	0.06877	-0.17533	0.33931	-0.067565	0.0367715	-0.028559	0.017811	-0.039006	0.024462	0.504005	0.029602	0.246693	0.23506	0.082492	0.0212477	0.082395	0.019114	9.7e-05	0.018379
Bioc.Gly	Leiden.Gly	610	0.755701	4.4402e-109	0.260814	0.063642	-0.163331	0.313502	-0.008943	0.0370798	-0.002777	0.018997	-0.006166	0.025785	0.395914	0.033519	0.072693	0.218142	0.013449	0.0264749	-0.00096	0.014238	0.014409	0.018181
Bioc.lysoPC a C16:0	Lip.LPC(16:0)	279	0.213817	1	0.414152	0.05896	0.101676	0.327971	0.029434	0.0334747	0.048475	0.025197	-0.019041	0.022918	0.425804	0.03306	0.165478	0.232166	0.058763	0.0229409	0.058015	0.018567	0.000748	0.017406
Bioc.lysoPC a C16:1	Lip.LPC(16:1)	277	0.0950987	1	0.502586	0.051082	-0.143541	0.333905	0.029175	0.0334316	0.03712	0.024951	-0.007945	0.024584	0.35852	0.034224	0.414387	0.214778	0.038952	0.0268222	0.002828	0.015783	0.036124	0.018874
Bioc.lysoPC a C18:0	Lip.LPC(18:0)	279	0.232374	1	0.452917	0.049605	0.10185	0.334211	0.006146	0.0323199	0.024427	0.022979	-0.018281	0.023721	0.479395	0.030932	-0.351889	0.215795	0.081274	0.0216442	0.089509	0.020046	-0.008235	0.016448
Bioc.lysoPC a C18:1	Lip.LPC(18:1)	279	-0.00596741	1	0.423712	0.053979	-0.210693	0.318435	0.006346	0.031898	0.026079	0.023431	-0.019733	0.023289	0.36437	0.034621	-0.367975	0.221081	0.090438	0.0262096	0.088013	0.019439	0.002425	0.016059
Bioc.lysoPC a C18:2	Lip.LPC(18:2)	279	0.0150955	1	0.37199	0.057712	-0.441675	0.319513	-0.010482	0.0317457	0.012441	0.022431	-0.022923	0.023049	0.365116	0.034378	-0.515903	0.235871	0.054689	0.0269601	0.053779	0.018399	0.00091	0.01634
Bioc.lysoPC a C20:3	Lip.LPC(20:3)	279	0.167662	1	0.431879	0.056635	-0.14246	0.332419	0.036887	0.0334071	0.047438	0.024764	-0.010551	0.023962	0.393589	0.033106	0.240566	0.222196	0.060125	0.0259004	0.03081	0.017263	0.029315	0.018604
Bioc.lysoPC a C20:4	Lip.LPC(20:4)	279	0.128945	1	0.546938	0.046471	-0.08671	0.319724	0.141291	0.0385802	0.149589	0.028694	-0.008298	0.0249	0.486659	0.030392	-0.261079	0.219138	0.072873	0.0248516	0.067681	0.018988	0.005192	0.017764
Bioc.Met	Leiden.Met	610	0.462919	4.9616e-29	0.309212	0.067522	-0.181376	0.337122	-0.037312	0.0300262	0.006701	0.020727	-0.044013	0.023438	0.431711	0.031969	0.455816	0.220427	0.037125	0.0229923	0.043687	0.017186	-0.006562	0.01788
Bioc.Orn	Leiden.Orn	610	0.654898	3.10442e-71	0.227649	0.068606	-0.319344	0.334654	-0.075351	0.0326486	-0.036187	0.01613	-0.039164	0.023306	0.472669	0.030659	0.16023	0.221093	0.060022	0.0225763	0.013004	0.015094	0.047018	0.02105
Bioc.PC aa C32:0	Lip.PC(32:0)	279	0.17099	1	0.483291	0.051763	0.078466	0.342023	0.027958	0.033459	0.050175	0.024906	-0.022217	0.023504	0.433277	0.032517	-0.094419	0.219248	0.060065	0.0245579	0.020095	0.015896	0.03997	0.019775
Bioc.PC aa C32:1	Lip.PC(32:1)	279	0.135198	1	0.515362	0.049264	-0.203843	0.336516	-0.024707	0.0312126	-0.004832	0.022143	-0.019875	0.024196	0.381224	0.034657	0.130506	0.219144	0.078822	0.0250759	0.065766	0.018957	0.013056	0.017632
Bioc.PC aa C32:2	Lip.PC(32:2)	279	0.138834	1	0.338074	0.053686	0.033991	0.323322	0.079351	0.0350548	0.078715	0.026626	0.000636	0.025549	0.414633	0.033201	0.160706	0.227105	0.116438	0.0248738	0.096947	0.020404	0.019491	0.018267
Bioc.PC aa C34:1	Lip.PC(34:1)	278	0.368541	8.4695e-06	0.467831	0.052027	-0.027893	0.336153	0.00594	0.0333115	0.012683	0.023983	-0.006743	0.024711	0.475673	0.031226	-0.112136	0.201328	0.059154	0.0225522	0.031916	0.017131	0.027238	0.018344
Bioc.PC aa C34:3	Lip.PC(34:3)	279	0.459649	2.27715e-11	0.467952	0.0512	-0.057591	0.324868	0.05945	0.0338996	0.054512	0.025144	0.004938	0.025601	0.480908	0.030481	-0.201701	0.214765	0.052076	0.0258008	0.054071	0.018572	-0.001995	0.017336
Bioc.PC aa C34:4	Lip.PC(34:4)	279	0.173581	1	0.43726	0.053381	0.04284	0.327603	0.063727	0.0355408	0.062832	0.026775	0.000895	0.025143	0.387753	0.034234	0.111058	0.219026	0.079177	0.0243397	0.065655	0.019093	0.013522	0.017618
Bioc.PC aa C36:1	Lip.PC(36:1)	279	0.139391	1	0.460484	0.055092	-0.188673	0.332416	0.022315	0.0328882	0.03235	0.024739	-0.010035	0.024118	0.455751	0.031775	-0.102917	0.220549	0.049241	0.0242737	0.037635	0.017667	0.011606	0.018154
Bioc.PC aa C36:2	Lip.PC(36:2)	279	0.141039	1	0.512759	0.051067	0.380371	0.340127	0.059063	0.0357889	0.052432	0.025797	0.006631	0.02609	0.399839	0.033314	-0.197191	0.209884	0.072498	0.0256594	0.031554	0.016802	0.040944	0.019016
Bioc.PC aa C36:3	Lip.PC(36:3)	279	0.167462	1	0.447374	0.055048	0.223716	0.3289	0.057655	0.0352834	0.07783	0.027351	-0.020175	0.023672	0.533846	0.028578	0.091656	0.217976	0.078931	0.0258751	0.046211	0.018664	0.03272	0.019833
Bioc.PC aa C36:4	Lip.PC(36:4)	279	0.293174	0.0201587	0.608557	0.042501	0.358108	0.326328	0.132789	0.0384572	0.136839	0.02932	-0.00405	0.024604	0.434568	0.032137	-0.011082	0.221418	0.00486	0.0238603	0.001863	0.015356	0.002997	0.01713
Bioc.PC aa C36:5	Lip.PC(36:5)	278	0.667699	1.51905e-32	0.603349	0.044552	0.606446	0.340861	0.091308	0.0376369	0.077703	0.027103	0.013605	0.026391	0.315541	0.035237	-0.034015	0.226862	0.076352	0.0241855	0.052487	0.018004	0.023865	0.017861
Bioc.PC aa C36:6	Lip.PC(36:6)	279	0.567048	1.80154e-20	0.523258	0.04829	0.314125	0.342098	0.04529	0.0344658	0.047341	0.02527	-0.002051	0.025014	0.425605	0.032755	0.199765	0.232166	0.090115	0.0229409	0.065031	0.019191	0.025084	0.018541
Bioc.PC aa C38:3	Lip.PC(38:3)	279	-0.0074897	1	0.492562	0.054812	-0.021819	0.324807	0.045902	0.0356694	0.055683	0.026569	-0.009781	0.024651	0.463172	0.031261	-0.086376	0.218254	0.075157	0.023975	0.056734	0.019086	0.018423	0.018402
Bioc.PC aa C38:4	Lip.PC(38:4)	279	0.182181	1	0.657998	0.039612	0.443353	0.316014	0.16195	0.0393398	0.160184	0.030175	0.001766	0.02506	0.369569	0.034354	0.290882	0.220125	0.0718	0.0236008	0.03489	0.017757	0.03691	0.018832
Bioc.PC aa C38:5	Lip.PC(38:5)	279	0.297542	0.0135689	0.627646	0.041805	0.26881	0.33928	0.11172	0.0381153	0.098812	0.027907	0.012908	0.025866	0.35912	0.034728	0.005415	0.228375	0.072665	0.0257478	0.061594	0.018505	0.011071	0.01771
Bioc.PC aa C38:6	Lip.PC(38:6)	279	0.112737	1	0.620153	0.042507	0.59342	0.351837	0.03703	0.0348241	0.049903	0.025463	-0.012873	0.024863	0.374451	0.034516	-0.005693	0.21623	0.09465	0.0256384	0.085538	0.019719	0.009112	0.01705
Bioc.PC aa C40:4	Lip.PC(40:4)	279	0.22237	1	0.494273	0.05007	-0.246804	0.327144	0.057874	0.0352185	0.058209	0.026002	-0.000335	0.024718	0.433508	0.031755	-0.205168	0.228922	0.023394	0.0254131	0.03463	0.017544	-0.011236	0.015907
Bioc.PC aa C40:5	Lip.PC(40:5)	279	0.164524	1	0.593842	0.043796	-0.209482	0.340617	0.056878	0.0355726	0.048068	0.025626	0.00881	0.025281	0.484788	0.030608	-0.223555	0.225694	0.072968	0.0247839	0.05984	0.018835	0.013128	0.018558
Bioc.PC aa C40:6	Lip.PC(40:6)	279	0.156272	1	0.617551	0.04295	0.229109	0.347401	0.050568	0.0350621	0.044513	0.02518	0.006055	0.025764	0.401372	0.033084	0.0404	0.217361	0.099656	0.0225359	0.102752	0.020583	-0.003096	0.016869
Bioc.PC ae C34:1	Lip.PC(O-34:1)	279	-0.000459306	1	0.433896	0.056615	0.158751	0.327172	0.069311	0.034941	0.059573	0.025743	0.009738	0.026044	0.364508	0.034346	0.090636	0.214217	0.055097	0.0243115	0.04502	0.017718	0.010077	0.01725
Bioc.PC ae C34:2	Lip.PC(O-34:2)	279	0.297823	0.0132265	0.525196	0.050961	-0.283995	0.3237	0.125267	0.03789	0.093086	0.027491	0.032181	0.028066	0.393703	0.033532	-0.027427	0.226506	0.0312	0.0258062	0.034775	0.017177	-0.003575	0.01702
Bioc.PC ae C34:3	Lip.PC(O-34:3)	279	-0.190305	1	0.556802	0.0499	-0.510833	0.329047	0.096213	0.03659	0.056926	0.025615	0.039287	0.028719	0.535096	0.028527	-0.000115	0.210175	0.130525	0.0220325	0.116988	0.021485	0.013537	0.018335
Bioc.PC ae C36:2	Lip.PC(O-36:2)	279	-0.186609	1	0.497662	0.054452	0.156004	0.328022	0.057081	0.035627	0.058287	0.025977	-0.001206	0.02538	0.472662	0.030876	-0.021212	0.221502	0.021163	0.0254573	0.023412	0.017131	-0.002249	0.017338
Bioc.PC ae C36:3	Lip.PC(O-36:3)	279	0.0799417	1	0.546264	0.049125	-0.26502	0.324812	0.119359	0.037604	0.111606	0.028483	0.007753	0.026445	0.419339	0.032407	0.093515	0.224562	0.037906	0.0259398	0.015324	0.016465	0.022582	0.018835
Bioc.PC ae C36:4	Lip.PC(O-36:4)	279	0.0344017	1	0.553597	0.049012	-0.364106	0.320633	0.096622	0.0374831	0.094879	0.027382	0.001743	0.025747	0.503027	0.02947	-0.219334	0.219597	0.003455	0.0234914	0.009389	0.01649	-0.005934	0.016847
Bioc.PC ae C36:5	Lip.PC(O-36:5)	279	0.14703	1	0.615958	0.042421	-0.295717	0.324591	0.143415	0.0389177	0.142411	0.029336	0.001004	0.025446	0.51374	0.029031	0.021381	0.217355	0.05489	0.0259439	0.034257	0.017589	0.020633	0.019189
Bioc.PC ae C38:4	Lip.PC(O-38:4)	278	0.268201	0.176681	0.473054	0.053171	-0.02959	0.316792	0.144621	0.0374471	0.123194	0.027808	0.021427	0.0262	0.440104	0.031925	-0.117413	0.211872	0.008208	0.0273271	0.017206	0.016358	-0.008998	0.016018
Bioc.PC ae C38:5	Lip.PC(O-38:5)	279	0.16719	1	0.587389	0.044401	-0.160472	0.328585	0.109008	0.0371406	0.11415	0.027804	-0.005142	0.025101	0.480484	0.030747	0.079729	0.229045	0.0869	0.0241555	0.0733	0.019615	0.0136	0.018915
Bioc.PC ae C38:6	Lip.PC(O-38:6)	279	-0.123332	1	0.601095	0.043635	-0.356753	0.340558	0.066931	0.0362374	0.080522	0.027143	-0.013591	0.024631	0.358259	0.034688	-0.05207	0.225919	0.057355	0.0242632	0.058665	0.018677	-0.00131	0.016818
Bioc.PC ae C40:6	Lip.PC(O-40:6)	279	0.204686	1	0.601261	0.043949	0.431368	0.348768	0.011429	0.0334261	0.04717	0.025355	-0.035741	0.023097	0.33595	0.034695	0.072916	0.220421	0.075482	0.0253254	0.063938	0.018544	0.011544	0.017078
Bioc.PC ae C44:5	Lip.PC(O-44:5)	279	0.302616	0.00849655	0.600257	0.042859	0.451542	0.337919	0.088277	0.0375742	0.081578	0.027898	0.006699	0.025878	0.466703	0.031065	-0.147117	0.234532	0.066116	0.0247515	0.059326	0.018718	0.00679	0.018273
Bioc.Phe	Leiden.Phe	610	0.129823	1	0.403696	0.062642	0.291985	0.334665	-0.018577	0.0301202	0.023884	0.021582	-0.042461	0.023812	0.389894	0.033467	-0.005538	0.225785	0.048313	0.0210056	0.02268	0.015438	0.025633	0.019106
Bioc.Pro	Leiden.Pro	610	0.887514	5.70102e-202	0.693445	0.036376	0.442628	0.332277	0.040605	0.0321574	0.024181	0.02307	0.016424	0.029321	0.219284	0.038153	0.030893	0.229212	0.010827	0.0251435	0.014062	0.014417	-0.003235	0.01737
Bioc.SM C16:0	Lip.SM(d18:1/16:0)	279	0.0011773	1	0.517844	0.053492	-0.109933	0.338972	0.065112	0.0351972	0.056464	0.025449	0.008648	0.025908	0.559786	0.027349	0.102755	0.225489	0.122988	0.0246105	0.103168	0.021383	0.01982	0.018796
Bioc.SM C16:1	Lip.SM(d18:1/16:1)	279	0.240222	1	0.566486	0.047806	0.169433	0.340993	0.095376	0.0367855	0.072326	0.02662	0.02305	0.026883	0.454326	0.031663	0.151549	0.227113	0.034669	0.0231821	0.006765	0.01602	0.027904	0.019109
Bioc.SM C18:0	Lip.SM(d18:1/18:0)	279	0.488911	1.54527e-13	0.544021	0.050645	0.317361	0.333398	0.056745	0.0346919	0.076514	0.026631	-0.019769	0.023746	0.374306	0.033998	-0.5019	0.229975	0.067561	0.0243796	0.055974	0.018186	0.011587	0.016918
Bioc.SM C18:1	Lip.SM(d18:1/18:1)	279	0.168932	1	0.558216	0.048913	0.31963	0.333777	0.084223	0.0362327	0.077332	0.026889	0.006891	0.025607	0.468229	0.031526	-0.030291	0.21743	0.061317	0.0246154	0.017511	0.016288	0.043806	0.019846
Bioc.SM C24:1	Lip.SM(d18:1/24:1)	279	0.0574914	1	0.540479	0.050982	-0.100828	0.331867	0.035895	0.0347071	0.045705	0.025443	-0.00981	0.024822	0.477147	0.030777	0.47647	0.218809	0.146384	0.0241133	0.126877	0.021487	0.019507	0.017842
Leiden.Ile	Bioc.xLeu	610	0.717397	1.62881e-97	0.406853	0.033066	0.113396	0.2291	0.01448	0.0229369	-0.010313	0.013467	0.024793	0.019723	0.586044	0.044004	-0.12742	0.326873	-0.003025	0.0304662	0.054494	0.024255	-0.057519	0.022525
Leiden.Leu	Bioc.xLeu	610	0.78805	3.24377e-130	0.642536	0.022649	0.124429	0.227349	0.034401	0.0218942	-0.00878	0.014295	0.043181	0.021833	0.586044	0.044004	-0.12742	0.326873	-0.003025	0.0304662	0.054494	0.024255	-0.057519	0.022525
Leiden.Tyr	Bioc.Tyr	610	0.695268	2.92667e-89	0.220919	0.038301	0.06869	0.218148	0.018268	0.0211004	0.015076	0.014256	0.003192	0.017299	0.416192	0.057913	0.183673	0.323156	-0.009617	0.0314258	-0.007336	0.019751	-0.002281	0.026549
Leiden.Val	Bioc.Val	610	0.720578	9.11551e-99	0.615049	0.023788	-0.04159	0.221253	-0.031757	0.0220814	-0.016823	0.013604	-0.014934	0.018129	0.306375	0.066416	-0.255363	0.330983	-0.042927	0.0297394	-0.00697	0.019485	-0.035957	0.02363
Night.Ala	Leiden.Ala	2107	0.864457	0	0.376224	0.026481	0.216551	0.117163	0.063721	0.0141435	0.032528	0.009671	0.031193	0.011409	0.412502	0.032717	0.166312	0.2208	0.088887	0.0229425	0.090051	0.019263	-0.001164	0.017578
Night.bOHBut	Leiden.3bOHBut	2089	0.787585	0	0.211102	0.028063	-0.204762	0.112387	0.019463	0.0120669	0.005964	0.007487	0.013499	0.010212	0.570052	0.026516	0.085454	0.20691	0.026145	0.0219847	0.008127	0.014824	0.018018	0.019912
Night.Crea	Leiden.Crea	2106	0.898756	0	0.570812	0.021742	0.176417	0.12498	0.027982	0.0137839	0.027129	0.010002	0.000853	0.0105	0.340703	0.035399	0.156444	0.23437	-0.001046	0.0238427	0.014997	0.014522	-0.016043	0.016832
Night.His	Bioc.His	814	0.354125	1.85348e-25	0.366942	0.026487	0.23686	0.11884	0.022494	0.012609	0.017767	0.008689	0.004727	0.010005	0.325069	0.063206	-0.16378	0.322483	-0.044781	0.0283587	0.002863	0.020061	-0.047644	0.023265
Night.Ile	Leiden.Ile	2106	0.873496	0	0.461251	0.024844	0.180758	0.122316	0.028893	0.0135516	0.003751	0.008029	0.025142	0.011465	0.406853	0.033066	0.113396	0.2291	0.01448	0.0229369	-0.010313	0.013467	0.024793	0.019723
Night.Ile	Bioc.xLeu	813	0.74557	4.34661e-145	0.461251	0.024844	0.180758	0.122316	0.028893	0.0135516	0.003751	0.008029	0.025142	0.011465	0.586044	0.044004	-0.12742	0.326873	-0.003025	0.0304662	0.054494	0.024255	-0.057519	0.022525
Night.Leu	Leiden.Leu	2107	0.919475	0	0.393073	0.026731	0.171041	0.121308	0.012103	0.0126963	0.012104	0.008736	-1e-06	0.00989	0.642536	0.022649	0.124429	0.227349	0.034401	0.0218942	-0.00878	0.014295	0.043181	0.021833
Night.Leu	Bioc.xLeu	814	0.786982	1.77332e-172	0.393073	0.026731	0.171041	0.121308	0.012103	0.0126963	0.012104	0.008736	-1e-06	0.00989	0.586044	0.044004	-0.12742	0.326873	-0.003025	0.0304662	0.054494	0.024255	-0.057519	0.022525
Night.Tyr	Leiden.Tyr	2107	0.747124	0	0.287734	0.027945	0.025282	0.116132	-0.000672	0.011616	0.012697	0.007894	-0.013369	0.009016	0.220919	0.038301	0.06869	0.218148	0.018268	0.0211004	0.015076	0.014256	0.003192	0.017299
Night.Tyr	Bioc.Tyr	814	0.694928	2.02915e-118	0.287734	0.027945	0.025282	0.116132	-0.000672	0.011616	0.012697	0.007894	-0.013369	0.009016	0.416192	0.057913	0.183673	0.323156	-0.009617	0.0314258	-0.007336	0.019751	-0.002281	0.026549
Night.Val	Leiden.Val	2107	0.866294	0	0.328356	0.027962	0.113756	0.118261	0.019445	0.0126285	0.01985	0.009172	-0.000405	0.009698	0.615049	0.023788	-0.04159	0.221253	-0.031757	0.0220814	-0.016823	0.013604	-0.014934	0.018129
Night.Val	Bioc.Val	814	0.744754	8.78843e-145	0.328356	0.027962	0.113756	0.118261	0.019445	0.0126285	0.01985	0.009172	-0.000405	0.009698	0.306375	0.066416	-0.255363	0.330983	-0.042927	0.0297394	-0.00697	0.019485	-0.035957	0.02363
