# Supplementary material for: Heritability estimates for 361 blood metabolites across 40 genome-wide association studies
Source: Nat Commun. 2020 Jan 7;11:39. doi: 10.1038/s41467-019-13770-6 (PMC6946682; doi:10.1038/s41467-019-13770-6)
Supplement: Supplementary file 7 — Supplementary Dataset 5 [file 41467_2019_13770_MOESM7_ESM.xlsx]

## Sheet: Sheet1
Supplementary Data 5. multivariate mixed-effect meta-regression models for the factors influencing metabolite heritability corrected for metabolomic platform effects. Original p-values for the model fit are given as wel as the FDR corrected p-values (see Methods). Significant p-values (p < 0.05) are given in bold. §PCaa = phosphatidylcholines diacyl; PCae = phosphatidylcholine acyl-alkyl. ¥TGs = …
multivariate meta-regression model for h2total (k = 52)						multivariate meta-regression model for h2SNP (k = 52)						multivariate meta-regression model for h2metabolite-hits (k = 52)						multivariate meta-regression model for h2Class-hits (k = 52)						multivariate meta-regression model for h2Notclass-hits (k = 52)
Organic acid subclass + platform						Organic acid subclass + platform						Organic acid subclass + platform						Organic acid subclass + platform						Organic acid subclass + platform
F(4, 47) = 0.43, p = 0.57, adj.p = 0.68						F(4, 47) = 7.48, p = 0.004, adj.p = 0.02						F(4, 47) = 3.44, p = 0.007, adj.p = 0.03						F(4, 47) = 2.82, p = 0.03, adj.p = 0.10						F(4, 47) = 19.95, p = 4.15-10, adj.p = 1.25-08
variable	estimate	se	p-value	lower 95% c.i.	upper 95% c.i.	variable	estimate	se	p-value	lower 95% c.i.	upper 95% c.i.	variable	estimate	se	p-value	lower 95% c.i.	upper 95% c.i.	variable	estimate	se	p-value	lower 95% c.i.	upper 95% c.i.	variable	estimate	se	p-value	lower 95% c.i.	upper 95% c.i.
intercept	0.436216	0.0446738	6.8723e-13	0.346344	0.526088	intercept	-0.0722113	0.0605224	0.238806	-0.193967	0.0495442	intercept	-0.0180777	0.0110399	0.108207	-0.040287	0.00413167	intercept	0.00228502	0.00921209	0.80518	-0.0162473	0.0208173	intercept	-0.0276597	0.00524083	3.26996e-06	-0.0382029	-0.0171165
Leiden-NMR	-0.017412	0.0516031	0.737301	-0.121224	0.0864001	Leiden-NMR	0.181288	0.0699697	0.0127088	0.040527	0.322049	Leiden-NMR	0.0461126	0.0131017	0.000971624	0.0197553	0.0724698	Leiden-NMR	0.0152915	0.0106314	0.156964	-0.00609609	0.0366792	Leiden-NMR	0.0330059	0.0065917	8.20998e-06	0.0197451	0.0462667
Nightingale Health	-0.0530942	0.0560059	0.347973	-0.165763	0.0595751	Nightingale Health	0.211189	0.0671312	0.00287087	0.0761385	0.34624	Nightingale Health	0.0422054	0.0128074	0.00187466	0.0164402	0.0679706	Nightingale Health	0.0153134	0.00977637	0.123971	-0.00435409	0.0349809	Nightingale Health	0.032628	0.00728643	4.79262e-05	0.0179696	0.0472864
Hydroxy acids	-0.0185538	0.0545819	0.735427	-0.128358	0.0912509	Hydroxy acids	-0.145506	0.0883127	0.106101	-0.323168	0.0321565	Hydroxy acids	-0.00384035	0.00639981	0.55134	-0.0167151	0.00903441	Hydroxy acids	-0.0120676	0.00491501	0.0178331	-0.0219553	-0.00217991	Hydroxy acids	0.0109066	0.00391135	0.00762166	0.00303798	0.0187752
Keto acids	0.0311432	0.0684217	0.651086	-0.106504	0.16879	Keto acids	0.114381	0.0416916	0.00857794	0.0305083	0.198254	Keto acids	-0.00809939	0.00733501	0.275123	-0.0228555	0.00665674	Keto acids	0.000590522	0.00600383	0.922067	-0.0114876	0.0126687	Keto acids	-0.00407516	0.00624506	0.517231	-0.0166386	0.00848827
multivariate meta-regression model for h2total (k = 31)						multivariate meta-regression model for h2SNP (k = 31)						multivariate meta-regression model for h2metabolie-hits (k = 31)						multivariate meta-regression model for h2Class-hits (k = 31)						multivariate meta-regression model for h2Notclass-hits (k = 31)
Amino acid subclass + platform						Amino acid subclass + platform						Amino acid subclass + platform						Amino acid subclass + platform						Amino acid subclass + platform
F(3, 27) = 1.03, p = 0.47, adj.p = 0.59						F(3, 27) = 2.86, p = 0.59, adj.p = 0.68						F(3, 27) = 5.50, p = 0.07, adj.p = 0.16						F(3, 27) = 1.53, p = 0.13, adj.p = 0.22						F(3, 27) = 8.32, p = 0.64, adj.p = 0.68
variable	estimate	se	p-value	lower 95% c.i.	upper 95% c.i.	variable	estimate	se	p-value	lower 95% c.i.	upper 95% c.i.	variable	estimate	se	p-value	lower 95% c.i.	upper 95% c.i.	variable	estimate	se	p-value	lower 95% c.i.	upper 95% c.i.	variable	estimate	se	p-value	lower 95% c.i.	upper 95% c.i.
intercept	0.443045	0.0458482	2.94526e-10	0.348972	0.537117	intercept	-0.0769209	0.0714734	0.291353	-0.223572	0.0697305	intercept	-0.0269557	0.00970705	0.00985273	-0.0468729	-0.00703844	intercept	-0.00119685	0.00999376	0.90556	-0.0217024	0.0193087	intercept	-0.0298219	0.00635601	6.97074e-05	-0.0428634	-0.0167805
Leiden-NMR	-0.00743732	0.057119	0.897368	-0.124636	0.109761	Leiden-NMR	0.14572	0.0908453	0.12034	-0.0406793	0.332119	Leiden-NMR	0.0404785	0.0150629	0.0121802	0.00957191	0.071385	Leiden-NMR	0.00942682	0.0140607	0.508273	-0.0194233	0.0382769	Leiden-NMR	0.0321275	0.0075026	0.000209017	0.0167334	0.0475216
Nightingale Health	-0.0626104	0.0484631	0.207335	-0.162049	0.0368277	Nightingale Health	0.220916	0.0764339	0.00750548	0.0640863	0.377745	Nightingale Health	0.042332	0.0140917	0.00568901	0.0134183	0.0712457	Nightingale Health	0.0116826	0.0110919	0.30156	-0.0110761	0.0344412	Nightingale Health	0.0348931	0.00892212	0.000560021	0.0165864	0.0531998
Non-essential	-0.0340729	0.0470028	0.474742	-0.130515	0.0623689	Non-essential	0.0353202	0.0647813	0.590076	-0.0976	0.16824	Non-essential	0.0252452	0.0135433	0.073226	-0.00254346	0.0530338	Non-essential	0.0175959	0.0113344	0.132204	-0.00566042	0.0408523	Non-essential	0.00388135	0.00822546	0.64081	-0.0129959	0.0207586
multivariate meta-regression model for h2total (k = 309)						multivariate meta-regression model for h2SNP (k = 309)						multivariate meta-regression model for h2metabolite-hits (k = 309)						multivariate meta-regression model for h2Class-hits (k = 309)						multivariate meta-regression model for h2Notclass-hits (k = 309)
Lipid subclass + platform						Lipid subclass + platform						Lipid subclass + platform						Lipid subclass + platform						Lipid subclass + platform
F(8, 300) = 29.89, p = 0.03, adj.p = 0.09						F(8, 300) = 6.28, p = 0.11, adj.p = 0.20						F(8, 300) = 8.47, p = 0.0002, adj.p = 0.004						F(8, 300) = 3.60, p = 0.46, adj.p = 0.59						F(8, 300) = 6.24, p = 0.05, adj.p = 0.11
variable	estimate	se	p-value	lower 95% c.i.	upper 95% c.i.	variable	estimate	se	p-value	lower 95% c.i.	upper 95% c.i.	variable	estimate	se	p-value	lower 95% c.i.	upper 95% c.i.	variable	estimate	se	p-value	lower 95% c.i.	upper 95% c.i.	variable	estimate	se	p-value	lower 95% c.i.	upper 95% c.i.
intercept	0.394785	0.0542305	2.95064e-12	0.288065	0.501505	intercept	0.081837	0.0767152	0.286937	-0.0691312	0.232805	intercept	0.0555326	0.0142775	0.000123745	0.0274358	0.0836294	intercept	0.0498549	0.0075433	1.76371e-10	0.0350104	0.0646994	intercept	-0.00321828	0.0147867	0.827852	-0.032317	0.0258804
Lipidomics	-0.109032	0.0110337	4.0463e-20	-0.130745	-0.0873184	Lipidomics	-0.060593	0.0354776	0.0886849	-0.13041	0.00922343	Lipidomics	0.0122135	0.0050774	0.016757	0.00222169	0.0222053	Lipidomics	-0.0066711	0.00425019	0.117562	-0.0150351	0.00169286	Lipidomics	0.016041	0.0024474	2.43506e-10	0.0112247	0.0208572
Leiden-NMR	0.0261614	0.0911528	0.774306	-0.153219	0.205541	Leiden-NMR	-0.0351525	0.209538	0.866884	-0.447504	0.377199	Leiden-NMR	-0.0216875	0.0393891	0.58232	-0.0992014	0.0558264	Leiden-NMR	-0.0351162	0.021639	0.105678	-0.0776996	0.00746722	Leiden-NMR	0.0200303	0.0222896	0.369567	-0.0238335	0.0638941
Nightingale Health	0.0167321	0.0206989	0.419526	-0.0240013	0.0574656	Nightingale Health	0.0596818	0.0466612	0.201869	-0.0321429	0.151507	Nightingale Health	0.0253687	0.00836851	0.00264615	0.00890027	0.0418371	Nightingale Health	0.00891079	0.00879945	0.312042	-0.00840568	0.0262273	Nightingale Health	0.0128879	0.00622666	0.0393279	0.000634404	0.0251413
Glycerolipids	0.0971414	0.0568399	0.088479	-0.0147141	0.208997	Glycerolipids	0.0124517	0.0870593	0.886366	-0.158873	0.183776	Glycerolipids	-0.00960048	0.0158894	0.546163	-0.0408693	0.0216684	Glycerolipids	0.00711119	0.00968815	0.463517	-0.0119542	0.0261765	Glycerolipids	-0.00933971	0.0151256	0.537389	-0.0391054	0.020426
Glycerophospholipids	0.126592	0.0548248	0.0216218	0.0187017	0.234481	Glycerophospholipids	-0.0485545	0.0821016	0.554701	-0.210122	0.113014	Glycerophospholipids	-0.00630219	0.0148652	0.671902	-0.0355555	0.0229511	Glycerophospholipids	0.00409211	0.00820706	0.618421	-0.0120586	0.0202428	Glycerophospholipids	-0.00231609	0.0149141	0.876693	-0.0316656	0.0270334
Lipoprotein	0.123896	0.0584747	0.0349297	0.00882319	0.238968	Lipoprotein	-0.0168476	0.0906508	0.852686	-0.19524	0.161544	Lipoprotein	-0.010767	0.0167628	0.521162	-0.0437546	0.0222207	Lipoprotein	0.00454891	0.0119065	0.702694	-0.018882	0.0279798	Lipoprotein	-0.00457836	0.0161379	0.776833	-0.0363361	0.0271794
Sphingolipids	0.135822	0.0556556	0.0152493	0.0262974	0.245347	Sphingolipids	0.00708488	0.0898933	0.937233	-0.169816	0.183986	Sphingolipids	0.000123168	0.0155135	0.993671	-0.0304058	0.0306522	Sphingolipids	0.0100637	0.0090465	0.26684	-0.00773895	0.0278663	Sphingolipids	-0.00163632	0.015073	0.913624	-0.0312985	0.0280259
Steroids	0.110894	0.0579102	0.0564526	-0.00306785	0.224855	Steroids	-0.0618463	0.0924103	0.503846	-0.243701	0.120008	Steroids	0.00413018	0.0159386	0.795713	-0.0272355	0.0354959	Steroids	0.0147925	0.0117967	0.210837	-0.00842232	0.0380073	Steroids	0.00342723	0.0167185	0.837715	-0.0294732	0.0363277
multivariate meta-regression model for h2total (k = 56)						multivariate meta-regression model for h2SNP (k = 56)						multivariate meta-regression model for h2metabolite-hits (k = 56)						multivariate meta-regression model for h2Class-hits (k = 56)						multivariate meta-regression model for h2notclass-hits (k = 56)
Number of carbon atoms and double bonds in side chains of Pcaa's§ + platform						Number of carbon atoms and double bonds in side chains of Pcaa's§ + platform						Number of carbon atoms and double bonds in side chains of Pcaa's§ + platform						Number of carbon atoms and double bonds in side chains of Pcaa's§ + platform						Number of carbon atoms and double bonds in side chains of Pcaa's§ + platform
F(3, 52) = 12.91, p = 0.23, adj.p = 0.34						F(3, 52) = 2.02, p = 0.06, adj.p = 0.14						F(3, 52) = 7.05, p = 0.001, adj.p = 0.009						F(3, 52) = 3.88, p = 0.007, adj.p = 0.03						F(3, 52) = 5.94, p = 0.65, adj.p = 0.68
variable	estimate	se	p-value	lower 95% c.i.	upper 95% c.i.	variable	estimate	se	p-value	lower 95% c.i.	upper 95% c.i.	variable	estimate	se	p-value	lower 95% c.i.	upper 95% c.i.	variable	estimate	se	p-value	lower 95% c.i.	upper 95% c.i.	variable	estimate	se	p-value	lower 95% c.i.	upper 95% c.i.
intercept	0.33465	0.119572	0.00718062	0.0947111	0.574589	intercept	0.804554	0.414888	0.0579111	-0.0279808	1.63709	intercept	0.119309	0.0612343	0.0567731	-0.00356673	0.242184	intercept	0.105238	0.0539868	0.0566594	-0.00309452	0.21357	intercept	0.0115272	0.0313011	0.714167	-0.0512829	0.0743374
Lipidomics	-0.106297	0.0219901	1.22809e-05	-0.150424	-0.062171	Lipidomics	-0.0710072	0.0620156	0.257456	-0.195451	0.0534362	Lipidomics	0.00791567	0.00902178	0.384308	-0.0101879	0.0260192	Lipidomics	-0.0111164	0.00775261	0.157588	-0.0266732	0.00444032	Lipidomics	0.0157562	0.00493624	0.00239839	0.00585096	0.0256615
Ncarbon	0.00537995	0.00315005	0.0936205	-0.00094109	0.011701	Ncarbon	-0.0239944	0.0121458	0.0535262	-0.0483667	0.000377938	Ncarbon	-0.0023954	0.00161536	0.144138	-0.00563686	0.000846049	Ncarbon	-0.00187157	0.00145491	0.204008	-0.00479106	0.00104792	Ncarbon	-0.000490031	0.000849143	0.56637	-0.00219396	0.0012139
Nbonds	-0.00386303	0.00603452	0.524883	-0.0159722	0.00824612	Nbonds	0.0421564	0.0176002	0.0202465	0.00683908	0.0774737	Nbonds	0.00695684	0.0017836	0.000277006	0.00337778	0.0105359	Nbonds	0.0061478	0.00185952	0.00171921	0.0024164	0.00987919	Nbonds	0.000963603	0.00110224	0.386016	-0.0012482	0.00317541
multivariate meta-regression model for h2total (k = 49)						multivariate meta-regression model for h2SNP (k = 49)						multivariate meta-regression model for h2GW-loci (k = 49)						multivariate meta-regression model for h2Class-hits (k = 49)						multivariate meta-regression model for h2Notclass-hits (k = 49)
Number of carbon atoms and double bonds in side chains of Pcae's§ + platform						Number of carbon atoms and double bonds in side chains of Pcae's§ + platform						Number of carbon atoms and double bonds in side chains of Pcae's§ + platform						Number of carbon atoms and double bonds in side chains of Pcae's§ + platform						Number of carbon atoms and double bonds in side chains of Pcae's§ + platform
F(3, 45) = 15.12, p = 0.08, adj.p = 0.16						F(3, 45) = 0.63, p = 0.43, adj.p = 0.59						F(3, 45) = 3.41, p = 0.01, adj.p = 0.05						F(3, 45) = 6.42, p = 0.001, adj.p = 0.007						F(3, 45) = 0.71, p = 0.62, adj.p = 0.68
variable	estimate	se	p-value	lower 95% c.i.	upper 95% c.i.	variable	estimate	se	p-value	lower 95% c.i.	upper 95% c.i.	variable	estimate	se	p-value	lower 95% c.i.	upper 95% c.i.	variable	estimate	se	p-value	lower 95% c.i.	upper 95% c.i.	variable	estimate	se	p-value	lower 95% c.i.	upper 95% c.i.
intercept	0.358325	0.116048	0.0034488	0.124593	0.592057	intercept	-0.540758	0.459816	0.245767	-1.46687	0.38536	intercept	0.152087	0.050135	0.00400455	0.0511097	0.253064	intercept	0.155677	0.0440052	0.000949785	0.0670461	0.244308	intercept	-0.0203836	0.0267792	0.450524	-0.0743196	0.0335524
Lipidomics	-0.111534	0.0202657	1.69259e-06	-0.152352	-0.0707172	Lipidomics	0.00589599	0.07398	0.936832	-0.143107	0.154899	Lipidomics	-0.025631	0.0131606	0.057724	-0.0521378	0.000875848	Lipidomics	-0.0336985	0.0098355	0.00131746	-0.0535082	-0.0138888	Lipidomics	0.00603796	0.00552886	0.28061	-0.00509773	0.0171736
Ncarbon	0.00437113	0.00296889	0.147897	-0.00160852	0.0103508	Ncarbon	0.0143101	0.0128355	0.27082	-0.011542	0.0401622	Ncarbon	-0.00300331	0.0013236	0.0281095	-0.00566919	-0.000337434	Ncarbon	-0.00307641	0.00117496	0.0119966	-0.0054429	-0.000709932	Ncarbon	0.000465223	0.000688727	0.502826	-0.000921945	0.00185239
Nbonds	0.00807627	0.00493775	0.108896	-0.00186887	0.0180214	Nbonds	-0.000837277	0.0249145	0.97334	-0.0510176	0.049343	Nbonds	0.00955437	0.00334658	0.00648779	0.002814	0.0162947	Nbonds	0.00884396	0.00217419	0.000188829	0.00446492	0.013223	Nbonds	0.000654653	0.00164455	0.692457	-0.00265763	0.00396694
multivariate meta-regression model for h2total (k = 41)						multivariate meta-regression model for h2SNP (k = 41)						multivariate meta-regression model for h2metabolite-hits (k = 41)						multivariate meta-regression model for h2Class-hits (k = 41)						multivariate meta-regression model for h2Notclass-hits (k = 41)
Number of carbon atoms and double bonds in side chains of TGs¥						Number of carbon atoms and double bonds in side chains of TGs¥						Number of carbon atoms and double bonds in side chains of TGs¥						Number of carbon atoms and double bonds in side chains of TGs¥						Number of carbon atoms and double bonds in side chains of TGs¥
F(2, 38) = 2.48, p = 0.10, adj.p = 0.18						F(2, 38) = 4.21, p = 0.02, adj.p = 0.07						F(2, 38) = 1.20, p = 0.31, adj.p = 0.44						F(2, 38) = 2.07, p = 0.14, adj.p = 0.22						F(2, 38) = 0.35, p = 0.70, adj.p = 0.70
variable	estimate	se	p-value	lower 95% c.i.	upper 95% c.i.	variable	estimate	se	p-value	lower 95% c.i.	upper 95% c.i.	variable	estimate	se	p-value	lower 95% c.i.	upper 95% c.i.	variable	estimate	se	p-value	lower 95% c.i.	upper 95% c.i.	variable	estimate	se	p-value	lower 95% c.i.	upper 95% c.i.
intercept	0.834672	0.225905	0.000690407	0.377351	1.29199	intercept	0.133294	0.452844	0.770094	-0.783441	1.05003	intercept	0.160839	0.0811861	0.0548487	-0.0035135	0.325192	intercept	0.180697	0.0808561	0.0313884	0.017012	0.344381	intercept	-0.0156466	0.0252598	0.539333	-0.0667824	0.0354893
Ncarbon	-0.00850312	0.00462646	0.0739	-0.0178689	0.000862662	Ncarbon	-0.000697969	0.00905329	0.938952	-0.0190254	0.0176295	Ncarbon	-0.00195676	0.00164718	0.242226	-0.00529129	0.00137777	Ncarbon	-0.0024785	0.00163823	0.138575	-0.00579493	0.000837922	Ncarbon	0.000409089	0.000526847	0.442269	-0.000657457	0.00147564
Nbonds	-0.00542548	0.00918967	0.558425	-0.024029	0.013178	Nbonds	-0.0276557	0.0119505	0.0261596	-0.0518482	-0.00346326	Nbonds	-0.00103736	0.00330983	0.755676	-0.00773776	0.00566303	Nbonds	-0.00130328	0.00274257	0.63736	-0.00685533	0.00424876	Nbonds	-0.000134296	0.00119111	0.910823	-0.00254557	0.00227698
