# Supplementary material for: Heritability estimates for 361 blood metabolites across 40 genome-wide association studies
Source: Nat Commun. 2020 Jan 7;11:39. doi: 10.1038/s41467-019-13770-6 (PMC6946682; doi:10.1038/s41467-019-13770-6)
Supplement: Supplementary file 8 — Supplementary Dataset 6 [file 41467_2019_13770_MOESM8_ESM.xlsx]

## Sheet: Sheet1
Supplementary Data 6. Univariate mixed-effect meta-regression models for the factors influencing metabolite heritability. Original p-values for the model fit are given as well as the FDR corrected p-values (see Methods). § PCaa = phosphatidylcholines diacyl; PCae = phosphatidylcholine acyl-alkyl. ¥TGs = triglycerides
univariate meta-regression model for PCaa§ h2total (k = 56)						univariate meta-regression model for PCaa§ h2SNP (k = 56)						univariate meta-regression model for PCaa§ h2metabolite-hits (k = 56)						univariate meta-regression model for PCaa§ h2Class-hits (k = 56)						univariate meta-regression model for PCaa§ h2Notclass-hits (k = 56)
Number of carbon atoms in side chains of Pcaa's§						Number of carbon atoms in side chains of Pcaa's§						Number of carbon atoms in side chains of Pcaa's§						Number of carbon atoms in side chains of Pcaa's§						Number of carbon atoms in side chains of Pcaa's§
F(1, 54) = 2.98, p = 0.09, adj.p = 0.30						F(1, 54) = 1.10, p = 0.30, adj.p = 0.52						F(1, 54) = 0.03, p = 0.87, adj.p = 0.90						F(1, 54) = 0.01, p = 0.92, adj.p = 0.92						F(1, 54) = 0.15, p = 0.70, adj.p = 0.80
Variable	estimate	se	p-value	lower 95% c.i.	upper 95% c.i.	Variable	estimate	se	p-value	lower 95% c.i.	upper 95% c.i.	Variable	estimate	se	p-value	lower 95% c.i.	upper 95% c.i.	Variable	estimate	se	p-value	lower 95% c.i.	upper 95% c.i.	Variable	estimate	se	p-value	lower 95% c.i.	upper 95% c.i.
intercept	0.248349	0.126602	0.0549664	-0.00547231	0.50217	intercept	0.346835	0.314791	0.275438	-0.284284	0.977954	intercept	0.068129	0.05972	0.258984	-0.0516023	0.18786	intercept	0.0461195	0.0482543	0.343453	-0.0506246	0.142864	intercept	0.0186267	0.0338005	0.583854	-0.0491393	0.0863926
Ncarbon	0.00607504	0.00351842	0.0899497	-0.000978962	0.013129	Ncarbon	-0.00890729	0.00853504	0.301313	-0.026019	0.00820443	Ncarbon	-0.000262684	0.0015804	0.868609	-0.00343119	0.00290582	Ncarbon	0.000126188	0.00127907	0.921777	-0.0024382	0.00269058	Ncarbon	-0.000348558	0.000892008	0.697514	-0.00213693	0.00143981
univariate meta-regression model for PCaa§ h2total (k = 56)						univariate meta-regression model for PCaa§ h2SNP (k = 56)						univariate meta-regression model for PCaa§ h2metabolite-hits (k = 56)						univariate meta-regression model for PCaa§ h2class-hits (k = 56)						univariate meta-regression model for PCaa§ h2Notclass-hits (k = 56)
Number of double bonds in side chains of Pcaa's§						Number of double bonds in side chains of Pcaa's§						Number of double bonds in side chains of Pcaa's§						Number of double bonds in side chains of Pcaa's§						Number of double bonds in side chains of Pcaa's§
F(1, 54) = 0.43, p = 0.52, adj.p = 0.71						F(1, 54) = 2.59, p = 0.11, adj.p = 0.33						F(1, 54) = 8.53, p = 0.005, adj.p = 0.06						F(1, 54) = 6.29, p = 0.02, adj.p = 0.11						F(1, 54) = 1.40, p = 0.24, adj.p = 0.48
Variable	estimate	se	p-value	lower 95% c.i.	upper 95% c.i.	Variable	estimate	se	p-value	lower 95% c.i.	upper 95% c.i.	Variable	estimate	se	p-value	lower 95% c.i.	upper 95% c.i.	Variable	estimate	se	p-value	lower 95% c.i.	upper 95% c.i.	Variable	estimate	se	p-value	lower 95% c.i.	upper 95% c.i.
intercept	0.487276	0.0211433	1.29615e-29	0.444887	0.529666	intercept	-0.0475995	0.0522853	0.366668	-0.152425	0.0572261	intercept	0.0404244	0.00796078	4.86066e-06	0.024464	0.0563848	intercept	0.0369237	0.00629573	2.80601e-07	0.0243015	0.0495459	intercept	0.00105205	0.00578888	0.85647	-0.0105539	0.012658
Nbonds	-0.004764	0.00730677	0.517169	-0.0194132	0.0098852	Nbonds	0.0206462	0.0128233	0.113215	-0.00506284	0.0463553	Nbonds	0.00557467	0.00190915	0.00509758	0.00174706	0.00940228	Nbonds	0.00423591	0.00168868	0.015163	0.000850313	0.0076215	Nbonds	0.00144387	0.00122093	0.242148	-0.00100394	0.00389169
univariate meta-regression model for PCae§ h2total (k = 49)						univariate meta-regression model for PCae§ h2SNP (k = 49)						univariate meta-regression model for PCae§ h2metabolite-hits (k = 49)						univariate meta-regression model for PCae§ h2class-hits (k = 49)						univariate meta-regression model for PCae§ h2Notclass-hits (k = 49)
Number of carbon atoms in side chains of Pcae's§						Number of carbon atoms in side chains of Pcae's§						Number of carbon atoms in side chains of Pcae's§						Number of carbon atoms in side chains of Pcae's§						Number of carbon atoms in side chains of Pcae's§
F(1, 47) = 9.57, p = 0.003, adj.p = 0.06						F(1, 47) = 1.95, p = 0.17, adj.p = 0.36						F(1, 47) = 0.05, p = 0.82, adj.p = 0.89						F(1, 47) = 0.16, p = 0.69, adj.p = 0.80						F(1, 47) = 0.44, p = 0.51, adj.p = 0.71
Variable	estimate	se	p-value	lower 95% c.i.	upper 95% c.i.	Variable	estimate	se	p-value	lower 95% c.i.	upper 95% c.i.	Variable	estimate	se	p-value	lower 95% c.i.	upper 95% c.i.	Variable	estimate	se	p-value	lower 95% c.i.	upper 95% c.i.	Variable	estimate	se	p-value	lower 95% c.i.	upper 95% c.i.
intercept	0.14912	0.118414	0.214137	-0.0890986	0.387339	intercept	-0.527094	0.372316	0.163452	-1.2761	0.22191	intercept	0.0703048	0.0500414	0.166617	-0.0303656	0.170975	intercept	0.0705189	0.0397884	0.0828184	-0.00952498	0.150563	intercept	-0.014568	0.0257099	0.573662	-0.0662896	0.0371536
Ncarbon	0.00960895	0.00310609	0.00332486	0.0033603	0.0158576	Ncarbon	0.0139439	0.00998467	0.169116	-0.00614271	0.0340304	Ncarbon	-0.000287448	0.00123602	0.817114	-0.002774	0.00219911	Ncarbon	-0.000394246	0.000980129	0.689331	-0.00236601	0.00157752	Ncarbon	0.000435292	0.000652889	0.508213	-0.000878151	0.00174874
univariate meta-regression model for PCae§ h2total (k = 49)						univariate meta-regression model for PCae§ h2SNP (k = 49)						univariate meta-regression model for PCae§ h2metabolite-hits (k = 49)						univariate meta-regression model for PCae§ h2Class-hits (k = 49)						univariate meta-regression model for PCae§ h2Notclass-hits (k = 49)
Number of double bonds in side chains of Pcae's§						Number of double bonds in side chains of Pcae's§						Number of double bonds in side chains of Pcae's§						Number of double bonds in side chains of Pcae's§						Number of double bonds in side chains of Pcae's§
F(1, 47) = 0.25, p = 0.62, adj.p = 0.77						F(1, 47) = 0.25, p = 0.62, adj.p = 0.77						F(1, 49) = 4.26, p = 0.04, adj.p = 0.18						F(1, 47) = 5.50, p = 0.02, adj.p = 0.14						F(1, 49) = 0.98, p = 0.33, adj.p = 0.52
Variable	estimate	se	p-value	lower 95% c.i.	upper 95% c.i.	Variable	estimate	se	p-value	lower 95% c.i.	upper 95% c.i.	Variable	estimate	se	p-value	lower 95% c.i.	upper 95% c.i.	Variable	estimate	se	p-value	lower 95% c.i.	upper 95% c.i.	Variable	estimate	se	p-value	lower 95% c.i.	upper 95% c.i.
intercept	0.501783	0.0266882	1.66957e-23	0.448093	0.555472	intercept	-0.0324984	0.0685614	0.637692	-0.170426	0.105429	intercept	0.0426067	0.00999364	9.62689e-05	0.0225021	0.0627113	intercept	0.0427441	0.0064099	2.60449e-08	0.029849	0.0556391	intercept	-0.00300627	0.00612649	0.625922	-0.0153312	0.00931865
Nbonds	0.00403209	0.00802711	0.617795	-0.0121164	0.0201805	Nbonds	0.00922566	0.0183747	0.617951	-0.0277394	0.0461907	Nbonds	0.00530749	0.00257206	0.0446103	0.000133172	0.0104818	Nbonds	0.00403576	0.00172052	0.0232643	0.000574525	0.00749699	Nbonds	0.00149669	0.00151011	0.326707	-0.00154127	0.00453464
univariate meta-regression model for TGs¥ h2total (k = 41)						univariate meta-regression model for TGs¥ h2SNP (k = 41)						univariate meta-regression model for TGs¥ h2metabolite-hits (k = 41)						univariate meta-regression model for TGs¥ h2Class-hits (k = 41)						univariate meta-regression model for TGs¥ h2Notclass-hits (k = 41)
Number of carbon atoms bonds in side chains of TGs¥						Number of carbon atoms bonds in side chains of TGs¥						Number of carbon atoms bonds in side chains of TGs¥						Number of carbon atoms bonds in side chains of TGs¥						Number of carbon atoms bonds in side chains of TGs¥
F(1, 39) = 5.11, p = 0.03, adj.p = 0.15						F(1, 39) = 1.24, p = 0.27, adj.p = 0.51						F(1, 39) = 2.50, p = 0.12, adj.p = 0.33						F(1, 39) = 4.20, p = 0.05, adj.p = 0.18						F(1, 39) = 0.65, p = 0.43, adj.p = 0.64
Variable	estimate	se	p-value	lower 95% c.i.	upper 95% c.i.	Variable	estimate	se	p-value	lower 95% c.i.	upper 95% c.i.	Variable	estimate	se	p-value	lower 95% c.i.	upper 95% c.i.	Variable	estimate	se	p-value	lower 95% c.i.	upper 95% c.i.	Variable	estimate	se	p-value	lower 95% c.i.	upper 95% c.i.
intercept	0.902127	0.222927	0.00023808	0.451215	1.35304	intercept	0.478932	0.413078	0.253333	-0.356597	1.31446	intercept	0.173397	0.0728213	0.0222383	0.0261022	0.320692	intercept	0.197575	0.0713065	0.00852279	0.0533439	0.341806	intercept	-0.0139443	0.0233974	0.554634	-0.0612701	0.0333814
Ncarbon	-0.0100875	0.00446163	0.0294188	-0.019112	-0.00106296	Ncarbon	-0.00882437	0.00792423	0.27227	-0.0248526	0.00720389	Ncarbon	-0.0022528	0.00142574	0.122164	-0.00513663	0.000631036	Ncarbon	-0.00287322	0.00140342	0.0474075	-0.00571191	-3.45354e-05	Ncarbon	0.00036915	0.000457906	0.425034	-0.000557053	0.00129535
univariate meta-regression model for TGs¥ h2total (k = 41)						univariate meta-regression model for TGs¥ h2SNP (k = 41)						univariate meta-regression model for TGs¥ h2metabolite-hits (k = 41)						univariate meta-regression model for TGs¥ h2Class-hits (k = 41)						univariate meta-regression model for TGs¥ h2Notclass-hits (k = 41)
Number of double bonds in side chains of TGs¥						Number of double bonds in side chains of TGs¥						Number of double bonds in side chains of TGs¥						Number of double bonds in side chains of TGs¥						Number of double bonds in side chains of TGs¥
F(1, 39) = 2.22, p = 0.15, adj.p = 0.33						F(1, 39) = 8.59, p = 0.006, adj.p = 0.06						F(1, 41) = 0.98, p = 0.33, adj.p = 0.52						F(1, 39) = 2.35, p = 0.13, adj.p = 0.33						F(1, 39) = 0.05, p = 0.83, adj.p = 0.89
Variable	estimate	se	p-value	lower 95% c.i.	upper 95% c.i.	Variable	estimate	se	p-value	lower 95% c.i.	upper 95% c.i.	Variable	estimate	se	p-value	lower 95% c.i.	upper 95% c.i.	Variable	estimate	se	p-value	lower 95% c.i.	upper 95% c.i.	Variable	estimate	se	p-value	lower 95% c.i.	upper 95% c.i.
intercept	0.415414	0.0206914	3.64163e-22	0.373561	0.457266	intercept	0.0988113	0.0347719	0.007101	0.0284785	0.169144	intercept	0.0642671	0.00776304	4.03748e-10	0.0485649	0.0799694	intercept	0.0583454	0.00622104	1.52387e-11	0.0457622	0.0709287	intercept	0.00453716	0.00350022	0.202508	-0.00254271	0.011617
Nbonds	-0.0129365	0.0086908	0.144655	-0.0305153	0.00464233	Nbonds	-0.0282547	0.00964174	0.00563285	-0.0477569	-0.00875239	Nbonds	-0.00274993	0.00278464	0.329468	-0.00838239	0.00288253	Nbonds	-0.00346866	0.00226118	0.133102	-0.00804233	0.00110501	Nbonds	0.000227362	0.00103013	0.826468	-0.00185627	0.00231099
