# Supplementary material for: Heritability estimates for 361 blood metabolites across 40 genome-wide association studies
Source: Nat Commun. 2020 Jan 7;11:39. doi: 10.1038/s41467-019-13770-6 (PMC6946682; doi:10.1038/s41467-019-13770-6)
Supplement: Supplementary file 9 — Supplementary Dataset 7 [file 41467_2019_13770_MOESM9_ESM.xlsx]

## Sheet: Sheet1
Supplementary Data 7. Overview of the number of participants for each of the four metabolomics platforms prior to participant exclusions and the number of participants to be excluded. The number of participants (N) with metabolomics data is given for each subset of data for each of the four metabolomics platforms, indicating in which measurement batch this data was included and as part of what da…
Metabolomics platform	Measurement batch	dataset	N metabolomics	N genotyped	Age at blood draw in years (mean ± SD)	Female (%)	Twins (%)	BMI (mean ± SD)	cholesterol mmol/l (mean ± SD)	LDL mmol/l (mean ± SD)	HDL mmol/l (mean ± SD)	N non-Dutch origin	N lipid-medication	N non-fasting
Nightingale Health 1H-NMR platform	Batch 1	BB1	3318	3137	41.0 ± 13.5	0.706	0.712	24.6 ± 4.2	5.0 ± 1.0	3.0 ± 0.9	1.4 ± 0.4	209	173	145
		BB2	293	279	33.0 ± 11.0	0.73	0.986	24.2 ± 3.7	4.9 ± 0.9	2.8 ± 0.8	1.5 ± 0.4	18	8	5
	Batch 2	BB1	886	857	39.3 ± 12.7	0.569	0.821	24.6 ± 3.9	5.1 ± 1.1	3.1 ± 1.0	1.4 ± 0.4	53	28	39
		EMIF-AD	124	118	69.4 ± 7.7	0.629	0.976	26.3 ± 4.0	-	-	-	4	34	0
	Batch 3	BB1	708	647	47.1 ± 14.5	0.538	0.24	25.4 ± 3.8	5.2 ± 1.1	3.2 ± 0.9	1.4 ± 0.4	52	49	26
		BB2	69	59	30.8 ± 10.2	0.71	0.971	23.0 ± 3.4	4.6 ± 0.9	2.6 ± 0.8	1.5 ± 0.4	4	0	2
UPLC-MS lipidomics platform	Batch 1	BB1	2819	2647	38.6 ± 12.7	0.661	0.899	24.3 ± 4.0	5.0 ± 1.0	3.0 ± 0.9	1.4 ± 0.4	206	113	131
Leiden 1H-NMR platform	Batch 1	BB1	2478	2322	38.8 ± 13.0	0.653	0.885	24.4 ± 4.0	5.0 ± 1.0	2.9 ± 0.9	1.4 ± 0.4	170	105	110
	Batch 2	BB2	472	438	34.1 ± 11.5	0.674	0.867	24.2 ± 3.8	4.9 ± 0.9	2.8 ± 0.8	1.5 ± 0.4	29	12	9
Biocrates platform	Batch 1	BB1	1369	1342	51.4 ± 14.0	0.335	0.201	26.0 ± 3.8	5.2 ± 1.0	3.2 ± 0.9	1.3 ± 0.4	76	178	61
	Batch 2	BB2	478	445	34.4 ± 11.7	0.657	0.856	24.3 ± 3.8	4.9 ± 0.9	2.9 ± 0.8	1.4 ± 0.4	27	15	8
