# Supplementary material for: Heritability estimates for 361 blood metabolites across 40 genome-wide association studies
Source: Nat Commun. 2020 Jan 7;11:39. doi: 10.1038/s41467-019-13770-6 (PMC6946682; doi:10.1038/s41467-019-13770-6)
Supplement: Supplementary file 10 — Supplementary Dataset 8 [file 41467_2019_13770_MOESM10_ESM.xlsx]

## Sheet: Sheet1
Supplementary Data 8. Number of overlapping individuals across the different subsets for the four metabolomics platforms. On the diagonal the number of participants with metabolomics data in each dataset is given, the upper triangle off-diagonal values give the number of overlapping individuals with metabolomics data across all data sets. "BB1" denotes data as collected during the first wave of t…
	Nightingale Health b1-BB1	Nightingale Health b1-BB2	Nightingale Health b2-EMIF-AD	Nightingale Health b2-BB1	Nightingale Health b3-BB1	Nightingale Health b3-BB2	UPLC-MS Lipidomics b1-BB1	Leiden-NMR b1-BB1	Leiden-NMR b1-BB2	Biocrates b1-BB1	Biocrates b1-BB2
Nightingale Health b1-BB1	3318
Nightingale Health b1-BB2	47	293
Nightingale Health b2-EMIF-AD	45	6	124
Nightingale Health b2-BB1	0	1	1	886
Nightingale Health b3-BB1	0	0	2	0	708
Nightingale Health b3-BB2	0	0	0	0	0	69
UPLC-MS Lipidomics b1-BB1	2194	37	44	417	28	0	2819
Leiden-NMR b1-BB1	2061	33	43	250	20	0	2259	2478
Leiden-NMR b1-BB2	50	275	8	1	0	59	40	35	472
Biocrates b1-BB1	493	10	5	86	95	0	322	323	10	1369
Biocrates b1-BB2	49	277	8	1	0	59	39	35	436	11	478
