# Supplementary material for: Heritability estimates for 361 blood metabolites across 40 genome-wide association studies
Source: Nat Commun. 2020 Jan 7;11:39. doi: 10.1038/s41467-019-13770-6 (PMC6946682; doi:10.1038/s41467-019-13770-6)
Supplement: Supplementary file 11 — Supplementary Dataset 9 [file 41467_2019_13770_MOESM11_ESM.xlsx]

## Sheet: Sheet1
Supplementary Data 9. Sample overlap for all 427 metabolites across all four metabolomics platforms This tables gives an overlap of the samples between each pair of metabolites, both within and cross platform, where "Night" indicating this metabolite was measured on the Nightingale Health platform, "Lip" for the UPLC-MS lipidomics platform, "Leiden" for the Leiden 1H-NMR platform and "Bioc" for t…
	Night.M-VLDL-P	Night.M-VLDL-L	Night.M-VLDL-PL	Night.M-VLDL-C	Night.M-VLDL-CE	Night.M-VLDL-FC	Night.M-VLDL-TG	Night.S-VLDL-P	Night.S-VLDL-L	Night.S-VLDL-PL	Night.S-VLDL-C	Night.S-VLDL-CE	Night.S-VLDL-FC	Night.S-VLDL-TG	Night.XS-VLDL-P	Night.XS-VLDL-L	Night.XS-VLDL-PL	Night.XS-VLDL-FC	Night.XS-VLDL-TG	Night.IDL-P	Night.IDL-L	Night.IDL-PL	Night.IDL-C	Night.IDL-CE	Night.IDL-FC	Night.IDL-TG	Night.L-LDL-P	Night.L-LDL-L	Night.L-LDL-PL	Night.L-LDL-C	Night.L-LDL-CE	Night.L-LDL-FC	Night.L-LDL-TG	Night.S-LDL-P	Night.S-LDL-L	Night.S-LDL-PL	Night.S-LDL-C	Night.S-LDL-CE	Night.S-LDL-FC	Night.S-LDL-TG	Night.XL-HDL-P	Night.XL-HDL-L	Night.XL-HDL-PL	Night.XL-HDL-C	Night.XL-HDL-CE	Night.XL-HDL-FC	Night.XL-HDL-TG	Night.S-HDL-P	Night.S-HDL-L
Night.M-VLDL-P	4211	4211	4211	4211	4211	4210	4210	4210	4211	4211	4211	4211	4211	4209	4211	4211	4210	4211	4209	4210	4210	4210	4211	4210	4211	4209	4208	4208	4208	4208	4208	4211	4208	4208	4208	4208	4209	4208	4211	4207	4203	4203	4201	4208	4210	4205	4208	4193	4193
Night.M-VLDL-L	4211	4211	4211	4211	4211	4210	4210	4210	4211	4211	4211	4211	4211	4209	4211	4211	4210	4211	4209	4210	4210	4210	4211	4210	4211	4209	4208	4208	4208	4208	4208	4211	4208	4208	4208	4208	4209	4208	4211	4207	4203	4203	4201	4208	4210	4205	4208	4193	4193
Night.M-VLDL-PL	4211	4211	4211	4211	4211	4210	4210	4210	4211	4211	4211	4211	4211	4209	4211	4211	4210	4211	4209	4210	4210	4210	4211	4210	4211	4209	4208	4208	4208	4208	4208	4211	4208	4208	4208	4208	4209	4208	4211	4207	4203	4203	4201	4208	4210	4205	4208	4193	4193
Night.M-VLDL-C	4211	4211	4211	4216	4216	4210	4210	4215	4216	4216	4216	4216	4216	4211	4216	4216	4215	4216	4213	4215	4215	4215	4216	4215	4216	4214	4213	4213	4213	4213	4213	4216	4213	4213	4213	4213	4214	4213	4216	4211	4208	4208	4206	4213	4215	4210	4211	4198	4198
Night.M-VLDL-CE	4211	4211	4211	4216	4219	4210	4210	4217	4218	4218	4219	4219	4219	4211	4219	4219	4218	4219	4215	4218	4218	4218	4219	4218	4219	4217	4216	4216	4216	4216	4216	4219	4216	4216	4216	4216	4217	4216	4219	4214	4211	4211	4209	4216	4218	4213	4213	4201	4201
Night.M-VLDL-FC	4210	4210	4210	4210	4210	4210	4209	4210	4210	4210	4210	4210	4210	4209	4210	4210	4209	4210	4209	4209	4209	4209	4210	4209	4210	4208	4207	4207	4207	4207	4207	4210	4207	4207	4207	4207	4208	4207	4210	4207	4202	4202	4200	4207	4209	4204	4207	4192	4192
Night.M-VLDL-TG	4210	4210	4210	4210	4210	4209	4211	4209	4210	4210	4211	4211	4210	4208	4211	4211	4210	4211	4208	4210	4210	4210	4211	4210	4211	4209	4208	4208	4208	4208	4208	4211	4208	4208	4208	4208	4209	4208	4211	4207	4203	4203	4201	4208	4210	4205	4208	4193	4193
Night.S-VLDL-P	4210	4210	4210	4215	4217	4210	4209	4221	4221	4221	4221	4221	4221	4214	4221	4221	4220	4221	4219	4220	4220	4220	4221	4220	4221	4219	4218	4218	4218	4218	4218	4221	4218	4218	4218	4218	4219	4218	4221	4217	4213	4213	4211	4218	4219	4215	4212	4203	4203
Night.S-VLDL-L	4211	4211	4211	4216	4218	4210	4210	4221	4223	4223	4223	4223	4223	4214	4223	4223	4222	4223	4220	4222	4222	4222	4223	4222	4223	4221	4220	4220	4220	4220	4220	4223	4220	4220	4220	4220	4221	4220	4223	4218	4215	4215	4213	4220	4221	4217	4213	4205	4205
Night.S-VLDL-PL	4211	4211	4211	4216	4218	4210	4210	4221	4223	4223	4223	4223	4223	4214	4223	4223	4222	4223	4220	4222	4222	4222	4223	4222	4223	4221	4220	4220	4220	4220	4220	4223	4220	4220	4220	4220	4221	4220	4223	4218	4215	4215	4213	4220	4221	4217	4213	4205	4205
Night.S-VLDL-C	4211	4211	4211	4216	4219	4210	4211	4221	4223	4223	4227	4227	4224	4214	4227	4227	4226	4227	4220	4226	4226	4226	4227	4226	4227	4223	4224	4224	4224	4224	4224	4227	4223	4224	4224	4223	4225	4224	4227	4220	4219	4219	4217	4224	4225	4221	4216	4208	4208
Night.S-VLDL-CE	4211	4211	4211	4216	4219	4210	4211	4221	4223	4223	4227	4227	4224	4214	4227	4227	4226	4227	4220	4226	4226	4226	4227	4226	4227	4223	4224	4224	4224	4224	4224	4227	4223	4224	4224	4223	4225	4224	4227	4220	4219	4219	4217	4224	4225	4221	4216	4208	4208
Night.S-VLDL-FC	4211	4211	4211	4216	4219	4210	4210	4221	4223	4223	4224	4224	4224	4214	4224	4224	4223	4224	4220	4223	4223	4223	4224	4223	4224	4222	4221	4221	4221	4221	4221	4224	4221	4221	4221	4221	4222	4221	4224	4219	4216	4216	4214	4221	4222	4218	4214	4206	4206
Night.S-VLDL-TG	4209	4209	4209	4211	4211	4209	4208	4214	4214	4214	4214	4214	4214	4214	4214	4214	4213	4214	4213	4213	4213	4213	4214	4213	4214	4212	4211	4211	4211	4211	4211	4214	4211	4211	4211	4211	4212	4211	4214	4211	4206	4206	4204	4211	4212	4208	4208	4196	4196
Night.XS-VLDL-P	4211	4211	4211	4216	4219	4210	4211	4221	4223	4223	4227	4227	4224	4214	4227	4227	4226	4227	4220	4226	4226	4226	4227	4226	4227	4223	4224	4224	4224	4224	4224	4227	4223	4224	4224	4223	4225	4224	4227	4220	4219	4219	4217	4224	4225	4221	4216	4208	4208
Night.XS-VLDL-L	4211	4211	4211	4216	4219	4210	4211	4221	4223	4223	4227	4227	4224	4214	4227	4227	4226	4227	4220	4226	4226	4226	4227	4226	4227	4223	4224	4224	4224	4224	4224	4227	4223	4224	4224	4223	4225	4224	4227	4220	4219	4219	4217	4224	4225	4221	4216	4208	4208
Night.XS-VLDL-PL	4210	4210	4210	4215	4218	4209	4210	4220	4222	4222	4226	4226	4223	4213	4226	4226	4226	4226	4219	4226	4226	4226	4226	4226	4226	4222	4224	4224	4223	4224	4224	4226	4222	4223	4223	4222	4224	4223	4226	4219	4218	4218	4216	4223	4224	4220	4215	4207	4207
Night.XS-VLDL-FC	4211	4211	4211	4216	4219	4210	4211	4221	4223	4223	4227	4227	4224	4214	4227	4227	4226	4227	4220	4226	4226	4226	4227	4226	4227	4223	4224	4224	4224	4224	4224	4227	4223	4224	4224	4223	4225	4224	4227	4220	4219	4219	4217	4224	4225	4221	4216	4208	4208
Night.XS-VLDL-TG	4209	4209	4209	4213	4215	4209	4208	4219	4220	4220	4220	4220	4220	4213	4220	4220	4219	4220	4220	4219	4219	4219	4220	4219	4220	4218	4217	4217	4217	4217	4217	4220	4217	4217	4217	4217	4218	4217	4220	4217	4212	4212	4210	4217	4218	4214	4211	4202	4202
Night.IDL-P	4210	4210	4210	4215	4218	4209	4210	4220	4222	4222	4226	4226	4223	4213	4226	4226	4226	4226	4219	4226	4226	4226	4226	4226	4226	4222	4224	4224	4223	4224	4224	4226	4222	4223	4223	4222	4224	4223	4226	4219	4218	4218	4216	4223	4224	4220	4215	4207	4207
Night.IDL-L	4210	4210	4210	4215	4218	4209	4210	4220	4222	4222	4226	4226	4223	4213	4226	4226	4226	4226	4219	4226	4226	4226	4226	4226	4226	4222	4224	4224	4223	4224	4224	4226	4222	4223	4223	4222	4224	4223	4226	4219	4218	4218	4216	4223	4224	4220	4215	4207	4207
Night.IDL-PL	4210	4210	4210	4215	4218	4209	4210	4220	4222	4222	4226	4226	4223	4213	4226	4226	4226	4226	4219	4226	4226	4226	4226	4226	4226	4222	4224	4224	4223	4224	4224	4226	4222	4223	4223	4222	4224	4223	4226	4219	4218	4218	4216	4223	4224	4220	4215	4207	4207
Night.IDL-C	4211	4211	4211	4216	4219	4210	4211	4221	4223	4223	4227	4227	4224	4214	4227	4227	4226	4227	4220	4226	4226	4226	4227	4226	4227	4223	4224	4224	4224	4224	4224	4227	4223	4224	4224	4223	4225	4224	4227	4220	4219	4219	4217	4224	4225	4221	4216	4208	4208
Night.IDL-CE	4210	4210	4210	4215	4218	4209	4210	4220	4222	4222	4226	4226	4223	4213	4226	4226	4226	4226	4219	4226	4226	4226	4226	4226	4226	4222	4224	4224	4223	4224	4224	4226	4222	4223	4223	4222	4224	4223	4226	4219	4218	4218	4216	4223	4224	4220	4215	4207	4207
Night.IDL-FC	4211	4211	4211	4216	4219	4210	4211	4221	4223	4223	4227	4227	4224	4214	4227	4227	4226	4227	4220	4226	4226	4226	4227	4226	4227	4223	4224	4224	4224	4224	4224	4227	4223	4224	4224	4223	4225	4224	4227	4220	4219	4219	4217	4224	4225	4221	4216	4208	4208
Night.IDL-TG	4209	4209	4209	4214	4217	4208	4209	4219	4221	4221	4223	4223	4222	4212	4223	4223	4222	4223	4218	4222	4222	4222	4223	4222	4223	4223	4220	4220	4220	4220	4220	4223	4222	4220	4220	4220	4221	4220	4223	4219	4215	4215	4213	4220	4221	4217	4213	4205	4205
Night.L-LDL-P	4208	4208	4208	4213	4216	4207	4208	4218	4220	4220	4224	4224	4221	4211	4224	4224	4224	4224	4217	4224	4224	4224	4224	4224	4224	4220	4224	4224	4223	4224	4224	4224	4220	4223	4223	4222	4224	4223	4224	4217	4217	4217	4215	4222	4222	4219	4213	4206	4206
Night.L-LDL-L	4208	4208	4208	4213	4216	4207	4208	4218	4220	4220	4224	4224	4221	4211	4224	4224	4224	4224	4217	4224	4224	4224	4224	4224	4224	4220	4224	4224	4223	4224	4224	4224	4220	4223	4223	4222	4224	4223	4224	4217	4217	4217	4215	4222	4222	4219	4213	4206	4206
Night.L-LDL-PL	4208	4208	4208	4213	4216	4207	4208	4218	4220	4220	4224	4224	4221	4211	4224	4224	4223	4224	4217	4223	4223	4223	4224	4223	4224	4220	4223	4223	4224	4223	4223	4224	4220	4224	4224	4223	4224	4223	4224	4218	4217	4217	4215	4222	4222	4219	4213	4207	4207
Night.L-LDL-C	4208	4208	4208	4213	4216	4207	4208	4218	4220	4220	4224	4224	4221	4211	4224	4224	4224	4224	4217	4224	4224	4224	4224	4224	4224	4220	4224	4224	4223	4224	4224	4224	4220	4223	4223	4222	4224	4223	4224	4217	4217	4217	4215	4222	4222	4219	4213	4206	4206
Night.L-LDL-CE	4208	4208	4208	4213	4216	4207	4208	4218	4220	4220	4224	4224	4221	4211	4224	4224	4224	4224	4217	4224	4224	4224	4224	4224	4224	4220	4224	4224	4223	4224	4224	4224	4220	4223	4223	4222	4224	4223	4224	4217	4217	4217	4215	4222	4222	4219	4213	4206	4206
Night.L-LDL-FC	4211	4211	4211	4216	4219	4210	4211	4221	4223	4223	4227	4227	4224	4214	4227	4227	4226	4227	4220	4226	4226	4226	4227	4226	4227	4223	4224	4224	4224	4224	4224	4227	4223	4224	4224	4223	4225	4224	4227	4220	4219	4219	4217	4224	4225	4221	4216	4208	4208
Night.L-LDL-TG	4208	4208	4208	4213	4216	4207	4208	4218	4220	4220	4223	4223	4221	4211	4223	4223	4222	4223	4217	4222	4222	4222	4223	4222	4223	4222	4220	4220	4220	4220	4220	4223	4223	4220	4220	4219	4221	4220	4223	4218	4215	4215	4213	4220	4221	4217	4213	4204	4204
Night.S-LDL-P	4208	4208	4208	4213	4216	4207	4208	4218	4220	4220	4224	4224	4221	4211	4224	4224	4223	4224	4217	4223	4223	4223	4224	4223	4224	4220	4223	4223	4224	4223	4223	4224	4220	4224	4224	4223	4224	4223	4224	4218	4217	4217	4215	4222	4222	4219	4213	4207	4207
Night.S-LDL-L	4208	4208	4208	4213	4216	4207	4208	4218	4220	4220	4224	4224	4221	4211	4224	4224	4223	4224	4217	4223	4223	4223	4224	4223	4224	4220	4223	4223	4224	4223	4223	4224	4220	4224	4224	4223	4224	4223	4224	4218	4217	4217	4215	4222	4222	4219	4213	4207	4207
Night.S-LDL-PL	4208	4208	4208	4213	4216	4207	4208	4218	4220	4220	4223	4223	4221	4211	4223	4223	4222	4223	4217	4222	4222	4222	4223	4222	4223	4220	4222	4222	4223	4222	4222	4223	4219	4223	4223	4223	4223	4222	4223	4218	4216	4216	4214	4221	4221	4218	4212	4207	4207
Night.S-LDL-C	4209	4209	4209	4214	4217	4208	4209	4219	4221	4221	4225	4225	4222	4212	4225	4225	4224	4225	4218	4224	4224	4224	4225	4224	4225	4221	4224	4224	4224	4224	4224	4225	4221	4224	4224	4223	4225	4224	4225	4218	4218	4218	4216	4223	4223	4220	4214	4207	4207
Night.S-LDL-CE	4208	4208	4208	4213	4216	4207	4208	4218	4220	4220	4224	4224	4221	4211	4224	4224	4223	4224	4217	4223	4223	4223	4224	4223	4224	4220	4223	4223	4223	4223	4223	4224	4220	4223	4223	4222	4224	4224	4224	4217	4218	4218	4216	4222	4222	4220	4213	4206	4206
Night.S-LDL-FC	4211	4211	4211	4216	4219	4210	4211	4221	4223	4223	4227	4227	4224	4214	4227	4227	4226	4227	4220	4226	4226	4226	4227	4226	4227	4223	4224	4224	4224	4224	4224	4227	4223	4224	4224	4223	4225	4224	4227	4220	4219	4219	4217	4224	4225	4221	4216	4208	4208
Night.S-LDL-TG	4207	4207	4207	4211	4214	4207	4207	4217	4218	4218	4220	4220	4219	4211	4220	4220	4219	4220	4217	4219	4219	4219	4220	4219	4220	4219	4217	4217	4218	4217	4217	4220	4218	4218	4218	4218	4218	4217	4220	4220	4212	4212	4210	4217	4218	4214	4211	4203	4203
Night.XL-HDL-P	4203	4203	4203	4208	4211	4202	4203	4213	4215	4215	4219	4219	4216	4206	4219	4219	4218	4219	4212	4218	4218	4218	4219	4218	4219	4215	4217	4217	4217	4217	4217	4219	4215	4217	4217	4216	4218	4218	4219	4212	4219	4219	4217	4219	4218	4219	4208	4200	4200
Night.XL-HDL-L	4203	4203	4203	4208	4211	4202	4203	4213	4215	4215	4219	4219	4216	4206	4219	4219	4218	4219	4212	4218	4218	4218	4219	4218	4219	4215	4217	4217	4217	4217	4217	4219	4215	4217	4217	4216	4218	4218	4219	4212	4219	4219	4217	4219	4218	4219	4208	4200	4200
Night.XL-HDL-PL	4201	4201	4201	4206	4209	4200	4201	4211	4213	4213	4217	4217	4214	4204	4217	4217	4216	4217	4210	4216	4216	4216	4217	4216	4217	4213	4215	4215	4215	4215	4215	4217	4213	4215	4215	4214	4216	4216	4217	4210	4217	4217	4217	4217	4216	4217	4206	4199	4199
Night.XL-HDL-C	4208	4208	4208	4213	4216	4207	4208	4218	4220	4220	4224	4224	4221	4211	4224	4224	4223	4224	4217	4223	4223	4223	4224	4223	4224	4220	4222	4222	4222	4222	4222	4224	4220	4222	4222	4221	4223	4222	4224	4217	4219	4219	4217	4224	4223	4221	4213	4205	4205
Night.XL-HDL-CE	4210	4210	4210	4215	4218	4209	4210	4219	4221	4221	4225	4225	4222	4212	4225	4225	4224	4225	4218	4224	4224	4224	4225	4224	4225	4221	4222	4222	4222	4222	4222	4225	4221	4222	4222	4221	4223	4222	4225	4218	4218	4218	4216	4223	4225	4220	4215	4206	4206
Night.XL-HDL-FC	4205	4205	4205	4210	4213	4204	4205	4215	4217	4217	4221	4221	4218	4208	4221	4221	4220	4221	4214	4220	4220	4220	4221	4220	4221	4217	4219	4219	4219	4219	4219	4221	4217	4219	4219	4218	4220	4220	4221	4214	4219	4219	4217	4221	4220	4221	4210	4202	4202
Night.XL-HDL-TG	4208	4208	4208	4211	4213	4207	4208	4212	4213	4213	4216	4216	4214	4208	4216	4216	4215	4216	4211	4215	4215	4215	4216	4215	4216	4213	4213	4213	4213	4213	4213	4216	4213	4213	4213	4212	4214	4213	4216	4211	4208	4208	4206	4213	4215	4210	4216	4197	4197
Night.S-HDL-P	4193	4193	4193	4198	4201	4192	4193	4203	4205	4205	4208	4208	4206	4196	4208	4208	4207	4208	4202	4207	4207	4207	4208	4207	4208	4205	4206	4206	4207	4206	4206	4208	4204	4207	4207	4207	4207	4206	4208	4203	4200	4200	4199	4205	4206	4202	4197	4208	4208
Night.S-HDL-L	4193	4193	4193	4198	4201	4192	4193	4203	4205	4205	4208	4208	4206	4196	4208	4208	4207	4208	4202	4207	4207	4207	4208	4207	4208	4205	4206	4206	4207	4206	4206	4208	4204	4207	4207	4207	4207	4206	4208	4203	4200	4200	4199	4205	4206	4202	4197	4208	4208
Night.S-HDL-PL	4204	4204	4204	4209	4212	4203	4204	4214	4216	4216	4219	4219	4217	4207	4219	4219	4218	4219	4213	4218	4218	4218	4219	4218	4219	4216	4216	4216	4217	4216	4216	4219	4215	4217	4217	4217	4217	4216	4219	4214	4211	4211	4209	4216	4217	4213	4208	4208	4208
Night.S-HDL-C	4201	4201	4201	4206	4208	4200	4201	4210	4212	4212	4216	4216	4213	4204	4216	4216	4215	4216	4209	4215	4215	4215	4216	4215	4216	4212	4215	4215	4216	4215	4215	4216	4212	4216	4216	4215	4216	4215	4216	4210	4209	4209	4207	4214	4214	4211	4208	4201	4201
Night.S-HDL-CE	4205	4205	4205	4210	4213	4204	4205	4215	4217	4217	4221	4221	4218	4208	4221	4221	4220	4221	4214	4220	4220	4220	4221	4220	4221	4217	4220	4220	4221	4220	4220	4221	4217	4221	4221	4220	4221	4220	4221	4215	4215	4215	4213	4220	4220	4217	4210	4206	4206
Night.S-HDL-TG	4210	4210	4210	4214	4216	4209	4210	4218	4220	4220	4222	4222	4221	4213	4222	4222	4221	4222	4219	4221	4221	4221	4222	4221	4222	4220	4219	4219	4219	4219	4219	4222	4219	4219	4219	4219	4220	4219	4222	4218	4214	4214	4212	4219	4220	4216	4214	4204	4204
Night.VLDL-D	4210	4210	4210	4215	4218	4209	4210	4220	4221	4221	4225	4225	4222	4213	4225	4225	4224	4225	4218	4224	4224	4224	4225	4224	4225	4221	4222	4222	4222	4222	4222	4225	4221	4222	4222	4221	4223	4222	4225	4218	4217	4217	4215	4222	4223	4219	4215	4206	4206
Night.LDL-D	4207	4207	4207	4212	4215	4206	4207	4217	4219	4219	4223	4223	4220	4210	4223	4223	4222	4223	4216	4222	4222	4222	4223	4222	4223	4219	4220	4220	4220	4220	4220	4223	4219	4220	4220	4219	4221	4220	4223	4216	4215	4215	4213	4220	4221	4217	4212	4204	4204
Night.HDL-D	4211	4211	4211	4216	4219	4210	4211	4221	4223	4223	4227	4227	4224	4214	4227	4227	4226	4227	4220	4226	4226	4226	4227	4226	4227	4223	4224	4224	4224	4224	4224	4227	4223	4224	4224	4223	4225	4224	4227	4220	4219	4219	4217	4224	4225	4221	4216	4208	4208
Night.Serum-C	4209	4209	4209	4214	4217	4208	4209	4219	4221	4221	4225	4225	4222	4212	4225	4225	4224	4225	4218	4224	4224	4224	4225	4224	4225	4221	4223	4223	4223	4223	4223	4225	4221	4223	4223	4222	4224	4223	4225	4218	4219	4219	4217	4224	4224	4221	4214	4206	4206
Night.VLDL-C	4211	4211	4211	4216	4218	4210	4210	4218	4219	4219	4221	4221	4220	4213	4221	4221	4220	4221	4216	4220	4220	4220	4221	4220	4221	4218	4218	4218	4218	4218	4218	4221	4217	4218	4218	4218	4219	4218	4221	4215	4213	4213	4211	4218	4220	4215	4214	4203	4203
Night.Remnant-C	4211	4211	4211	4216	4219	4210	4211	4221	4223	4223	4227	4227	4224	4214	4227	4227	4226	4227	4220	4226	4226	4226	4227	4226	4227	4223	4224	4224	4224	4224	4224	4227	4223	4224	4224	4223	4225	4224	4227	4220	4219	4219	4217	4224	4225	4221	4216	4208	4208
Night.LDL-C	4209	4209	4209	4214	4217	4208	4209	4219	4221	4221	4225	4225	4222	4212	4225	4225	4224	4225	4218	4224	4224	4224	4225	4224	4225	4221	4224	4224	4224	4224	4224	4225	4221	4224	4224	4223	4225	4224	4225	4218	4218	4218	4216	4223	4223	4220	4214	4207	4207
Night.HDL-C	4204	4204	4204	4209	4212	4203	4204	4214	4216	4216	4220	4220	4217	4207	4220	4220	4219	4220	4213	4219	4219	4219	4220	4219	4220	4216	4218	4218	4218	4218	4218	4220	4216	4218	4218	4217	4219	4218	4220	4213	4218	4218	4217	4220	4219	4219	4209	4202	4202
Night.HDL3-C	4207	4207	4207	4212	4215	4206	4207	4217	4219	4219	4223	4223	4220	4210	4223	4223	4222	4223	4216	4222	4222	4222	4223	4222	4223	4219	4221	4221	4221	4221	4221	4223	4219	4221	4221	4220	4222	4221	4223	4216	4218	4218	4217	4222	4222	4220	4212	4205	4205
Night.EstC	4209	4209	4209	4214	4217	4208	4209	4219	4221	4221	4225	4225	4222	4212	4225	4225	4224	4225	4218	4224	4224	4224	4225	4224	4225	4221	4223	4223	4223	4223	4223	4225	4221	4223	4223	4222	4224	4223	4225	4218	4219	4219	4217	4224	4224	4221	4214	4206	4206
Night.FreeC	4210	4210	4210	4215	4218	4209	4210	4220	4222	4222	4226	4226	4223	4213	4226	4226	4225	4226	4219	4225	4225	4225	4226	4225	4226	4222	4224	4224	4224	4224	4224	4226	4222	4224	4224	4223	4225	4224	4226	4219	4219	4219	4217	4224	4224	4221	4215	4207	4207
Night.Serum-TG	4208	4208	4208	4209	4209	4208	4208	4210	4210	4210	4210	4210	4210	4209	4210	4210	4209	4210	4209	4209	4209	4209	4210	4209	4210	4208	4207	4207	4207	4207	4207	4210	4207	4207	4207	4207	4208	4207	4210	4207	4202	4202	4200	4207	4209	4204	4207	4192	4192
Night.VLDL-TG	4208	4208	4208	4208	4208	4208	4209	4209	4209	4209	4210	4210	4209	4208	4210	4210	4209	4210	4208	4209	4209	4209	4210	4209	4210	4208	4207	4207	4207	4207	4207	4210	4207	4207	4207	4207	4208	4207	4210	4207	4202	4202	4200	4207	4209	4204	4208	4192	4192
Night.LDL-TG	4208	4208	4208	4213	4216	4207	4208	4218	4220	4220	4222	4222	4221	4211	4222	4222	4221	4222	4217	4221	4221	4221	4222	4221	4222	4222	4219	4219	4219	4219	4219	4222	4222	4219	4219	4219	4220	4219	4222	4218	4214	4214	4212	4219	4220	4216	4212	4204	4204
Night.HDL-TG	4210	4210	4210	4215	4217	4209	4210	4220	4222	4222	4223	4223	4222	4213	4223	4223	4222	4223	4219	4222	4222	4222	4223	4222	4223	4221	4220	4220	4221	4220	4220	4223	4220	4221	4221	4221	4221	4220	4223	4219	4215	4215	4213	4220	4221	4217	4213	4206	4206
Night.TotPG	4211	4211	4211	4216	4219	4210	4211	4221	4223	4223	4227	4227	4224	4214	4227	4227	4226	4227	4220	4226	4226	4226	4227	4226	4227	4223	4224	4224	4224	4224	4224	4227	4223	4224	4224	4223	4225	4224	4227	4220	4219	4219	4217	4224	4225	4221	4216	4208	4208
Night.Lac	4197	4197	4197	4202	4205	4196	4197	4207	4209	4209	4213	4213	4210	4200	4213	4213	4212	4213	4206	4212	4212	4212	4213	4212	4213	4209	4210	4210	4210	4210	4210	4213	4209	4210	4210	4209	4211	4210	4213	4206	4205	4205	4203	4210	4211	4207	4202	4194	4194
Night.Ala	4211	4211	4211	4216	4219	4210	4211	4221	4223	4223	4227	4227	4224	4214	4227	4227	4226	4227	4220	4226	4226	4226	4227	4226	4227	4223	4224	4224	4224	4224	4224	4227	4223	4224	4224	4223	4225	4224	4227	4220	4219	4219	4217	4224	4225	4221	4216	4208	4208
Night.His	4211	4211	4211	4216	4219	4210	4211	4221	4223	4223	4227	4227	4224	4214	4227	4227	4226	4227	4220	4226	4226	4226	4227	4226	4227	4223	4224	4224	4224	4224	4224	4227	4223	4224	4224	4223	4225	4224	4227	4220	4219	4219	4217	4224	4225	4221	4216	4208	4208
Night.Ile	4209	4209	4209	4214	4217	4208	4210	4219	4221	4221	4225	4225	4222	4212	4225	4225	4224	4225	4218	4224	4224	4224	4225	4224	4225	4221	4222	4222	4222	4222	4222	4225	4221	4222	4222	4221	4223	4222	4225	4218	4217	4217	4215	4222	4223	4219	4214	4206	4206
Night.Leu	4210	4210	4210	4215	4218	4209	4210	4220	4222	4222	4226	4226	4223	4213	4226	4226	4225	4226	4219	4225	4225	4225	4226	4225	4226	4222	4223	4223	4223	4223	4223	4226	4222	4223	4223	4222	4224	4223	4226	4219	4218	4218	4216	4223	4224	4220	4216	4207	4207
Night.Val	4211	4211	4211	4216	4219	4210	4211	4221	4223	4223	4227	4227	4224	4214	4227	4227	4226	4227	4220	4226	4226	4226	4227	4226	4227	4223	4224	4224	4224	4224	4224	4227	4223	4224	4224	4223	4225	4224	4227	4220	4219	4219	4217	4224	4225	4221	4216	4208	4208
Night.Tyr	4210	4210	4210	4215	4218	4209	4210	4220	4222	4222	4226	4226	4223	4213	4226	4226	4225	4226	4219	4225	4225	4225	4226	4225	4226	4222	4223	4223	4223	4223	4223	4226	4222	4223	4223	4222	4224	4223	4226	4219	4218	4218	4216	4223	4224	4220	4215	4207	4207
Night.bOHBut	4196	4196	4196	4201	4204	4195	4196	4206	4208	4208	4212	4212	4209	4199	4212	4212	4211	4212	4205	4211	4211	4211	4212	4211	4212	4208	4209	4209	4209	4209	4209	4212	4208	4209	4209	4208	4210	4209	4212	4205	4204	4204	4203	4209	4210	4206	4201	4195	4195
Night.Crea	4210	4210	4210	4215	4218	4209	4210	4220	4222	4222	4226	4226	4223	4213	4226	4226	4225	4226	4219	4225	4225	4225	4226	4225	4226	4222	4223	4223	4223	4223	4223	4226	4222	4223	4223	4222	4224	4223	4226	4219	4218	4218	4216	4223	4224	4220	4215	4207	4207
Lip.TG(53:1)	2094	2094	2094	2097	2098	2094	2095	2098	2098	2098	2100	2100	2099	2095	2100	2100	2099	2100	2096	2099	2099	2099	2100	2099	2100	2098	2099	2099	2100	2099	2099	2100	2097	2100	2100	2100	2100	2099	2100	2098	2099	2099	2098	2100	2100	2099	2098	2097	2097
Lip.TG(52:0)	2094	2094	2094	2097	2098	2094	2095	2098	2098	2098	2100	2100	2099	2095	2100	2100	2099	2100	2096	2099	2099	2099	2100	2099	2100	2098	2099	2099	2100	2099	2099	2100	2097	2100	2100	2100	2100	2099	2100	2098	2099	2099	2098	2100	2100	2099	2098	2097	2097
Lip.TG(46:0)	2094	2094	2094	2097	2098	2094	2095	2098	2098	2098	2100	2100	2099	2095	2100	2100	2099	2100	2096	2099	2099	2099	2100	2099	2100	2098	2099	2099	2100	2099	2099	2100	2097	2100	2100	2100	2100	2099	2100	2098	2099	2099	2098	2100	2100	2099	2098	2097	2097
Lip.TG(44:0)	2094	2094	2094	2097	2098	2094	2095	2098	2098	2098	2100	2100	2099	2095	2100	2100	2099	2100	2096	2099	2099	2099	2100	2099	2100	2098	2099	2099	2100	2099	2099	2100	2097	2100	2100	2100	2100	2099	2100	2098	2099	2099	2098	2100	2100	2099	2098	2097	2097
Lip.Cer(d18:0/24:0)	2088	2088	2088	2091	2092	2088	2089	2092	2092	2092	2094	2094	2093	2089	2094	2094	2093	2094	2090	2093	2093	2093	2094	2093	2094	2092	2093	2093	2094	2093	2093	2094	2091	2094	2094	2094	2094	2093	2094	2092	2093	2093	2092	2094	2094	2093	2092	2091	2091
Lip.PC(36:5)	2090	2090	2090	2093	2094	2090	2091	2094	2094	2094	2096	2096	2095	2091	2096	2096	2095	2096	2092	2095	2095	2095	2096	2095	2096	2094	2095	2095	2096	2095	2095	2096	2093	2096	2096	2096	2096	2095	2096	2094	2095	2095	2094	2096	2096	2095	2094	2093	2093
Lip.PC(36:6)	2092	2092	2092	2095	2096	2092	2093	2096	2096	2096	2098	2098	2097	2093	2098	2098	2097	2098	2094	2097	2097	2097	2098	2097	2098	2096	2097	2097	2098	2097	2097	2098	2095	2098	2098	2098	2098	2097	2098	2096	2097	2097	2096	2098	2098	2097	2096	2095	2095
Lip.TG(46:3)	2093	2093	2093	2096	2097	2093	2094	2097	2097	2097	2099	2099	2098	2094	2099	2099	2098	2099	2095	2098	2098	2098	2099	2098	2099	2097	2098	2098	2099	2098	2098	2099	2096	2099	2099	2099	2099	2098	2099	2097	2098	2098	2097	2099	2099	2098	2097	2096	2096
Lip.TG(54:1)	2094	2094	2094	2097	2098	2094	2095	2098	2098	2098	2100	2100	2099	2095	2100	2100	2099	2100	2096	2099	2099	2099	2100	2099	2100	2098	2099	2099	2100	2099	2099	2100	2097	2100	2100	2100	2100	2099	2100	2098	2099	2099	2098	2100	2100	2099	2098	2097	2097
Lip.LPE(22:6)	2092	2092	2092	2095	2096	2092	2093	2096	2096	2096	2098	2098	2097	2093	2098	2098	2097	2098	2094	2097	2097	2097	2098	2097	2098	2096	2097	2097	2098	2097	2097	2098	2095	2098	2098	2098	2098	2097	2098	2096	2097	2097	2096	2098	2098	2097	2096	2095	2095
Lip.TG(56:7)	2089	2089	2089	2092	2093	2089	2090	2093	2093	2093	2095	2095	2094	2090	2095	2095	2094	2095	2091	2094	2094	2094	2095	2094	2095	2093	2094	2094	2095	2094	2094	2095	2092	2095	2095	2095	2095	2094	2095	2093	2094	2094	2093	2095	2095	2094	2093	2092	2092
Lip.PE(O-38:5)	2092	2092	2092	2095	2096	2092	2093	2096	2096	2096	2098	2098	2097	2093	2098	2098	2097	2098	2094	2097	2097	2097	2098	2097	2098	2096	2097	2097	2098	2097	2097	2098	2095	2098	2098	2098	2098	2097	2098	2096	2097	2097	2096	2098	2098	2097	2096	2095	2095
Lip.TG(55:1)	2091	2091	2091	2094	2095	2091	2092	2095	2095	2095	2097	2097	2096	2092	2097	2097	2096	2097	2093	2096	2096	2096	2097	2096	2097	2095	2096	2096	2097	2096	2096	2097	2094	2097	2097	2097	2097	2096	2097	2095	2096	2096	2095	2097	2097	2096	2095	2094	2094
Lip.TG(56:2)	2091	2091	2091	2094	2095	2091	2092	2095	2095	2095	2097	2097	2096	2092	2097	2097	2096	2097	2093	2096	2096	2096	2097	2096	2097	2095	2096	2096	2097	2096	2096	2097	2094	2097	2097	2097	2097	2096	2097	2095	2096	2096	2095	2097	2097	2096	2095	2094	2094
Lip.CE(20:4)	2091	2091	2091	2094	2095	2091	2092	2095	2095	2095	2097	2097	2096	2092	2097	2097	2096	2097	2093	2096	2096	2096	2097	2096	2097	2095	2096	2096	2097	2096	2096	2097	2094	2097	2097	2097	2097	2096	2097	2095	2096	2096	2095	2097	2097	2096	2095	2094	2094
Lip.LPC(20:5)	2092	2092	2092	2095	2096	2092	2093	2096	2096	2096	2098	2098	2097	2093	2098	2098	2097	2098	2094	2097	2097	2097	2098	2097	2098	2096	2097	2097	2098	2097	2097	2098	2095	2098	2098	2098	2098	2097	2098	2096	2097	2097	2096	2098	2098	2097	2096	2095	2095
Lip.TG(51:2)	2092	2092	2092	2095	2096	2092	2093	2096	2096	2096	2098	2098	2097	2093	2098	2098	2097	2098	2094	2097	2097	2097	2098	2097	2098	2096	2097	2097	2098	2097	2097	2098	2095	2098	2098	2098	2098	2097	2098	2096	2097	2097	2096	2098	2098	2097	2096	2095	2095
Lip.TG(51:4)	2094	2094	2094	2097	2098	2094	2095	2098	2098	2098	2100	2100	2099	2095	2100	2100	2099	2100	2096	2099	2099	2099	2100	2099	2100	2098	2099	2099	2100	2099	2099	2100	2097	2100	2100	2100	2100	2099	2100	2098	2099	2099	2098	2100	2100	2099	2098	2097	2097
Lip.PC(O-36:6)	2094	2094	2094	2097	2098	2094	2095	2098	2098	2098	2100	2100	2099	2095	2100	2100	2099	2100	2096	2099	2099	2099	2100	2099	2100	2098	2099	2099	2100	2099	2099	2100	2097	2100	2100	2100	2100	2099	2100	2098	2099	2099	2098	2100	2100	2099	2098	2097	2097
Lip.TG(54:5)	2090	2090	2090	2093	2094	2090	2091	2094	2094	2094	2096	2096	2095	2091	2096	2096	2095	2096	2092	2095	2095	2095	2096	2095	2096	2094	2095	2095	2096	2095	2095	2096	2093	2096	2096	2096	2096	2095	2096	2094	2095	2095	2094	2096	2096	2095	2094	2093	2093
Lip.TG(46:1)	2092	2092	2092	2095	2096	2092	2093	2096	2096	2096	2098	2098	2097	2093	2098	2098	2097	2098	2094	2097	2097	2097	2098	2097	2098	2096	2097	2097	2098	2097	2097	2098	2095	2098	2098	2098	2098	2097	2098	2096	2097	2097	2096	2098	2098	2097	2096	2095	2095
Lip.Cer(d18:1/22:1)	2094	2094	2094	2097	2098	2094	2095	2098	2098	2098	2100	2100	2099	2095	2100	2100	2099	2100	2096	2099	2099	2099	2100	2099	2100	2098	2099	2099	2100	2099	2099	2100	2097	2100	2100	2100	2100	2099	2100	2098	2099	2099	2098	2100	2100	2099	2098	2097	2097
Lip.TG(54:7)	2094	2094	2094	2097	2098	2094	2095	2098	2098	2098	2100	2100	2099	2095	2100	2100	2099	2100	2096	2099	2099	2099	2100	2099	2100	2098	2099	2099	2100	2099	2099	2100	2097	2100	2100	2100	2100	2099	2100	2098	2099	2099	2098	2100	2100	2099	2098	2097	2097
Lip.TG(46:2)	2092	2092	2092	2095	2096	2092	2093	2096	2096	2096	2098	2098	2097	2093	2098	2098	2097	2098	2094	2097	2097	2097	2098	2097	2098	2096	2097	2097	2098	2097	2097	2098	2095	2098	2098	2098	2098	2097	2098	2096	2097	2097	2096	2098	2098	2097	2096	2095	2095
Lip.TG(50:0)	2094	2094	2094	2097	2098	2094	2095	2098	2098	2098	2100	2100	2099	2095	2100	2100	2099	2100	2096	2099	2099	2099	2100	2099	2100	2098	2099	2099	2100	2099	2099	2100	2097	2100	2100	2100	2100	2099	2100	2098	2099	2099	2098	2100	2100	2099	2098	2097	2097
Lip.PE(36:4)	2094	2094	2094	2097	2098	2094	2095	2098	2098	2098	2100	2100	2099	2095	2100	2100	2099	2100	2096	2099	2099	2099	2100	2099	2100	2098	2099	2099	2100	2099	2099	2100	2097	2100	2100	2100	2100	2099	2100	2098	2099	2099	2098	2100	2100	2099	2098	2097	2097
Lip.TG(51:1)	2094	2094	2094	2097	2098	2094	2095	2098	2098	2098	2100	2100	2099	2095	2100	2100	2099	2100	2096	2099	2099	2099	2100	2099	2100	2098	2099	2099	2100	2099	2099	2100	2097	2100	2100	2100	2100	2099	2100	2098	2099	2099	2098	2100	2100	2099	2098	2097	2097
Lip.TG(48:2)	2091	2091	2091	2094	2095	2091	2092	2095	2095	2095	2097	2097	2096	2092	2097	2097	2096	2097	2093	2096	2096	2096	2097	2096	2097	2095	2096	2096	2097	2096	2096	2097	2094	2097	2097	2097	2097	2096	2097	2095	2096	2096	2095	2097	2097	2096	2095	2094	2094
Lip.CE(18:1)	2094	2094	2094	2097	2098	2094	2095	2098	2098	2098	2100	2100	2099	2095	2100	2100	2099	2100	2096	2099	2099	2099	2100	2099	2100	2098	2099	2099	2100	2099	2099	2100	2097	2100	2100	2100	2100	2099	2100	2098	2099	2099	2098	2100	2100	2099	2098	2097	2097
Lip.TG(54:6)	2092	2092	2092	2095	2096	2092	2093	2096	2096	2096	2098	2098	2097	2093	2098	2098	2097	2098	2094	2097	2097	2097	2098	2097	2098	2096	2097	2097	2098	2097	2097	2098	2095	2098	2098	2098	2098	2097	2098	2096	2097	2097	2096	2098	2098	2097	2096	2095	2095
Lip.TG(51:3)	2094	2094	2094	2097	2098	2094	2095	2098	2098	2098	2100	2100	2099	2095	2100	2100	2099	2100	2096	2099	2099	2099	2100	2099	2100	2098	2099	2099	2100	2099	2099	2100	2097	2100	2100	2100	2100	2099	2100	2098	2099	2099	2098	2100	2100	2099	2098	2097	2097
Lip.Cer(d18:1/16:0)	2094	2094	2094	2097	2098	2094	2095	2098	2098	2098	2100	2100	2099	2095	2100	2100	2099	2100	2096	2099	2099	2099	2100	2099	2100	2098	2099	2099	2100	2099	2099	2100	2097	2100	2100	2100	2100	2099	2100	2098	2099	2099	2098	2100	2100	2099	2098	2097	2097
Lip.TG(52:4)	2093	2093	2093	2096	2097	2093	2094	2097	2097	2097	2099	2099	2098	2094	2099	2099	2098	2099	2095	2098	2098	2098	2099	2098	2099	2097	2098	2098	2099	2098	2098	2099	2096	2099	2099	2099	2099	2098	2099	2097	2098	2098	2097	2099	2099	2098	2097	2096	2096
Lip.TG(56:6)	2092	2092	2092	2095	2096	2092	2093	2096	2096	2096	2098	2098	2097	2093	2098	2098	2097	2098	2094	2097	2097	2097	2098	2097	2098	2096	2097	2097	2098	2097	2097	2098	2095	2098	2098	2098	2098	2097	2098	2096	2097	2097	2096	2098	2098	2097	2096	2095	2095
Lip.TG(48:0)	2094	2094	2094	2097	2098	2094	2095	2098	2098	2098	2100	2100	2099	2095	2100	2100	2099	2100	2096	2099	2099	2099	2100	2099	2100	2098	2099	2099	2100	2099	2099	2100	2097	2100	2100	2100	2100	2099	2100	2098	2099	2099	2098	2100	2100	2099	2098	2097	2097
Lip.CE(18:2)	2092	2092	2092	2095	2096	2092	2093	2096	2096	2096	2098	2098	2097	2093	2098	2098	2097	2098	2094	2097	2097	2097	2098	2097	2098	2096	2097	2097	2098	2097	2097	2098	2095	2098	2098	2098	2098	2097	2098	2096	2097	2097	2096	2098	2098	2097	2096	2095	2095
Lip.PC(40:7)	2094	2094	2094	2097	2098	2094	2095	2098	2098	2098	2100	2100	2099	2095	2100	2100	2099	2100	2096	2099	2099	2099	2100	2099	2100	2098	2099	2099	2100	2099	2099	2100	2097	2100	2100	2100	2100	2099	2100	2098	2099	2099	2098	2100	2100	2099	2098	2097	2097
Lip.TG(52:1)	2094	2094	2094	2097	2098	2094	2095	2098	2098	2098	2100	2100	2099	2095	2100	2100	2099	2100	2096	2099	2099	2099	2100	2099	2100	2098	2099	2099	2100	2099	2099	2100	2097	2100	2100	2100	2100	2099	2100	2098	2099	2099	2098	2100	2100	2099	2098	2097	2097
Lip.PE(34:2)	2094	2094	2094	2097	2098	2094	2095	2098	2098	2098	2100	2100	2099	2095	2100	2100	2099	2100	2096	2099	2099	2099	2100	2099	2100	2098	2099	2099	2100	2099	2099	2100	2097	2100	2100	2100	2100	2099	2100	2098	2099	2099	2098	2100	2100	2099	2098	2097	2097
Lip.TG(56:3)	2094	2094	2094	2097	2098	2094	2095	2098	2098	2098	2100	2100	2099	2095	2100	2100	2099	2100	2096	2099	2099	2099	2100	2099	2100	2098	2099	2099	2100	2099	2099	2100	2097	2100	2100	2100	2100	2099	2100	2098	2099	2099	2098	2100	2100	2099	2098	2097	2097
Lip.PC(40:8)	2093	2093	2093	2096	2097	2093	2094	2097	2097	2097	2099	2099	2098	2094	2099	2099	2098	2099	2095	2098	2098	2098	2099	2098	2099	2097	2098	2098	2099	2098	2098	2099	2096	2099	2099	2099	2099	2098	2099	2097	2098	2098	2097	2099	2099	2098	2097	2096	2096
Lip.TG(48:1)	2094	2094	2094	2097	2098	2094	2095	2098	2098	2098	2100	2100	2099	2095	2100	2100	2099	2100	2096	2099	2099	2099	2100	2099	2100	2098	2099	2099	2100	2099	2099	2100	2097	2100	2100	2100	2100	2099	2100	2098	2099	2099	2098	2100	2100	2099	2098	2097	2097
Lip.TG(54:4)	2094	2094	2094	2097	2098	2094	2095	2098	2098	2098	2100	2100	2099	2095	2100	2100	2099	2100	2096	2099	2099	2099	2100	2099	2100	2098	2099	2099	2100	2099	2099	2100	2097	2100	2100	2100	2100	2099	2100	2098	2099	2099	2098	2100	2100	2099	2098	2097	2097
Lip.TG(56:5)	2094	2094	2094	2097	2098	2094	2095	2098	2098	2098	2100	2100	2099	2095	2100	2100	2099	2100	2096	2099	2099	2099	2100	2099	2100	2098	2099	2099	2100	2099	2099	2100	2097	2100	2100	2100	2100	2099	2100	2098	2099	2099	2098	2100	2100	2099	2098	2097	2097
Lip.TG(52:5)	2094	2094	2094	2097	2098	2094	2095	2098	2098	2098	2100	2100	2099	2095	2100	2100	2099	2100	2096	2099	2099	2099	2100	2099	2100	2098	2099	2099	2100	2099	2099	2100	2097	2100	2100	2100	2100	2099	2100	2098	2099	2099	2098	2100	2100	2099	2098	2097	2097
Lip.LPE(18:0)	2094	2094	2094	2097	2098	2094	2095	2098	2098	2098	2100	2100	2099	2095	2100	2100	2099	2100	2096	2099	2099	2099	2100	2099	2100	2098	2099	2099	2100	2099	2099	2100	2097	2100	2100	2100	2100	2099	2100	2098	2099	2099	2098	2100	2100	2099	2098	2097	2097
Lip.TG(56:4)	2094	2094	2094	2097	2098	2094	2095	2098	2098	2098	2100	2100	2099	2095	2100	2100	2099	2100	2096	2099	2099	2099	2100	2099	2100	2098	2099	2099	2100	2099	2099	2100	2097	2100	2100	2100	2100	2099	2100	2098	2099	2099	2098	2100	2100	2099	2098	2097	2097
Lip.TG(50:3)	2094	2094	2094	2097	2098	2094	2095	2098	2098	2098	2100	2100	2099	2095	2100	2100	2099	2100	2096	2099	2099	2099	2100	2099	2100	2098	2099	2099	2100	2099	2099	2100	2097	2100	2100	2100	2100	2099	2100	2098	2099	2099	2098	2100	2100	2099	2098	2097	2097
Lip.TG(50:4)	2094	2094	2094	2097	2098	2094	2095	2098	2098	2098	2100	2100	2099	2095	2100	2100	2099	2100	2096	2099	2099	2099	2100	2099	2100	2098	2099	2099	2100	2099	2099	2100	2097	2100	2100	2100	2100	2099	2100	2098	2099	2099	2098	2100	2100	2099	2098	2097	2097
Lip.PE(38:4)	2094	2094	2094	2097	2098	2094	2095	2098	2098	2098	2100	2100	2099	2095	2100	2100	2099	2100	2096	2099	2099	2099	2100	2099	2100	2098	2099	2099	2100	2099	2099	2100	2097	2100	2100	2100	2100	2099	2100	2098	2099	2099	2098	2100	2100	2099	2098	2097	2097
Lip.TG(48:3)	2094	2094	2094	2097	2098	2094	2095	2098	2098	2098	2100	2100	2099	2095	2100	2100	2099	2100	2096	2099	2099	2099	2100	2099	2100	2098	2099	2099	2100	2099	2099	2100	2097	2100	2100	2100	2100	2099	2100	2098	2099	2099	2098	2100	2100	2099	2098	2097	2097
Lip.TG(54:2)	2094	2094	2094	2097	2098	2094	2095	2098	2098	2098	2100	2100	2099	2095	2100	2100	2099	2100	2096	2099	2099	2099	2100	2099	2100	2098	2099	2099	2100	2099	2099	2100	2097	2100	2100	2100	2100	2099	2100	2098	2099	2099	2098	2100	2100	2099	2098	2097	2097
Lip.PC(O-38:6)	2094	2094	2094	2097	2098	2094	2095	2098	2098	2098	2100	2100	2099	2095	2100	2100	2099	2100	2096	2099	2099	2099	2100	2099	2100	2098	2099	2099	2100	2099	2099	2100	2097	2100	2100	2100	2100	2099	2100	2098	2099	2099	2098	2100	2100	2099	2098	2097	2097
Lip.TG(54:3)	2094	2094	2094	2097	2098	2094	2095	2098	2098	2098	2100	2100	2099	2095	2100	2100	2099	2100	2096	2099	2099	2099	2100	2099	2100	2098	2099	2099	2100	2099	2099	2100	2097	2100	2100	2100	2100	2099	2100	2098	2099	2099	2098	2100	2100	2099	2098	2097	2097
Lip.LPC(O-16:0)	2094	2094	2094	2097	2098	2094	2095	2098	2098	2098	2100	2100	2099	2095	2100	2100	2099	2100	2096	2099	2099	2099	2100	2099	2100	2098	2099	2099	2100	2099	2099	2100	2097	2100	2100	2100	2100	2099	2100	2098	2099	2099	2098	2100	2100	2099	2098	2097	2097
Lip.SM(d18:1/18:2)	2094	2094	2094	2097	2098	2094	2095	2098	2098	2098	2100	2100	2099	2095	2100	2100	2099	2100	2096	2099	2099	2099	2100	2099	2100	2098	2099	2099	2100	2099	2099	2100	2097	2100	2100	2100	2100	2099	2100	2098	2099	2099	2098	2100	2100	2099	2098	2097	2097
Lip.PC(40:6)	2092	2092	2092	2095	2096	2092	2093	2096	2096	2096	2098	2098	2097	2093	2098	2098	2097	2098	2094	2097	2097	2097	2098	2097	2098	2096	2097	2097	2098	2097	2097	2098	2095	2098	2098	2098	2098	2097	2098	2096	2097	2097	2096	2098	2098	2097	2096	2095	2095
Lip.PC(38:5)	2094	2094	2094	2097	2098	2094	2095	2098	2098	2098	2100	2100	2099	2095	2100	2100	2099	2100	2096	2099	2099	2099	2100	2099	2100	2098	2099	2099	2100	2099	2099	2100	2097	2100	2100	2100	2100	2099	2100	2098	2099	2099	2098	2100	2100	2099	2098	2097	2097
Lip.PC(34:4)	2094	2094	2094	2097	2098	2094	2095	2098	2098	2098	2100	2100	2099	2095	2100	2100	2099	2100	2096	2099	2099	2099	2100	2099	2100	2098	2099	2099	2100	2099	2099	2100	2097	2100	2100	2100	2100	2099	2100	2098	2099	2099	2098	2100	2100	2099	2098	2097	2097
Lip.PE(O-36:5)	2094	2094	2094	2097	2098	2094	2095	2098	2098	2098	2100	2100	2099	2095	2100	2100	2099	2100	2096	2099	2099	2099	2100	2099	2100	2098	2099	2099	2100	2099	2099	2100	2097	2100	2100	2100	2100	2099	2100	2098	2099	2099	2098	2100	2100	2099	2098	2097	2097
Lip.PC(38:6)	2094	2094	2094	2097	2098	2094	2095	2098	2098	2098	2100	2100	2099	2095	2100	2100	2099	2100	2096	2099	2099	2099	2100	2099	2100	2098	2099	2099	2100	2099	2099	2100	2097	2100	2100	2100	2100	2099	2100	2098	2099	2099	2098	2100	2100	2099	2098	2097	2097
Lip.PC(O-36:3)	2094	2094	2094	2097	2098	2094	2095	2098	2098	2098	2100	2100	2099	2095	2100	2100	2099	2100	2096	2099	2099	2099	2100	2099	2100	2098	2099	2099	2100	2099	2099	2100	2097	2100	2100	2100	2100	2099	2100	2098	2099	2099	2098	2100	2100	2099	2098	2097	2097
Lip.DG(36:2)	2094	2094	2094	2097	2098	2094	2095	2098	2098	2098	2100	2100	2099	2095	2100	2100	2099	2100	2096	2099	2099	2099	2100	2099	2100	2098	2099	2099	2100	2099	2099	2100	2097	2100	2100	2100	2100	2099	2100	2098	2099	2099	2098	2100	2100	2099	2098	2097	2097
Lip.SM(d18:1/17:0)	2094	2094	2094	2097	2098	2094	2095	2098	2098	2098	2100	2100	2099	2095	2100	2100	2099	2100	2096	2099	2099	2099	2100	2099	2100	2098	2099	2099	2100	2099	2099	2100	2097	2100	2100	2100	2100	2099	2100	2098	2099	2099	2098	2100	2100	2099	2098	2097	2097
Lip.DG(36:3)	2093	2093	2093	2096	2097	2093	2094	2097	2097	2097	2099	2099	2098	2094	2099	2099	2098	2099	2095	2098	2098	2098	2099	2098	2099	2097	2098	2098	2099	2098	2098	2099	2096	2099	2099	2099	2099	2098	2099	2097	2098	2098	2097	2099	2099	2098	2097	2096	2096
Lip.TG(50:2)	2094	2094	2094	2097	2098	2094	2095	2098	2098	2098	2100	2100	2099	2095	2100	2100	2099	2100	2096	2099	2099	2099	2100	2099	2100	2098	2099	2099	2100	2099	2099	2100	2097	2100	2100	2100	2100	2099	2100	2098	2099	2099	2098	2100	2100	2099	2098	2097	2097
Lip.LPC(18:2)	2094	2094	2094	2097	2098	2094	2095	2098	2098	2098	2100	2100	2099	2095	2100	2100	2099	2100	2096	2099	2099	2099	2100	2099	2100	2098	2099	2099	2100	2099	2099	2100	2097	2100	2100	2100	2100	2099	2100	2098	2099	2099	2098	2100	2100	2099	2098	2097	2097
Lip.TG(52:3)	2094	2094	2094	2097	2098	2094	2095	2098	2098	2098	2100	2100	2099	2095	2100	2100	2099	2100	2096	2099	2099	2099	2100	2099	2100	2098	2099	2099	2100	2099	2099	2100	2097	2100	2100	2100	2100	2099	2100	2098	2099	2099	2098	2100	2100	2099	2098	2097	2097
Lip.PC(O-36:4)	2094	2094	2094	2097	2098	2094	2095	2098	2098	2098	2100	2100	2099	2095	2100	2100	2099	2100	2096	2099	2099	2099	2100	2099	2100	2098	2099	2099	2100	2099	2099	2100	2097	2100	2100	2100	2100	2099	2100	2098	2099	2099	2098	2100	2100	2099	2098	2097	2097
Lip.PE(38:2)	2094	2094	2094	2097	2098	2094	2095	2098	2098	2098	2100	2100	2099	2095	2100	2100	2099	2100	2096	2099	2099	2099	2100	2099	2100	2098	2099	2099	2100	2099	2099	2100	2097	2100	2100	2100	2100	2099	2100	2098	2099	2099	2098	2100	2100	2099	2098	2097	2097
Lip.LPC(O-18:1)	2094	2094	2094	2097	2098	2094	2095	2098	2098	2098	2100	2100	2099	2095	2100	2100	2099	2100	2096	2099	2099	2099	2100	2099	2100	2098	2099	2099	2100	2099	2099	2100	2097	2100	2100	2100	2100	2099	2100	2098	2099	2099	2098	2100	2100	2099	2098	2097	2097
Lip.PC(O-34:2)	2094	2094	2094	2097	2098	2094	2095	2098	2098	2098	2100	2100	2099	2095	2100	2100	2099	2100	2096	2099	2099	2099	2100	2099	2100	2098	2099	2099	2100	2099	2099	2100	2097	2100	2100	2100	2100	2099	2100	2098	2099	2099	2098	2100	2100	2099	2098	2097	2097
Lip.PC(32:1)	2094	2094	2094	2097	2098	2094	2095	2098	2098	2098	2100	2100	2099	2095	2100	2100	2099	2100	2096	2099	2099	2099	2100	2099	2100	2098	2099	2099	2100	2099	2099	2100	2097	2100	2100	2100	2100	2099	2100	2098	2099	2099	2098	2100	2100	2099	2098	2097	2097
Lip.LPC(22:6)	2094	2094	2094	2097	2098	2094	2095	2098	2098	2098	2100	2100	2099	2095	2100	2100	2099	2100	2096	2099	2099	2099	2100	2099	2100	2098	2099	2099	2100	2099	2099	2100	2097	2100	2100	2100	2100	2099	2100	2098	2099	2099	2098	2100	2100	2099	2098	2097	2097
Lip.LPC(14:0)	2094	2094	2094	2097	2098	2094	2095	2098	2098	2098	2100	2100	2099	2095	2100	2100	2099	2100	2096	2099	2099	2099	2100	2099	2100	2098	2099	2099	2100	2099	2099	2100	2097	2100	2100	2100	2100	2099	2100	2098	2099	2099	2098	2100	2100	2099	2098	2097	2097
Lip.SM(d18:1/21:0)	2094	2094	2094	2097	2098	2094	2095	2098	2098	2098	2100	2100	2099	2095	2100	2100	2099	2100	2096	2099	2099	2099	2100	2099	2100	2098	2099	2099	2100	2099	2099	2100	2097	2100	2100	2100	2100	2099	2100	2098	2099	2099	2098	2100	2100	2099	2098	2097	2097
Lip.TG(50:1)	2093	2093	2093	2096	2097	2093	2094	2097	2097	2097	2099	2099	2098	2094	2099	2099	2098	2099	2095	2098	2098	2098	2099	2098	2099	2097	2098	2098	2099	2098	2098	2099	2096	2099	2099	2099	2099	2098	2099	2097	2098	2098	2097	2099	2099	2098	2097	2096	2096
Lip.PC(40:5)	2093	2093	2093	2096	2097	2093	2094	2097	2097	2097	2099	2099	2098	2094	2099	2099	2098	2099	2095	2098	2098	2098	2099	2098	2099	2097	2098	2098	2099	2098	2098	2099	2096	2099	2099	2099	2099	2098	2099	2097	2098	2098	2097	2099	2099	2098	2097	2096	2096
Lip.TG(55:3)	2094	2094	2094	2097	2098	2094	2095	2098	2098	2098	2100	2100	2099	2095	2100	2100	2099	2100	2096	2099	2099	2099	2100	2099	2100	2098	2099	2099	2100	2099	2099	2100	2097	2100	2100	2100	2100	2099	2100	2098	2099	2099	2098	2100	2100	2099	2098	2097	2097
Lip.SM(d18:1/25:0)	2094	2094	2094	2097	2098	2094	2095	2098	2098	2098	2100	2100	2099	2095	2100	2100	2099	2100	2096	2099	2099	2099	2100	2099	2100	2098	2099	2099	2100	2099	2099	2100	2097	2100	2100	2100	2100	2099	2100	2098	2099	2099	2098	2100	2100	2099	2098	2097	2097
Lip.LPC(O-16:1)	2094	2094	2094	2097	2098	2094	2095	2098	2098	2098	2100	2100	2099	2095	2100	2100	2099	2100	2096	2099	2099	2099	2100	2099	2100	2098	2099	2099	2100	2099	2099	2100	2097	2100	2100	2100	2100	2099	2100	2098	2099	2099	2098	2100	2100	2099	2098	2097	2097
Lip.PC(40:4)	2094	2094	2094	2097	2098	2094	2095	2098	2098	2098	2100	2100	2099	2095	2100	2100	2099	2100	2096	2099	2099	2099	2100	2099	2100	2098	2099	2099	2100	2099	2099	2100	2097	2100	2100	2100	2100	2099	2100	2098	2099	2099	2098	2100	2100	2099	2098	2097	2097
Lip.PC(O-38:4)	2094	2094	2094	2097	2098	2094	2095	2098	2098	2098	2100	2100	2099	2095	2100	2100	2099	2100	2096	2099	2099	2099	2100	2099	2100	2098	2099	2099	2100	2099	2099	2100	2097	2100	2100	2100	2100	2099	2100	2098	2099	2099	2098	2100	2100	2099	2098	2097	2097
Lip.Cer(d18:1/24:1)	2094	2094	2094	2097	2098	2094	2095	2098	2098	2098	2100	2100	2099	2095	2100	2100	2099	2100	2096	2099	2099	2099	2100	2099	2100	2098	2099	2099	2100	2099	2099	2100	2097	2100	2100	2100	2100	2099	2100	2098	2099	2099	2098	2100	2100	2099	2098	2097	2097
Lip.PC(O-44:5)	2094	2094	2094	2097	2098	2094	2095	2098	2098	2098	2100	2100	2099	2095	2100	2100	2099	2100	2096	2099	2099	2099	2100	2099	2100	2098	2099	2099	2100	2099	2099	2100	2097	2100	2100	2100	2100	2099	2100	2098	2099	2099	2098	2100	2100	2099	2098	2097	2097
Lip.TG(52:2)	2094	2094	2094	2097	2098	2094	2095	2098	2098	2098	2100	2100	2099	2095	2100	2100	2099	2100	2096	2099	2099	2099	2100	2099	2100	2098	2099	2099	2100	2099	2099	2100	2097	2100	2100	2100	2100	2099	2100	2098	2099	2099	2098	2100	2100	2099	2098	2097	2097
Lip.PC(32:2)	2094	2094	2094	2097	2098	2094	2095	2098	2098	2098	2100	2100	2099	2095	2100	2100	2099	2100	2096	2099	2099	2099	2100	2099	2100	2098	2099	2099	2100	2099	2099	2100	2097	2100	2100	2100	2100	2099	2100	2098	2099	2099	2098	2100	2100	2099	2098	2097	2097
Lip.PC(38:3)	2094	2094	2094	2097	2098	2094	2095	2098	2098	2098	2100	2100	2099	2095	2100	2100	2099	2100	2096	2099	2099	2099	2100	2099	2100	2098	2099	2099	2100	2099	2099	2100	2097	2100	2100	2100	2100	2099	2100	2098	2099	2099	2098	2100	2100	2099	2098	2097	2097
Lip.SM(d18:1/14:0)	2094	2094	2094	2097	2098	2094	2095	2098	2098	2098	2100	2100	2099	2095	2100	2100	2099	2100	2096	2099	2099	2099	2100	2099	2100	2098	2099	2099	2100	2099	2099	2100	2097	2100	2100	2100	2100	2099	2100	2098	2099	2099	2098	2100	2100	2099	2098	2097	2097
Lip.SM(d18:1/20:0)	2094	2094	2094	2097	2098	2094	2095	2098	2098	2098	2100	2100	2099	2095	2100	2100	2099	2100	2096	2099	2099	2099	2100	2099	2100	2098	2099	2099	2100	2099	2099	2100	2097	2100	2100	2100	2100	2099	2100	2098	2099	2099	2098	2100	2100	2099	2098	2097	2097
Lip.LPC(20:3)	2094	2094	2094	2097	2098	2094	2095	2098	2098	2098	2100	2100	2099	2095	2100	2100	2099	2100	2096	2099	2099	2099	2100	2099	2100	2098	2099	2099	2100	2099	2099	2100	2097	2100	2100	2100	2100	2099	2100	2098	2099	2099	2098	2100	2100	2099	2098	2097	2097
Lip.TG(55:2)	2094	2094	2094	2097	2098	2094	2095	2098	2098	2098	2100	2100	2099	2095	2100	2100	2099	2100	2096	2099	2099	2099	2100	2099	2100	2098	2099	2099	2100	2099	2099	2100	2097	2100	2100	2100	2100	2099	2100	2098	2099	2099	2098	2100	2100	2099	2098	2097	2097
Lip.PC(O-38:5)	2094	2094	2094	2097	2098	2094	2095	2098	2098	2098	2100	2100	2099	2095	2100	2100	2099	2100	2096	2099	2099	2099	2100	2099	2100	2098	2099	2099	2100	2099	2099	2100	2097	2100	2100	2100	2100	2099	2100	2098	2099	2099	2098	2100	2100	2099	2098	2097	2097
Lip.SM(d18:1/24:0)	2094	2094	2094	2097	2098	2094	2095	2098	2098	2098	2100	2100	2099	2095	2100	2100	2099	2100	2096	2099	2099	2099	2100	2099	2100	2098	2099	2099	2100	2099	2099	2100	2097	2100	2100	2100	2100	2099	2100	2098	2099	2099	2098	2100	2100	2099	2098	2097	2097
Lip.PC(36:3)	2094	2094	2094	2097	2098	2094	2095	2098	2098	2098	2100	2100	2099	2095	2100	2100	2099	2100	2096	2099	2099	2099	2100	2099	2100	2098	2099	2099	2100	2099	2099	2100	2097	2100	2100	2100	2100	2099	2100	2098	2099	2099	2098	2100	2100	2099	2098	2097	2097
Lip.SM(d18:1/15:0)	2094	2094	2094	2097	2098	2094	2095	2098	2098	2098	2100	2100	2099	2095	2100	2100	2099	2100	2096	2099	2099	2099	2100	2099	2100	2098	2099	2099	2100	2099	2099	2100	2097	2100	2100	2100	2100	2099	2100	2098	2099	2099	2098	2100	2100	2099	2098	2097	2097
Lip.SM(d18:1/18:0)	2094	2094	2094	2097	2098	2094	2095	2098	2098	2098	2100	2100	2099	2095	2100	2100	2099	2100	2096	2099	2099	2099	2100	2099	2100	2098	2099	2099	2100	2099	2099	2100	2097	2100	2100	2100	2100	2099	2100	2098	2099	2099	2098	2100	2100	2099	2098	2097	2097
Lip.SM(d18:1/25:1)	2094	2094	2094	2097	2098	2094	2095	2098	2098	2098	2100	2100	2099	2095	2100	2100	2099	2100	2096	2099	2099	2099	2100	2099	2100	2098	2099	2099	2100	2099	2099	2100	2097	2100	2100	2100	2100	2099	2100	2098	2099	2099	2098	2100	2100	2099	2098	2097	2097
Lip.SM(d18:1/23:0)	2094	2094	2094	2097	2098	2094	2095	2098	2098	2098	2100	2100	2099	2095	2100	2100	2099	2100	2096	2099	2099	2099	2100	2099	2100	2098	2099	2099	2100	2099	2099	2100	2097	2100	2100	2100	2100	2099	2100	2098	2099	2099	2098	2100	2100	2099	2098	2097	2097
Lip.SM(d18:1/22:0)	2094	2094	2094	2097	2098	2094	2095	2098	2098	2098	2100	2100	2099	2095	2100	2100	2099	2100	2096	2099	2099	2099	2100	2099	2100	2098	2099	2099	2100	2099	2099	2100	2097	2100	2100	2100	2100	2099	2100	2098	2099	2099	2098	2100	2100	2099	2098	2097	2097
Lip.LPC(20:4)	2092	2092	2092	2095	2096	2092	2093	2096	2096	2096	2098	2098	2097	2093	2098	2098	2097	2098	2094	2097	2097	2097	2098	2097	2098	2096	2097	2097	2098	2097	2097	2098	2095	2098	2098	2098	2098	2097	2098	2096	2097	2097	2096	2098	2098	2097	2096	2095	2095
Lip.PC(38:4)	2094	2094	2094	2097	2098	2094	2095	2098	2098	2098	2100	2100	2099	2095	2100	2100	2099	2100	2096	2099	2099	2099	2100	2099	2100	2098	2099	2099	2100	2099	2099	2100	2097	2100	2100	2100	2100	2099	2100	2098	2099	2099	2098	2100	2100	2099	2098	2097	2097
Lip.PC(O-40:6)	2088	2088	2088	2091	2092	2088	2089	2092	2092	2092	2094	2094	2093	2089	2094	2094	2093	2094	2090	2093	2093	2093	2094	2093	2094	2092	2093	2093	2094	2093	2093	2094	2091	2094	2094	2094	2094	2093	2094	2092	2093	2093	2092	2094	2094	2093	2092	2091	2091
Lip.PC(O-36:5)	2094	2094	2094	2097	2098	2094	2095	2098	2098	2098	2100	2100	2099	2095	2100	2100	2099	2100	2096	2099	2099	2099	2100	2099	2100	2098	2099	2099	2100	2099	2099	2100	2097	2100	2100	2100	2100	2099	2100	2098	2099	2099	2098	2100	2100	2099	2098	2097	2097
Lip.SM(d18:1/18:1)	2094	2094	2094	2097	2098	2094	2095	2098	2098	2098	2100	2100	2099	2095	2100	2100	2099	2100	2096	2099	2099	2099	2100	2099	2100	2098	2099	2099	2100	2099	2099	2100	2097	2100	2100	2100	2100	2099	2100	2098	2099	2099	2098	2100	2100	2099	2098	2097	2097
Lip.LPC(18:1)	2094	2094	2094	2097	2098	2094	2095	2098	2098	2098	2100	2100	2099	2095	2100	2100	2099	2100	2096	2099	2099	2099	2100	2099	2100	2098	2099	2099	2100	2099	2099	2100	2097	2100	2100	2100	2100	2099	2100	2098	2099	2099	2098	2100	2100	2099	2098	2097	2097
Lip.PC(34:3)	2094	2094	2094	2097	2098	2094	2095	2098	2098	2098	2100	2100	2099	2095	2100	2100	2099	2100	2096	2099	2099	2099	2100	2099	2100	2098	2099	2099	2100	2099	2099	2100	2097	2100	2100	2100	2100	2099	2100	2098	2099	2099	2098	2100	2100	2099	2098	2097	2097
Lip.SM(d18:1/23:1)	2093	2093	2093	2096	2097	2093	2094	2097	2097	2097	2099	2099	2098	2094	2099	2099	2098	2099	2095	2098	2098	2098	2099	2098	2099	2097	2098	2098	2099	2098	2098	2099	2096	2099	2099	2099	2099	2098	2099	2097	2098	2098	2097	2099	2099	2098	2097	2096	2096
Lip.PC(36:4)	2094	2094	2094	2097	2098	2094	2095	2098	2098	2098	2100	2100	2099	2095	2100	2100	2099	2100	2096	2099	2099	2099	2100	2099	2100	2098	2099	2099	2100	2099	2099	2100	2097	2100	2100	2100	2100	2099	2100	2098	2099	2099	2098	2100	2100	2099	2098	2097	2097
Lip.SM(d18:1/22:1)	2094	2094	2094	2097	2098	2094	2095	2098	2098	2098	2100	2100	2099	2095	2100	2100	2099	2100	2096	2099	2099	2099	2100	2099	2100	2098	2099	2099	2100	2099	2099	2100	2097	2100	2100	2100	2100	2099	2100	2098	2099	2099	2098	2100	2100	2099	2098	2097	2097
Lip.PC(32:0)	2094	2094	2094	2097	2098	2094	2095	2098	2098	2098	2100	2100	2099	2095	2100	2100	2099	2100	2096	2099	2099	2099	2100	2099	2100	2098	2099	2099	2100	2099	2099	2100	2097	2100	2100	2100	2100	2099	2100	2098	2099	2099	2098	2100	2100	2099	2098	2097	2097
Lip.SM(d18:1/24:2)	2093	2093	2093	2096	2097	2093	2094	2097	2097	2097	2099	2099	2098	2094	2099	2099	2098	2099	2095	2098	2098	2098	2099	2098	2099	2097	2098	2098	2099	2098	2098	2099	2096	2099	2099	2099	2099	2098	2099	2097	2098	2098	2097	2099	2099	2098	2097	2096	2096
Lip.SM(d18:1/24:1)	2094	2094	2094	2097	2098	2094	2095	2098	2098	2098	2100	2100	2099	2095	2100	2100	2099	2100	2096	2099	2099	2099	2100	2099	2100	2098	2099	2099	2100	2099	2099	2100	2097	2100	2100	2100	2100	2099	2100	2098	2099	2099	2098	2100	2100	2099	2098	2097	2097
Lip.PC(O-34:3)	2094	2094	2094	2097	2098	2094	2095	2098	2098	2098	2100	2100	2099	2095	2100	2100	2099	2100	2096	2099	2099	2099	2100	2099	2100	2098	2099	2099	2100	2099	2099	2100	2097	2100	2100	2100	2100	2099	2100	2098	2099	2099	2098	2100	2100	2099	2098	2097	2097
Lip.SM(d18:1/16:1)	2094	2094	2094	2097	2098	2094	2095	2098	2098	2098	2100	2100	2099	2095	2100	2100	2099	2100	2096	2099	2099	2099	2100	2099	2100	2098	2099	2099	2100	2099	2099	2100	2097	2100	2100	2100	2100	2099	2100	2098	2099	2099	2098	2100	2100	2099	2098	2097	2097
Lip.SM(d18:1/16:0)	2094	2094	2094	2097	2098	2094	2095	2098	2098	2098	2100	2100	2099	2095	2100	2100	2099	2100	2096	2099	2099	2099	2100	2099	2100	2098	2099	2099	2100	2099	2099	2100	2097	2100	2100	2100	2100	2099	2100	2098	2099	2099	2098	2100	2100	2099	2098	2097	2097
Lip.SM(d18:1/20:1)	2094	2094	2094	2097	2098	2094	2095	2098	2098	2098	2100	2100	2099	2095	2100	2100	2099	2100	2096	2099	2099	2099	2100	2099	2100	2098	2099	2099	2100	2099	2099	2100	2097	2100	2100	2100	2100	2099	2100	2098	2099	2099	2098	2100	2100	2099	2098	2097	2097
Lip.LPC(16:1)	2088	2088	2088	2091	2092	2088	2089	2092	2092	2092	2094	2094	2093	2089	2094	2094	2093	2094	2090	2093	2093	2093	2094	2093	2094	2092	2093	2093	2094	2093	2093	2094	2091	2094	2094	2094	2094	2093	2094	2092	2093	2093	2092	2094	2094	2093	2092	2091	2091
Lip.Cer(d18:1/24:0)	2090	2090	2090	2093	2094	2090	2091	2094	2094	2094	2096	2096	2095	2091	2096	2096	2095	2096	2092	2095	2095	2095	2096	2095	2096	2094	2095	2095	2096	2095	2095	2096	2093	2096	2096	2096	2096	2095	2096	2094	2095	2095	2094	2096	2096	2095	2094	2093	2093
Lip.LPC(16:0)	2092	2092	2092	2095	2096	2092	2093	2096	2096	2096	2098	2098	2097	2093	2098	2098	2097	2098	2094	2097	2097	2097	2098	2097	2098	2096	2097	2097	2098	2097	2097	2098	2095	2098	2098	2098	2098	2097	2098	2096	2097	2097	2096	2098	2098	2097	2096	2095	2095
Lip.Cer(d18:1/23:0)	2093	2093	2093	2096	2097	2093	2094	2097	2097	2097	2099	2099	2098	2094	2099	2099	2098	2099	2095	2098	2098	2098	2099	2098	2099	2097	2098	2098	2099	2098	2098	2099	2096	2099	2099	2099	2099	2098	2099	2097	2098	2098	2097	2099	2099	2098	2097	2096	2096
Lip.LPC(18:0)	2094	2094	2094	2097	2098	2094	2095	2098	2098	2098	2100	2100	2099	2095	2100	2100	2099	2100	2096	2099	2099	2099	2100	2099	2100	2098	2099	2099	2100	2099	2099	2100	2097	2100	2100	2100	2100	2099	2100	2098	2099	2099	2098	2100	2100	2099	2098	2097	2097
Lip.PC(36:1)	2092	2092	2092	2095	2096	2092	2093	2096	2096	2096	2098	2098	2097	2093	2098	2098	2097	2098	2094	2097	2097	2097	2098	2097	2098	2096	2097	2097	2098	2097	2097	2098	2095	2098	2098	2098	2098	2097	2098	2096	2097	2097	2096	2098	2098	2097	2096	2095	2095
Lip.PC(O-34:1)	2089	2089	2089	2092	2093	2089	2090	2093	2093	2093	2095	2095	2094	2090	2095	2095	2094	2095	2091	2094	2094	2094	2095	2094	2095	2093	2094	2094	2095	2094	2094	2095	2092	2095	2095	2095	2095	2094	2095	2093	2094	2094	2093	2095	2095	2094	2093	2092	2092
Lip.PC(38:2)	2092	2092	2092	2095	2096	2092	2093	2096	2096	2096	2098	2098	2097	2093	2098	2098	2097	2098	2094	2097	2097	2097	2098	2097	2098	2096	2097	2097	2098	2097	2097	2098	2095	2098	2098	2098	2098	2097	2098	2096	2097	2097	2096	2098	2098	2097	2096	2095	2095
Lip.Cer(d18:1/22:0)	2091	2091	2091	2094	2095	2091	2092	2095	2095	2095	2097	2097	2096	2092	2097	2097	2096	2097	2093	2096	2096	2096	2097	2096	2097	2095	2096	2096	2097	2096	2096	2097	2094	2097	2097	2097	2097	2096	2097	2095	2096	2096	2095	2097	2097	2096	2095	2094	2094
Lip.PC(34:1)	2091	2091	2091	2094	2095	2091	2092	2095	2095	2095	2097	2097	2096	2092	2097	2097	2096	2097	2093	2096	2096	2096	2097	2096	2097	2095	2096	2096	2097	2096	2096	2097	2094	2097	2097	2097	2097	2096	2097	2095	2096	2096	2095	2097	2097	2096	2095	2094	2094
Lip.PC(O-36:2)	2091	2091	2091	2094	2095	2091	2092	2095	2095	2095	2097	2097	2096	2092	2097	2097	2096	2097	2093	2096	2096	2096	2097	2096	2097	2095	2096	2096	2097	2096	2096	2097	2094	2097	2097	2097	2097	2096	2097	2095	2096	2096	2095	2097	2097	2096	2095	2094	2094
Lip.PC(36:2)	2092	2092	2092	2095	2096	2092	2093	2096	2096	2096	2098	2098	2097	2093	2098	2098	2097	2098	2094	2097	2097	2097	2098	2097	2098	2096	2097	2097	2098	2097	2097	2098	2095	2098	2098	2098	2098	2097	2098	2096	2097	2097	2096	2098	2098	2097	2096	2095	2095
Lip.PE(36:3)	2092	2092	2092	2095	2096	2092	2093	2096	2096	2096	2098	2098	2097	2093	2098	2098	2097	2098	2094	2097	2097	2097	2098	2097	2098	2096	2097	2097	2098	2097	2097	2098	2095	2098	2098	2098	2098	2097	2098	2096	2097	2097	2096	2098	2098	2097	2096	2095	2095
Lip.PC(34:2)	2094	2094	2094	2097	2098	2094	2095	2098	2098	2098	2100	2100	2099	2095	2100	2100	2099	2100	2096	2099	2099	2099	2100	2099	2100	2098	2099	2099	2100	2099	2099	2100	2097	2100	2100	2100	2100	2099	2100	2098	2099	2099	2098	2100	2100	2099	2098	2097	2097
Leiden.2bOHBut	2098	2098	2098	2100	2102	2098	2099	2104	2104	2104	2107	2107	2105	2100	2107	2107	2107	2107	2103	2107	2107	2107	2107	2107	2107	2104	2106	2106	2106	2106	2106	2107	2103	2106	2106	2106	2106	2105	2107	2105	2105	2105	2103	2107	2107	2105	2102	2099	2099
Leiden.Leu	2098	2098	2098	2100	2102	2098	2099	2104	2104	2104	2107	2107	2105	2100	2107	2107	2107	2107	2103	2107	2107	2107	2107	2107	2107	2104	2106	2106	2106	2106	2106	2107	2103	2106	2106	2106	2106	2105	2107	2105	2105	2105	2103	2107	2107	2105	2102	2099	2099
Leiden.Ile	2098	2098	2098	2100	2102	2098	2099	2104	2104	2104	2107	2107	2105	2100	2107	2107	2107	2107	2103	2107	2107	2107	2107	2107	2107	2104	2106	2106	2106	2106	2106	2107	2103	2106	2106	2106	2106	2105	2107	2105	2105	2105	2103	2107	2107	2105	2102	2099	2099
Leiden.Val	2098	2098	2098	2100	2102	2098	2099	2104	2104	2104	2107	2107	2105	2100	2107	2107	2107	2107	2103	2107	2107	2107	2107	2107	2107	2104	2106	2106	2106	2106	2106	2107	2103	2106	2106	2106	2106	2105	2107	2105	2105	2105	2103	2107	2107	2105	2102	2099	2099
Leiden.3bOHiBut	2094	2094	2094	2096	2098	2094	2095	2100	2100	2100	2103	2103	2101	2096	2103	2103	2103	2103	2099	2103	2103	2103	2103	2103	2103	2100	2102	2102	2102	2102	2102	2103	2099	2102	2102	2102	2102	2101	2103	2101	2101	2101	2099	2103	2103	2101	2098	2095	2095
Leiden.KIV	2096	2096	2096	2098	2100	2096	2097	2102	2102	2102	2105	2105	2103	2098	2105	2105	2105	2105	2101	2105	2105	2105	2105	2105	2105	2102	2104	2104	2104	2104	2104	2105	2101	2104	2104	2104	2104	2103	2105	2103	2103	2103	2101	2105	2105	2103	2100	2097	2097
Leiden.3bOHBut	2088	2088	2088	2090	2092	2088	2089	2094	2094	2094	2097	2097	2095	2090	2097	2097	2097	2097	2093	2097	2097	2097	2097	2097	2097	2094	2096	2096	2096	2096	2096	2097	2093	2096	2096	2096	2096	2095	2097	2095	2095	2095	2093	2097	2097	2095	2092	2089	2089
Leiden.Ala	2098	2098	2098	2100	2102	2098	2099	2104	2104	2104	2107	2107	2105	2100	2107	2107	2107	2107	2103	2107	2107	2107	2107	2107	2107	2104	2106	2106	2106	2106	2106	2107	2103	2106	2106	2106	2106	2105	2107	2105	2105	2105	2103	2107	2107	2105	2102	2099	2099
Leiden.Ace	2096	2096	2096	2098	2100	2096	2097	2102	2102	2102	2105	2105	2103	2098	2105	2105	2105	2105	2101	2105	2105	2105	2105	2105	2105	2102	2104	2104	2104	2104	2104	2105	2101	2104	2104	2104	2104	2103	2105	2103	2103	2103	2101	2105	2105	2103	2100	2097	2097
Leiden.Met	2098	2098	2098	2100	2102	2098	2099	2104	2104	2104	2107	2107	2105	2100	2107	2107	2107	2107	2103	2107	2107	2107	2107	2107	2107	2104	2106	2106	2106	2106	2106	2107	2103	2106	2106	2106	2106	2105	2107	2105	2105	2105	2103	2107	2107	2105	2102	2099	2099
Leiden.Glu	2098	2098	2098	2100	2102	2098	2099	2104	2104	2104	2107	2107	2105	2100	2107	2107	2107	2107	2103	2107	2107	2107	2107	2107	2107	2104	2106	2106	2106	2106	2106	2107	2103	2106	2106	2106	2106	2105	2107	2105	2105	2105	2103	2107	2107	2105	2102	2099	2099
Leiden.Pyr	2096	2096	2096	2098	2100	2096	2097	2102	2102	2102	2105	2105	2103	2098	2105	2105	2105	2105	2101	2105	2105	2105	2105	2105	2105	2102	2104	2104	2104	2104	2104	2105	2101	2104	2104	2104	2104	2103	2105	2103	2103	2103	2101	2105	2105	2103	2100	2097	2097
Leiden.Suc	2098	2098	2098	2100	2102	2098	2099	2104	2104	2104	2107	2107	2105	2100	2107	2107	2107	2107	2103	2107	2107	2107	2107	2107	2107	2104	2106	2106	2106	2106	2106	2107	2103	2106	2106	2106	2106	2105	2107	2105	2105	2105	2103	2107	2107	2105	2102	2099	2099
Leiden.C0	2098	2098	2098	2100	2102	2098	2099	2104	2104	2104	2107	2107	2105	2100	2107	2107	2107	2107	2103	2107	2107	2107	2107	2107	2107	2104	2106	2106	2106	2106	2106	2107	2103	2106	2106	2106	2106	2105	2107	2105	2105	2105	2103	2107	2107	2105	2102	2099	2099
Leiden.Gln	2098	2098	2098	2100	2102	2098	2099	2104	2104	2104	2107	2107	2105	2100	2107	2107	2107	2107	2103	2107	2107	2107	2107	2107	2107	2104	2106	2106	2106	2106	2106	2107	2103	2106	2106	2106	2106	2105	2107	2105	2105	2105	2103	2107	2107	2105	2102	2099	2099
Leiden.Cit	2098	2098	2098	2100	2102	2098	2099	2104	2104	2104	2107	2107	2105	2100	2107	2107	2107	2107	2103	2107	2107	2107	2107	2107	2107	2104	2106	2106	2106	2106	2106	2107	2103	2106	2106	2106	2106	2105	2107	2105	2105	2105	2103	2107	2107	2105	2102	2099	2099
Leiden.Ca-EDTA	2098	2098	2098	2100	2102	2098	2099	2104	2104	2104	2107	2107	2105	2100	2107	2107	2107	2107	2103	2107	2107	2107	2107	2107	2107	2104	2106	2106	2106	2106	2106	2107	2103	2106	2106	2106	2106	2105	2107	2105	2105	2105	2103	2107	2107	2105	2102	2099	2099
Leiden.Mg-EDTA	2098	2098	2098	2100	2102	2098	2099	2104	2104	2104	2107	2107	2105	2100	2107	2107	2107	2107	2103	2107	2107	2107	2107	2107	2107	2104	2106	2106	2106	2106	2106	2107	2103	2106	2106	2106	2106	2105	2107	2105	2105	2105	2103	2107	2107	2105	2102	2099	2099
Leiden.DMA	2086	2086	2086	2088	2090	2086	2087	2092	2092	2092	2095	2095	2093	2088	2095	2095	2095	2095	2091	2095	2095	2095	2095	2095	2095	2092	2094	2094	2094	2094	2094	2095	2091	2094	2094	2094	2094	2093	2095	2093	2093	2093	2091	2095	2095	2093	2090	2087	2087
Leiden.DMG	2093	2093	2093	2095	2097	2093	2094	2099	2099	2099	2102	2102	2100	2095	2102	2102	2102	2102	2098	2102	2102	2102	2102	2102	2102	2099	2101	2101	2101	2101	2101	2102	2098	2101	2101	2101	2101	2100	2102	2100	2100	2100	2098	2102	2102	2100	2097	2094	2094
Leiden.KG	2098	2098	2098	2100	2102	2098	2099	2104	2104	2104	2107	2107	2105	2100	2107	2107	2107	2107	2103	2107	2107	2107	2107	2107	2107	2104	2106	2106	2106	2106	2106	2107	2103	2106	2106	2106	2106	2105	2107	2105	2105	2105	2103	2107	2107	2105	2102	2099	2099
Leiden.Lys	2098	2098	2098	2100	2102	2098	2099	2104	2104	2104	2107	2107	2105	2100	2107	2107	2107	2107	2103	2107	2107	2107	2107	2107	2107	2104	2106	2106	2106	2106	2106	2107	2103	2106	2106	2106	2106	2105	2107	2105	2105	2105	2103	2107	2107	2105	2102	2099	2099
Leiden.Orn	2097	2097	2097	2099	2101	2097	2098	2103	2103	2103	2106	2106	2104	2099	2106	2106	2106	2106	2102	2106	2106	2106	2106	2106	2106	2103	2105	2105	2105	2105	2105	2106	2102	2105	2105	2105	2105	2104	2106	2104	2104	2104	2102	2106	2106	2104	2101	2098	2098
Leiden.Gly	2098	2098	2098	2100	2102	2098	2099	2104	2104	2104	2107	2107	2105	2100	2107	2107	2107	2107	2103	2107	2107	2107	2107	2107	2107	2104	2106	2106	2106	2106	2106	2107	2103	2106	2106	2106	2106	2105	2107	2105	2105	2105	2103	2107	2107	2105	2102	2099	2099
Leiden.Bet	2098	2098	2098	2100	2102	2098	2099	2104	2104	2104	2107	2107	2105	2100	2107	2107	2107	2107	2103	2107	2107	2107	2107	2107	2107	2104	2106	2106	2106	2106	2106	2107	2103	2106	2106	2106	2106	2105	2107	2105	2105	2105	2103	2107	2107	2105	2102	2099	2099
Leiden.Cre	2098	2098	2098	2100	2102	2098	2099	2104	2104	2104	2107	2107	2105	2100	2107	2107	2107	2107	2103	2107	2107	2107	2107	2107	2107	2104	2106	2106	2106	2106	2106	2107	2103	2106	2106	2106	2106	2105	2107	2105	2105	2105	2103	2107	2107	2105	2102	2099	2099
Leiden.Crea	2097	2097	2097	2099	2101	2097	2098	2103	2103	2103	2106	2106	2104	2099	2106	2106	2106	2106	2102	2106	2106	2106	2106	2106	2106	2103	2105	2105	2105	2105	2105	2106	2102	2105	2105	2105	2105	2104	2106	2104	2104	2104	2102	2106	2106	2104	2101	2098	2098
Leiden.Pro	2096	2096	2096	2098	2100	2096	2097	2102	2102	2102	2105	2105	2103	2098	2105	2105	2105	2105	2101	2105	2105	2105	2105	2105	2105	2102	2104	2104	2104	2104	2104	2105	2101	2104	2104	2104	2104	2103	2105	2103	2103	2103	2101	2105	2105	2103	2100	2097	2097
Leiden.Tyr	2098	2098	2098	2100	2102	2098	2099	2104	2104	2104	2107	2107	2105	2100	2107	2107	2107	2107	2103	2107	2107	2107	2107	2107	2107	2104	2106	2106	2106	2106	2106	2107	2103	2106	2106	2106	2106	2105	2107	2105	2105	2105	2103	2107	2107	2105	2102	2099	2099
Leiden.Phe	2098	2098	2098	2100	2102	2098	2099	2104	2104	2104	2107	2107	2105	2100	2107	2107	2107	2107	2103	2107	2107	2107	2107	2107	2107	2104	2106	2106	2106	2106	2106	2107	2103	2106	2106	2106	2106	2105	2107	2105	2105	2105	2103	2107	2107	2105	2102	2099	2099
Leiden.For	2098	2098	2098	2100	2102	2098	2099	2104	2104	2104	2107	2107	2105	2100	2107	2107	2107	2107	2103	2107	2107	2107	2107	2107	2107	2104	2106	2106	2106	2106	2106	2107	2103	2106	2106	2106	2106	2105	2107	2105	2105	2105	2103	2107	2107	2105	2102	2099	2099
Bioc.C0	808	808	808	810	811	808	807	811	812	812	813	813	812	810	813	813	813	813	812	813	813	813	813	813	813	812	812	812	812	812	812	813	812	812	812	812	812	812	813	812	812	812	811	813	813	812	809	807	807
Bioc.C12:1	809	809	809	811	812	809	808	812	813	813	814	814	813	811	814	814	814	814	813	814	814	814	814	814	814	813	813	813	813	813	813	814	813	813	813	813	813	813	814	813	813	813	812	814	814	813	810	808	808
Bioc.C14:1	809	809	809	811	812	809	808	812	813	813	814	814	813	811	814	814	814	814	813	814	814	814	814	814	814	813	813	813	813	813	813	814	813	813	813	813	813	813	814	813	813	813	812	814	814	813	810	808	808
Bioc.C14:2	809	809	809	811	812	809	808	812	813	813	814	814	813	811	814	814	814	814	813	814	814	814	814	814	814	813	813	813	813	813	813	814	813	813	813	813	813	813	814	813	813	813	812	814	814	813	810	808	808
Bioc.C18:1	809	809	809	811	812	809	808	812	813	813	814	814	813	811	814	814	814	814	813	814	814	814	814	814	814	813	813	813	813	813	813	814	813	813	813	813	813	813	814	813	813	813	812	814	814	813	810	808	808
Bioc.C18:2	809	809	809	811	812	809	808	812	813	813	814	814	813	811	814	814	814	814	813	814	814	814	814	814	814	813	813	813	813	813	813	814	813	813	813	813	813	813	814	813	813	813	812	814	814	813	810	808	808
Bioc.C2	808	808	808	810	811	808	807	811	812	812	813	813	812	810	813	813	813	813	812	813	813	813	813	813	813	812	812	812	812	812	812	813	812	812	812	812	812	812	813	812	812	812	811	813	813	812	809	807	807
Bioc.C8:1	809	809	809	811	812	809	808	812	813	813	814	814	813	811	814	814	814	814	813	814	814	814	814	814	814	813	813	813	813	813	813	814	813	813	813	813	813	813	814	813	813	813	812	814	814	813	810	808	808
Bioc.Arg	809	809	809	811	812	809	808	812	813	813	814	814	813	811	814	814	814	814	813	814	814	814	814	814	814	813	813	813	813	813	813	814	813	813	813	813	813	813	814	813	813	813	812	814	814	813	810	808	808
Bioc.Gln	808	808	808	810	811	808	807	811	812	812	813	813	812	810	813	813	813	813	812	813	813	813	813	813	813	812	812	812	812	812	812	813	812	812	812	812	812	812	813	812	812	812	811	813	813	812	809	807	807
Bioc.Gly	809	809	809	811	812	809	808	812	813	813	814	814	813	811	814	814	814	814	813	814	814	814	814	814	814	813	813	813	813	813	813	814	813	813	813	813	813	813	814	813	813	813	812	814	814	813	810	808	808
Bioc.His	809	809	809	811	812	809	808	812	813	813	814	814	813	811	814	814	814	814	813	814	814	814	814	814	814	813	813	813	813	813	813	814	813	813	813	813	813	813	814	813	813	813	812	814	814	813	810	808	808
Bioc.Met	809	809	809	811	812	809	808	812	813	813	814	814	813	811	814	814	814	814	813	814	814	814	814	814	814	813	813	813	813	813	813	814	813	813	813	813	813	813	814	813	813	813	812	814	814	813	810	808	808
Bioc.Orn	809	809	809	811	812	809	808	812	813	813	814	814	813	811	814	814	814	814	813	814	814	814	814	814	814	813	813	813	813	813	813	814	813	813	813	813	813	813	814	813	813	813	812	814	814	813	810	808	808
Bioc.Phe	809	809	809	811	812	809	808	812	813	813	814	814	813	811	814	814	814	814	813	814	814	814	814	814	814	813	813	813	813	813	813	814	813	813	813	813	813	813	814	813	813	813	812	814	814	813	810	808	808
Bioc.Pro	809	809	809	811	812	809	808	812	813	813	814	814	813	811	814	814	814	814	813	814	814	814	814	814	814	813	813	813	813	813	813	814	813	813	813	813	813	813	814	813	813	813	812	814	814	813	810	808	808
Bioc.Ser	809	809	809	811	812	809	808	812	813	813	814	814	813	811	814	814	814	814	813	814	814	814	814	814	814	813	813	813	813	813	813	814	813	813	813	813	813	813	814	813	813	813	812	814	814	813	810	808	808
Bioc.Thr	809	809	809	811	812	809	808	812	813	813	814	814	813	811	814	814	814	814	813	814	814	814	814	814	814	813	813	813	813	813	813	814	813	813	813	813	813	813	814	813	813	813	812	814	814	813	810	808	808
Bioc.Trp	809	809	809	811	812	809	808	812	813	813	814	814	813	811	814	814	814	814	813	814	814	814	814	814	814	813	813	813	813	813	813	814	813	813	813	813	813	813	814	813	813	813	812	814	814	813	810	808	808
Bioc.Tyr	809	809	809	811	812	809	808	812	813	813	814	814	813	811	814	814	814	814	813	814	814	814	814	814	814	813	813	813	813	813	813	814	813	813	813	813	813	813	814	813	813	813	812	814	814	813	810	808	808
Bioc.Val	809	809	809	811	812	809	808	812	813	813	814	814	813	811	814	814	814	814	813	814	814	814	814	814	814	813	813	813	813	813	813	814	813	813	813	813	813	813	814	813	813	813	812	814	814	813	810	808	808
Bioc.xLeu	809	809	809	811	812	809	808	812	813	813	814	814	813	811	814	814	814	814	813	814	814	814	814	814	814	813	813	813	813	813	813	814	813	813	813	813	813	813	814	813	813	813	812	814	814	813	810	808	808
Bioc.PC aa C28:1	809	809	809	811	812	809	808	812	813	813	814	814	813	811	814	814	814	814	813	814	814	814	814	814	814	813	813	813	813	813	813	814	813	813	813	813	813	813	814	813	813	813	812	814	814	813	810	808	808
Bioc.PC aa C30:0	809	809	809	811	812	809	808	812	813	813	814	814	813	811	814	814	814	814	813	814	814	814	814	814	814	813	813	813	813	813	813	814	813	813	813	813	813	813	814	813	813	813	812	814	814	813	810	808	808
Bioc.PC aa C32:0	809	809	809	811	812	809	808	812	813	813	814	814	813	811	814	814	814	814	813	814	814	814	814	814	814	813	813	813	813	813	813	814	813	813	813	813	813	813	814	813	813	813	812	814	814	813	810	808	808
Bioc.PC aa C32:1	809	809	809	811	812	809	808	812	813	813	814	814	813	811	814	814	814	814	813	814	814	814	814	814	814	813	813	813	813	813	813	814	813	813	813	813	813	813	814	813	813	813	812	814	814	813	810	808	808
Bioc.PC aa C32:2	809	809	809	811	812	809	808	812	813	813	814	814	813	811	814	814	814	814	813	814	814	814	814	814	814	813	813	813	813	813	813	814	813	813	813	813	813	813	814	813	813	813	812	814	814	813	810	808	808
Bioc.PC aa C32:3	809	809	809	811	812	809	808	812	813	813	814	814	813	811	814	814	814	814	813	814	814	814	814	814	814	813	813	813	813	813	813	814	813	813	813	813	813	813	814	813	813	813	812	814	814	813	810	808	808
Bioc.PC aa C34:1	809	809	809	811	812	809	808	812	813	813	814	814	813	811	814	814	814	814	813	814	814	814	814	814	814	813	813	813	813	813	813	814	813	813	813	813	813	813	814	813	813	813	812	814	814	813	810	808	808
Bioc.PC aa C34:3	809	809	809	811	812	809	808	812	813	813	814	814	813	811	814	814	814	814	813	814	814	814	814	814	814	813	813	813	813	813	813	814	813	813	813	813	813	813	814	813	813	813	812	814	814	813	810	808	808
Bioc.PC aa C34:4	809	809	809	811	812	809	808	812	813	813	814	814	813	811	814	814	814	814	813	814	814	814	814	814	814	813	813	813	813	813	813	814	813	813	813	813	813	813	814	813	813	813	812	814	814	813	810	808	808
Bioc.PC aa C36:0	809	809	809	811	812	809	808	812	813	813	814	814	813	811	814	814	814	814	813	814	814	814	814	814	814	813	813	813	813	813	813	814	813	813	813	813	813	813	814	813	813	813	812	814	814	813	810	808	808
Bioc.PC aa C36:1	809	809	809	811	812	809	808	812	813	813	814	814	813	811	814	814	814	814	813	814	814	814	814	814	814	813	813	813	813	813	813	814	813	813	813	813	813	813	814	813	813	813	812	814	814	813	810	808	808
Bioc.PC aa C36:2	809	809	809	811	812	809	808	812	813	813	814	814	813	811	814	814	814	814	813	814	814	814	814	814	814	813	813	813	813	813	813	814	813	813	813	813	813	813	814	813	813	813	812	814	814	813	810	808	808
Bioc.PC aa C36:3	809	809	809	811	812	809	808	812	813	813	814	814	813	811	814	814	814	814	813	814	814	814	814	814	814	813	813	813	813	813	813	814	813	813	813	813	813	813	814	813	813	813	812	814	814	813	810	808	808
Bioc.PC aa C36:4	809	809	809	811	812	809	808	812	813	813	814	814	813	811	814	814	814	814	813	814	814	814	814	814	814	813	813	813	813	813	813	814	813	813	813	813	813	813	814	813	813	813	812	814	814	813	810	808	808
Bioc.PC aa C36:5	809	809	809	811	812	809	808	812	813	813	814	814	813	811	814	814	814	814	813	814	814	814	814	814	814	813	813	813	813	813	813	814	813	813	813	813	813	813	814	813	813	813	812	814	814	813	810	808	808
Bioc.PC aa C36:6	809	809	809	811	812	809	808	812	813	813	814	814	813	811	814	814	814	814	813	814	814	814	814	814	814	813	813	813	813	813	813	814	813	813	813	813	813	813	814	813	813	813	812	814	814	813	810	808	808
Bioc.PC aa C38:0	809	809	809	811	812	809	808	812	813	813	814	814	813	811	814	814	814	814	813	814	814	814	814	814	814	813	813	813	813	813	813	814	813	813	813	813	813	813	814	813	813	813	812	814	814	813	810	808	808
Bioc.PC aa C38:3	809	809	809	811	812	809	808	812	813	813	814	814	813	811	814	814	814	814	813	814	814	814	814	814	814	813	813	813	813	813	813	814	813	813	813	813	813	813	814	813	813	813	812	814	814	813	810	808	808
Bioc.PC aa C38:4	809	809	809	811	812	809	808	812	813	813	814	814	813	811	814	814	814	814	813	814	814	814	814	814	814	813	813	813	813	813	813	814	813	813	813	813	813	813	814	813	813	813	812	814	814	813	810	808	808
Bioc.PC aa C38:5	809	809	809	811	812	809	808	812	813	813	814	814	813	811	814	814	814	814	813	814	814	814	814	814	814	813	813	813	813	813	813	814	813	813	813	813	813	813	814	813	813	813	812	814	814	813	810	808	808
Bioc.PC aa C38:6	809	809	809	811	812	809	808	812	813	813	814	814	813	811	814	814	814	814	813	814	814	814	814	814	814	813	813	813	813	813	813	814	813	813	813	813	813	813	814	813	813	813	812	814	814	813	810	808	808
Bioc.PC aa C40:1	809	809	809	811	812	809	808	812	813	813	814	814	813	811	814	814	814	814	813	814	814	814	814	814	814	813	813	813	813	813	813	814	813	813	813	813	813	813	814	813	813	813	812	814	814	813	810	808	808
Bioc.PC aa C40:2	809	809	809	811	812	809	808	812	813	813	814	814	813	811	814	814	814	814	813	814	814	814	814	814	814	813	813	813	813	813	813	814	813	813	813	813	813	813	814	813	813	813	812	814	814	813	810	808	808
Bioc.PC aa C40:3	809	809	809	811	812	809	808	812	813	813	814	814	813	811	814	814	814	814	813	814	814	814	814	814	814	813	813	813	813	813	813	814	813	813	813	813	813	813	814	813	813	813	812	814	814	813	810	808	808
Bioc.PC aa C40:4	809	809	809	811	812	809	808	812	813	813	814	814	813	811	814	814	814	814	813	814	814	814	814	814	814	813	813	813	813	813	813	814	813	813	813	813	813	813	814	813	813	813	812	814	814	813	810	808	808
Bioc.PC aa C40:5	809	809	809	811	812	809	808	812	813	813	814	814	813	811	814	814	814	814	813	814	814	814	814	814	814	813	813	813	813	813	813	814	813	813	813	813	813	813	814	813	813	813	812	814	814	813	810	808	808
Bioc.PC aa C40:6	809	809	809	811	812	809	808	812	813	813	814	814	813	811	814	814	814	814	813	814	814	814	814	814	814	813	813	813	813	813	813	814	813	813	813	813	813	813	814	813	813	813	812	814	814	813	810	808	808
Bioc.PC aa C42:0	809	809	809	811	812	809	808	812	813	813	814	814	813	811	814	814	814	814	813	814	814	814	814	814	814	813	813	813	813	813	813	814	813	813	813	813	813	813	814	813	813	813	812	814	814	813	810	808	808
Bioc.PC aa C42:1	809	809	809	811	812	809	808	812	813	813	814	814	813	811	814	814	814	814	813	814	814	814	814	814	814	813	813	813	813	813	813	814	813	813	813	813	813	813	814	813	813	813	812	814	814	813	810	808	808
Bioc.PC aa C42:2	809	809	809	811	812	809	808	812	813	813	814	814	813	811	814	814	814	814	813	814	814	814	814	814	814	813	813	813	813	813	813	814	813	813	813	813	813	813	814	813	813	813	812	814	814	813	810	808	808
Bioc.PC aa C42:4	809	809	809	811	812	809	808	812	813	813	814	814	813	811	814	814	814	814	813	814	814	814	814	814	814	813	813	813	813	813	813	814	813	813	813	813	813	813	814	813	813	813	812	814	814	813	810	808	808
Bioc.PC aa C42:5	809	809	809	811	812	809	808	812	813	813	814	814	813	811	814	814	814	814	813	814	814	814	814	814	814	813	813	813	813	813	813	814	813	813	813	813	813	813	814	813	813	813	812	814	814	813	810	808	808
Bioc.PC aa C42:6	809	809	809	811	812	809	808	812	813	813	814	814	813	811	814	814	814	814	813	814	814	814	814	814	814	813	813	813	813	813	813	814	813	813	813	813	813	813	814	813	813	813	812	814	814	813	810	808	808
Bioc.PC ae C30:0	809	809	809	811	812	809	808	812	813	813	814	814	813	811	814	814	814	814	813	814	814	814	814	814	814	813	813	813	813	813	813	814	813	813	813	813	813	813	814	813	813	813	812	814	814	813	810	808	808
Bioc.PC ae C32:1	809	809	809	811	812	809	808	812	813	813	814	814	813	811	814	814	814	814	813	814	814	814	814	814	814	813	813	813	813	813	813	814	813	813	813	813	813	813	814	813	813	813	812	814	814	813	810	808	808
Bioc.PC ae C32:2	809	809	809	811	812	809	808	812	813	813	814	814	813	811	814	814	814	814	813	814	814	814	814	814	814	813	813	813	813	813	813	814	813	813	813	813	813	813	814	813	813	813	812	814	814	813	810	808	808
Bioc.PC ae C34:0	809	809	809	811	812	809	808	812	813	813	814	814	813	811	814	814	814	814	813	814	814	814	814	814	814	813	813	813	813	813	813	814	813	813	813	813	813	813	814	813	813	813	812	814	814	813	810	808	808
Bioc.PC ae C34:1	809	809	809	811	812	809	808	812	813	813	814	814	813	811	814	814	814	814	813	814	814	814	814	814	814	813	813	813	813	813	813	814	813	813	813	813	813	813	814	813	813	813	812	814	814	813	810	808	808
Bioc.PC ae C34:2	809	809	809	811	812	809	808	812	813	813	814	814	813	811	814	814	814	814	813	814	814	814	814	814	814	813	813	813	813	813	813	814	813	813	813	813	813	813	814	813	813	813	812	814	814	813	810	808	808
Bioc.PC ae C34:3	809	809	809	811	812	809	808	812	813	813	814	814	813	811	814	814	814	814	813	814	814	814	814	814	814	813	813	813	813	813	813	814	813	813	813	813	813	813	814	813	813	813	812	814	814	813	810	808	808
Bioc.PC ae C36:0	809	809	809	811	812	809	808	812	813	813	814	814	813	811	814	814	814	814	813	814	814	814	814	814	814	813	813	813	813	813	813	814	813	813	813	813	813	813	814	813	813	813	812	814	814	813	810	808	808
Bioc.PC ae C36:1	809	809	809	811	812	809	808	812	813	813	814	814	813	811	814	814	814	814	813	814	814	814	814	814	814	813	813	813	813	813	813	814	813	813	813	813	813	813	814	813	813	813	812	814	814	813	810	808	808
Bioc.PC ae C36:2	809	809	809	811	812	809	808	812	813	813	814	814	813	811	814	814	814	814	813	814	814	814	814	814	814	813	813	813	813	813	813	814	813	813	813	813	813	813	814	813	813	813	812	814	814	813	810	808	808
Bioc.PC ae C36:3	809	809	809	811	812	809	808	812	813	813	814	814	813	811	814	814	814	814	813	814	814	814	814	814	814	813	813	813	813	813	813	814	813	813	813	813	813	813	814	813	813	813	812	814	814	813	810	808	808
Bioc.PC ae C36:4	809	809	809	811	812	809	808	812	813	813	814	814	813	811	814	814	814	814	813	814	814	814	814	814	814	813	813	813	813	813	813	814	813	813	813	813	813	813	814	813	813	813	812	814	814	813	810	808	808
Bioc.PC ae C36:5	809	809	809	811	812	809	808	812	813	813	814	814	813	811	814	814	814	814	813	814	814	814	814	814	814	813	813	813	813	813	813	814	813	813	813	813	813	813	814	813	813	813	812	814	814	813	810	808	808
Bioc.PC ae C38:0	809	809	809	811	812	809	808	812	813	813	814	814	813	811	814	814	814	814	813	814	814	814	814	814	814	813	813	813	813	813	813	814	813	813	813	813	813	813	814	813	813	813	812	814	814	813	810	808	808
Bioc.PC ae C38:1	809	809	809	811	812	809	808	812	813	813	814	814	813	811	814	814	814	814	813	814	814	814	814	814	814	813	813	813	813	813	813	814	813	813	813	813	813	813	814	813	813	813	812	814	814	813	810	808	808
Bioc.PC ae C38:2	809	809	809	811	812	809	808	812	813	813	814	814	813	811	814	814	814	814	813	814	814	814	814	814	814	813	813	813	813	813	813	814	813	813	813	813	813	813	814	813	813	813	812	814	814	813	810	808	808
Bioc.PC ae C38:3	809	809	809	811	812	809	808	812	813	813	814	814	813	811	814	814	814	814	813	814	814	814	814	814	814	813	813	813	813	813	813	814	813	813	813	813	813	813	814	813	813	813	812	814	814	813	810	808	808
Bioc.PC ae C38:4	808	808	808	810	811	808	807	811	812	812	813	813	812	810	813	813	813	813	812	813	813	813	813	813	813	812	812	812	812	812	812	813	812	812	812	812	812	812	813	812	812	812	811	813	813	812	809	807	807
Bioc.PC ae C38:5	809	809	809	811	812	809	808	812	813	813	814	814	813	811	814	814	814	814	813	814	814	814	814	814	814	813	813	813	813	813	813	814	813	813	813	813	813	813	814	813	813	813	812	814	814	813	810	808	808
Bioc.PC ae C38:6	809	809	809	811	812	809	808	812	813	813	814	814	813	811	814	814	814	814	813	814	814	814	814	814	814	813	813	813	813	813	813	814	813	813	813	813	813	813	814	813	813	813	812	814	814	813	810	808	808
Bioc.PC ae C40:1	809	809	809	811	812	809	808	812	813	813	814	814	813	811	814	814	814	814	813	814	814	814	814	814	814	813	813	813	813	813	813	814	813	813	813	813	813	813	814	813	813	813	812	814	814	813	810	808	808
Bioc.PC ae C40:2	809	809	809	811	812	809	808	812	813	813	814	814	813	811	814	814	814	814	813	814	814	814	814	814	814	813	813	813	813	813	813	814	813	813	813	813	813	813	814	813	813	813	812	814	814	813	810	808	808
Bioc.PC ae C40:3	809	809	809	811	812	809	808	812	813	813	814	814	813	811	814	814	814	814	813	814	814	814	814	814	814	813	813	813	813	813	813	814	813	813	813	813	813	813	814	813	813	813	812	814	814	813	810	808	808
Bioc.PC ae C40:4	809	809	809	811	812	809	808	812	813	813	814	814	813	811	814	814	814	814	813	814	814	814	814	814	814	813	813	813	813	813	813	814	813	813	813	813	813	813	814	813	813	813	812	814	814	813	810	808	808
Bioc.PC ae C40:5	809	809	809	811	812	809	808	812	813	813	814	814	813	811	814	814	814	814	813	814	814	814	814	814	814	813	813	813	813	813	813	814	813	813	813	813	813	813	814	813	813	813	812	814	814	813	810	808	808
Bioc.PC ae C40:6	809	809	809	811	812	809	808	812	813	813	814	814	813	811	814	814	814	814	813	814	814	814	814	814	814	813	813	813	813	813	813	814	813	813	813	813	813	813	814	813	813	813	812	814	814	813	810	808	808
Bioc.PC ae C42:0	809	809	809	811	812	809	808	812	813	813	814	814	813	811	814	814	814	814	813	814	814	814	814	814	814	813	813	813	813	813	813	814	813	813	813	813	813	813	814	813	813	813	812	814	814	813	810	808	808
Bioc.PC ae C42:1	809	809	809	811	812	809	808	812	813	813	814	814	813	811	814	814	814	814	813	814	814	814	814	814	814	813	813	813	813	813	813	814	813	813	813	813	813	813	814	813	813	813	812	814	814	813	810	808	808
Bioc.PC ae C42:2	809	809	809	811	812	809	808	812	813	813	814	814	813	811	814	814	814	814	813	814	814	814	814	814	814	813	813	813	813	813	813	814	813	813	813	813	813	813	814	813	813	813	812	814	814	813	810	808	808
Bioc.PC ae C42:3	809	809	809	811	812	809	808	812	813	813	814	814	813	811	814	814	814	814	813	814	814	814	814	814	814	813	813	813	813	813	813	814	813	813	813	813	813	813	814	813	813	813	812	814	814	813	810	808	808
Bioc.PC ae C42:4	809	809	809	811	812	809	808	812	813	813	814	814	813	811	814	814	814	814	813	814	814	814	814	814	814	813	813	813	813	813	813	814	813	813	813	813	813	813	814	813	813	813	812	814	814	813	810	808	808
Bioc.PC ae C42:5	809	809	809	811	812	809	808	812	813	813	814	814	813	811	814	814	814	814	813	814	814	814	814	814	814	813	813	813	813	813	813	814	813	813	813	813	813	813	814	813	813	813	812	814	814	813	810	808	808
Bioc.PC ae C44:3	809	809	809	811	812	809	808	812	813	813	814	814	813	811	814	814	814	814	813	814	814	814	814	814	814	813	813	813	813	813	813	814	813	813	813	813	813	813	814	813	813	813	812	814	814	813	810	808	808
Bioc.PC ae C44:4	809	809	809	811	812	809	808	812	813	813	814	814	813	811	814	814	814	814	813	814	814	814	814	814	814	813	813	813	813	813	813	814	813	813	813	813	813	813	814	813	813	813	812	814	814	813	810	808	808
Bioc.PC ae C44:5	809	809	809	811	812	809	808	812	813	813	814	814	813	811	814	814	814	814	813	814	814	814	814	814	814	813	813	813	813	813	813	814	813	813	813	813	813	813	814	813	813	813	812	814	814	813	810	808	808
Bioc.PC ae C44:6	809	809	809	811	812	809	808	812	813	813	814	814	813	811	814	814	814	814	813	814	814	814	814	814	814	813	813	813	813	813	813	814	813	813	813	813	813	813	814	813	813	813	812	814	814	813	810	808	808
Bioc.lysoPC a C16:0	809	809	809	811	812	809	808	812	813	813	814	814	813	811	814	814	814	814	813	814	814	814	814	814	814	813	813	813	813	813	813	814	813	813	813	813	813	813	814	813	813	813	812	814	814	813	810	808	808
Bioc.lysoPC a C16:1	809	809	809	811	812	809	808	812	813	813	814	814	813	811	814	814	814	814	813	814	814	814	814	814	814	813	813	813	813	813	813	814	813	813	813	813	813	813	814	813	813	813	812	814	814	813	810	808	808
Bioc.lysoPC a C17:0	809	809	809	811	812	809	808	812	813	813	814	814	813	811	814	814	814	814	813	814	814	814	814	814	814	813	813	813	813	813	813	814	813	813	813	813	813	813	814	813	813	813	812	814	814	813	810	808	808
Bioc.lysoPC a C18:0	809	809	809	811	812	809	808	812	813	813	814	814	813	811	814	814	814	814	813	814	814	814	814	814	814	813	813	813	813	813	813	814	813	813	813	813	813	813	814	813	813	813	812	814	814	813	810	808	808
Bioc.lysoPC a C18:1	809	809	809	811	812	809	808	812	813	813	814	814	813	811	814	814	814	814	813	814	814	814	814	814	814	813	813	813	813	813	813	814	813	813	813	813	813	813	814	813	813	813	812	814	814	813	810	808	808
Bioc.lysoPC a C18:2	809	809	809	811	812	809	808	812	813	813	814	814	813	811	814	814	814	814	813	814	814	814	814	814	814	813	813	813	813	813	813	814	813	813	813	813	813	813	814	813	813	813	812	814	814	813	810	808	808
Bioc.lysoPC a C20:3	809	809	809	811	812	809	808	812	813	813	814	814	813	811	814	814	814	814	813	814	814	814	814	814	814	813	813	813	813	813	813	814	813	813	813	813	813	813	814	813	813	813	812	814	814	813	810	808	808
Bioc.lysoPC a C20:4	809	809	809	811	812	809	808	812	813	813	814	814	813	811	814	814	814	814	813	814	814	814	814	814	814	813	813	813	813	813	813	814	813	813	813	813	813	813	814	813	813	813	812	814	814	813	810	808	808
Bioc.SM (OH) C14:1	809	809	809	811	812	809	808	812	813	813	814	814	813	811	814	814	814	814	813	814	814	814	814	814	814	813	813	813	813	813	813	814	813	813	813	813	813	813	814	813	813	813	812	814	814	813	810	808	808
Bioc.SM (OH) C16:1	809	809	809	811	812	809	808	812	813	813	814	814	813	811	814	814	814	814	813	814	814	814	814	814	814	813	813	813	813	813	813	814	813	813	813	813	813	813	814	813	813	813	812	814	814	813	810	808	808
Bioc.SM (OH) C22:1	809	809	809	811	812	809	808	812	813	813	814	814	813	811	814	814	814	814	813	814	814	814	814	814	814	813	813	813	813	813	813	814	813	813	813	813	813	813	814	813	813	813	812	814	814	813	810	808	808
Bioc.SM (OH) C22:2	809	809	809	811	812	809	808	812	813	813	814	814	813	811	814	814	814	814	813	814	814	814	814	814	814	813	813	813	813	813	813	814	813	813	813	813	813	813	814	813	813	813	812	814	814	813	810	808	808
Bioc.SM (OH) C24:1	809	809	809	811	812	809	808	812	813	813	814	814	813	811	814	814	814	814	813	814	814	814	814	814	814	813	813	813	813	813	813	814	813	813	813	813	813	813	814	813	813	813	812	814	814	813	810	808	808
Bioc.SM C16:0	809	809	809	811	812	809	808	812	813	813	814	814	813	811	814	814	814	814	813	814	814	814	814	814	814	813	813	813	813	813	813	814	813	813	813	813	813	813	814	813	813	813	812	814	814	813	810	808	808
Bioc.SM C16:1	809	809	809	811	812	809	808	812	813	813	814	814	813	811	814	814	814	814	813	814	814	814	814	814	814	813	813	813	813	813	813	814	813	813	813	813	813	813	814	813	813	813	812	814	814	813	810	808	808
Bioc.SM C18:0	809	809	809	811	812	809	808	812	813	813	814	814	813	811	814	814	814	814	813	814	814	814	814	814	814	813	813	813	813	813	813	814	813	813	813	813	813	813	814	813	813	813	812	814	814	813	810	808	808
Bioc.SM C18:1	809	809	809	811	812	809	808	812	813	813	814	814	813	811	814	814	814	814	813	814	814	814	814	814	814	813	813	813	813	813	813	814	813	813	813	813	813	813	814	813	813	813	812	814	814	813	810	808	808
Bioc.SM C20:2	809	809	809	811	812	809	808	812	813	813	814	814	813	811	814	814	814	814	813	814	814	814	814	814	814	813	813	813	813	813	813	814	813	813	813	813	813	813	814	813	813	813	812	814	814	813	810	808	808
Bioc.SM C24:1	809	809	809	811	812	809	808	812	813	813	814	814	813	811	814	814	814	814	813	814	814	814	814	814	814	813	813	813	813	813	813	814	813	813	813	813	813	813	814	813	813	813	812	814	814	813	810	808	808
Bioc.AAA	809	809	809	811	812	809	808	812	813	813	814	814	813	811	814	814	814	814	813	814	814	814	814	814	814	813	813	813	813	813	813	814	813	813	813	813	813	813	814	813	813	813	812	814	814	813	810	808	808
Bioc.MUFA (PC)	809	809	809	811	812	809	808	812	813	813	814	814	813	811	814	814	814	814	813	814	814	814	814	814	814	813	813	813	813	813	813	814	813	813	813	813	813	813	814	813	813	813	812	814	814	813	810	808	808
Bioc.PUFA (PC)	809	809	809	811	812	809	808	812	813	813	814	814	813	811	814	814	814	814	813	814	814	814	814	814	814	813	813	813	813	813	813	814	813	813	813	813	813	813	814	813	813	813	812	814	814	813	810	808	808
Bioc.SFA (PC)	809	809	809	811	812	809	808	812	813	813	814	814	813	811	814	814	814	814	813	814	814	814	814	814	814	813	813	813	813	813	813	814	813	813	813	813	813	813	814	813	813	813	812	814	814	813	810	808	808
Bioc.Total PC	809	809	809	811	812	809	808	812	813	813	814	814	813	811	814	814	814	814	813	814	814	814	814	814	814	813	813	813	813	813	813	814	813	813	813	813	813	813	814	813	813	813	812	814	814	813	810	808	808
Bioc.Total PC aa	809	809	809	811	812	809	808	812	813	813	814	814	813	811	814	814	814	814	813	814	814	814	814	814	814	813	813	813	813	813	813	814	813	813	813	813	813	813	814	813	813	813	812	814	814	813	810	808	808
Bioc.Total PC ae	809	809	809	811	812	809	808	812	813	813	814	814	813	811	814	814	814	814	813	814	814	814	814	814	814	813	813	813	813	813	813	814	813	813	813	813	813	813	814	813	813	813	812	814	814	813	810	808	808
Bioc.Total SM	809	809	809	811	812	809	808	812	813	813	814	814	813	811	814	814	814	814	813	814	814	814	814	814	814	813	813	813	813	813	813	814	813	813	813	813	813	813	814	813	813	813	812	814	814	813	810	808	808
Bioc.Total SM-OH	809	809	809	811	812	809	808	812	813	813	814	814	813	811	814	814	814	814	813	814	814	814	814	814	814	813	813	813	813	813	813	814	813	813	813	813	813	813	814	813	813	813	812	814	814	813	810	808	808
Bioc.Total SM-non OH	809	809	809	811	812	809	808	812	813	813	814	814	813	811	814	814	814	814	813	814	814	814	814	814	814	813	813	813	813	813	813	814	813	813	813	813	813	813	814	813	813	813	812	814	814	813	810	808	808
Bioc.Total lysoPC	809	809	809	811	812	809	808	812	813	813	814	814	813	811	814	814	814	814	813	814	814	814	814	814	814	813	813	813	813	813	813	814	813	813	813	813	813	813	814	813	813	813	812	814	814	813	810	808	808
Bioc.PCaeC40:1	705	705	705	706	707	705	705	705	705	706	706	707	705	705	706	706	706	708	708	706	705	708	709	709	710	709	709	707	710	710	710	710	710	710	709	710	710	709	710	710	710	709	709	709	709	709	709	710	709
Bioc.PCaeC40:2	705	705	705	706	707	705	705	705	705	706	706	707	705	705	706	706	706	708	708	706	705	708	709	709	710	709	709	707	710	710	710	710	710	710	709	710	710	709	710	710	710	709	709	709	709	709	709	710	709
Bioc.PCaeC40:3	705	705	705	706	707	705	705	705	705	706	706	707	705	705	706	706	706	708	708	706	705	708	709	709	710	709	709	707	710	710	710	710	710	710	709	710	710	709	710	710	710	709	709	709	709	709	709	710	709
Bioc.PCaeC40:4	705	705	705	706	707	705	705	705	705	706	706	707	705	705	706	706	706	708	708	706	705	708	709	709	710	709	709	707	710	710	710	710	710	710	709	710	710	709	710	710	710	709	709	709	709	709	709	710	709
Bioc.PCaeC40:5	705	705	705	706	707	705	705	705	705	706	706	707	705	705	706	706	706	708	708	706	705	708	709	709	710	709	709	707	710	710	710	710	710	710	709	710	710	709	710	710	710	709	709	709	709	709	709	710	709
Bioc.PCaeC40:6	705	705	705	706	707	705	705	705	705	706	706	707	705	705	706	706	706	708	708	706	705	708	709	709	710	709	709	707	710	710	710	710	710	710	709	710	710	709	710	710	710	709	709	709	709	709	709	710	709
Bioc.PCaeC42:0	705	705	705	706	707	705	705	705	705	706	706	707	705	705	706	706	706	708	708	706	705	708	709	709	710	709	709	707	710	710	710	710	710	710	709	710	710	709	710	710	710	709	709	709	709	709	709	710	709
Bioc.PCaeC42:1	705	705	705	706	707	705	705	705	705	706	706	707	705	705	706	706	706	708	708	706	705	708	709	709	710	709	709	707	710	710	710	710	710	710	709	710	710	709	710	710	710	709	709	709	709	709	709	710	709
Bioc.PCaeC42:2	705	705	705	706	707	705	705	705	705	706	706	707	705	705	706	706	706	708	708	706	705	708	709	709	710	709	709	707	710	710	710	710	710	710	709	710	710	709	710	710	710	709	709	709	709	709	709	710	709
Bioc.PCaeC42:3	705	705	705	706	707	705	705	705	705	706	706	707	705	705	706	706	706	708	708	706	705	708	709	709	710	709	709	707	710	710	710	710	710	710	709	710	710	709	710	710	710	709	709	709	709	709	709	710	709
Bioc.PCaeC42:4	705	705	705	706	707	705	705	705	705	706	706	707	705	705	706	706	706	708	708	706	705	708	709	709	710	709	709	707	710	710	710	710	710	710	709	710	710	709	710	710	710	709	709	709	709	709	709	710	709
Bioc.PCaeC42:5	705	705	705	706	707	705	705	705	705	706	706	707	705	705	706	706	706	708	708	706	705	708	709	709	710	709	709	707	710	710	710	710	710	710	709	710	710	709	710	710	710	709	709	709	709	709	709	710	709
Bioc.PCaeC44:3	705	705	705	706	707	705	705	705	705	706	706	707	705	705	706	706	706	708	708	706	705	708	709	709	710	709	709	707	710	710	710	710	710	710	709	710	710	709	710	710	710	709	709	709	709	709	709	710	709
Bioc.PCaeC44:4	705	705	705	706	707	705	705	705	705	706	706	707	705	705	706	706	706	708	708	706	705	708	709	709	710	709	709	707	710	710	710	710	710	710	709	710	710	709	710	710	710	709	709	709	709	709	709	710	709
Bioc.PCaeC44:6	705	705	705	706	707	705	705	705	705	706	706	707	705	705	706	706	706	708	708	706	705	708	709	709	710	709	709	707	710	710	710	710	710	710	709	710	710	709	710	710	710	709	709	709	709	709	709	710	709
Bioc.lysoPCaC16:0	705	705	705	706	707	705	705	705	705	706	706	707	705	705	706	706	706	708	708	706	705	708	709	709	710	709	709	707	710	710	710	710	710	710	709	710	710	709	710	710	710	709	709	709	709	709	709	710	709
Bioc.lysoPCaC16:1	705	705	705	706	707	705	705	705	705	706	706	707	705	705	706	706	706	708	708	706	705	708	709	709	710	709	709	707	710	710	710	710	710	710	709	710	710	709	710	710	710	709	709	709	709	709	709	710	709
Bioc.lysoPCaC17:0	705	705	705	706	707	705	705	705	705	706	706	707	705	705	706	706	706	708	708	706	705	708	709	709	710	709	709	707	710	710	710	710	710	710	709	710	710	709	710	710	710	709	709	709	709	709	709	710	709
Bioc.lysoPCaC18:0	705	705	705	706	707	705	705	705	705	706	706	707	705	705	706	706	706	708	708	706	705	708	709	709	710	709	709	707	710	710	710	710	710	710	709	710	710	709	710	710	710	709	709	709	709	709	709	710	709
Bioc.lysoPCaC18:1	705	705	705	706	707	705	705	705	705	706	706	707	705	705	706	706	706	708	708	706	705	708	709	709	710	709	709	707	710	710	710	710	710	710	709	710	710	709	710	710	710	709	709	709	709	709	709	710	709
Bioc.lysoPCaC18:2	705	705	705	706	707	705	705	705	705	706	706	707	705	705	706	706	706	708	708	706	705	708	709	709	710	709	709	707	710	710	710	710	710	710	709	710	710	709	710	710	710	709	709	709	709	709	709	710	709
Bioc.lysoPCaC20:3	705	705	705	706	707	705	705	705	705	706	706	707	705	705	706	706	706	708	708	706	705	708	709	709	710	709	709	707	710	710	710	710	710	710	709	710	710	709	710	710	710	709	709	709	709	709	709	710	709
Bioc.lysoPCaC20:4	705	705	705	706	707	705	705	705	705	706	706	707	705	705	706	706	706	708	708	706	705	708	709	709	710	709	709	707	710	710	710	710	710	710	709	710	710	709	710	710	710	709	709	709	709	709	709	710	709
Bioc.lysoPCaC26:0	705	705	705	706	707	705	705	705	705	706	706	707	705	705	706	706	706	708	708	706	705	708	709	709	710	709	709	707	710	710	710	710	710	710	709	710	710	709	710	710	710	709	709	709	709	709	709	710	709
Bioc.lysoPCaC28:0	705	705	705	706	707	705	705	705	705	706	706	707	705	705	706	706	706	708	708	706	705	708	709	709	710	709	709	707	710	710	710	710	710	710	709	710	710	709	710	710	710	709	709	709	709	709	709	710	709
Bioc.lysoPCaC28:1	705	705	705	706	707	705	705	705	705	706	706	707	705	705	706	706	706	708	708	706	705	708	709	709	710	709	709	707	710	710	710	710	710	710	709	710	710	709	710	710	710	709	709	709	709	709	709	710	709
Bioc.SM(OH)C14:1	705	705	705	706	707	705	705	705	705	706	706	707	705	705	706	706	706	708	708	706	705	708	709	709	710	709	709	707	710	710	710	710	710	710	709	710	710	709	710	710	710	709	709	709	709	709	709	710	709
Bioc.SM(OH)C16:1	705	705	705	706	707	705	705	705	705	706	706	707	705	705	706	706	706	708	708	706	705	708	709	709	710	709	709	707	710	710	710	710	710	710	709	710	710	709	710	710	710	709	709	709	709	709	709	710	709
Bioc.SM(OH)C22:1	705	705	705	706	707	705	705	705	705	706	706	707	705	705	706	706	706	708	708	706	705	708	709	709	710	709	709	707	710	710	710	710	710	710	709	710	710	709	710	710	710	709	709	709	709	709	709	710	709
Bioc.SM(OH)C22:2	705	705	705	706	707	705	705	705	705	706	706	707	705	705	706	706	706	708	708	706	705	708	709	709	710	709	709	707	710	710	710	710	710	710	709	710	710	709	710	710	710	709	709	709	709	709	709	710	709
Bioc.SM(OH)C24:1	705	705	705	706	707	705	705	705	705	706	706	707	705	705	706	706	706	708	708	706	705	708	709	709	710	709	709	707	710	710	710	710	710	710	709	710	710	709	710	710	710	709	709	709	709	709	709	710	709
Bioc.SMC16:0	705	705	705	706	707	705	705	705	705	706	706	707	705	705	706	706	706	708	708	706	705	708	709	709	710	709	709	707	710	710	710	710	710	710	709	710	710	709	710	710	710	709	709	709	709	709	709	710	709
Bioc.SMC16:1	705	705	705	706	707	705	705	705	705	706	706	707	705	705	706	706	706	708	708	706	705	708	709	709	710	709	709	707	710	710	710	710	710	710	709	710	710	709	710	710	710	709	709	709	709	709	709	710	709
Bioc.SMC18:0	705	705	705	706	707	705	705	705	705	706	706	707	705	705	706	706	706	708	708	706	705	708	709	709	710	709	709	707	710	710	710	710	710	710	709	710	710	709	710	710	710	709	709	709	709	709	709	710	709
Bioc.SMC18:1	705	705	705	706	707	705	705	705	705	706	706	707	705	705	706	706	706	708	708	706	705	708	709	709	710	709	709	707	710	710	710	710	710	710	709	710	710	709	710	710	710	709	709	709	709	709	709	710	709
Bioc.SMC20:2	705	705	705	706	707	705	705	705	705	706	706	707	705	705	706	706	706	708	708	706	705	708	709	709	710	709	709	707	710	710	710	710	710	710	709	710	710	709	710	710	710	709	709	709	709	709	709	710	709
Bioc.SMC24:0	705	705	705	706	707	705	705	705	705	706	706	707	705	705	706	706	706	708	708	706	705	708	709	709	710	709	709	707	710	710	710	710	710	710	709	710	710	709	710	710	710	709	709	709	709	709	709	710	709
Bioc.SMC24:1	705	705	705	706	707	705	705	705	705	706	706	707	705	705	706	706	706	708	708	706	705	708	709	709	710	709	709	707	710	710	710	710	710	710	709	710	710	709	710	710	710	709	709	709	709	709	709	710	709
Bioc.H1	705	705	705	706	707	705	705	705	705	706	706	707	705	705	706	706	706	708	708	706	705	708	709	709	710	709	709	707	710	710	710	710	710	710	709	710	710	709	710	710	710	709	709	709	709	709	709	710	709
Bioc.(C2+C3)/C0	705	705	705	706	707	705	705	705	705	706	706	707	705	705	706	706	706	708	708	706	705	708	709	709	710	709	709	707	710	710	710	710	710	710	709	710	710	709	710	710	710	709	709	709	709	709	709	710	709
Bioc.AAA	705	705	705	706	707	705	705	705	705	706	706	707	705	705	706	706	706	708	708	706	705	708	709	709	710	709	709	707	710	710	710	710	710	710	709	710	710	709	710	710	710	709	709	709	709	709	709	710	709
Bioc.C2/C0	705	705	705	706	707	705	705	705	705	706	706	707	705	705	706	706	706	708	708	706	705	708	709	709	710	709	709	707	710	710	710	710	710	710	709	710	710	709	710	710	710	709	709	709	709	709	709	710	709
Bioc.CPT-Iratio	705	705	705	706	707	705	705	705	705	706	706	707	705	705	706	706	706	708	708	706	705	708	709	709	710	709	709	707	710	710	710	710	710	710	709	710	710	709	710	710	710	709	709	709	709	709	709	710	709
Bioc.MUFA(PC)	705	705	705	706	707	705	705	705	705	706	706	707	705	705	706	706	706	708	708	706	705	708	709	709	710	709	709	707	710	710	710	710	710	710	709	710	710	709	710	710	710	709	709	709	709	709	709	710	709
Bioc.MUFA(PC)/SFA(PC)	705	705	705	706	707	705	705	705	705	706	706	707	705	705	706	706	706	708	708	706	705	708	709	709	710	709	709	707	710	710	710	710	710	710	709	710	710	709	710	710	710	709	709	709	709	709	709	710	709
Bioc.Orn/Arg	705	705	705	706	707	705	705	705	705	706	706	707	705	705	706	706	706	708	708	706	705	708	709	709	710	709	709	707	710	710	710	710	710	710	709	710	710	709	710	710	710	709	709	709	709	709	709	710	709
Bioc.PUFA(PC)	704	704	704	705	706	704	704	704	704	705	705	706	704	704	705	705	705	707	707	705	704	707	708	708	709	708	708	706	709	709	709	709	709	709	708	709	709	708	709	709	709	708	708	708	708	708	708	709	708
Bioc.PUFA(PC)/MUFA(PC)	705	705	705	706	707	705	705	705	705	706	706	707	705	705	706	706	706	708	708	706	705	708	709	709	710	709	709	707	710	710	710	710	710	710	709	710	710	709	710	710	710	709	709	709	709	709	709	710	709
Bioc.PUFA(PC)/SFA(PC)	705	705	705	706	707	705	705	705	705	706	706	707	705	705	706	706	706	708	708	706	705	708	709	709	710	709	709	707	710	710	710	710	710	710	709	710	710	709	710	710	710	709	709	709	709	709	709	710	709
Bioc.SFA(PC)	705	705	705	706	707	705	705	705	705	706	706	707	705	705	706	706	706	708	708	706	705	708	709	709	710	709	709	707	710	710	710	710	710	710	709	710	710	709	710	710	710	709	709	709	709	709	709	710	709
Bioc.Total(PC+SM)	704	704	704	705	706	704	704	704	704	705	705	706	704	704	705	705	705	707	707	705	704	707	708	708	709	708	708	706	709	709	709	709	709	709	708	709	709	708	709	709	709	708	708	708	708	708	708	709	708
Bioc.TotalAC/C0	705	705	705	706	707	705	705	705	705	706	706	707	705	705	706	706	706	708	708	706	705	708	709	709	710	709	709	707	710	710	710	710	710	710	709	710	710	709	710	710	710	709	709	709	709	709	709	710	709
Bioc.TotalAC-DC/TotalAC	705	705	705	706	707	705	705	705	705	706	706	707	705	705	706	706	706	708	708	706	705	708	709	709	710	709	709	707	710	710	710	710	710	710	709	710	710	709	710	710	710	709	709	709	709	709	709	710	709
Bioc.TotalAC-OH/TotalAC	705	705	705	706	707	705	705	705	705	706	706	707	705	705	706	706	706	708	708	706	705	708	709	709	710	709	709	707	710	710	710	710	710	710	709	710	710	709	710	710	710	709	709	709	709	709	709	710	709
Bioc.TotalPC	704	704	704	705	706	704	704	704	704	705	705	706	704	704	705	705	705	707	707	705	704	707	708	708	709	708	708	706	709	709	709	709	709	709	708	709	709	708	709	709	709	708	708	708	708	708	708	709	708
Bioc.TotalPCaa	705	705	705	706	707	705	705	705	705	706	706	707	705	705	706	706	706	708	708	706	705	708	709	709	710	709	709	707	710	710	710	710	710	710	709	710	710	709	710	710	710	709	709	709	709	709	709	710	709
Bioc.TotalPCae	705	705	705	706	707	705	705	705	705	706	706	707	705	705	706	706	706	708	708	706	705	708	709	709	710	709	709	707	710	710	710	710	710	710	709	710	710	709	710	710	710	709	709	709	709	709	709	710	709
Bioc.TotalSM	705	705	705	706	707	705	705	705	705	706	706	707	705	705	706	706	706	708	708	706	705	708	709	709	710	709	709	707	710	710	710	710	710	710	709	710	710	709	710	710	710	709	709	709	709	709	709	710	709
Bioc.TotalSM/Total(SM+PC)	705	705	705	706	707	705	705	705	705	706	706	707	705	705	706	706	706	708	708	706	705	708	709	709	710	709	709	707	710	710	710	710	710	710	709	710	710	709	710	710	710	709	709	709	709	709	709	710	709
Bioc.TotalSM/TotalPC	705	705	705	706	707	705	705	705	705	706	706	707	705	705	706	706	706	708	708	706	705	708	709	709	710	709	709	707	710	710	710	710	710	710	709	710	710	709	710	710	710	709	709	709	709	709	709	710	709
Bioc.TotalSM-OH	705	705	705	706	707	705	705	705	705	706	706	707	705	705	706	706	706	708	708	706	705	708	709	709	710	709	709	707	710	710	710	710	710	710	709	710	710	709	710	710	710	709	709	709	709	709	709	710	709
Bioc.TotalSM-OH/TotalSM-nonOH	705	705	705	706	707	705	705	705	705	706	706	707	705	705	706	706	706	708	708	706	705	708	709	709	710	709	709	707	710	710	710	710	710	710	709	710	710	709	710	710	710	709	709	709	709	709	709	710	709
Bioc.TotalSM-nonOH	705	705	705	706	707	705	705	705	705	706	706	707	705	705	706	706	706	708	708	706	705	708	709	709	710	709	709	707	710	710	710	710	710	710	709	710	710	709	710	710	710	709	709	709	709	709	709	710	709
Bioc.TotallysoPC	705	705	705	706	707	705	705	705	705	706	706	707	705	705	706	706	706	708	708	706	705	708	709	709	710	709	709	707	710	710	710	710	710	710	709	710	710	709	710	710	710	709	709	709	709	709	709	710	709
Bioc.TotallysoPC/TotalPC	705	705	705	706	707	705	705	705	705	706	706	707	705	705	706	706	706	708	708	706	705	708	709	709	710	709	709	707	710	710	710	710	710	710	709	710	710	709	710	710	710	709	709	709	709	709	709	710	709
Bioc.Tyr/Phe	705	705	705	706	707	705	705	705	705	706	706	707	705	705	706	706	706	708	708	706	705	708	709	709	710	709	709	707	710	710	710	710	710	710	709	710	710	709	710	710	710	709	709	709	709	709	709	710	709
[truncated: 378 more columns]
