# Supplementary material for: Heritability estimates for 361 blood metabolites across 40 genome-wide association studies
Source: Nat Commun. 2020 Jan 7;11:39. doi: 10.1038/s41467-019-13770-6 (PMC6946682; doi:10.1038/s41467-019-13770-6)
Supplement: Supplementary file 12 — Supplementary Dataset 10 [file 41467_2019_13770_MOESM12_ESM.xlsx]

## Sheet: Sheet1
Supplementary Data 10. Pairwise phenotypic correlations of all 361 metabolites for which heritability estimates were successfully obtained. Phenotypic correlations were calculated using Spearman's Rho. The platform on which each metabolite has been measured has been indicated by a prefix, where "Night" indicates the Nightingale Health platform, "Lip" indicates the UPLC-MS lipidomics platform, "Le…
	Night.M-VLDL-P	Night.M-VLDL-L	Night.M-VLDL-PL	Night.M-VLDL-C	Night.M-VLDL-CE	Night.M-VLDL-FC	Night.M-VLDL-TG	Night.S-VLDL-P	Night.S-VLDL-L	Night.S-VLDL-PL	Night.S-VLDL-C	Night.S-VLDL-CE	Night.S-VLDL-FC	Night.S-VLDL-TG	Night.XS-VLDL-P	Night.XS-VLDL-L	Night.XS-VLDL-PL	Night.XS-VLDL-FC	Night.XS-VLDL-TG	Night.IDL-P	Night.IDL-L	Night.IDL-PL	Night.IDL-C	Night.IDL-CE	Night.IDL-FC	Night.IDL-TG	Night.L-LDL-P	Night.L-LDL-L	Night.L-LDL-PL	Night.L-LDL-C	Night.L-LDL-CE	Night.L-LDL-FC	Night.L-LDL-TG	Night.S-LDL-P	Night.S-LDL-L	Night.S-LDL-PL	Night.S-LDL-C	Night.S-LDL-CE	Night.S-LDL-FC	Night.S-LDL-TG	Night.XL-HDL-P	Night.XL-HDL-L	Night.XL-HDL-PL	Night.XL-HDL-C	Night.XL-HDL-CE	Night.XL-HDL-FC	Night.XL-HDL-TG	Night.S-HDL-P	Night.S-HDL-L
Night.M-VLDL-P	1	0.998991	0.992839	0.946064	0.889173	0.987981	0.98658	0.935288	0.91718	0.880912	0.750412	0.673308	0.836333	0.971479	0.508494	0.455777	0.294968	0.212371	0.798156	0.251868	0.223136	0.129007	0.212355	0.296415	0.048717	0.463665	0.212838	0.19722	0.217092	0.173127	0.206451	0.080619	0.307829	0.260617	0.244497	0.399113	0.167277	0.144903	0.251155	0.531455	-0.491317	-0.490611	-0.578817	-0.362051	-0.3409	-0.390581	0.56283	0.216631	0.180182
Night.M-VLDL-L	0.998991	1	0.995414	0.957137	0.904428	0.992295	0.979848	0.94475	0.928529	0.892834	0.770461	0.695004	0.852635	0.971173	0.534604	0.482738	0.32309	0.239766	0.810385	0.280419	0.251732	0.15759	0.240515	0.324138	0.0773674	0.483626	0.240591	0.224958	0.244655	0.200509	0.233593	0.108673	0.330123	0.28622	0.270153	0.422377	0.193376	0.171161	0.275543	0.549788	-0.472644	-0.472237	-0.560366	-0.349711	-0.330786	-0.372418	0.582035	0.225425	0.189927
Night.M-VLDL-PL	0.992839	0.995414	1	0.961556	0.910145	0.995121	0.966523	0.956409	0.941906	0.9117	0.787414	0.711061	0.871065	0.974971	0.562088	0.509886	0.35087	0.266408	0.837419	0.308197	0.278447	0.18615	0.262327	0.344536	0.102433	0.526789	0.268576	0.251796	0.272454	0.223819	0.255915	0.134382	0.377605	0.314505	0.297717	0.45057	0.21814	0.195586	0.300938	0.589464	-0.445485	-0.445573	-0.536971	-0.328829	-0.311022	-0.349001	0.602099	0.245867	0.210712
Night.M-VLDL-C	0.946064	0.957137	0.961556	1	0.986375	0.974133	0.886796	0.966486	0.96647	0.931887	0.891039	0.834649	0.931745	0.917564	0.705746	0.66305	0.519746	0.430065	0.852948	0.48197	0.455439	0.363284	0.444945	0.523118	0.287601	0.595035	0.436029	0.421661	0.441205	0.397606	0.427801	0.313445	0.463691	0.460816	0.446237	0.572652	0.377935	0.358238	0.444572	0.644269	-0.323767	-0.325775	-0.404015	-0.253062	-0.25123	-0.23003	0.707653	0.255171	0.228762
Night.M-VLDL-CE	0.889173	0.904428	0.910145	0.986375	1	0.927468	0.813633	0.939118	0.94732	0.910047	0.922678	0.883727	0.93068	0.855874	0.765016	0.730414	0.59692	0.511861	0.828118	0.564268	0.540811	0.451624	0.535602	0.609863	0.382742	0.605937	0.513637	0.50153	0.521748	0.480906	0.508677	0.403893	0.485519	0.523336	0.510992	0.614793	0.453143	0.435756	0.507544	0.642339	-0.258472	-0.261365	-0.331697	-0.209654	-0.214528	-0.168554	0.744485	0.230398	0.209004
Night.M-VLDL-FC	0.987981	0.992295	0.995121	0.974133	0.927468	1	0.955332	0.96609	0.95434	0.924402	0.814118	0.738106	0.89468	0.970488	0.597404	0.546076	0.392683	0.305437	0.853728	0.350287	0.320647	0.227627	0.304324	0.385173	0.145952	0.553409	0.311387	0.294577	0.312384	0.267058	0.299588	0.176423	0.408914	0.355161	0.338428	0.488429	0.259606	0.237212	0.340585	0.615617	-0.414621	-0.41504	-0.504392	-0.307032	-0.293711	-0.317344	0.627202	0.268676	0.236102
Night.M-VLDL-TG	0.98658	0.979848	0.966523	0.886796	0.813633	0.955332	1	0.882859	0.857171	0.820086	0.656788	0.573632	0.75885	0.95783	0.396207	0.340703	0.178756	0.0998633	0.737582	0.134746	0.106003	0.013906	0.096667	0.18079	-0.0655677	0.377713	0.100244	0.0848016	0.103777	0.0624949	0.0966108	-0.0323562	0.215411	0.156225	0.139894	0.301364	0.0619505	0.0394284	0.14926	0.452779	-0.558349	-0.556568	-0.642524	-0.408933	-0.380098	-0.456862	0.479301	0.183354	0.143563
Night.S-VLDL-P	0.935288	0.94475	0.956409	0.966486	0.939118	0.96609	0.882859	1	0.997553	0.983686	0.90186	0.831645	0.96804	0.95577	0.742502	0.696206	0.543606	0.476372	0.933857	0.502912	0.472025	0.38277	0.444692	0.515238	0.303862	0.697148	0.466169	0.448419	0.458325	0.415588	0.444527	0.334649	0.566914	0.506295	0.489535	0.613595	0.412449	0.390745	0.484572	0.738094	-0.31552	-0.316625	-0.411005	-0.226683	-0.217396	-0.229017	0.64123	0.328051	0.301381
Night.S-VLDL-L	0.91718	0.928529	0.941906	0.96647	0.94732	0.95434	0.857171	0.997553	1	0.985418	0.926461	0.862547	0.979682	0.935859	0.778681	0.735493	0.587165	0.520623	0.93471	0.549656	0.519671	0.430905	0.493641	0.56249	0.35415	0.714179	0.511718	0.494711	0.503765	0.462828	0.490998	0.383772	0.590794	0.548191	0.53219	0.649235	0.457971	0.436527	0.527464	0.752733	-0.281914	-0.283176	-0.378824	-0.198499	-0.191354	-0.196508	0.655714	0.333579	0.309616
Night.S-VLDL-PL	0.880912	0.892834	0.9117	0.931887	0.910047	0.924402	0.820086	0.983686	0.985418	1	0.898885	0.821723	0.979235	0.924412	0.78193	0.736694	0.598027	0.53159	0.962011	0.55459	0.522894	0.442362	0.484418	0.545287	0.362094	0.769573	0.52668	0.507471	0.513907	0.469315	0.496213	0.393793	0.656696	0.569173	0.551128	0.672458	0.470951	0.449293	0.5389	0.804678	-0.24297	-0.245665	-0.325693	-0.187031	-0.185553	-0.168502	0.624643	0.427814	0.403378
Night.S-VLDL-C	0.750412	0.770461	0.787414	0.891039	0.922678	0.814118	0.656788	0.90186	0.926461	0.898885	1	0.985202	0.95405	0.74936	0.910015	0.889875	0.767927	0.718413	0.839924	0.75595	0.734249	0.652071	0.723591	0.78097	0.59514	0.718759	0.709162	0.698413	0.701488	0.676608	0.698417	0.61391	0.640946	0.718731	0.709213	0.772105	0.660316	0.641361	0.713227	0.741123	-0.0921855	-0.0926833	-0.204273	-0.0193121	-0.0184123	-0.0119263	0.693865	0.273087	0.265851
Night.S-VLDL-CE	0.673308	0.695004	0.711061	0.834649	0.883727	0.738106	0.573632	0.831645	0.862547	0.821723	0.985202	1	0.893978	0.656158	0.903804	0.894138	0.777573	0.740495	0.75411	0.779042	0.761821	0.6819	0.762495	0.817275	0.63618	0.660031	0.725348	0.718168	0.720129	0.702982	0.7218	0.649211	0.596087	0.721208	0.715192	0.753346	0.680413	0.663393	0.725675	0.676968	-0.0499597	-0.0491424	-0.172242	0.0356755	0.0390592	0.0307024	0.680538	0.185617	0.183869
Night.S-VLDL-FC	0.836333	0.852635	0.871065	0.931745	0.93068	0.89468	0.75885	0.96804	0.979682	0.979235	0.95405	0.893978	1	0.867492	0.867093	0.830422	0.709846	0.645003	0.945012	0.673257	0.64532	0.566258	0.615021	0.672227	0.494313	0.785052	0.641676	0.625505	0.630588	0.593683	0.618701	0.521477	0.685994	0.673386	0.658302	0.756572	0.589575	0.56976	0.647353	0.813225	-0.162132	-0.16544	-0.244116	-0.124116	-0.129097	-0.0899856	0.67033	0.408106	0.392307
Night.S-VLDL-TG	0.971479	0.971173	0.974971	0.917564	0.855874	0.970488	0.95783	0.95577	0.935859	0.924412	0.74936	0.656158	0.867492	1	0.552555	0.495985	0.334273	0.266162	0.8839	0.282287	0.248699	0.161274	0.217071	0.291395	0.0759664	0.586293	0.251699	0.23196	0.24517	0.197333	0.228775	0.110294	0.430335	0.305463	0.286439	0.432706	0.201038	0.179128	0.279702	0.634814	-0.461345	-0.462584	-0.539383	-0.357359	-0.339464	-0.376221	0.544769	0.284533	0.247205
Night.XS-VLDL-P	0.508494	0.534604	0.562088	0.705746	0.765016	0.597404	0.396207	0.742502	0.778681	0.78193	0.910015	0.903804	0.867093	0.552555	1	0.996281	0.947862	0.914515	0.788844	0.930223	0.91442	0.865345	0.88767	0.908371	0.823821	0.821265	0.899835	0.891249	0.886651	0.869147	0.879882	0.833711	0.789693	0.891184	0.884828	0.878835	0.85487	0.844668	0.861602	0.803942	0.148266	0.140284	0.101726	0.0805198	0.0528286	0.174301	0.655238	0.35413	0.362397
Night.XS-VLDL-L	0.455777	0.482738	0.509886	0.66305	0.730414	0.546076	0.340703	0.696206	0.735493	0.736694	0.889875	0.894138	0.830422	0.495985	0.996281	1	0.961501	0.939067	0.740941	0.948449	0.935669	0.890834	0.913815	0.929935	0.856317	0.792256	0.917082	0.910723	0.905685	0.892608	0.901163	0.862846	0.771463	0.903462	0.899519	0.87855	0.877575	0.8683	0.880039	0.770729	0.185861	0.178151	0.139157	0.115885	0.0878205	0.208146	0.639339	0.332605	0.344395
Night.XS-VLDL-PL	0.294968	0.32309	0.35087	0.519746	0.59692	0.392683	0.178756	0.543606	0.587165	0.598027	0.767927	0.777573	0.709846	0.334273	0.947862	0.961501	1	0.958927	0.619449	0.985883	0.98172	0.96733	0.961428	0.955233	0.941816	0.733857	0.97572	0.973485	0.97205	0.963293	0.965967	0.946045	0.749813	0.954037	0.953742	0.90032	0.949405	0.947703	0.918651	0.712227	0.309058	0.297161	0.312249	0.154229	0.108684	0.299932	0.559505	0.413329	0.434921
Night.XS-VLDL-FC	0.212371	0.239766	0.266408	0.430065	0.511861	0.305437	0.0998633	0.476372	0.520623	0.53159	0.718413	0.740495	0.645003	0.266162	0.914515	0.939067	0.958927	1	0.554463	0.947782	0.947248	0.932884	0.933832	0.919989	0.928376	0.678989	0.930012	0.931041	0.921583	0.926538	0.924734	0.922272	0.694247	0.909	0.913485	0.836774	0.92162	0.916673	0.904901	0.628204	0.321009	0.313136	0.295192	0.220611	0.189349	0.310726	0.494185	0.313803	0.338271
Night.XS-VLDL-TG	0.798156	0.810385	0.837419	0.852948	0.828118	0.853728	0.737582	0.933857	0.93471	0.962011	0.839924	0.75411	0.945012	0.8839	0.788844	0.740941	0.619449	0.554463	1	0.569528	0.533948	0.46357	0.473131	0.519972	0.382489	0.881057	0.551259	0.528328	0.522973	0.480766	0.50396	0.415268	0.773836	0.58717	0.566235	0.661012	0.483455	0.467096	0.527637	0.881983	-0.173489	-0.179884	-0.229514	-0.178414	-0.190045	-0.122374	0.621851	0.444573	0.421698
Night.IDL-P	0.251868	0.280419	0.308197	0.48197	0.564268	0.350287	0.134746	0.502912	0.549656	0.55459	0.75595	0.779042	0.673257	0.282287	0.930223	0.948449	0.985883	0.947782	0.569528	1	0.998335	0.983026	0.984454	0.977379	0.963725	0.701495	0.98995	0.989133	0.983631	0.982027	0.983505	0.969253	0.735908	0.969821	0.970856	0.915643	0.969106	0.966005	0.944929	0.696464	0.375228	0.366318	0.347685	0.24954	0.205325	0.380614	0.544254	0.362193	0.38756
Night.IDL-L	0.223136	0.251732	0.278447	0.455439	0.540811	0.320647	0.106003	0.472025	0.519671	0.522894	0.734249	0.761821	0.64532	0.248699	0.91442	0.935669	0.98172	0.947248	0.533948	0.998335	1	0.988643	0.99065	0.980449	0.974274	0.669806	0.990286	0.991275	0.986762	0.987867	0.988104	0.978009	0.709515	0.968502	0.971072	0.909727	0.974873	0.97254	0.947757	0.665732	0.393308	0.384703	0.367464	0.265562	0.22057	0.397316	0.524207	0.352908	0.380327
Night.IDL-PL	0.129007	0.15759	0.18615	0.363284	0.451624	0.227627	0.013906	0.38277	0.430905	0.442362	0.652071	0.6819	0.566258	0.161274	0.865345	0.890834	0.96733	0.932884	0.46357	0.983026	0.988643	1	0.978112	0.955229	0.988571	0.634278	0.989611	0.992453	0.990424	0.991864	0.988121	0.991459	0.692557	0.967327	0.971343	0.892965	0.984002	0.986422	0.937768	0.628182	0.448306	0.438188	0.446289	0.284762	0.23432	0.432251	0.449248	0.391235	0.422318
Night.IDL-C	0.212355	0.240515	0.262327	0.444945	0.535602	0.304324	0.096667	0.444692	0.493641	0.484418	0.723591	0.762495	0.615021	0.217071	0.88767	0.913815	0.961428	0.933832	0.473131	0.984454	0.99065	0.978112	1	0.993031	0.973643	0.585929	0.97205	0.977145	0.976825	0.983743	0.983883	0.974351	0.6246	0.949026	0.955105	0.892825	0.968831	0.965767	0.947053	0.589286	0.377089	0.37058	0.343213	0.273484	0.233243	0.389535	0.506748	0.302863	0.332879
Night.IDL-CE	0.296415	0.324138	0.344536	0.523118	0.609863	0.385173	0.18079	0.515238	0.56249	0.545287	0.78097	0.817275	0.672227	0.291395	0.908371	0.929935	0.955233	0.919989	0.519972	0.977379	0.980449	0.955229	0.993031	1	0.942844	0.594465	0.956164	0.960162	0.96364	0.965241	0.969013	0.94729	0.617463	0.937442	0.942166	0.899419	0.948682	0.942608	0.940362	0.606894	0.315275	0.309894	0.267148	0.238536	0.203694	0.341074	0.550498	0.285077	0.311406
Night.IDL-FC	0.048717	0.0773674	0.102433	0.287601	0.382742	0.145952	-0.0655677	0.303862	0.35415	0.362094	0.59514	0.63618	0.494313	0.0759664	0.823821	0.856317	0.941816	0.928376	0.382489	0.963725	0.974274	0.988571	0.973643	0.942844	1	0.566547	0.969117	0.975569	0.968009	0.982801	0.975768	0.992861	0.632454	0.939036	0.946652	0.851203	0.972358	0.976281	0.923094	0.549615	0.488024	0.478993	0.485962	0.327369	0.277094	0.469045	0.40085	0.333537	0.36908
Night.IDL-TG	0.463665	0.483626	0.526789	0.595035	0.605937	0.553409	0.377713	0.697148	0.714179	0.769573	0.718759	0.660031	0.785052	0.586293	0.821265	0.792256	0.733857	0.678989	0.881057	0.701495	0.669806	0.634278	0.585929	0.594465	0.566547	1	0.699323	0.675836	0.652723	0.620675	0.629857	0.590736	0.972301	0.707992	0.688207	0.705985	0.621223	0.615342	0.617178	0.949789	0.161588	0.150761	0.130828	0.0476459	0.00919181	0.167975	0.600934	0.458477	0.451663
Night.L-LDL-P	0.212838	0.240591	0.268576	0.436029	0.513637	0.311387	0.100244	0.466169	0.511718	0.52668	0.709162	0.725348	0.641676	0.251699	0.899835	0.917082	0.97572	0.930012	0.551259	0.98995	0.990286	0.989611	0.97205	0.956164	0.969117	0.699323	1	0.999141	0.991702	0.992222	0.992506	0.981045	0.746151	0.987502	0.988029	0.931025	0.986253	0.985424	0.953118	0.705132	0.407148	0.397713	0.392575	0.261476	0.21249	0.405317	0.480726	0.432029	0.459029
Night.L-LDL-L	0.19722	0.224958	0.251796	0.421661	0.50153	0.294577	0.0848016	0.448419	0.494711	0.507471	0.698413	0.718168	0.625505	0.23196	0.891249	0.910723	0.973485	0.931041	0.528328	0.989133	0.991275	0.992453	0.977145	0.960162	0.975569	0.675836	0.999141	1	0.993243	0.996046	0.995705	0.986499	0.724383	0.985642	0.98742	0.926209	0.989806	0.989376	0.955147	0.681375	0.411167	0.401989	0.397817	0.266629	0.218114	0.408546	0.466806	0.423037	0.451253
Night.L-LDL-PL	0.217092	0.244655	0.272454	0.441205	0.521748	0.312384	0.103777	0.458325	0.503765	0.513907	0.701488	0.720129	0.630588	0.24517	0.886651	0.905685	0.97205	0.921583	0.522973	0.983631	0.986762	0.990424	0.976825	0.96364	0.968009	0.652723	0.991702	0.993243	1	0.990381	0.990527	0.979776	0.69805	0.979889	0.982496	0.929575	0.98559	0.98481	0.952062	0.66407	0.391477	0.382048	0.382549	0.245093	0.197646	0.386819	0.474192	0.432603	0.460079
Night.L-LDL-C	0.173127	0.200509	0.223819	0.397606	0.480906	0.267058	0.0624949	0.415588	0.462828	0.469315	0.676608	0.702982	0.593683	0.197333	0.869147	0.892608	0.963293	0.926538	0.480766	0.982027	0.987867	0.991864	0.983743	0.965241	0.982801	0.620675	0.992222	0.996046	0.990381	1	0.998723	0.991745	0.670531	0.977182	0.981468	0.914123	0.992343	0.992774	0.955834	0.62806	0.411157	0.402754	0.399614	0.272731	0.225487	0.410197	0.44059	0.400644	0.431266
Night.L-LDL-CE	0.206451	0.233593	0.255915	0.427801	0.508677	0.299588	0.0966108	0.444527	0.490998	0.496213	0.698417	0.7218	0.618701	0.228775	0.879882	0.901163	0.965967	0.924734	0.50396	0.983505	0.988104	0.988121	0.983883	0.969013	0.975768	0.629857	0.992506	0.995705	0.990527	0.998723	1	0.985287	0.673446	0.979737	0.983308	0.922662	0.990822	0.990457	0.957548	0.641691	0.387707	0.379404	0.374198	0.254941	0.208883	0.390488	0.455277	0.408498	0.43775
Night.L-LDL-FC	0.080619	0.108673	0.134382	0.313445	0.403893	0.176423	-0.0323562	0.334649	0.383772	0.393793	0.61391	0.649211	0.521477	0.110294	0.833711	0.862846	0.946045	0.922272	0.415268	0.969253	0.978009	0.991459	0.974351	0.94729	0.992861	0.590736	0.981045	0.986499	0.979776	0.991745	0.985287	1	0.656457	0.959423	0.965716	0.881102	0.985445	0.987853	0.941483	0.585901	0.47396	0.46571	0.465097	0.322769	0.273117	0.462162	0.399389	0.369684	0.403696
Night.L-LDL-TG	0.307829	0.330123	0.377605	0.463691	0.485519	0.408914	0.215411	0.566914	0.590794	0.656696	0.640946	0.596087	0.685994	0.430335	0.789693	0.771463	0.749813	0.694247	0.773836	0.735908	0.709515	0.692557	0.6246	0.617463	0.632454	0.972301	0.746151	0.724383	0.69805	0.670531	0.673446	0.656457	1	0.753771	0.736263	0.73494	0.677138	0.6729	0.665681	0.931952	0.33864	0.328344	0.298668	0.203853	0.157416	0.334119	0.547334	0.489694	0.492049
Night.S-LDL-P	0.260617	0.28622	0.314505	0.460816	0.523336	0.355161	0.156225	0.506295	0.548191	0.569173	0.718731	0.721208	0.673386	0.305463	0.891184	0.903462	0.954037	0.909	0.58717	0.969821	0.968502	0.967327	0.949026	0.937442	0.939036	0.707992	0.987502	0.985642	0.979889	0.977182	0.979737	0.959423	0.753771	1	0.999106	0.967368	0.986802	0.981697	0.971644	0.739144	0.387942	0.380678	0.354037	0.274503	0.232176	0.394891	0.452668	0.487123	0.512976
Night.S-LDL-L	0.244497	0.270153	0.297717	0.446237	0.510992	0.338428	0.139894	0.489535	0.53219	0.551128	0.709213	0.715192	0.658302	0.286439	0.884828	0.899519	0.953742	0.913485	0.566235	0.970856	0.971072	0.971343	0.955105	0.942166	0.946652	0.688207	0.988029	0.98742	0.982496	0.981468	0.983308	0.965716	0.736263	0.999106	1	0.963722	0.991407	0.986262	0.976809	0.717134	0.394024	0.387093	0.359266	0.283534	0.242022	0.40027	0.442787	0.475924	0.502966
Night.S-LDL-PL	0.399113	0.422377	0.45057	0.572652	0.614793	0.488429	0.301364	0.613595	0.649235	0.672458	0.772105	0.753346	0.756572	0.432706	0.878835	0.87855	0.90032	0.836774	0.661012	0.915643	0.909727	0.892965	0.892825	0.899419	0.851203	0.705985	0.931025	0.926209	0.929575	0.914123	0.922662	0.881102	0.73494	0.967368	0.963722	1	0.931441	0.916886	0.959198	0.771865	0.306705	0.302607	0.243851	0.244507	0.210122	0.340956	0.478173	0.53992	0.559368
Night.S-LDL-C	0.167277	0.193376	0.21814	0.377935	0.453143	0.259606	0.0619505	0.412449	0.457971	0.470951	0.660316	0.680413	0.589575	0.201038	0.85487	0.877575	0.949405	0.92162	0.483455	0.969106	0.974873	0.984002	0.968831	0.948682	0.972358	0.621223	0.986253	0.989806	0.98559	0.992343	0.990822	0.985445	0.677138	0.986802	0.991407	0.931441	1	0.998071	0.971593	0.638122	0.421061	0.414143	0.397405	0.300576	0.257864	0.419019	0.399573	0.438863	0.470085
Night.S-LDL-CE	0.144903	0.171161	0.195586	0.358238	0.435756	0.237212	0.0394284	0.390745	0.436527	0.449293	0.641361	0.663393	0.56976	0.179128	0.844668	0.8683	0.947703	0.916673	0.467096	0.966005	0.97254	0.986422	0.965767	0.942608	0.976281	0.615342	0.985424	0.989376	0.98481	0.992774	0.990457	0.987853	0.6729	0.981697	0.986262	0.916886	0.998071	1	0.957095	0.628464	0.429703	0.421601	0.41918	0.290299	0.244711	0.420423	0.387277	0.438488	0.470244
Night.S-LDL-FC	0.251155	0.275543	0.300938	0.444572	0.507544	0.340585	0.14926	0.484572	0.527464	0.5389	0.713227	0.725675	0.647353	0.279702	0.861602	0.880039	0.918651	0.904901	0.527637	0.944929	0.947757	0.937768	0.947053	0.940362	0.923094	0.617178	0.953118	0.955147	0.952062	0.955834	0.957548	0.941483	0.665681	0.971644	0.976809	0.959198	0.971593	0.957095	1	0.649797	0.377108	0.375368	0.297594	0.341217	0.313754	0.40455	0.434889	0.418927	0.447409
Night.S-LDL-TG	0.531455	0.549788	0.589464	0.644269	0.642339	0.615617	0.452779	0.738094	0.752733	0.804678	0.741123	0.676968	0.813225	0.634814	0.803942	0.770729	0.712227	0.628204	0.881983	0.696464	0.665732	0.628182	0.589286	0.606894	0.549615	0.949789	0.705132	0.681375	0.66407	0.62806	0.641691	0.585901	0.931952	0.739144	0.717134	0.771865	0.638122	0.628464	0.649797	1	0.169595	0.160797	0.116113	0.085304	0.0508298	0.19095	0.583278	0.516508	0.511541
Night.XL-HDL-P	-0.491317	-0.472644	-0.445485	-0.323767	-0.258472	-0.414621	-0.558349	-0.31552	-0.281914	-0.24297	-0.0921855	-0.0499597	-0.162132	-0.461345	0.148266	0.185861	0.309058	0.321009	-0.173489	0.375228	0.393308	0.448306	0.377089	0.315275	0.488024	0.161588	0.407148	0.411167	0.391477	0.411157	0.387707	0.47396	0.33864	0.387942	0.394024	0.306705	0.421061	0.429703	0.377108	0.169595	1	0.99908	0.918805	0.842178	0.773576	0.967654	0.126535	0.0990023	0.139433
Night.XL-HDL-L	-0.490611	-0.472237	-0.445573	-0.325775	-0.261365	-0.41504	-0.556568	-0.316625	-0.283176	-0.245665	-0.0926833	-0.0491424	-0.16544	-0.462584	0.140284	0.178151	0.297161	0.313136	-0.179884	0.366318	0.384703	0.438188	0.37058	0.309894	0.478993	0.150761	0.397713	0.401989	0.382048	0.402754	0.379404	0.46571	0.328344	0.380678	0.387093	0.302607	0.414143	0.421601	0.375368	0.160797	0.99908	1	0.905674	0.86053	0.79473	0.97387	0.122398	0.0867297	0.127176
Night.XL-HDL-PL	-0.578817	-0.560366	-0.536971	-0.404015	-0.331697	-0.504392	-0.642524	-0.411005	-0.378824	-0.325693	-0.204273	-0.172242	-0.244116	-0.539383	0.101726	0.139157	0.312249	0.295192	-0.229514	0.347685	0.367464	0.446289	0.343213	0.267148	0.485962	0.130828	0.392575	0.397817	0.382549	0.399614	0.374198	0.465097	0.298668	0.354037	0.359266	0.243851	0.397405	0.41918	0.297594	0.116113	0.918805	0.905674	1	0.584521	0.492384	0.820423	0.00788081	0.200203	0.241201
Night.XL-HDL-C	-0.362051	-0.349711	-0.328829	-0.253062	-0.209654	-0.307032	-0.408933	-0.226683	-0.198499	-0.187031	-0.0193121	0.0356755	-0.124116	-0.357359	0.0805198	0.115885	0.154229	0.220611	-0.178414	0.24954	0.265562	0.284762	0.273484	0.238536	0.327369	0.0476459	0.261476	0.266629	0.245093	0.272731	0.254941	0.322769	0.203853	0.274503	0.283534	0.244507	0.300576	0.290299	0.341217	0.085304	0.842178	0.86053	0.584521	1	0.990499	0.906028	0.13639	-0.0922569	-0.0588431
Night.XL-HDL-CE	-0.3409	-0.330786	-0.311022	-0.25123	-0.214528	-0.293711	-0.380098	-0.217396	-0.191354	-0.185553	-0.0184123	0.0390592	-0.129097	-0.339464	0.0528286	0.0878205	0.108684	0.189349	-0.190045	0.205325	0.22057	0.23432	0.233243	0.203694	0.277094	0.00919181	0.21249	0.218114	0.197646	0.225487	0.208883	0.273117	0.157416	0.232176	0.242022	0.210122	0.257864	0.244711	0.313754	0.0508298	0.773576	0.79473	0.492384	0.990499	1	0.844092	0.112216	-0.131405	-0.0998931
Night.XL-HDL-FC	-0.390581	-0.372418	-0.349001	-0.23003	-0.168554	-0.317344	-0.456862	-0.229017	-0.196508	-0.168502	-0.0119263	0.0307024	-0.0899856	-0.376221	0.174301	0.208146	0.299932	0.310726	-0.122374	0.380614	0.397316	0.432251	0.389535	0.341074	0.469045	0.167975	0.405317	0.408546	0.386819	0.410197	0.390488	0.462162	0.334119	0.394891	0.40027	0.340956	0.419019	0.420423	0.40455	0.19095	0.967654	0.97387	0.820423	0.906028	0.844092	1	0.200414	0.041339	0.0781267
Night.XL-HDL-TG	0.56283	0.582035	0.602099	0.707653	0.744485	0.627202	0.479301	0.64123	0.655714	0.624643	0.693865	0.680538	0.67033	0.544769	0.655238	0.639339	0.559505	0.494185	0.621851	0.544254	0.524207	0.449248	0.506748	0.550498	0.40085	0.600934	0.480726	0.466806	0.474192	0.44059	0.455277	0.399389	0.547334	0.452668	0.442787	0.478173	0.399573	0.387277	0.434889	0.583278	0.126535	0.122398	0.00788081	0.13639	0.112216	0.200414	1	-0.00289667	-0.0137277
Night.S-HDL-P	0.216631	0.225425	0.245867	0.255171	0.230398	0.268676	0.183354	0.328051	0.333579	0.427814	0.273087	0.185617	0.408106	0.284533	0.35413	0.332605	0.413329	0.313803	0.444573	0.362193	0.352908	0.391235	0.302863	0.285077	0.333537	0.458477	0.432029	0.423037	0.432603	0.400644	0.408498	0.369684	0.489694	0.487123	0.475924	0.53992	0.438863	0.438488	0.418927	0.516508	0.0990023	0.0867297	0.200203	-0.0922569	-0.131405	0.041339	-0.00289667	1	0.997465
Night.S-HDL-L	0.180182	0.189927	0.210712	0.228762	0.209004	0.236102	0.143563	0.301381	0.309616	0.403378	0.265851	0.183869	0.392307	0.247205	0.362397	0.344395	0.434921	0.338271	0.421698	0.38756	0.380327	0.422318	0.332879	0.311406	0.36908	0.451663	0.459029	0.451253	0.460079	0.431266	0.43775	0.403696	0.492049	0.512976	0.502966	0.559368	0.470085	0.470244	0.447409	0.511541	0.139433	0.127176	0.241201	-0.0588431	-0.0998931	0.0781267	-0.0137277	0.997465	1
Night.S-HDL-PL	-0.0324746	-0.0445855	-0.047874	-0.149949	-0.221632	-0.056783	0.0205051	-0.121713	-0.147145	-0.0603192	-0.334072	-0.435476	-0.151716	-0.00163523	-0.345057	-0.372107	-0.314975	-0.37432	-0.0591929	-0.375764	-0.381456	-0.342462	-0.413803	-0.426272	-0.372511	-0.132136	-0.318664	-0.324763	-0.310592	-0.339018	-0.33367	-0.354915	-0.124459	-0.265036	-0.272902	-0.17487	-0.299678	-0.301898	-0.288811	-0.105268	-0.150704	-0.158783	-0.00547195	-0.290232	-0.304798	-0.221749	-0.387446	0.595036	0.573063
Night.S-HDL-C	0.116292	0.137477	0.164467	0.278754	0.321117	0.201783	0.031544	0.337922	0.373105	0.417825	0.506454	0.4985	0.494756	0.168796	0.678601	0.688728	0.794041	0.724939	0.441729	0.791119	0.793922	0.834109	0.767648	0.736984	0.800153	0.575478	0.84737	0.84723	0.846461	0.841431	0.841118	0.829175	0.642817	0.866535	0.864501	0.827149	0.861098	0.866165	0.809026	0.628459	0.333247	0.322373	0.384826	0.148993	0.105372	0.288146	0.180476	0.725169	0.75228
Night.S-HDL-CE	0.11445	0.136793	0.163618	0.292852	0.349654	0.198204	0.0235445	0.341951	0.380954	0.406768	0.546421	0.560749	0.495998	0.157658	0.715552	0.731161	0.824975	0.766897	0.428727	0.833792	0.838218	0.873383	0.818592	0.789841	0.844456	0.571888	0.880469	0.881904	0.879307	0.879437	0.878074	0.870656	0.633861	0.884412	0.88396	0.821578	0.888882	0.896538	0.827248	0.615943	0.332503	0.322795	0.364972	0.172672	0.133052	0.29916	0.230309	0.593756	0.621433
Night.S-HDL-TG	0.828772	0.833729	0.855898	0.817364	0.769721	0.854767	0.79915	0.877496	0.86282	0.886034	0.698827	0.606898	0.821939	0.899098	0.564467	0.507613	0.355472	0.277038	0.907916	0.30046	0.260317	0.184483	0.197086	0.255792	0.0910286	0.742959	0.27522	0.248911	0.246281	0.195403	0.222506	0.123007	0.612764	0.308596	0.28432	0.396843	0.191362	0.175719	0.241212	0.752062	-0.367316	-0.372777	-0.420636	-0.323714	-0.31724	-0.312165	0.604278	0.327622	0.289194
Night.VLDL-D	0.901736	0.888225	0.868957	0.747924	0.657367	0.846149	0.943882	0.715156	0.678711	0.633364	0.440167	0.359957	0.545247	0.844073	0.123843	0.0662444	-0.101165	-0.182266	0.534018	-0.137122	-0.163707	-0.253847	-0.163977	-0.0758303	-0.330026	0.147485	-0.173237	-0.187843	-0.164114	-0.207072	-0.17343	-0.298162	-0.0114794	-0.116069	-0.131969	0.0479482	-0.209034	-0.232482	-0.108271	0.236461	-0.630319	-0.624891	-0.72446	-0.428395	-0.386948	-0.51924	0.377121	0.041396	-0.00444337
Night.LDL-D	-0.243661	-0.255091	-0.27658	-0.30998	-0.302814	-0.300157	-0.198422	-0.405784	-0.423472	-0.479689	-0.448012	-0.394458	-0.511189	-0.308766	-0.549867	-0.542386	-0.598509	-0.54365	-0.4839	-0.615767	-0.613417	-0.63554	-0.585613	-0.571257	-0.59409	-0.520824	-0.684569	-0.680156	-0.678941	-0.670237	-0.676242	-0.643526	-0.577243	-0.773512	-0.769229	-0.821779	-0.731907	-0.720114	-0.757028	-0.639466	-0.31739	-0.317442	-0.263361	-0.28032	-0.256833	-0.330812	-0.105883	-0.701678	-0.719816
Night.HDL-D	-0.630507	-0.613476	-0.593975	-0.462904	-0.39114	-0.561199	-0.688993	-0.486805	-0.455723	-0.409293	-0.275632	-0.236443	-0.326134	-0.608586	0.0107091	0.051405	0.221635	0.21874	-0.326403	0.259649	0.282001	0.35832	0.267636	0.193782	0.407568	0.0221491	0.296201	0.303297	0.290731	0.309651	0.283924	0.379287	0.193697	0.253891	0.262016	0.151234	0.306254	0.325365	0.221061	-0.00110284	0.916881	0.906949	0.977745	0.621434	0.536375	0.825278	-0.0143756	0.111848	0.152915
Night.Serum-C	0.230699	0.258639	0.283221	0.456168	0.534435	0.327898	0.117904	0.467134	0.513167	0.52525	0.712382	0.728575	0.6428	0.250001	0.884626	0.902695	0.96368	0.912669	0.52669	0.979437	0.982196	0.979232	0.974424	0.963112	0.961314	0.651594	0.987664	0.988725	0.98623	0.987071	0.988947	0.971858	0.702281	0.980889	0.982464	0.942234	0.981354	0.978419	0.957897	0.676443	0.432318	0.423851	0.409437	0.292897	0.242583	0.437841	0.499649	0.449107	0.477158
Night.VLDL-C	0.855338	0.872304	0.884196	0.963022	0.978658	0.903591	0.773348	0.948396	0.96269	0.927675	0.973483	0.943769	0.960011	0.836833	0.833933	0.804093	0.663689	0.599008	0.853543	0.643037	0.619137	0.528555	0.611165	0.681641	0.463014	0.667199	0.591673	0.579426	0.591287	0.556843	0.582567	0.484641	0.563884	0.607173	0.595524	0.689181	0.537663	0.517538	0.60022	0.701778	-0.187298	-0.18749	-0.29964	-0.101513	-0.0991998	-0.093137	0.7356	0.235682	0.219264
Night.Remnant-C	0.646434	0.670248	0.687892	0.827168	0.881674	0.720681	0.540122	0.814719	0.847496	0.819054	0.966862	0.96754	0.903237	0.635802	0.948667	0.940345	0.86462	0.807291	0.767171	0.863935	0.849758	0.782245	0.848447	0.894216	0.736338	0.699106	0.823285	0.817166	0.823774	0.804372	0.821883	0.751645	0.648409	0.823405	0.817778	0.854675	0.783715	0.768887	0.817396	0.727608	0.0447792	0.0414179	-0.0408161	0.0519347	0.0355335	0.112043	0.703453	0.270915	0.274768
Night.LDL-C	0.173507	0.200486	0.224419	0.393414	0.473651	0.267165	0.0646584	0.417015	0.463633	0.472211	0.67274	0.696696	0.594473	0.201156	0.866313	0.889121	0.960949	0.925776	0.484953	0.979001	0.984713	0.990737	0.979531	0.960209	0.980548	0.624304	0.992	0.995652	0.990181	0.999058	0.997903	0.990692	0.675181	0.981504	0.985799	0.919991	0.995864	0.99604	0.960303	0.633984	0.410485	0.402283	0.397899	0.274432	0.228295	0.407919	0.427843	0.417561	0.448207
Night.HDL-C	-0.458664	-0.439112	-0.415524	-0.285563	-0.227356	-0.37354	-0.526821	-0.276067	-0.241416	-0.170612	-0.076189	-0.0647708	-0.0923862	-0.42364	0.195901	0.227379	0.409092	0.375587	-0.114677	0.435622	0.455096	0.535356	0.437181	0.367147	0.56197	0.181717	0.498591	0.504462	0.495338	0.508979	0.490411	0.554683	0.352294	0.491463	0.496945	0.426582	0.526977	0.539716	0.45836	0.204269	0.833662	0.82348	0.899819	0.546145	0.465894	0.744689	-0.0454991	0.501527	0.544006
Night.HDL3-C	-0.031835	-0.00611916	0.0107919	0.191032	0.274807	0.0642136	-0.13358	0.189442	0.234912	0.258227	0.457523	0.49313	0.375159	-0.0185046	0.663845	0.693047	0.793771	0.779209	0.280815	0.798778	0.809239	0.832257	0.804662	0.766737	0.847279	0.465845	0.821501	0.826887	0.806735	0.835239	0.829996	0.838392	0.537239	0.782955	0.788628	0.702716	0.815544	0.822201	0.762817	0.437416	0.418479	0.40836	0.461762	0.232014	0.176217	0.396746	0.283332	0.425903	0.459834
Night.EstC	0.230432	0.257885	0.281014	0.45122	0.5276	0.325455	0.119904	0.460639	0.506233	0.515681	0.705679	0.722714	0.634052	0.245613	0.872133	0.890815	0.952848	0.905314	0.511383	0.970895	0.975159	0.973179	0.971631	0.961251	0.956681	0.625919	0.980085	0.982338	0.980818	0.983248	0.985117	0.967685	0.677397	0.976654	0.979209	0.942232	0.980182	0.976037	0.961028	0.656352	0.429506	0.422204	0.401496	0.301638	0.253414	0.437953	0.482285	0.444502	0.473481
Night.FreeC	0.22626	0.254442	0.280849	0.456896	0.537587	0.325457	0.111318	0.471692	0.517021	0.533885	0.710821	0.724182	0.647165	0.256765	0.888186	0.903911	0.955859	0.901447	0.551215	0.965147	0.964036	0.958832	0.946202	0.933676	0.938139	0.695884	0.970535	0.968722	0.962881	0.960761	0.962349	0.947508	0.741987	0.956756	0.956078	0.909337	0.950628	0.950468	0.919141	0.70297	0.423826	0.41314	0.411736	0.265222	0.211917	0.422462	0.524088	0.442385	0.467221
Night.Serum-TG	0.964658	0.968991	0.978887	0.947063	0.895348	0.980886	0.932968	0.970814	0.957041	0.945224	0.799724	0.713588	0.901569	0.982862	0.612111	0.557012	0.400168	0.313944	0.909018	0.356558	0.322743	0.233143	0.288321	0.362419	0.146332	0.649034	0.323135	0.302322	0.312437	0.264631	0.295244	0.179537	0.509731	0.368459	0.348386	0.490572	0.261194	0.240478	0.334252	0.701129	-0.364076	-0.365831	-0.454944	-0.275837	-0.26706	-0.276007	0.638955	0.295505	0.260572
Night.VLDL-TG	0.992675	0.989272	0.984824	0.915753	0.847234	0.9766	0.990401	0.920607	0.89801	0.868374	0.70785	0.623739	0.808843	0.978041	0.460866	0.404681	0.237329	0.157819	0.79799	0.194569	0.163535	0.069644	0.145743	0.228855	-0.0137338	0.465018	0.157947	0.140239	0.1567	0.111706	0.144842	0.0199564	0.309222	0.21099	0.193159	0.353115	0.110247	0.0869661	0.198923	0.533094	-0.501514	-0.500086	-0.599723	-0.356331	-0.331157	-0.399436	0.542419	0.207424	0.167788
Night.LDL-TG	0.331018	0.352703	0.399046	0.480051	0.498468	0.429687	0.241443	0.584078	0.606686	0.67317	0.64772	0.599164	0.698839	0.45225	0.787133	0.76668	0.744988	0.681676	0.785139	0.733943	0.707568	0.691482	0.622918	0.617169	0.628146	0.969858	0.749227	0.727245	0.701707	0.673427	0.677559	0.655737	0.996313	0.763139	0.74449	0.751072	0.682289	0.678101	0.670238	0.948204	0.336864	0.326834	0.294823	0.204194	0.157456	0.336315	0.542188	0.513314	0.515067
Night.HDL-TG	0.663744	0.684356	0.708806	0.802971	0.828286	0.732891	0.577298	0.786869	0.797104	0.81687	0.770957	0.713377	0.831919	0.702717	0.768317	0.733142	0.65971	0.551023	0.841026	0.60462	0.575297	0.519959	0.523292	0.56313	0.444642	0.801474	0.573397	0.553839	0.56018	0.511196	0.530746	0.456512	0.718345	0.558848	0.539707	0.592275	0.477114	0.474163	0.465358	0.7845	-0.039266	-0.05527	-0.00635153	-0.205232	-0.253085	-0.0286088	0.77227	0.380884	0.362022
Night.TotPG	0.147335	0.174455	0.200372	0.360844	0.424656	0.247331	0.0438687	0.348639	0.382433	0.436622	0.509067	0.490088	0.510932	0.182901	0.689059	0.693486	0.773375	0.680833	0.471506	0.763265	0.760734	0.77449	0.72475	0.702336	0.745644	0.6454	0.784311	0.777702	0.771964	0.759303	0.758563	0.751937	0.712816	0.766562	0.759376	0.740427	0.742966	0.746558	0.694394	0.655845	0.518803	0.503893	0.556072	0.261972	0.180801	0.499485	0.514642	0.554151	0.570689
Night.Lac	0.233636	0.231087	0.23503	0.193806	0.155229	0.229358	0.238868	0.19131	0.182245	0.191327	0.0925745	0.0613217	0.149935	0.221827	0.0177812	-9.52056e-05	-0.0235332	-0.0775831	0.160654	-0.0385517	-0.0438742	-0.058519	-0.0556774	-0.0297134	-0.0941776	0.074323	-0.0375128	-0.0423801	-0.0273637	-0.054581	-0.0458399	-0.0794941	0.051371	-0.0163491	-0.0255038	0.0490412	-0.0540141	-0.0620503	-0.0239139	0.0984714	-0.179695	-0.180257	-0.172912	-0.155746	-0.147627	-0.157037	0.0636685	0.128474	0.116775
Night.Ala	0.343907	0.339037	0.341319	0.297695	0.264962	0.325371	0.34975	0.277639	0.269623	0.265428	0.194534	0.166161	0.225154	0.300924	0.0675937	0.0498744	-0.0160741	-0.0463333	0.180026	-0.0207036	-0.0290807	-0.062223	-0.0223127	0.0148611	-0.0917386	0.024797	-0.0352852	-0.0399634	-0.0211666	-0.0472239	-0.0364734	-0.0774472	-0.0268994	0.00170048	-0.00372086	0.0920956	-0.0381231	-0.0548707	0.0236403	0.0910538	-0.229204	-0.224876	-0.271959	-0.126095	-0.102578	-0.180999	0.117898	0.0954713	0.0831579
Night.His	0.125513	0.122669	0.107166	0.116619	0.119957	0.112529	0.136546	0.067034	0.0631864	0.0562131	0.0473901	0.034642	0.0741443	0.0885511	0.0354803	0.0338576	0.0463921	0.0318486	0.00954451	0.0266063	0.0297853	0.0193381	0.0586428	0.0684727	0.030054	-0.103399	0.00942041	0.0152098	0.0283516	0.0329567	0.0408733	0.00989953	-0.150043	0.0196452	0.0215268	0.062156	0.0276016	0.0232159	0.0397872	-0.09749	-0.14835	-0.151461	-0.0794086	-0.184608	-0.193091	-0.13735	0.0225686	0.0743794	0.0730796
Night.Ile	0.541449	0.534721	0.527653	0.448917	0.396906	0.508241	0.565454	0.432236	0.414543	0.373803	0.290458	0.258404	0.331105	0.498668	0.0768925	0.0438209	-0.0641587	-0.106046	0.300662	-0.085501	-0.102121	-0.162588	-0.086423	-0.0269776	-0.198519	0.0456453	-0.113332	-0.11862	-0.106382	-0.121791	-0.0968045	-0.189111	-0.0737804	-0.0764067	-0.0833294	0.0144834	-0.120306	-0.131536	-0.0674541	0.0837807	-0.541714	-0.535981	-0.592791	-0.376349	-0.335648	-0.459041	0.140424	-0.022646	-0.0519639
Night.Leu	0.331631	0.323742	0.31644	0.229491	0.177864	0.295276	0.365562	0.219755	0.204499	0.163171	0.106095	0.0863137	0.130037	0.289065	-0.0818955	-0.105098	-0.189224	-0.202358	0.0953423	-0.203314	-0.21347	-0.256845	-0.188555	-0.139419	-0.276494	-0.119328	-0.229041	-0.229511	-0.215819	-0.224624	-0.204404	-0.273457	-0.209841	-0.18956	-0.190482	-0.111582	-0.211768	-0.223786	-0.155184	-0.0998715	-0.48851	-0.479194	-0.533693	-0.307095	-0.256802	-0.43459	-0.0472384	-0.0670606	-0.0890845
Night.Val	0.282844	0.279203	0.271759	0.243109	0.2239	0.262008	0.291941	0.208993	0.206026	0.159016	0.180459	0.186122	0.159991	0.220754	0.0474916	0.0387489	-0.00864521	-0.0227068	0.078742	-0.0232169	-0.0255597	-0.0605868	0.0120891	0.0485188	-0.0631216	-0.105356	-0.0496397	-0.0439498	-0.0273434	-0.0278702	-0.0108942	-0.0634993	-0.180266	-0.0342513	-0.0285218	0.0103736	-0.0274287	-0.0358	0.0110262	-0.103479	-0.377895	-0.371257	-0.403874	-0.241741	-0.205332	-0.344652	0.00047562	-0.0264183	-0.0390722
Night.Tyr	0.261088	0.261023	0.266149	0.244648	0.231588	0.252512	0.259057	0.239561	0.237752	0.222751	0.203637	0.19791	0.201683	0.239264	0.104988	0.0919259	0.0406841	-0.00109538	0.162473	0.0419819	0.0316184	0.00141301	0.036791	0.0657404	-0.0263583	0.0587201	0.0195157	0.0151796	0.0316369	0.008243	0.0172679	-0.0198001	0.0252486	0.0319475	0.0293485	0.0734325	0.0091829	0.0022428	0.0369816	0.0979507	-0.138491	-0.135788	-0.181422	-0.0669823	-0.0484627	-0.116222	0.169931	0.0290314	0.0156257
Night.bOHBut	0.279197	0.277478	0.28796	0.244569	0.204734	0.292765	0.278535	0.30652	0.298606	0.31659	0.215646	0.180629	0.277249	0.321195	0.185194	0.159614	0.151641	0.0677222	0.362002	0.138482	0.122588	0.120206	0.0873178	0.0938581	0.0785935	0.347133	0.160241	0.151228	0.144861	0.129775	0.138299	0.107124	0.32108	0.186979	0.175405	0.224022	0.138227	0.141103	0.130382	0.366877	-0.102695	-0.107025	-0.0943447	-0.141124	-0.151309	-0.0920784	0.0687171	0.356654	0.343057
Night.Crea	0.324531	0.316122	0.314202	0.246233	0.205966	0.296186	0.355514	0.255814	0.239203	0.214621	0.150884	0.127732	0.18192	0.309882	0.00310048	-0.0203624	-0.103234	-0.104526	0.178396	-0.12487	-0.134632	-0.169416	-0.123413	-0.0806856	-0.200211	0.0101147	-0.140139	-0.141539	-0.126548	-0.145214	-0.130605	-0.180123	-0.0788904	-0.0949439	-0.0968745	-0.0210578	-0.126215	-0.140461	-0.0664281	0.0274662	-0.447296	-0.44203	-0.490278	-0.291959	-0.247524	-0.397986	-0.000949374	-0.0403693	-0.0593972
Lip.TG(53:1)	0.428458	0.42395	0.435095	0.358928	0.305451	0.424032	0.441788	0.353771	0.335882	0.341421	0.206378	0.155464	0.287189	0.427111	0.0858642	0.0541721	-0.0139255	-0.0716462	0.343888	-0.0295232	-0.0494321	-0.0919408	-0.0747178	-0.0311559	-0.149171	0.222755	-0.0371757	-0.0514238	-0.047611	-0.0786379	-0.0630292	-0.121586	0.165625	-0.00508368	-0.0169251	0.0708525	-0.073389	-0.0857255	-0.0132148	0.242204	-0.242419	-0.241985	-0.310108	-0.157376	-0.143953	-0.189984	0.32232	0.0658115	0.0402891
Lip.TG(52:0)	0.174865	0.186913	0.193688	0.267439	0.296179	0.211872	0.127496	0.254619	0.267677	0.270395	0.332984	0.345747	0.296892	0.167053	0.354457	0.358761	0.346451	0.328037	0.246885	0.348266	0.345871	0.331605	0.337337	0.340203	0.31239	0.297061	0.342313	0.340369	0.331732	0.334255	0.338979	0.318798	0.30951	0.339947	0.338312	0.335204	0.331219	0.322958	0.343433	0.301128	0.184628	0.184468	0.134763	0.173192	0.151002	0.205007	0.360737	0.156689	0.160105
Lip.TG(46:0)	0.553969	0.559622	0.554602	0.582621	0.57362	0.559912	0.530315	0.558624	0.555977	0.538668	0.5	0.472668	0.51964	0.541556	0.374737	0.34782	0.23826	0.194961	0.485021	0.20908	0.191453	0.129947	0.179843	0.225351	0.0903002	0.350481	0.181123	0.171959	0.168589	0.157487	0.176257	0.103808	0.262065	0.190279	0.179885	0.249071	0.140696	0.127872	0.182507	0.366874	-0.232233	-0.233585	-0.279231	-0.181562	-0.184961	-0.173169	0.440744	0.0934119	0.0726271
Lip.TG(44:0)	0.0429436	0.0538167	0.0566655	0.149968	0.195541	0.0696848	-0.00711912	0.106352	0.128085	0.113099	0.252672	0.291309	0.170872	-0.00640623	0.262689	0.277588	0.285306	0.288549	0.0457692	0.29779	0.310428	0.304435	0.333093	0.334103	0.314045	0.0668486	0.283613	0.291935	0.300698	0.306477	0.305741	0.308006	0.0956852	0.273785	0.28033	0.260942	0.300076	0.299683	0.293924	0.0624993	0.180956	0.184716	0.140615	0.188949	0.177048	0.207137	0.118427	0.00518159	0.0159218
Lip.Cer(d18:0/24:0)	-0.0717373	-0.0584122	-0.0625232	0.0566258	0.113314	-0.0368566	-0.125037	0.0243796	0.0520411	0.0389744	0.203418	0.24407	0.113264	-0.101041	0.287008	0.308888	0.355464	0.353238	-0.00990713	0.363703	0.377783	0.388852	0.403311	0.390715	0.413361	0.0641485	0.362517	0.372779	0.371127	0.394236	0.38911	0.40814	0.106886	0.339107	0.347192	0.29885	0.383612	0.386864	0.352296	0.0815478	0.283087	0.280736	0.300544	0.220216	0.193729	0.274723	0.0868941	0.0915379	0.112255
Lip.PC(36:5)	0.0326874	0.0388292	0.0407222	0.0848239	0.114921	0.0486306	0.0075652	0.0649151	0.0744835	0.0620715	0.15919	0.194977	0.0875443	0.00225932	0.150523	0.165804	0.149577	0.179087	0.00919505	0.161906	0.168436	0.163427	0.182356	0.181464	0.167473	0.0326928	0.151715	0.156937	0.15494	0.165425	0.166409	0.159159	0.0481102	0.149787	0.155803	0.143895	0.167407	0.159071	0.192712	0.0305219	0.114457	0.119408	0.0488682	0.192405	0.196218	0.143994	0.164483	-0.0122925	-0.0060027
Lip.PC(36:6)	0.0236204	0.0350103	0.0431546	0.113922	0.14705	0.0585303	-0.0147293	0.110377	0.124992	0.128297	0.222691	0.247225	0.17069	0.0200059	0.290615	0.302451	0.326605	0.318982	0.111607	0.335046	0.33854	0.346007	0.340493	0.330752	0.337318	0.191493	0.335052	0.338158	0.338168	0.343771	0.341686	0.338734	0.218887	0.331926	0.335636	0.311536	0.346913	0.342397	0.348907	0.181563	0.208211	0.208108	0.179652	0.187595	0.170029	0.214503	0.193254	0.125634	0.135528
Lip.TG(46:3)	0.660839	0.662283	0.650053	0.64239	0.614833	0.645928	0.653735	0.604317	0.592472	0.565841	0.486121	0.444211	0.525705	0.630239	0.284224	0.249582	0.113097	0.0639222	0.479609	0.0769188	0.0579687	-0.0181464	0.0575051	0.119087	-0.0579254	0.24086	0.0378117	0.0270424	0.0341463	0.0148049	0.0392406	-0.051028	0.119791	0.0593754	0.0467765	0.157673	-0.0027339	-0.0152791	0.0535735	0.280665	-0.359235	-0.357139	-0.425231	-0.257732	-0.247274	-0.269651	0.409957	0.0123565	-0.0156187
Lip.TG(54:1)	0.362027	0.366701	0.365234	0.407553	0.418076	0.376534	0.327943	0.400881	0.408806	0.381843	0.436759	0.436441	0.408578	0.33792	0.355537	0.35351	0.295317	0.285924	0.329479	0.297622	0.291178	0.253445	0.30236	0.338035	0.230983	0.230542	0.28211	0.281779	0.284678	0.282302	0.296004	0.246913	0.195595	0.30602	0.306062	0.344063	0.283185	0.274807	0.327673	0.256118	-0.0417168	-0.0384932	-0.117751	0.0363211	0.0488441	0.0074252	0.233483	0.0791289	0.0785247
Lip.LPE(22:6)	0.537038	0.542295	0.536151	0.562726	0.559593	0.536906	0.51769	0.529696	0.526729	0.508606	0.472455	0.447497	0.48579	0.520253	0.33625	0.312588	0.204445	0.163133	0.443895	0.172907	0.157805	0.0979055	0.150989	0.19942	0.0596858	0.289509	0.141537	0.133628	0.13777	0.122524	0.141964	0.0703814	0.198691	0.150135	0.140229	0.212491	0.105031	0.0949173	0.138237	0.30524	-0.230413	-0.231834	-0.268849	-0.193156	-0.19887	-0.169938	0.401214	0.0835307	0.061081
Lip.TG(56:7)	0.545348	0.544669	0.560738	0.507115	0.465557	0.549425	0.537507	0.50064	0.489112	0.486064	0.388252	0.341104	0.444038	0.53923	0.237754	0.202343	0.0983257	0.0398297	0.468941	0.0793888	0.057174	-0.00294331	0.0375579	0.0929033	-0.0655398	0.320121	0.0587007	0.0439179	0.0511453	0.0174384	0.0379507	-0.0374601	0.237286	0.0862386	0.0748132	0.177272	0.0136245	-0.00334354	0.0927001	0.337546	-0.293644	-0.291623	-0.383386	-0.179788	-0.162881	-0.221806	0.398865	0.0875843	0.0606597
Lip.PE(O-38:5)	0.436187	0.450599	0.473229	0.521051	0.522002	0.493847	0.376234	0.545857	0.551986	0.589427	0.520937	0.469716	0.57569	0.493943	0.512237	0.485073	0.41272	0.358257	0.623955	0.376874	0.350977	0.293203	0.301848	0.332079	0.244975	0.635379	0.347182	0.329145	0.317832	0.285039	0.298603	0.255032	0.597193	0.341963	0.326682	0.385348	0.269233	0.25307	0.311327	0.598699	0.0567727	0.0500908	0.00977908	0.00940656	-0.0153878	0.0837843	0.582076	0.262289	0.247839
Lip.TG(55:1)	0.667067	0.66346	0.665848	0.604452	0.548171	0.658456	0.67207	0.583538	0.564223	0.555595	0.411118	0.34668	0.494406	0.645984	0.213835	0.16989	0.0419896	-0.027403	0.516008	0.0187751	-0.00665281	-0.0845172	-0.0295264	0.037465	-0.151613	0.300389	-0.0113387	-0.0278127	-0.0162407	-0.0601659	-0.0355101	-0.121459	0.199159	0.0223074	0.00788902	0.140708	-0.0655339	-0.0858164	0.0239107	0.340557	-0.351087	-0.349285	-0.434404	-0.225054	-0.206607	-0.269204	0.460911	0.0593051	0.0242148
Lip.TG(56:2)	0.300725	0.309859	0.317855	0.381547	0.404937	0.332953	0.251347	0.378436	0.395676	0.376398	0.461562	0.472622	0.411863	0.296619	0.434414	0.435424	0.396566	0.397009	0.335109	0.399361	0.396327	0.3648	0.404311	0.424467	0.343849	0.303003	0.376921	0.376734	0.385365	0.377521	0.384195	0.356755	0.286292	0.384996	0.386343	0.404722	0.375049	0.360138	0.423271	0.336259	0.00410809	0.00700223	-0.0817142	0.0947888	0.104601	0.0453499	0.336274	0.104914	0.110847
Lip.CE(20:4)	0.630506	0.632399	0.620663	0.624986	0.605523	0.617987	0.621202	0.589641	0.580492	0.554966	0.493679	0.459606	0.519209	0.604419	0.3086	0.278424	0.145832	0.101681	0.470766	0.112969	0.0949782	0.0221975	0.0923452	0.152712	-0.0204607	0.2591	0.075511	0.0659126	0.0730776	0.0534004	0.0774123	-0.0102487	0.146661	0.0937873	0.0820603	0.180352	0.037114	0.0245774	0.0877341	0.290648	-0.31939	-0.318192	-0.38267	-0.231712	-0.22484	-0.237153	0.412102	0.033764	0.00715714
Lip.LPC(20:5)	0.773634	0.769244	0.760176	0.709971	0.655076	0.754571	0.780113	0.694597	0.674252	0.64805	0.51609	0.452045	0.59377	0.755267	0.298941	0.250506	0.106891	0.0324103	0.606125	0.0707398	0.0420002	-0.046181	0.0208101	0.0913619	-0.109468	0.349469	0.0351728	0.0185082	0.0253568	-0.0087787	0.0192409	-0.0808036	0.217968	0.0659816	0.0500557	0.184624	-0.0232528	-0.0413996	0.0553322	0.380628	-0.42051	-0.420063	-0.494557	-0.313834	-0.298885	-0.334518	0.480827	0.0842048	0.0480439
Lip.TG(51:2)	0.239939	0.239534	0.248106	0.231265	0.222902	0.240987	0.220377	0.254386	0.256969	0.238607	0.246218	0.241179	0.238222	0.234557	0.196448	0.189326	0.145236	0.140773	0.225349	0.150628	0.146884	0.128568	0.146404	0.167139	0.11158	0.17552	0.143473	0.141981	0.149864	0.139137	0.143705	0.120801	0.141845	0.158232	0.156782	0.175866	0.144809	0.143451	0.154862	0.18573	-0.082301	-0.0806519	-0.150888	0.0017455	0.0142391	-0.0543826	0.123228	0.0243293	0.024549
Lip.TG(51:4)	0.746966	0.742835	0.725239	0.68606	0.635371	0.718516	0.75469	0.663635	0.645	0.611361	0.491166	0.433341	0.556941	0.715844	0.26149	0.219016	0.0739267	0.0101583	0.533558	0.0365506	0.0152362	-0.0642887	0.00895589	0.0773136	-0.113271	0.25604	0.003909	-0.00825457	0.00146711	-0.0248442	0.00115981	-0.0960257	0.121985	0.0361706	0.0222396	0.145653	-0.0372049	-0.049992	0.0256348	0.305521	-0.430726	-0.428341	-0.49247	-0.319452	-0.303144	-0.340984	0.391383	0.0457847	0.0133164
Lip.PC(O-36:6)	0.69565	0.699915	0.688448	0.706586	0.688478	0.693787	0.670464	0.677314	0.671716	0.645221	0.59448	0.557065	0.618942	0.665922	0.409219	0.377205	0.23414	0.191584	0.560723	0.199818	0.178634	0.0960468	0.172173	0.234641	0.049779	0.354349	0.15779	0.146941	0.148588	0.131046	0.156697	0.0625361	0.238986	0.17371	0.162136	0.260978	0.111503	0.0946199	0.17283	0.380408	-0.325091	-0.324009	-0.395014	-0.228824	-0.222197	-0.241618	0.476576	0.0904054	0.0630029
Lip.TG(54:5)	-0.192421	-0.181466	-0.181526	-0.0749036	-0.00876713	-0.170397	-0.238524	-0.0826679	-0.0524314	-0.0734929	0.129202	0.199782	0.00589075	-0.220739	0.23162	0.268433	0.331977	0.361541	-0.116271	0.368279	0.389045	0.414548	0.42677	0.405737	0.450587	-0.0238389	0.369917	0.386734	0.390726	0.417046	0.403511	0.448255	0.0401861	0.356322	0.369538	0.288416	0.418319	0.421698	0.387918	-0.00462685	0.302182	0.30549	0.284296	0.289959	0.278919	0.300193	-0.0545927	0.00954618	0.0441712
Lip.TG(46:1)	0.0256104	0.0357558	0.0345316	0.112919	0.139027	0.0602097	-0.00753298	0.0880242	0.0943621	0.104635	0.130806	0.122966	0.126968	0.0326858	0.166732	0.164172	0.178163	0.143828	0.101709	0.164716	0.16388	0.158219	0.151039	0.146666	0.152895	0.149837	0.167427	0.164876	0.160621	0.160484	0.160535	0.157582	0.165488	0.15956	0.156529	0.160007	0.151122	0.146979	0.150952	0.160995	0.211721	0.209497	0.210551	0.145334	0.117072	0.210869	0.232445	0.113903	0.117434
Lip.Cer(d18:1/22:1)	0.709424	0.707567	0.715332	0.662593	0.613346	0.70561	0.701907	0.65137	0.636422	0.623076	0.504005	0.446833	0.570407	0.697506	0.307608	0.264172	0.123435	0.0584234	0.584788	0.0965443	0.0687226	-0.00934748	0.0483551	0.114354	-0.0759203	0.373995	0.0654221	0.0488347	0.0558238	0.0202863	0.0461235	-0.0473573	0.26193	0.0962143	0.0824341	0.208258	0.0113321	-0.00942098	0.103648	0.404565	-0.395217	-0.392423	-0.496879	-0.249873	-0.226609	-0.309071	0.489195	0.0913438	0.0568763
Lip.TG(54:7)	0.425501	0.438648	0.466497	0.492756	0.484879	0.481364	0.372651	0.52938	0.534499	0.577819	0.490931	0.438226	0.558684	0.49353	0.486141	0.45829	0.394996	0.340359	0.629728	0.365615	0.340221	0.29003	0.287243	0.315118	0.23639	0.64287	0.347015	0.328143	0.316806	0.283106	0.29603	0.252658	0.612452	0.353698	0.338174	0.401285	0.276317	0.259925	0.327775	0.617559	0.0474516	0.04231	-0.0268698	0.0244098	0.00527493	0.0792434	0.545692	0.26503	0.253662
Lip.TG(46:2)	0.686426	0.682637	0.687817	0.61007	0.546547	0.678396	0.695978	0.603333	0.581657	0.578237	0.415492	0.345412	0.511683	0.681486	0.227623	0.181662	0.0563394	-0.0119405	0.554634	0.0291126	0.000759991	-0.0730112	-0.0296218	0.0338761	-0.147314	0.344518	0.00367646	-0.0144332	-0.00698324	-0.0496347	-0.0246943	-0.115095	0.24024	0.0400986	0.0243267	0.153433	-0.0515406	-0.0722465	0.0368165	0.379839	-0.385248	-0.384916	-0.471133	-0.259281	-0.23848	-0.311343	0.473634	0.11243	0.0768091
Lip.TG(50:0)	0.72135	0.720339	0.707626	0.683051	0.644214	0.703171	0.71768	0.650962	0.634433	0.607315	0.498797	0.445176	0.559084	0.693709	0.286355	0.245973	0.101572	0.0425495	0.534301	0.0588129	0.0361471	-0.0460613	0.0318344	0.0968627	-0.0919296	0.273206	0.0161473	0.00295611	0.00976051	-0.0118856	0.0132597	-0.0824008	0.137794	0.0394534	0.0252862	0.146657	-0.0321365	-0.0456357	0.030288	0.311471	-0.423332	-0.421613	-0.483615	-0.315968	-0.300965	-0.334103	0.431588	0.0155782	-0.0156699
Lip.PE(36:4)	0.71545	0.719844	0.712964	0.722799	0.699996	0.717903	0.689198	0.691168	0.683972	0.661822	0.596978	0.549907	0.633695	0.685875	0.40432	0.369052	0.225909	0.176788	0.584429	0.187516	0.164735	0.0846973	0.154541	0.217696	0.0343727	0.373362	0.148247	0.135395	0.138951	0.116021	0.14259	0.0451773	0.255737	0.166887	0.153842	0.262235	0.0976196	0.0818232	0.157509	0.400312	-0.330604	-0.329444	-0.4042	-0.235474	-0.229266	-0.245858	0.499409	0.12004	0.0911102
Lip.TG(51:1)	0.725607	0.724243	0.709522	0.68696	0.65114	0.700688	0.726045	0.647558	0.633483	0.603269	0.505871	0.456998	0.552012	0.685475	0.28246	0.244134	0.0971048	0.0412605	0.512032	0.059266	0.0386567	-0.0416917	0.035028	0.104529	-0.0916769	0.250625	0.0204954	0.00888197	0.0209918	-0.00742724	0.0207006	-0.078486	0.119623	0.0455432	0.0321397	0.154881	-0.023162	-0.0375877	0.0398581	0.290452	-0.399601	-0.398338	-0.461875	-0.299399	-0.285338	-0.314277	0.430631	0.0490014	0.0171581
Lip.TG(48:2)	0.0205053	0.0255877	0.027427	0.05748	0.0721556	0.0341227	-0.000506797	0.0403067	0.0463205	0.0265588	0.0874493	0.10153	0.059233	-0.00255464	0.0937031	0.103083	0.111201	0.152498	0.015268	0.121941	0.128881	0.127882	0.138402	0.134817	0.135482	0.0207134	0.119477	0.123018	0.12747	0.129826	0.128751	0.139146	0.0394084	0.118275	0.125201	0.119617	0.134841	0.126983	0.167334	-0.0148875	0.123754	0.128354	0.0580343	0.155748	0.1536	0.149169	0.118653	-0.017054	-0.00775605
Lip.CE(18:1)	0.695203	0.699095	0.698926	0.698186	0.673031	0.701103	0.669394	0.672442	0.664642	0.649922	0.564163	0.512713	0.619115	0.679661	0.387561	0.351585	0.222495	0.166797	0.593198	0.182183	0.160036	0.0843801	0.149676	0.207617	0.0375593	0.387478	0.144928	0.132166	0.134218	0.112201	0.136762	0.0453231	0.273746	0.16536	0.15184	0.263091	0.0941885	0.0791265	0.156661	0.409364	-0.328098	-0.327196	-0.387189	-0.254049	-0.247211	-0.250394	0.486618	0.127044	0.100029
Lip.TG(54:6)	0.823282	0.819417	0.814427	0.758194	0.697037	0.808538	0.825753	0.741991	0.721192	0.702237	0.546564	0.472085	0.636555	0.803607	0.312965	0.261859	0.109509	0.0266158	0.648452	0.0762501	0.0466221	-0.0400243	0.0203731	0.0951502	-0.115453	0.384801	0.0427091	0.0242887	0.0362813	-0.00900339	0.0204615	-0.0851334	0.255934	0.0819451	0.0636929	0.21187	-0.0169796	-0.0368033	0.0673255	0.434784	-0.409688	-0.40815	-0.49914	-0.283526	-0.266123	-0.316081	0.533799	0.125769	0.0875031
Lip.TG(51:3)	0.777593	0.777623	0.772325	0.742455	0.700468	0.766817	0.769812	0.712158	0.697397	0.677659	0.559197	0.498655	0.622982	0.748492	0.341541	0.298451	0.151707	0.0812025	0.603973	0.121624	0.0966745	0.0129128	0.0787674	0.150803	-0.053693	0.35994	0.0847106	0.0691554	0.0820368	0.0412484	0.0705567	-0.030457	0.239466	0.117332	0.101662	0.238459	0.0311402	0.0122003	0.110027	0.40687	-0.338665	-0.337565	-0.426667	-0.229089	-0.217576	-0.247441	0.536758	0.114626	0.0812625
Lip.Cer(d18:1/16:0)	0.150075	0.162153	0.165977	0.258551	0.294232	0.188709	0.0951056	0.228088	0.246104	0.243591	0.320598	0.328099	0.289086	0.132566	0.360615	0.364508	0.369233	0.353086	0.220789	0.369145	0.370372	0.355961	0.36762	0.36765	0.355059	0.264416	0.360407	0.360035	0.35734	0.357304	0.359343	0.358464	0.288775	0.350812	0.35084	0.351089	0.351101	0.346	0.355869	0.247513	0.249325	0.247439	0.220758	0.183865	0.151833	0.270427	0.326007	0.153492	0.161593
Lip.TG(52:4)	0.675499	0.675391	0.675499	0.639723	0.597014	0.671136	0.67359	0.608609	0.593578	0.582255	0.464507	0.405048	0.53555	0.64924	0.279636	0.240356	0.120532	0.0535376	0.529324	0.0956802	0.0731161	-0.00348357	0.0554441	0.119996	-0.0654667	0.316335	0.0634936	0.0487187	0.0618991	0.0205383	0.0462738	-0.0435355	0.217279	0.0924837	0.0798948	0.204534	0.0124139	-0.00569744	0.093876	0.355835	-0.295166	-0.295435	-0.374033	-0.200631	-0.189147	-0.216335	0.495165	0.0869024	0.0566913
Lip.TG(56:6)	0.705204	0.703764	0.704885	0.659182	0.615891	0.696364	0.701525	0.641662	0.624577	0.610297	0.480879	0.425561	0.552398	0.69501	0.283517	0.240794	0.0946794	0.0401196	0.568377	0.0585077	0.0323562	-0.049297	0.0165773	0.0799984	-0.105155	0.343834	0.0201233	0.00398953	0.0101707	-0.0196015	0.00606132	-0.0883799	0.21802	0.0464622	0.0325243	0.155965	-0.0344247	-0.0528189	0.0459508	0.368038	-0.424112	-0.422129	-0.502283	-0.295621	-0.275643	-0.33944	0.467798	0.0291528	-0.00561733
Lip.TG(48:0)	0.0868421	0.0997498	0.103156	0.207614	0.250608	0.127679	0.0350578	0.17916	0.196961	0.192975	0.292368	0.310465	0.247052	0.0788652	0.347067	0.35304	0.359717	0.338888	0.178093	0.358345	0.360267	0.354791	0.35574	0.354844	0.345932	0.235822	0.35346	0.354311	0.35448	0.356387	0.354386	0.353469	0.253468	0.343861	0.342932	0.328599	0.348339	0.344462	0.345933	0.23409	0.227502	0.226421	0.202633	0.197238	0.168146	0.244799	0.279859	0.0870469	0.0964801
Lip.CE(18:2)	0.713546	0.710692	0.704456	0.662342	0.617723	0.697576	0.712535	0.638124	0.619144	0.595262	0.470294	0.414463	0.541211	0.693211	0.260701	0.218267	0.0689979	0.0137885	0.542298	0.0301336	0.00531415	-0.0783526	-0.00437406	0.0614373	-0.12927	0.292486	-0.013933	-0.0292452	-0.023112	-0.0494682	-0.024306	-0.117662	0.158692	0.0125464	-0.00270705	0.123961	-0.0666694	-0.0834407	0.00647313	0.327645	-0.430376	-0.427161	-0.500428	-0.299708	-0.280218	-0.340196	0.445587	-0.00657105	-0.0398149
Lip.PC(40:7)	0.0598579	0.0550112	0.0552269	0.0100153	-0.0097481	0.0487587	0.0740899	0.0595407	0.0558728	0.0330873	0.0366349	0.0401525	0.0360942	0.0786793	0.0142944	0.0127439	-0.0104445	0.0156133	0.0516905	0.00854328	0.00852883	0.00391685	0.00775808	0.00900959	-0.00115031	0.00115733	0.0221356	0.0224428	0.0196181	0.0249991	0.0265405	0.0182555	-0.0159367	0.0481598	0.0505344	0.0479799	0.0466378	0.0439076	0.0603303	0.0302253	-0.0839754	-0.0784826	-0.156608	0.0295096	0.0558492	-0.0597988	-0.0956766	-0.0770282	-0.0743974
Lip.TG(52:1)	-0.0416619	-0.0261891	-0.0089212	0.0883988	0.13909	0.00825332	-0.10404	0.106419	0.13321	0.129616	0.269941	0.315748	0.190082	-0.029614	0.362273	0.38439	0.39982	0.433257	0.137941	0.420687	0.424879	0.434025	0.424891	0.411256	0.440197	0.26412	0.419767	0.421919	0.414922	0.424046	0.415236	0.443294	0.313855	0.406674	0.412086	0.347003	0.428479	0.428997	0.411357	0.241503	0.29007	0.29045	0.237879	0.263057	0.248664	0.287692	0.175055	0.0619403	0.0825058
Lip.PE(34:2)	0.247462	0.255831	0.258556	0.323035	0.338521	0.277046	0.214305	0.30152	0.308014	0.304552	0.318657	0.308527	0.314968	0.253915	0.307257	0.2942	0.252926	0.200955	0.294036	0.241498	0.232867	0.207102	0.217255	0.233732	0.182659	0.298802	0.233954	0.22699	0.222085	0.21516	0.220121	0.196192	0.279231	0.229156	0.22182	0.24874	0.201263	0.19452	0.217804	0.315758	0.0712228	0.0689245	0.0502283	0.0485115	0.0234549	0.0986847	0.363344	0.0822784	0.0785303
Lip.TG(56:3)	0.24081	0.255096	0.256715	0.358417	0.39903	0.282775	0.181608	0.329422	0.346597	0.340759	0.426328	0.437467	0.379262	0.223592	0.423404	0.425718	0.401372	0.378882	0.290725	0.397742	0.39517	0.368806	0.393142	0.406805	0.35377	0.300002	0.381669	0.379983	0.377858	0.37516	0.383431	0.358019	0.304407	0.377604	0.375917	0.388637	0.367277	0.3587	0.383591	0.317247	0.19089	0.191504	0.13629	0.185774	0.161112	0.227352	0.392	0.150458	0.153753
Lip.PC(40:8)	0.262922	0.275172	0.290035	0.347801	0.365242	0.303268	0.212831	0.319036	0.331335	0.349069	0.358299	0.344804	0.358687	0.246066	0.339239	0.333553	0.313403	0.270278	0.303879	0.314081	0.308702	0.291402	0.29565	0.310257	0.257202	0.304598	0.313319	0.307777	0.314848	0.29114	0.300144	0.271762	0.323609	0.32161	0.317724	0.366955	0.293548	0.280909	0.326152	0.333823	0.154036	0.15362	0.111965	0.122774	0.104175	0.183863	0.356737	0.288171	0.284622
Lip.TG(48:1)	0.182905	0.195678	0.199892	0.285335	0.313668	0.215119	0.129496	0.236669	0.257585	0.241836	0.345374	0.366304	0.287521	0.130865	0.328599	0.335467	0.332249	0.305467	0.164395	0.34034	0.344927	0.324466	0.363835	0.376646	0.32089	0.143404	0.326142	0.330359	0.337035	0.340446	0.345777	0.325883	0.152144	0.327449	0.331473	0.34525	0.335723	0.329262	0.350219	0.15979	0.100482	0.103537	0.0553433	0.11787	0.10289	0.145974	0.195568	0.0993076	0.104347
Lip.TG(54:4)	0.173918	0.184019	0.19105	0.259714	0.274339	0.213387	0.137428	0.250147	0.257849	0.268544	0.275533	0.261072	0.282804	0.192443	0.299716	0.289801	0.277772	0.232675	0.271444	0.266855	0.261068	0.248102	0.241056	0.245151	0.229838	0.310478	0.269157	0.263281	0.256234	0.252657	0.253623	0.242644	0.312072	0.267891	0.26128	0.280282	0.244704	0.237496	0.2541	0.321546	0.161151	0.158122	0.147642	0.108247	0.0767287	0.175749	0.323604	0.151955	0.152707
Lip.TG(56:5)	-0.245124	-0.229581	-0.216065	-0.106786	-0.052488	-0.191319	-0.302722	-0.10269	-0.0778927	-0.051043	0.0639507	0.0950307	0.0113263	-0.224793	0.224729	0.246665	0.324754	0.331047	-0.00633229	0.354013	0.364359	0.38846	0.34922	0.311704	0.40503	0.206294	0.365129	0.367055	0.35403	0.361721	0.350479	0.400419	0.306715	0.33756	0.342669	0.28016	0.360656	0.361914	0.343801	0.182409	0.567631	0.566698	0.519996	0.471162	0.429854	0.54972	0.136249	0.0846885	0.106373
Lip.TG(52:5)	0.70033	0.695443	0.68832	0.629568	0.573217	0.680977	0.711782	0.626285	0.600903	0.590381	0.42109	0.350178	0.522466	0.700043	0.221079	0.171286	0.0341357	-0.0274369	0.561564	-0.00825622	-0.0373184	-0.11896	-0.0624566	-0.00114948	-0.174007	0.328109	-0.0396819	-0.0591429	-0.0564978	-0.0889472	-0.0642265	-0.152986	0.199107	-0.0122152	-0.0289845	0.0982443	-0.100346	-0.117437	-0.0275599	0.358497	-0.440653	-0.438999	-0.506971	-0.326694	-0.309303	-0.35477	0.419915	0.0684345	0.0297776
Lip.LPE(18:0)	-0.040873	-0.030768	-0.0219476	0.0765946	0.124259	-0.00398829	-0.0965897	0.0848843	0.113135	0.0825739	0.268408	0.322959	0.163951	-0.0486985	0.354776	0.379906	0.399763	0.436068	0.0893889	0.434993	0.442838	0.440039	0.454206	0.439384	0.460552	0.201809	0.4315	0.437108	0.426292	0.446821	0.440657	0.466145	0.248425	0.420116	0.430267	0.365637	0.448526	0.444418	0.459374	0.177546	0.302674	0.307834	0.213416	0.332237	0.324497	0.3186	0.153721	-0.0315955	-0.00434971
Lip.TG(56:4)	0.727814	0.724848	0.708739	0.678263	0.634895	0.704005	0.734225	0.659837	0.642779	0.616658	0.494521	0.436764	0.564122	0.705408	0.279346	0.23559	0.093945	0.0362833	0.544294	0.0541204	0.030735	-0.0482227	0.0190902	0.0831267	-0.101784	0.286446	0.0207081	0.00680521	0.0168024	-0.0122953	0.0145298	-0.0848327	0.154966	0.0513716	0.0362647	0.157557	-0.0257406	-0.0398106	0.0344899	0.33233	-0.428946	-0.426854	-0.492588	-0.31055	-0.293725	-0.338572	0.397824	0.0835654	0.0501743
Lip.TG(50:3)	0.824508	0.820039	0.821048	0.747623	0.679521	0.812142	0.827634	0.743201	0.720135	0.708623	0.533681	0.453985	0.63526	0.817531	0.306925	0.252903	0.0985562	0.0175987	0.670207	0.0624423	0.0299081	-0.0561881	-0.00185702	0.0724873	-0.138118	0.416488	0.0289627	0.00857508	0.0196069	-0.0294359	-0.000648469	-0.104551	0.287299	0.0675895	0.0484279	0.198121	-0.0363181	-0.0581941	0.0559563	0.460276	-0.441719	-0.441073	-0.534406	-0.305854	-0.284049	-0.353607	0.536832	0.146999	0.106335
Lip.TG(50:4)	-0.169174	-0.164887	-0.154489	-0.142935	-0.122131	-0.159377	-0.1813	-0.167447	-0.161132	-0.160246	-0.0943347	-0.0626462	-0.141241	-0.20058	-0.0957596	-0.0772261	-0.0592072	-0.0136513	-0.211013	-0.0407144	-0.02585	-0.0124705	0.00242618	-0.0039189	0.0183104	-0.196713	-0.0447453	-0.0366373	-0.0326226	-0.0191418	-0.0244349	-0.00345094	-0.161497	-0.0417829	-0.0327671	-0.0282833	-0.0134878	-0.0167805	0.0211979	-0.20644	0.150901	0.15783	0.0874236	0.223995	0.232674	0.182509	-0.0988091	-0.164689	-0.153651
Lip.PE(38:4)	0.824753	0.819136	0.80636	0.746036	0.683907	0.796892	0.834258	0.7321	0.709482	0.679279	0.528517	0.458695	0.613729	0.803208	0.284416	0.234922	0.073146	0.00764121	0.615114	0.0305582	0.00275868	-0.0863392	-0.0110037	0.0643	-0.15033	0.319263	-0.00757927	-0.0235708	-0.0132251	-0.0470445	-0.0185326	-0.125505	0.169215	0.0299671	0.0132032	0.153251	-0.0593004	-0.0771873	0.0200336	0.367496	-0.503599	-0.5011	-0.579168	-0.362059	-0.338282	-0.408383	0.448215	0.0658832	0.0276034
Lip.TG(48:3)	0.133329	0.141338	0.136557	0.202884	0.227658	0.149454	0.0924209	0.154152	0.167533	0.152601	0.225705	0.239263	0.192078	0.0905996	0.21629	0.220425	0.231249	0.203182	0.0951561	0.233059	0.239614	0.234399	0.250783	0.257301	0.228443	0.072902	0.232191	0.235582	0.245569	0.244617	0.247859	0.233045	0.0840388	0.233375	0.235778	0.241654	0.242817	0.240256	0.245005	0.0926655	0.112049	0.112305	0.0774347	0.11741	0.0979424	0.148084	0.144369	0.0675159	0.0714396
Lip.TG(54:2)	0.0521052	0.0661426	0.0793099	0.182437	0.223673	0.103784	-0.00759865	0.161804	0.183438	0.186077	0.287239	0.303809	0.245781	0.0489054	0.360722	0.370684	0.396547	0.392048	0.195398	0.416354	0.42047	0.415189	0.416404	0.408942	0.416489	0.290918	0.416984	0.416717	0.407717	0.416558	0.416587	0.422723	0.339926	0.413257	0.415051	0.401595	0.41376	0.408664	0.434104	0.281374	0.366082	0.367323	0.293338	0.321937	0.293502	0.391261	0.323177	0.102906	0.119994
Lip.PC(O-38:6)	0.102294	0.0958614	0.0967843	0.0354638	0.00689525	0.0848664	0.123643	0.0806316	0.0716703	0.0422481	0.0211488	0.0204401	0.0308279	0.124734	-0.0303918	-0.0390936	-0.0821247	-0.0679725	0.0668267	-0.0669047	-0.0701897	-0.0817924	-0.0751914	-0.0672884	-0.0928127	-0.00536123	-0.0599964	-0.0620284	-0.0651646	-0.0647428	-0.0613468	-0.0745229	-0.0419122	-0.0367302	-0.0376678	-0.031562	-0.0504349	-0.0518742	-0.0397078	0.0231752	-0.161362	-0.156737	-0.223133	-0.0410289	-0.00951272	-0.133071	-0.0795713	-0.150727	-0.154932
Lip.TG(54:3)	-0.108637	-0.0967966	-0.0828884	-0.00860523	0.0223073	-0.0624517	-0.158123	0.00660407	0.0248574	0.0431101	0.115878	0.128288	0.089301	-0.0852739	0.22169	0.235934	0.286952	0.290415	0.0701058	0.308675	0.314891	0.327294	0.2986	0.276634	0.326777	0.201329	0.320756	0.319308	0.31198	0.314946	0.309206	0.33202	0.274598	0.318042	0.320537	0.28953	0.322453	0.318041	0.331125	0.197875	0.397036	0.397172	0.323122	0.373182	0.352509	0.39635	0.151844	0.0798336	0.0978551
Lip.LPC(O-16:0)	0.333145	0.340498	0.366239	0.377623	0.359566	0.379039	0.29046	0.390822	0.394057	0.422021	0.360537	0.32196	0.404395	0.35387	0.322172	0.299138	0.263321	0.188214	0.444342	0.267733	0.248999	0.222155	0.210476	0.231832	0.163721	0.470796	0.26862	0.254462	0.252268	0.218432	0.227925	0.192745	0.481871	0.28763	0.275747	0.345416	0.223838	0.209327	0.270588	0.501034	0.106512	0.104795	0.0251817	0.114771	0.101595	0.138707	0.439709	0.315023	0.304588
Lip.SM(d18:1/18:2)	-0.000337452	0.00252035	0.00750572	0.0300002	0.0428539	0.0125559	-0.0107823	0.0207052	0.0237868	0.0116741	0.0572385	0.0751176	0.0234837	-0.00545913	0.0474755	0.0514666	0.0318309	0.0523807	-0.0183129	0.0347662	0.0396273	0.043507	0.0488008	0.0480185	0.0511867	-0.0127265	0.0303906	0.0343288	0.0380008	0.0414004	0.0362924	0.0473693	-0.00889436	0.0336572	0.0367125	0.045006	0.0439845	0.0365299	0.0720709	-0.0170956	0.0839688	0.0885169	0.0394625	0.145989	0.146385	0.111251	0.062785	-0.0839396	-0.0792944
Lip.PC(40:6)	0.219467	0.225704	0.237686	0.246032	0.242657	0.244505	0.193489	0.231086	0.232833	0.242657	0.221118	0.204139	0.239051	0.206602	0.178243	0.171905	0.149941	0.133621	0.222086	0.149875	0.144969	0.130788	0.134295	0.147357	0.0987873	0.192834	0.151872	0.147089	0.151848	0.134076	0.140994	0.11645	0.19815	0.163361	0.162973	0.210239	0.139976	0.125867	0.194823	0.205025	0.0228093	0.0239628	-0.0380238	0.0602302	0.0595921	0.0552983	0.26518	0.186583	0.183571
Lip.PC(38:5)	0.0327201	0.0434862	0.0553723	0.138267	0.177556	0.0734976	-0.0188019	0.153898	0.179461	0.161687	0.299807	0.337658	0.226067	0.0376542	0.37712	0.394766	0.409074	0.427305	0.161182	0.433412	0.435963	0.426426	0.441325	0.431182	0.433969	0.243414	0.426375	0.428863	0.417217	0.432417	0.431345	0.438461	0.282026	0.42054	0.427766	0.3793	0.436835	0.430468	0.450419	0.225753	0.252302	0.255896	0.176388	0.260415	0.250934	0.264885	0.200739	0.0604067	0.0797764
Lip.PC(34:4)	0.744719	0.740678	0.746148	0.666016	0.600388	0.734871	0.750581	0.665387	0.643167	0.636225	0.46654	0.393909	0.565005	0.746994	0.265661	0.215458	0.0753463	0.00317461	0.614605	0.0400701	0.00898193	-0.0689411	-0.022316	0.0449046	-0.146112	0.387007	0.0121132	-0.00771844	-0.000198671	-0.0438918	-0.0177528	-0.113428	0.266733	0.0465246	0.0293468	0.160174	-0.0496344	-0.0698125	0.0380131	0.416849	-0.452455	-0.451862	-0.538942	-0.313492	-0.289025	-0.37418	0.487097	0.118413	0.079743
Lip.PE(O-36:5)	0.380603	0.390792	0.384002	0.459503	0.485761	0.403398	0.33356	0.417764	0.427616	0.405194	0.462088	0.46082	0.426135	0.344867	0.382498	0.373952	0.308931	0.270287	0.332913	0.302351	0.293815	0.24528	0.296425	0.333767	0.216804	0.251511	0.274068	0.270243	0.276001	0.261757	0.277955	0.226453	0.215325	0.275087	0.2712	0.320258	0.250198	0.239347	0.28975	0.283012	-0.0108617	-0.00786424	-0.0729573	0.035894	0.0219791	0.0506323	0.400371	0.0917597	0.0842083
Lip.PC(38:6)	0.789269	0.784789	0.769884	0.718995	0.661148	0.7623	0.796587	0.707232	0.686935	0.6556	0.518011	0.454733	0.596689	0.767786	0.290434	0.244942	0.089775	0.0377174	0.588168	0.0471549	0.0225664	-0.0628889	0.013218	0.0834427	-0.117573	0.295451	0.0105693	-0.00305111	0.00619475	-0.0216836	0.00580855	-0.0956655	0.14738	0.0474184	0.0325259	0.162993	-0.0325553	-0.0491069	0.0407912	0.352428	-0.486512	-0.484141	-0.549745	-0.350825	-0.327448	-0.40014	0.400874	0.0631286	0.0297681
Lip.PC(O-36:3)	0.144607	0.148945	0.152394	0.185926	0.195859	0.157776	0.121737	0.193781	0.203832	0.178402	0.269549	0.30155	0.206872	0.127666	0.242762	0.251922	0.223243	0.262241	0.132644	0.222806	0.225042	0.20714	0.240332	0.24799	0.206458	0.0991184	0.205593	0.209871	0.213943	0.218641	0.220896	0.206704	0.087721	0.209098	0.21638	0.207109	0.221219	0.212652	0.261506	0.0856492	-0.0547442	-0.0489875	-0.131992	0.0510517	0.0772463	-0.0311261	0.0836084	0.00816126	0.0120591
Lip.DG(36:2)	-0.0545558	-0.0553169	-0.053001	-0.0714712	-0.0769885	-0.0547097	-0.0497016	-0.0222074	-0.0222041	-0.0354842	0.00110736	0.0189953	-0.0193046	-0.033504	0.0124878	0.0183789	0.00752971	0.0565383	-0.0128339	0.0342322	0.0389665	0.0438705	0.0434759	0.0347071	0.0522473	-0.00351578	0.0424716	0.0467766	0.0406958	0.053198	0.0477793	0.0614626	-0.00349224	0.0553752	0.0607393	0.0338473	0.0715408	0.0723184	0.0746342	-0.000767838	0.0390355	0.0457489	-0.0319068	0.13959	0.16195	0.0624228	-0.107428	-0.109661	-0.103327
Lip.SM(d18:1/17:0)	0.442576	0.447088	0.436144	0.468929	0.468217	0.44717	0.408257	0.432148	0.435316	0.417992	0.412925	0.389213	0.410609	0.397783	0.278321	0.258922	0.184693	0.120823	0.336358	0.174668	0.163574	0.111188	0.163064	0.20833	0.0729662	0.208247	0.153287	0.147361	0.155589	0.133124	0.153601	0.0883485	0.163832	0.162424	0.155515	0.230729	0.123001	0.113904	0.158401	0.251624	-0.142458	-0.13913	-0.195269	-0.0903838	-0.0966426	-0.070677	0.297823	0.166503	0.149215
Lip.DG(36:3)	0.0401969	0.0494373	0.0431261	0.122366	0.157991	0.0524132	0.000368017	0.0526946	0.0659666	0.0442852	0.138815	0.163659	0.0849513	-0.0103454	0.117031	0.125202	0.133104	0.116185	-0.0147108	0.146874	0.155822	0.157374	0.17023	0.171773	0.166578	-0.0111677	0.140782	0.145633	0.155393	0.156176	0.155225	0.161025	0.0141982	0.124735	0.129962	0.126079	0.143184	0.143914	0.13831	-0.00148818	0.165193	0.165513	0.145847	0.148892	0.130227	0.189427	0.101315	-0.064267	-0.0580415
Lip.TG(50:2)	0.326759	0.330824	0.334255	0.380001	0.394609	0.344091	0.287462	0.39472	0.405665	0.384824	0.450576	0.45768	0.407173	0.314417	0.386486	0.387317	0.320334	0.320518	0.349176	0.320743	0.31519	0.277833	0.322574	0.35178	0.262046	0.29326	0.301591	0.301155	0.300091	0.296755	0.306934	0.272781	0.262243	0.317764	0.319659	0.34101	0.295423	0.286098	0.34076	0.301282	-0.00815298	-0.00504154	-0.0926262	0.0741703	0.0886416	0.0274848	0.260662	0.0466632	0.0496452
Lip.LPC(18:2)	-0.115083	-0.114048	-0.117817	-0.0703916	-0.0483902	-0.114513	-0.127686	-0.127781	-0.125209	-0.133269	-0.0983953	-0.0849409	-0.118811	-0.131915	-0.0707576	-0.0628636	-0.0218366	-0.0407169	-0.140962	-0.0297648	-0.0192509	0.0012449	-0.00454961	-0.0153311	0.0181113	-0.108348	-0.0308858	-0.0229484	-0.0115973	-0.0090323	-0.0162427	0.0105036	-0.0943321	-0.0561067	-0.0535161	-0.0737705	-0.0289569	-0.0223499	-0.053875	-0.111085	0.116844	0.112462	0.174639	0.041928	0.0241744	0.0959863	0.0322035	-0.0912186	-0.0832476
Lip.TG(52:3)	0.81337	0.807964	0.804907	0.730507	0.663495	0.793587	0.820179	0.724218	0.699643	0.68085	0.508466	0.433096	0.609363	0.804586	0.283598	0.231595	0.0765631	0.00555991	0.638734	0.034162	0.00446205	-0.0808808	-0.0192983	0.0528655	-0.152366	0.369073	-0.0004403	-0.0194198	-0.011081	-0.0497264	-0.0222227	-0.124535	0.23039	0.0368504	0.0188544	0.161217	-0.0584148	-0.0788427	0.0272526	0.412856	-0.48851	-0.48706	-0.568134	-0.347434	-0.323989	-0.39919	0.479396	0.0919894	0.0531127
Lip.PC(O-36:4)	0.272865	0.283684	0.303275	0.347739	0.352183	0.319033	0.226117	0.343445	0.35356	0.373531	0.360841	0.337655	0.381688	0.279812	0.35762	0.348146	0.338964	0.283885	0.377129	0.345374	0.336345	0.319061	0.310839	0.324064	0.277814	0.391563	0.349655	0.341437	0.343264	0.318933	0.326904	0.298968	0.409995	0.36179	0.355891	0.401853	0.322185	0.311092	0.359884	0.4193	0.17021	0.168325	0.113613	0.13457	0.115365	0.196957	0.397179	0.28024	0.279368
Lip.PE(38:2)	0.538169	0.54572	0.545762	0.579619	0.575982	0.553417	0.500652	0.539338	0.541456	0.522994	0.498908	0.47131	0.512289	0.508894	0.370165	0.345814	0.26283	0.178397	0.461234	0.25057	0.236239	0.187134	0.226498	0.273922	0.134962	0.32709	0.229006	0.219386	0.230762	0.198676	0.21875	0.152796	0.268096	0.235315	0.223704	0.299897	0.182236	0.17429	0.209474	0.378993	-0.138999	-0.139617	-0.178813	-0.127385	-0.141264	-0.0821983	0.425884	0.184465	0.166509
Lip.LPC(O-18:1)	0.0677441	0.0814601	0.100111	0.19884	0.246429	0.121945	0.000857053	0.207262	0.233637	0.220021	0.365668	0.405878	0.285661	0.0725209	0.422957	0.441013	0.443776	0.461317	0.219436	0.471068	0.472357	0.460013	0.471582	0.467039	0.458183	0.312245	0.462566	0.463828	0.459443	0.461172	0.458279	0.469754	0.356111	0.455027	0.46217	0.42394	0.466665	0.459072	0.486031	0.281188	0.290453	0.29476	0.186807	0.31752	0.305816	0.321178	0.294979	0.0760175	0.093766
Lip.PC(O-34:2)	0.145101	0.15424	0.161548	0.222912	0.245893	0.177599	0.103272	0.254473	0.276258	0.254456	0.371968	0.401629	0.306671	0.150128	0.400649	0.414512	0.404358	0.42074	0.235909	0.428003	0.428703	0.409833	0.440703	0.442578	0.410889	0.262085	0.421435	0.42438	0.412161	0.429371	0.431538	0.422262	0.282443	0.43355	0.439237	0.4103	0.44035	0.432707	0.464921	0.268421	0.138592	0.144475	0.0410816	0.216018	0.223077	0.173425	0.180698	0.0684457	0.0849105
Lip.PC(32:1)	0.158908	0.162048	0.167804	0.159835	0.156585	0.16229	0.14441	0.13626	0.136321	0.127919	0.141712	0.143827	0.122854	0.119656	0.0389904	0.0347125	-0.00685357	-0.00630048	0.0548845	0.000878532	0.00428858	-0.00996374	0.0192021	0.0388231	-0.0160053	-0.0288193	-0.00854289	-0.00723271	0.00310274	-0.00766308	-0.00178432	-0.017714	-0.0352825	0.00594155	0.00720958	0.0674481	-0.00394245	-0.0143415	0.0504022	-0.00273266	-0.0522652	-0.0451455	-0.125535	0.0573522	0.0708805	0.00862423	0.0593799	0.0217181	0.0165612
Lip.LPC(22:6)	0.781497	0.776612	0.772235	0.704435	0.642989	0.762399	0.788345	0.695794	0.672649	0.650297	0.487555	0.416772	0.585337	0.771803	0.267249	0.217581	0.0661842	0.00112346	0.608745	0.0205082	-0.00843466	-0.0915389	-0.0276326	0.0424801	-0.158194	0.332943	-0.0146563	-0.0317816	-0.0210819	-0.0588273	-0.0322355	-0.130167	0.187824	0.0173769	0.000411386	0.136292	-0.0718299	-0.0912384	0.00567596	0.376328	-0.520256	-0.519111	-0.581326	-0.383076	-0.357791	-0.439501	0.440374	0.0878462	0.0505725
Lip.LPC(14:0)	0.00919919	0.0170031	0.0101033	0.0901914	0.124141	0.0242808	-0.0284504	0.0299977	0.0423632	0.0342868	0.113327	0.133835	0.0688527	-0.0316578	0.120442	0.128609	0.147519	0.117563	-0.0205268	0.149255	0.159256	0.163506	0.170226	0.169251	0.169648	-0.0133659	0.148298	0.152139	0.162405	0.160882	0.160031	0.163894	0.008205	0.135288	0.137058	0.140398	0.152447	0.152584	0.13978	0.011112	0.180518	0.179616	0.187682	0.136747	0.107557	0.199291	0.0742836	0.0106486	0.0181502
Lip.SM(d18:1/21:0)	0.212097	0.220279	0.225262	0.269324	0.286127	0.237719	0.17003	0.297655	0.317499	0.292844	0.409434	0.438199	0.335344	0.197384	0.36829	0.379049	0.345927	0.370249	0.223868	0.364311	0.369109	0.34561	0.395031	0.410323	0.343025	0.17093	0.352949	0.359607	0.359663	0.372242	0.377433	0.355777	0.167723	0.372072	0.378761	0.378082	0.384028	0.373228	0.42747	0.205246	-0.0289966	-0.0192476	-0.127797	0.126877	0.155361	0.0263675	0.103902	0.0932777	0.10375
Lip.TG(50:1)	0.360917	0.375321	0.389591	0.465012	0.47798	0.41235	0.300584	0.441047	0.453715	0.467988	0.465762	0.441811	0.481724	0.363585	0.433217	0.418351	0.391431	0.317373	0.455553	0.393026	0.384442	0.352318	0.363602	0.386216	0.313885	0.44291	0.387215	0.377618	0.376885	0.356509	0.369383	0.329124	0.443595	0.393933	0.383376	0.440359	0.345673	0.33543	0.374574	0.482908	0.147664	0.146569	0.0856806	0.115158	0.0848454	0.197743	0.465991	0.258814	0.256266
Lip.PC(40:5)	-0.0764505	-0.0633281	-0.0483585	0.0583718	0.116851	-0.0297705	-0.139035	0.0585671	0.086322	0.0678057	0.24392	0.298968	0.145043	-0.0757182	0.342453	0.368709	0.400367	0.436173	0.0766644	0.429783	0.437784	0.43967	0.443719	0.425064	0.45748	0.206182	0.4227	0.427449	0.420878	0.43341	0.42521	0.457491	0.259718	0.398541	0.408521	0.338041	0.431199	0.428851	0.43115	0.157488	0.338909	0.34099	0.26896	0.324948	0.307912	0.347612	0.188912	-0.0144114	0.00987783
Lip.TG(55:3)	0.115068	0.123013	0.133783	0.205992	0.229799	0.1488	0.0662182	0.236848	0.261121	0.242241	0.368282	0.39534	0.298098	0.122971	0.414623	0.426437	0.417589	0.417464	0.253417	0.44758	0.445094	0.431912	0.442939	0.440654	0.426679	0.336734	0.447078	0.447107	0.434769	0.444776	0.443154	0.444586	0.367696	0.456214	0.459315	0.428366	0.452592	0.445999	0.471213	0.339554	0.198259	0.202521	0.101419	0.256458	0.256522	0.224801	0.211916	0.0760601	0.0946285
Lip.SM(d18:1/25:0)	-0.00662348	-0.00211351	0.00349967	0.0552715	0.0707913	0.015403	-0.0355745	0.0746195	0.0887547	0.0754783	0.165623	0.195182	0.112098	-0.00266203	0.216121	0.228902	0.234535	0.258262	0.0907792	0.236483	0.240531	0.237415	0.24171	0.227106	0.250996	0.167783	0.235894	0.239711	0.22309	0.244419	0.239088	0.249082	0.181037	0.224885	0.230086	0.178495	0.240561	0.238498	0.240905	0.125722	0.0848085	0.0850206	0.0561826	0.0863252	0.0870572	0.0753951	0.0859086	0.0470915	0.0589923
Lip.LPC(O-16:1)	0.139132	0.150628	0.162079	0.246715	0.280853	0.180868	0.0776184	0.269438	0.297855	0.278594	0.424842	0.46062	0.341654	0.136679	0.466939	0.481837	0.471626	0.491559	0.256815	0.491632	0.493471	0.475959	0.500248	0.49938	0.475076	0.306793	0.4835	0.485936	0.474585	0.489785	0.491815	0.48549	0.330534	0.487789	0.493099	0.458539	0.497257	0.488848	0.519868	0.310553	0.180075	0.185631	0.0882368	0.238971	0.240319	0.206291	0.224885	0.11822	0.136215
Lip.PC(40:4)	0.24139	0.250052	0.253161	0.307174	0.326593	0.267054	0.198635	0.331071	0.351499	0.318284	0.44521	0.477299	0.366846	0.226037	0.411092	0.423408	0.384656	0.407437	0.257345	0.405985	0.408556	0.38122	0.431871	0.447462	0.377033	0.212384	0.394625	0.399329	0.394169	0.411056	0.417043	0.392705	0.210965	0.413926	0.419936	0.409371	0.42196	0.412651	0.459293	0.247528	0.0144824	0.0243081	-0.098272	0.162326	0.187086	0.0716067	0.166214	0.0613703	0.0731281
Lip.PC(O-38:4)	-0.0227493	-0.0221801	-0.0263993	-0.0186272	-0.00760443	-0.0294752	-0.030635	-0.0436399	-0.040096	-0.0560552	0.00764245	0.034139	-0.0419465	-0.0707114	-0.0443161	-0.0318415	-0.0504491	0.000920662	-0.139447	-0.0430125	-0.0303794	-0.0328626	0.00229029	0.00418614	-0.00470245	-0.184784	-0.054638	-0.0454846	-0.0399193	-0.0282753	-0.0294967	-0.0217948	-0.176394	-0.0495385	-0.0402729	-0.0278884	-0.0227997	-0.0286632	0.00889724	-0.189201	0.0191869	0.0272481	-0.0288098	0.120657	0.135052	0.0665264	-0.0950934	-0.112798	-0.108595
Lip.Cer(d18:1/24:1)	0.334774	0.346488	0.342888	0.428873	0.456216	0.363867	0.28269	0.390652	0.405075	0.392667	0.452021	0.453243	0.416871	0.306677	0.405985	0.401312	0.352215	0.309401	0.323952	0.347188	0.34216	0.302904	0.343424	0.367616	0.287279	0.283249	0.325875	0.322923	0.322926	0.315984	0.328367	0.293047	0.270456	0.324559	0.320489	0.352346	0.303643	0.298596	0.315377	0.313639	0.103036	0.104237	0.0579872	0.0993166	0.0775465	0.154394	0.363036	0.123048	0.119806
Lip.PC(O-44:5)	0.0449357	0.0556642	0.0514406	0.154202	0.197429	0.0741361	0.00182893	0.0921822	0.105458	0.101404	0.186714	0.20554	0.141747	0.0206019	0.20955	0.217184	0.23065	0.201595	0.0693367	0.230204	0.235714	0.23493	0.23808	0.237335	0.2341	0.11087	0.225321	0.227159	0.231969	0.230396	0.229809	0.229814	0.139022	0.210135	0.210442	0.209631	0.216864	0.213294	0.219954	0.123675	0.234287	0.232211	0.22321	0.186024	0.154314	0.249572	0.244365	0.0235433	0.0326912
Lip.TG(52:2)	0.0954895	0.108157	0.104237	0.206823	0.248004	0.126451	0.0423079	0.166683	0.185574	0.178185	0.294484	0.318723	0.236897	0.0573909	0.317786	0.325687	0.331837	0.315936	0.127702	0.339002	0.345544	0.335984	0.357603	0.360199	0.337933	0.156166	0.328298	0.332869	0.335801	0.340833	0.340934	0.337204	0.171118	0.315224	0.317423	0.308397	0.330727	0.330346	0.321455	0.156959	0.192715	0.193593	0.173513	0.166325	0.143553	0.222333	0.183705	0.0768643	0.0868877
Lip.PC(32:2)	0.0664657	0.0744603	0.0851527	0.163862	0.192252	0.102252	0.0172059	0.190325	0.213611	0.2013	0.319124	0.339445	0.258829	0.0823173	0.37851	0.388955	0.388446	0.381297	0.222283	0.416791	0.415484	0.408533	0.407139	0.401032	0.401859	0.323016	0.421567	0.419739	0.410186	0.414146	0.412062	0.418178	0.363932	0.427971	0.429077	0.396493	0.420545	0.416686	0.426192	0.33601	0.287645	0.290853	0.197394	0.315633	0.306086	0.307335	0.211895	0.0499894	0.0691101
Lip.PC(38:3)	-0.00808027	-0.00204412	0.0113412	0.0256166	0.0392088	0.013249	-0.0325131	0.018291	0.0222086	0.0293811	0.0650916	0.0798824	0.0343276	-0.0232784	0.0264518	0.033708	0.00824923	0.0453879	-0.0103264	0.0272671	0.0333562	0.025539	0.0471292	0.0515388	0.0354127	-0.00909138	0.0165418	0.0184723	0.0197089	0.0207626	0.0195197	0.0284736	0.01518	0.0273588	0.0314004	0.0681891	0.0284175	0.0152688	0.0885053	-0.0052431	0.138081	0.147353	0.0259768	0.264795	0.278671	0.1979	0.0701077	-0.0726851	-0.0682188
Lip.SM(d18:1/14:0)	0.29574	0.308747	0.330847	0.377895	0.379025	0.346013	0.241236	0.364396	0.374158	0.395901	0.378011	0.351912	0.398926	0.296813	0.361168	0.348338	0.330918	0.265193	0.394055	0.334847	0.326409	0.306464	0.30313	0.3192	0.265392	0.414643	0.336607	0.32789	0.328913	0.303578	0.313374	0.281722	0.434706	0.350475	0.34125	0.405186	0.304008	0.291491	0.340153	0.455622	0.246465	0.245796	0.17314	0.199986	0.169391	0.278639	0.446656	0.306338	0.305169
Lip.SM(d18:1/20:0)	-0.100783	-0.0878134	-0.0747524	0.0416065	0.0996222	-0.0483964	-0.165573	0.0597406	0.0915564	0.0837284	0.251968	0.296251	0.163313	-0.0800229	0.389157	0.414637	0.454457	0.478301	0.117745	0.481949	0.488939	0.492655	0.482802	0.455644	0.51	0.287739	0.484273	0.487526	0.46713	0.489021	0.482044	0.511534	0.353316	0.463126	0.469789	0.383384	0.487345	0.487061	0.470587	0.25951	0.437604	0.438146	0.377457	0.394374	0.369025	0.427332	0.224508	0.0400186	0.0680754
Lip.LPC(20:3)	0.278723	0.291894	0.29928	0.376603	0.391481	0.324188	0.222909	0.364485	0.378525	0.398188	0.406452	0.388097	0.414287	0.279848	0.407815	0.399323	0.380167	0.333902	0.368498	0.369656	0.363238	0.339222	0.347042	0.357963	0.318317	0.389215	0.366595	0.360325	0.353925	0.345054	0.353241	0.329101	0.402964	0.373546	0.367038	0.401698	0.342616	0.334527	0.352813	0.409687	0.193382	0.191476	0.15933	0.138312	0.107094	0.22419	0.352818	0.281758	0.281012
Lip.TG(55:2)	-0.0248277	-0.0141391	-0.0072736	0.0884079	0.135292	0.0177585	-0.0767118	0.112141	0.138895	0.121561	0.278689	0.321862	0.195184	-0.011708	0.363387	0.388029	0.405647	0.434864	0.125133	0.437084	0.445064	0.442546	0.454396	0.439722	0.458333	0.221666	0.437983	0.443034	0.426405	0.451974	0.447802	0.462649	0.270555	0.43331	0.440945	0.372261	0.457727	0.45709	0.451014	0.224606	0.342887	0.347285	0.259509	0.366794	0.35869	0.356701	0.164357	-0.0094739	0.016807
Lip.PC(O-38:5)	0.0901217	0.107278	0.140878	0.215697	0.240249	0.167325	0.022558	0.252775	0.271606	0.294278	0.347023	0.346995	0.332439	0.148159	0.422636	0.422556	0.424471	0.41165	0.366926	0.442398	0.434198	0.426425	0.394753	0.38588	0.399429	0.535722	0.449652	0.438883	0.418297	0.41184	0.409335	0.415948	0.587854	0.445013	0.43977	0.418658	0.415407	0.40762	0.429485	0.503452	0.3621	0.360868	0.26153	0.341799	0.315723	0.381474	0.43776	0.176899	0.187081
Lip.SM(d18:1/24:0)	-0.136227	-0.125748	-0.117945	-0.00506095	0.0490057	-0.0898262	-0.192063	0.0151833	0.0424722	0.0395386	0.186013	0.22509	0.10881	-0.103874	0.316836	0.340893	0.378339	0.392371	0.0964766	0.40101	0.409069	0.417021	0.401128	0.374031	0.436991	0.273565	0.408058	0.412287	0.390811	0.413725	0.405476	0.437602	0.326155	0.38101	0.385056	0.293172	0.405293	0.411492	0.36319	0.243395	0.391131	0.389909	0.360734	0.332044	0.305824	0.378167	0.182475	-0.00427414	0.021718
Lip.PC(36:3)	0.0109236	0.020594	0.0292621	0.11326	0.149055	0.0505806	-0.0418312	0.147559	0.172717	0.15703	0.299305	0.34078	0.213737	0.0294356	0.361067	0.381804	0.382122	0.407074	0.173193	0.405861	0.411882	0.404446	0.417026	0.40587	0.4182	0.271187	0.403698	0.409181	0.389756	0.415449	0.410047	0.426379	0.299531	0.39595	0.400948	0.338843	0.41728	0.415677	0.410284	0.260154	0.213196	0.217373	0.140988	0.263628	0.263856	0.232997	0.169271	0.0232818	0.0441204
Lip.SM(d18:1/15:0)	-0.223599	-0.207796	-0.193913	-0.0925783	-0.0447253	-0.168956	-0.275689	-0.0917192	-0.0680521	-0.0428003	0.0631792	0.0878248	0.0212087	-0.207748	0.208465	0.228317	0.307641	0.310153	-0.00691508	0.333738	0.345046	0.371348	0.33844	0.306586	0.383421	0.176296	0.34244	0.34608	0.338951	0.347903	0.337511	0.37609	0.26315	0.321736	0.327661	0.27239	0.348291	0.350759	0.33291	0.157233	0.496429	0.495778	0.459727	0.398349	0.361877	0.479581	0.116501	0.0948943	0.118369
Lip.SM(d18:1/18:0)	0.0799473	0.0927038	0.106633	0.212315	0.262043	0.129924	0.0131391	0.223609	0.249289	0.23879	0.375805	0.407137	0.301425	0.0942277	0.430076	0.444294	0.437527	0.440455	0.241709	0.464675	0.467326	0.457391	0.461163	0.455329	0.452116	0.331277	0.46549	0.46465	0.456844	0.460502	0.458851	0.464635	0.36889	0.45872	0.460421	0.417385	0.459754	0.4588	0.453255	0.345006	0.341639	0.344425	0.256686	0.353627	0.33639	0.372175	0.281104	0.0214888	0.0406984
Lip.SM(d18:1/25:1)	-0.0235634	-0.00782458	0.00591429	0.126453	0.187323	0.0295429	-0.0969899	0.136209	0.168137	0.150928	0.343147	0.396981	0.234183	-0.0196408	0.42317	0.451538	0.466788	0.51089	0.142735	0.502461	0.512924	0.510676	0.525952	0.512573	0.528199	0.251627	0.49779	0.504204	0.495918	0.513923	0.507441	0.53161	0.304013	0.487599	0.497185	0.435894	0.518664	0.513867	0.528163	0.239074	0.337274	0.343292	0.237215	0.387373	0.378323	0.372606	0.211367	-0.000360171	0.0265592
Lip.SM(d18:1/23:0)	-0.0402923	-0.0290654	-0.0217027	0.0729598	0.113315	0.00123581	-0.0906993	0.0932818	0.119169	0.11091	0.242945	0.269356	0.180166	-0.0193554	0.339899	0.357758	0.381983	0.390529	0.142557	0.407666	0.411528	0.41291	0.406849	0.389082	0.42264	0.273091	0.412585	0.413409	0.396022	0.413849	0.409401	0.426096	0.32607	0.40528	0.407938	0.345918	0.414537	0.41661	0.398931	0.264794	0.355802	0.357674	0.29147	0.347068	0.329669	0.362978	0.173555	0.0181754	0.042066
Lip.SM(d18:1/22:0)	0.232183	0.238914	0.253672	0.270171	0.265965	0.261708	0.194592	0.259262	0.263286	0.270806	0.260862	0.246478	0.260948	0.218814	0.186721	0.175254	0.131925	0.10524	0.24048	0.140463	0.133368	0.113475	0.125564	0.145774	0.0829729	0.21749	0.130704	0.126139	0.132303	0.110268	0.116005	0.0978125	0.223594	0.145613	0.14106	0.212614	0.112598	0.0974699	0.169557	0.236648	0.0702035	0.0740218	-0.0179296	0.139988	0.144519	0.117724	0.28217	0.171299	0.166748
Lip.LPC(20:4)	0.359456	0.366085	0.373633	0.399235	0.401211	0.382443	0.323124	0.412323	0.422751	0.410328	0.458912	0.457359	0.42893	0.337925	0.368911	0.368344	0.306758	0.313895	0.337476	0.309367	0.304626	0.2711	0.320026	0.351716	0.250386	0.242246	0.291988	0.292263	0.300105	0.29096	0.302238	0.26057	0.224388	0.324706	0.326665	0.378907	0.301675	0.286646	0.373524	0.26345	-0.0742653	-0.0658672	-0.182075	0.0687599	0.0936415	-0.0115419	0.199454	0.15053	0.148347
Lip.PC(38:4)	0.282654	0.287757	0.296996	0.291873	0.279927	0.303446	0.2605	0.322185	0.321715	0.315354	0.303854	0.289787	0.306967	0.298858	0.2139	0.203603	0.128861	0.154672	0.292012	0.133579	0.126462	0.0943001	0.121544	0.144233	0.0726577	0.213441	0.123366	0.118903	0.116334	0.108256	0.115125	0.0909627	0.186827	0.146218	0.144386	0.194086	0.119168	0.102969	0.186328	0.224842	-0.0435595	-0.0354886	-0.176812	0.11089	0.134029	0.0212231	0.210054	0.0499308	0.0446949
Lip.PC(O-40:6)	0.253864	0.260547	0.275844	0.329206	0.346846	0.2853	0.203562	0.331465	0.348249	0.340247	0.422159	0.427404	0.376471	0.23547	0.407851	0.411631	0.384924	0.372578	0.312031	0.392187	0.38598	0.36155	0.381762	0.398687	0.332819	0.322559	0.374904	0.372339	0.377853	0.361775	0.37024	0.340638	0.33677	0.390679	0.392776	0.412051	0.366294	0.353261	0.419606	0.319855	0.108805	0.112046	0.0164753	0.162802	0.16678	0.138438	0.293038	0.152473	0.156654
Lip.PC(O-36:5)	0.268849	0.272889	0.270106	0.279947	0.283836	0.271589	0.249884	0.272568	0.274936	0.235031	0.288839	0.305461	0.242549	0.242722	0.178295	0.176449	0.0959119	0.110157	0.175196	0.114859	0.112104	0.0730901	0.126051	0.155418	0.0621392	0.0742452	0.0937533	0.0934656	0.0969099	0.0927211	0.102579	0.0739979	0.0445775	0.107413	0.109447	0.143164	0.0946383	0.0859015	0.146457	0.10985	-0.0523915	-0.0430728	-0.17557	0.107325	0.130251	0.0222805	0.180698	-0.124003	-0.126883
Lip.SM(d18:1/18:1)	0.309951	0.321516	0.341622	0.395656	0.410025	0.358665	0.252808	0.380552	0.390177	0.400073	0.416612	0.402149	0.410518	0.309794	0.383082	0.372661	0.321769	0.271585	0.397467	0.341181	0.327921	0.288893	0.304838	0.327444	0.249217	0.420152	0.327425	0.316528	0.309459	0.290579	0.300782	0.267982	0.434399	0.339045	0.332287	0.389036	0.290797	0.274561	0.348938	0.460276	0.17976	0.182328	0.0567283	0.234799	0.222263	0.239938	0.504151	0.132055	0.126852
Lip.LPC(18:1)	-0.236374	-0.225348	-0.211204	-0.126442	-0.085754	-0.192219	-0.278449	-0.129919	-0.111963	-0.101048	-0.0148087	0.00701466	-0.0486724	-0.203887	0.122218	0.141791	0.206961	0.219602	-0.0348687	0.230984	0.238771	0.261804	0.224888	0.191217	0.281652	0.140808	0.241747	0.242481	0.228451	0.240731	0.228725	0.274849	0.216757	0.221097	0.225013	0.162183	0.238585	0.240358	0.22244	0.124346	0.479752	0.476979	0.444343	0.397188	0.364953	0.459199	0.146559	-0.0558843	-0.0337292
Lip.PC(34:3)	0.317963	0.330571	0.345722	0.410794	0.426771	0.367213	0.265794	0.410494	0.420295	0.436471	0.429226	0.406957	0.447461	0.344208	0.433426	0.419646	0.379384	0.314795	0.460741	0.385442	0.372747	0.338318	0.336128	0.353248	0.297943	0.495509	0.383666	0.371742	0.3582	0.341279	0.350518	0.319455	0.503404	0.3842	0.373136	0.411558	0.332844	0.32438	0.357737	0.519556	0.179448	0.178444	0.106631	0.153942	0.124656	0.222428	0.488485	0.18817	0.183645
Lip.SM(d18:1/23:1)	0.459022	0.463875	0.469046	0.495015	0.497479	0.471996	0.424556	0.497815	0.507131	0.479447	0.530802	0.530803	0.49638	0.430625	0.421671	0.417026	0.335983	0.327525	0.404648	0.340889	0.331558	0.28311	0.342021	0.382993	0.250797	0.280035	0.312538	0.309694	0.319367	0.305214	0.321191	0.263073	0.237768	0.342018	0.34289	0.395353	0.309294	0.295104	0.3807	0.303281	-0.114332	-0.108119	-0.227871	0.0213508	0.0466409	-0.0450249	0.300727	0.0716162	0.0674691
Lip.PC(36:4)	0.315831	0.324909	0.350199	0.369389	0.355309	0.367564	0.269825	0.390829	0.394992	0.426115	0.364863	0.325715	0.412293	0.348305	0.336122	0.315825	0.281748	0.223013	0.456514	0.285886	0.268463	0.239373	0.230142	0.247798	0.191721	0.482879	0.287744	0.273436	0.264006	0.239527	0.248623	0.217785	0.492321	0.308309	0.297022	0.363053	0.246931	0.230357	0.299221	0.51792	0.127364	0.127381	0.0296664	0.157537	0.144844	0.16731	0.429472	0.287111	0.279473
Lip.SM(d18:1/22:1)	-0.26324	-0.25281	-0.24595	-0.158828	-0.112727	-0.230191	-0.302358	-0.176534	-0.156038	-0.150329	-0.040434	-0.00817159	-0.0946816	-0.257073	0.0784794	0.103893	0.178224	0.193449	-0.120631	0.210729	0.225505	0.256293	0.225883	0.191941	0.281714	0.0312558	0.224023	0.229436	0.224134	0.238396	0.226629	0.274949	0.116597	0.203864	0.212417	0.148596	0.237475	0.240596	0.222391	0.0194339	0.458828	0.458055	0.416202	0.397129	0.373438	0.435734	0.0531277	-0.0540826	-0.0307545
Lip.PC(32:0)	0.252392	0.265243	0.277578	0.351762	0.374757	0.293892	0.199684	0.320226	0.335121	0.332313	0.379484	0.379712	0.356807	0.237306	0.361354	0.35694	0.324692	0.273981	0.311407	0.347812	0.342264	0.308201	0.335381	0.356938	0.284016	0.325378	0.335039	0.328128	0.323904	0.316391	0.326912	0.296026	0.338628	0.341684	0.336713	0.372806	0.30803	0.301258	0.348482	0.363191	0.218246	0.221529	0.121593	0.229004	0.209386	0.275966	0.428943	0.0330473	0.0364474
Lip.SM(d18:1/24:2)	0.149327	0.155152	0.170533	0.204201	0.224323	0.175349	0.116303	0.239169	0.249684	0.227663	0.320769	0.349254	0.257617	0.164242	0.315181	0.321051	0.286667	0.297152	0.221916	0.304902	0.300778	0.288692	0.299267	0.305403	0.274665	0.234167	0.296846	0.296099	0.291756	0.29221	0.294361	0.28313	0.235206	0.303036	0.304264	0.281258	0.299142	0.297225	0.307055	0.259907	0.0669301	0.0707885	-0.0189085	0.147846	0.158849	0.0868437	0.180461	0.00898155	0.0151135
Lip.SM(d18:1/24:1)	0.230442	0.243056	0.26386	0.322148	0.328581	0.285827	0.177603	0.333101	0.347611	0.377485	0.362	0.337115	0.388245	0.260858	0.385489	0.375396	0.373902	0.31694	0.398691	0.38165	0.372183	0.352354	0.345602	0.355254	0.321183	0.447042	0.38854	0.378079	0.370418	0.356497	0.363058	0.33986	0.472188	0.402002	0.392848	0.430114	0.355435	0.347119	0.388271	0.477581	0.233272	0.232106	0.163521	0.186957	0.159844	0.261641	0.375637	0.248095	0.252335
Lip.PC(O-34:3)	0.428458	0.42395	0.435095	0.358928	0.305451	0.424032	0.441788	0.353771	0.335882	0.341421	0.206378	0.155464	0.287189	0.427111	0.0858642	0.0541721	-0.0139255	-0.0716462	0.343888	-0.0295232	-0.0494321	-0.0919408	-0.0747178	-0.0311559	-0.149171	0.222755	-0.0371757	-0.0514238	-0.047611	-0.0786379	-0.0630292	-0.121586	0.165625	-0.00508368	-0.0169251	0.0708525	-0.073389	-0.0857255	-0.0132148	0.242204	-0.242419	-0.241985	-0.310108	-0.157376	-0.143953	-0.189984	0.32232	0.0658115	0.0402891
Lip.SM(d18:1/16:1)	0.174865	0.186913	0.193688	0.267439	0.296179	0.211872	0.127496	0.254619	0.267677	0.270395	0.332984	0.345747	0.296892	0.167053	0.354457	0.358761	0.346451	0.328037	0.246885	0.348266	0.345871	0.331605	0.337337	0.340203	0.31239	0.297061	0.342313	0.340369	0.331732	0.334255	0.338979	0.318798	0.30951	0.339947	0.338312	0.335204	0.331219	0.322958	0.343433	0.301128	0.184628	0.184468	0.134763	0.173192	0.151002	0.205007	0.360737	0.156689	0.160105
Lip.SM(d18:1/16:0)	0.553969	0.559622	0.554602	0.582621	0.57362	0.559912	0.530315	0.558624	0.555977	0.538668	0.5	0.472668	0.51964	0.541556	0.374737	0.34782	0.23826	0.194961	0.485021	0.20908	0.191453	0.129947	0.179843	0.225351	0.0903002	0.350481	0.181123	0.171959	0.168589	0.157487	0.176257	0.103808	0.262065	0.190279	0.179885	0.249071	0.140696	0.127872	0.182507	0.366874	-0.232233	-0.233585	-0.279231	-0.181562	-0.184961	-0.173169	0.440744	0.0934119	0.0726271
Lip.SM(d18:1/20:1)	0.0429436	0.0538167	0.0566655	0.149968	0.195541	0.0696848	-0.00711912	0.106352	0.128085	0.113099	0.252672	0.291309	0.170872	-0.00640623	0.262689	0.277588	0.285306	0.288549	0.0457692	0.29779	0.310428	0.304435	0.333093	0.334103	0.314045	0.0668486	0.283613	0.291935	0.300698	0.306477	0.305741	0.308006	0.0956852	0.273785	0.28033	0.260942	0.300076	0.299683	0.293924	0.0624993	0.180956	0.184716	0.140615	0.188949	0.177048	0.207137	0.118427	0.00518159	0.0159218
Lip.LPC(16:1)	-0.0717373	-0.0584122	-0.0625232	0.0566258	0.113314	-0.0368566	-0.125037	0.0243796	0.0520411	0.0389744	0.203418	0.24407	0.113264	-0.101041	0.287008	0.308888	0.355464	0.353238	-0.00990713	0.363703	0.377783	0.388852	0.403311	0.390715	0.413361	0.0641485	0.362517	0.372779	0.371127	0.394236	0.38911	0.40814	0.106886	0.339107	0.347192	0.29885	0.383612	0.386864	0.352296	0.0815478	0.283087	0.280736	0.300544	0.220216	0.193729	0.274723	0.0868941	0.0915379	0.112255
Lip.Cer(d18:1/24:0)	0.0326874	0.0388292	0.0407222	0.0848239	0.114921	0.0486306	0.0075652	0.0649151	0.0744835	0.0620715	0.15919	0.194977	0.0875443	0.00225932	0.150523	0.165804	0.149577	0.179087	0.00919505	0.161906	0.168436	0.163427	0.182356	0.181464	0.167473	0.0326928	0.151715	0.156937	0.15494	0.165425	0.166409	0.159159	0.0481102	0.149787	0.155803	0.143895	0.167407	0.159071	0.192712	0.0305219	0.114457	0.119408	0.0488682	0.192405	0.196218	0.143994	0.164483	-0.0122925	-0.0060027
Lip.LPC(16:0)	0.0236204	0.0350103	0.0431546	0.113922	0.14705	0.0585303	-0.0147293	0.110377	0.124992	0.128297	0.222691	0.247225	0.17069	0.0200059	0.290615	0.302451	0.326605	0.318982	0.111607	0.335046	0.33854	0.346007	0.340493	0.330752	0.337318	0.191493	0.335052	0.338158	0.338168	0.343771	0.341686	0.338734	0.218887	0.331926	0.335636	0.311536	0.346913	0.342397	0.348907	0.181563	0.208211	0.208108	0.179652	0.187595	0.170029	0.214503	0.193254	0.125634	0.135528
Lip.Cer(d18:1/23:0)	0.660839	0.662283	0.650053	0.64239	0.614833	0.645928	0.653735	0.604317	0.592472	0.565841	0.486121	0.444211	0.525705	0.630239	0.284224	0.249582	0.113097	0.0639222	0.479609	0.0769188	0.0579687	-0.0181464	0.0575051	0.119087	-0.0579254	0.24086	0.0378117	0.0270424	0.0341463	0.0148049	0.0392406	-0.051028	0.119791	0.0593754	0.0467765	0.157673	-0.0027339	-0.0152791	0.0535735	0.280665	-0.359235	-0.357139	-0.425231	-0.257732	-0.247274	-0.269651	0.409957	0.0123565	-0.0156187
Lip.LPC(18:0)	0.362027	0.366701	0.365234	0.407553	0.418076	0.376534	0.327943	0.400881	0.408806	0.381843	0.436759	0.436441	0.408578	0.33792	0.355537	0.35351	0.295317	0.285924	0.329479	0.297622	0.291178	0.253445	0.30236	0.338035	0.230983	0.230542	0.28211	0.281779	0.284678	0.282302	0.296004	0.246913	0.195595	0.30602	0.306062	0.344063	0.283185	0.274807	0.327673	0.256118	-0.0417168	-0.0384932	-0.117751	0.0363211	0.0488441	0.0074252	0.233483	0.0791289	0.0785247
Lip.PC(36:1)	0.537038	0.542295	0.536151	0.562726	0.559593	0.536906	0.51769	0.529696	0.526729	0.508606	0.472455	0.447497	0.48579	0.520253	0.33625	0.312588	0.204445	0.163133	0.443895	0.172907	0.157805	0.0979055	0.150989	0.19942	0.0596858	0.289509	0.141537	0.133628	0.13777	0.122524	0.141964	0.0703814	0.198691	0.150135	0.140229	0.212491	0.105031	0.0949173	0.138237	0.30524	-0.230413	-0.231834	-0.268849	-0.193156	-0.19887	-0.169938	0.401214	0.0835307	0.061081
Lip.PC(O-34:1)	0.545348	0.544669	0.560738	0.507115	0.465557	0.549425	0.537507	0.50064	0.489112	0.486064	0.388252	0.341104	0.444038	0.53923	0.237754	0.202343	0.0983257	0.0398297	0.468941	0.0793888	0.057174	-0.00294331	0.0375579	0.0929033	-0.0655398	0.320121	0.0587007	0.0439179	0.0511453	0.0174384	0.0379507	-0.0374601	0.237286	0.0862386	0.0748132	0.177272	0.0136245	-0.00334354	0.0927001	0.337546	-0.293644	-0.291623	-0.383386	-0.179788	-0.162881	-0.221806	0.398865	0.0875843	0.0606597
Lip.PC(38:2)	0.436187	0.450599	0.473229	0.521051	0.522002	0.493847	0.376234	0.545857	0.551986	0.589427	0.520937	0.469716	0.57569	0.493943	0.512237	0.485073	0.41272	0.358257	0.623955	0.376874	0.350977	0.293203	0.301848	0.332079	0.244975	0.635379	0.347182	0.329145	0.317832	0.285039	0.298603	0.255032	0.597193	0.341963	0.326682	0.385348	0.269233	0.25307	0.311327	0.598699	0.0567727	0.0500908	0.00977908	0.00940656	-0.0153878	0.0837843	0.582076	0.262289	0.247839
Lip.Cer(d18:1/22:0)	0.667067	0.66346	0.665848	0.604452	0.548171	0.658456	0.67207	0.583538	0.564223	0.555595	0.411118	0.34668	0.494406	0.645984	0.213835	0.16989	0.0419896	-0.027403	0.516008	0.0187751	-0.00665281	-0.0845172	-0.0295264	0.037465	-0.151613	0.300389	-0.0113387	-0.0278127	-0.0162407	-0.0601659	-0.0355101	-0.121459	0.199159	0.0223074	0.00788902	0.140708	-0.0655339	-0.0858164	0.0239107	0.340557	-0.351087	-0.349285	-0.434404	-0.225054	-0.206607	-0.269204	0.460911	0.0593051	0.0242148
Lip.PC(34:1)	0.300725	0.309859	0.317855	0.381547	0.404937	0.332953	0.251347	0.378436	0.395676	0.376398	0.461562	0.472622	0.411863	0.296619	0.434414	0.435424	0.396566	0.397009	0.335109	0.399361	0.396327	0.3648	0.404311	0.424467	0.343849	0.303003	0.376921	0.376734	0.385365	0.377521	0.384195	0.356755	0.286292	0.384996	0.386343	0.404722	0.375049	0.360138	0.423271	0.336259	0.00410809	0.00700223	-0.0817142	0.0947888	0.104601	0.0453499	0.336274	0.104914	0.110847
Lip.PC(O-36:2)	0.630506	0.632399	0.620663	0.624986	0.605523	0.617987	0.621202	0.589641	0.580492	0.554966	0.493679	0.459606	0.519209	0.604419	0.3086	0.278424	0.145832	0.101681	0.470766	0.112969	0.0949782	0.0221975	0.0923452	0.152712	-0.0204607	0.2591	0.075511	0.0659126	0.0730776	0.0534004	0.0774123	-0.0102487	0.146661	0.0937873	0.0820603	0.180352	0.037114	0.0245774	0.0877341	0.290648	-0.31939	-0.318192	-0.38267	-0.231712	-0.22484	-0.237153	0.412102	0.033764	0.00715714
Lip.PC(36:2)	0.773634	0.769244	0.760176	0.709971	0.655076	0.754571	0.780113	0.694597	0.674252	0.64805	0.51609	0.452045	0.59377	0.755267	0.298941	0.250506	0.106891	0.0324103	0.606125	0.0707398	0.0420002	-0.046181	0.0208101	0.0913619	-0.109468	0.349469	0.0351728	0.0185082	0.0253568	-0.0087787	0.0192409	-0.0808036	0.217968	0.0659816	0.0500557	0.184624	-0.0232528	-0.0413996	0.0553322	0.380628	-0.42051	-0.420063	-0.494557	-0.313834	-0.298885	-0.334518	0.480827	0.0842048	0.0480439
Lip.PE(36:3)	0.239939	0.239534	0.248106	0.231265	0.222902	0.240987	0.220377	0.254386	0.256969	0.238607	0.246218	0.241179	0.238222	0.234557	0.196448	0.189326	0.145236	0.140773	0.225349	0.150628	0.146884	0.128568	0.146404	0.167139	0.11158	0.17552	0.143473	0.141981	0.149864	0.139137	0.143705	0.120801	0.141845	0.158232	0.156782	0.175866	0.144809	0.143451	0.154862	0.18573	-0.082301	-0.0806519	-0.150888	0.0017455	0.0142391	-0.0543826	0.123228	0.0243293	0.024549
Lip.PC(34:2)	0.746966	0.742835	0.725239	0.68606	0.635371	0.718516	0.75469	0.663635	0.645	0.611361	0.491166	0.433341	0.556941	0.715844	0.26149	0.219016	0.0739267	0.0101583	0.533558	0.0365506	0.0152362	-0.0642887	0.00895589	0.0773136	-0.113271	0.25604	0.003909	-0.00825457	0.00146711	-0.0248442	0.00115981	-0.0960257	0.121985	0.0361706	0.0222396	0.145653	-0.0372049	-0.049992	0.0256348	0.305521	-0.430726	-0.428341	-0.49247	-0.319452	-0.303144	-0.340984	0.391383	0.0457847	0.0133164
Leiden.2bOHBut	0.257049	0.251234	0.252481	0.192041	0.146525	0.24217	0.270075	0.250268	0.240952	0.243454	0.171137	0.151067	0.20164	0.267525	0.0993196	0.081373	0.0493223	-0.00196854	0.227799	0.0579992	0.0504465	0.035858	0.049904	0.0670695	0.00842475	0.146035	0.0696768	0.0675107	0.068495	0.0623942	0.0691821	0.040206	0.118876	0.111671	0.105286	0.151393	0.0805305	0.0764967	0.092197	0.209422	-0.19603	-0.190356	-0.220361	-0.122646	-0.109319	-0.161476	-0.0617094	0.21607	0.205476
Leiden.Leu	0.325232	0.319135	0.312623	0.23573	0.191178	0.293039	0.3544	0.227828	0.213196	0.18592	0.114134	0.0871482	0.148944	0.289508	-0.0531965	-0.0772802	-0.144237	-0.171777	0.116507	-0.163746	-0.172079	-0.20181	-0.151523	-0.109289	-0.223066	-0.090438	-0.171932	-0.17176	-0.158382	-0.166328	-0.146783	-0.212188	-0.175594	-0.131641	-0.133997	-0.062371	-0.152827	-0.161221	-0.111393	-0.0639432	-0.463233	-0.456523	-0.479062	-0.327451	-0.284934	-0.419637	-0.0706769	0.0228072	0.000847556
Leiden.Ile	0.310694	0.304903	0.301096	0.22855	0.189588	0.280682	0.336809	0.220647	0.206855	0.183495	0.113704	0.0909391	0.142288	0.279643	-0.0310345	-0.0538011	-0.115507	-0.150778	0.127281	-0.137303	-0.147145	-0.180657	-0.131319	-0.0921627	-0.201541	-0.0519738	-0.146771	-0.14841	-0.138444	-0.145205	-0.127423	-0.19147	-0.138179	-0.117087	-0.120824	-0.0587846	-0.139203	-0.144598	-0.106315	-0.0250082	-0.452973	-0.448339	-0.463444	-0.33572	-0.295931	-0.40879	-0.0290937	-0.0175311	-0.0392527
Leiden.Val	0.39691	0.391791	0.389321	0.326371	0.286358	0.373967	0.414743	0.317779	0.308641	0.27179	0.227764	0.21104	0.244932	0.353938	0.0604919	0.0383464	-0.0341229	-0.0645116	0.210069	-0.0462838	-0.0556086	-0.0973966	-0.0367793	0.00758254	-0.120034	0.00571851	-0.0599993	-0.0600053	-0.0523022	-0.0548307	-0.0334713	-0.102541	-0.0815977	-0.0259619	-0.02741	0.0354305	-0.0462554	-0.0558518	-0.00200488	0.0268809	-0.408234	-0.400473	-0.465756	-0.249438	-0.209345	-0.354287	0.024765	0.0353509	0.0149433
Leiden.3bOHiBut	0.152057	0.145359	0.146873	0.0866611	0.0464481	0.142524	0.172451	0.144075	0.139308	0.135362	0.0830786	0.0685477	0.116964	0.169364	0.0603247	0.044414	0.0469502	0.011245	0.154771	0.0484031	0.0426797	0.0414509	0.0304049	0.0363068	0.0140392	0.116019	0.0662634	0.064809	0.0656202	0.058368	0.0624265	0.041614	0.100018	0.0981225	0.0937096	0.111571	0.0767909	0.0741362	0.0769576	0.146584	-0.188234	-0.185007	-0.205589	-0.13819	-0.128331	-0.179362	-0.0868251	0.185733	0.179975
Leiden.KIV	0.0347667	0.0432087	0.0503113	0.090796	0.108764	0.0544726	0.0139206	0.083335	0.0918418	0.0947351	0.115142	0.108136	0.124264	0.0442389	0.199094	0.202478	0.238412	0.218191	0.1197	0.221998	0.221589	0.23857	0.212741	0.200881	0.235298	0.153566	0.231028	0.231006	0.2411	0.229707	0.226145	0.229915	0.152672	0.220857	0.220633	0.200409	0.227542	0.231839	0.185852	0.14551	0.0970184	0.0880415	0.166096	-0.0381157	-0.0638778	0.0614468	0.0944808	0.163052	0.164581
Leiden.3bOHBut	0.0387488	0.0347476	0.0406933	-0.00455416	-0.0408709	0.044872	0.0525347	0.064272	0.0562318	0.0741909	-0.00244064	-0.0230435	0.0474643	0.0873643	0.0241235	0.0106638	0.0396283	-0.00359137	0.133749	0.0389883	0.0339873	0.0488257	0.0113379	-0.00416342	0.0385452	0.174007	0.0635993	0.0601495	0.0515298	0.0505963	0.0478041	0.0538239	0.180914	0.0826976	0.0776371	0.0898881	0.0649218	0.0692127	0.0508771	0.176893	0.015254	0.0138686	0.0321633	-0.0181027	-0.0311766	0.012952	-0.063269	0.196503	0.192834
Leiden.Ala	0.288662	0.282295	0.285492	0.224978	0.192001	0.263085	0.302463	0.21554	0.205996	0.199973	0.12222	0.0963582	0.151999	0.253374	-0.00807531	-0.024824	-0.0921578	-0.112648	0.120527	-0.0876198	-0.0955837	-0.124111	-0.0893503	-0.0514558	-0.152792	-0.0299184	-0.0998633	-0.103541	-0.0828716	-0.110298	-0.100292	-0.135195	-0.0751853	-0.0582177	-0.0622477	0.0265514	-0.092507	-0.108495	-0.0301319	0.0430249	-0.226213	-0.22081	-0.290028	-0.101034	-0.0658336	-0.187197	0.0491765	0.0294353	0.0160379
Leiden.Ace	0.0447242	0.0468186	0.0501655	0.0605237	0.0584915	0.0547775	0.027866	0.0696634	0.0718871	0.0712212	0.0770527	0.0702239	0.0774038	0.0458915	0.0927263	0.0865575	0.111174	0.0604985	0.086396	0.107974	0.11043	0.117294	0.100152	0.103491	0.0962963	0.107577	0.119059	0.118095	0.128789	0.112698	0.11345	0.112266	0.116165	0.119766	0.119282	0.121639	0.1133	0.112391	0.109144	0.12733	0.0235313	0.0219724	0.0401964	-0.0133672	-0.0166624	0.00814015	0.000947927	0.116045	0.119618
Leiden.Met	-0.0854093	-0.0797294	-0.0818922	-0.0367203	-0.015441	-0.0777915	-0.104693	-0.0703507	-0.060826	-0.0549288	-0.0196193	-0.0139938	-0.0307412	-0.109962	0.0307937	0.0396963	0.0842196	0.0617946	-0.0705444	0.0700748	0.0749805	0.100396	0.0828999	0.0711209	0.107346	-0.0284327	0.0803254	0.0849665	0.0925561	0.090679	0.0863281	0.0959348	-0.00387884	0.060591	0.063056	0.0398765	0.0828403	0.0882178	0.0356864	-0.0303265	0.101032	0.0918919	0.189971	-0.040774	-0.0687823	0.0571731	-0.0488928	0.158708	0.162753
Leiden.Glu	0.220874	0.21665	0.217431	0.176776	0.160561	0.204626	0.228332	0.195015	0.193707	0.165994	0.154281	0.166886	0.14054	0.206408	0.0584235	0.0525091	-0.00492261	-0.0028289	0.124997	-0.00750325	-0.00955854	-0.0330815	0.00653962	0.0325019	-0.04322	-0.000100368	-0.0172064	-0.0160296	-0.00620673	-0.0120512	-0.00161332	-0.0359244	-0.0502304	-0.00694895	-0.00632279	0.0165922	-0.00784278	-0.00919216	0.00114288	0.010898	-0.27357	-0.267861	-0.313171	-0.164668	-0.139545	-0.232523	-0.0248762	0.0116956	-0.00283345
Leiden.Pyr	0.167404	0.163645	0.163549	0.136061	0.122648	0.155329	0.172302	0.148214	0.147157	0.129674	0.112881	0.118743	0.111103	0.154389	0.0689336	0.0637735	0.0341894	0.0158698	0.105519	0.0237526	0.0253684	0.0127038	0.034862	0.0488847	0.00934376	0.0253453	0.0230914	0.0248558	0.0337498	0.0295875	0.0355088	0.0145001	-0.00438233	0.0250123	0.0255666	0.0397022	0.0279003	0.0290523	0.0259144	0.0311889	-0.190048	-0.186945	-0.20589	-0.134074	-0.117883	-0.159567	0.00113503	0.0487069	0.0370636
Leiden.Suc	0.129103	0.136254	0.149853	0.167636	0.164392	0.160197	0.101196	0.198282	0.205124	0.209722	0.223732	0.219606	0.213597	0.146262	0.229276	0.223982	0.213559	0.193932	0.22236	0.22216	0.216848	0.205666	0.197106	0.201345	0.18692	0.272529	0.224148	0.219127	0.213133	0.204363	0.20898	0.197978	0.284164	0.237864	0.233502	0.242894	0.211101	0.206146	0.229771	0.277823	0.0936996	0.0963551	0.0451421	0.11282	0.112041	0.105906	0.181969	0.1406	0.140717
Leiden.C0	0.303682	0.300032	0.295679	0.269876	0.253691	0.284888	0.304451	0.256817	0.248876	0.223856	0.202744	0.187715	0.205653	0.26924	0.0586709	0.0400271	-0.0466152	-0.0364923	0.157959	-0.0589133	-0.0649594	-0.101385	-0.0482378	-0.0109294	-0.115128	0.0151891	-0.0767398	-0.0789146	-0.0732375	-0.0775457	-0.0651889	-0.107745	-0.049465	-0.0475989	-0.0485943	0.019324	-0.0696854	-0.0790034	-0.0171448	0.0319568	-0.22345	-0.215723	-0.288568	-0.0951767	-0.0701007	-0.164458	0.0805097	-0.038345	-0.0535311
Leiden.Gln	-0.29065	-0.288215	-0.297341	-0.253401	-0.227609	-0.288771	-0.291704	-0.296461	-0.294234	-0.290581	-0.225158	-0.210029	-0.262423	-0.309327	-0.165831	-0.151901	-0.106996	-0.0849876	-0.281679	-0.0961069	-0.0899234	-0.0677495	-0.0856173	-0.109126	-0.0403543	-0.171125	-0.100823	-0.0971705	-0.105713	-0.088803	-0.0984929	-0.0601739	-0.129131	-0.127142	-0.121442	-0.161346	-0.0989471	-0.0956955	-0.106229	-0.204867	0.240376	0.237992	0.252415	0.192497	0.185105	0.205627	-0.0141664	-0.202734	-0.190112
Leiden.Cit	0.0154365	0.014548	0.024095	-0.00906825	-0.0280783	0.0150449	0.0220756	0.025152	0.0221723	0.0159689	-0.00769532	-0.00575406	0.00816494	0.0266422	-0.00907693	-0.0134993	-0.0281148	-0.006982	0.0350909	-0.0205569	-0.0268318	-0.0346288	-0.0393951	-0.0342524	-0.0452166	0.0443958	-0.0289524	-0.0323062	-0.0322508	-0.0428386	-0.0432735	-0.0362512	0.0462359	-0.00291357	-0.00519023	0.0110769	-0.0213248	-0.0230289	-0.00385695	0.0485196	-0.0010421	0.00145596	-0.0301451	0.0252793	0.0338577	-0.00079262	-0.0395325	-0.0168396	-0.0181225
Leiden.Ca-EDTA	0.0297701	0.0243477	0.0300055	-0.028716	-0.0566853	0.0149867	0.0497124	0.00781551	0.00236216	-0.0237737	-0.029417	-0.0207297	-0.0283708	0.0303571	-0.0713639	-0.0756921	-0.114243	-0.0726328	-0.00760733	-0.0950669	-0.0984077	-0.114135	-0.0986089	-0.0841436	-0.10722	-0.0412832	-0.102099	-0.102723	-0.111751	-0.106212	-0.105547	-0.100799	-0.0531489	-0.0756599	-0.0758524	-0.0615396	-0.0815421	-0.0850614	-0.0570921	-0.00865604	-0.0214987	-0.0151519	-0.0898799	0.0620216	0.093974	-0.0189733	-0.102006	-0.129701	-0.129455
Leiden.Mg-EDTA	0.0482701	0.0410894	0.044613	-0.0135799	-0.0378516	0.0308328	0.0704919	0.0185764	0.0124737	-0.0148702	-0.0135609	0.00116395	-0.0186611	0.045046	-0.0610619	-0.0622704	-0.100793	-0.0503407	-0.0111462	-0.0912669	-0.0902233	-0.108903	-0.0748985	-0.060251	-0.0898471	-0.0762642	-0.103998	-0.102651	-0.110361	-0.0950316	-0.0935319	-0.0952963	-0.103286	-0.0880803	-0.0856426	-0.0780595	-0.0792931	-0.083577	-0.0542587	-0.0606976	-0.115481	-0.107421	-0.171604	-0.011176	0.0227031	-0.0894099	-0.0943412	-0.196804	-0.197633
Leiden.DMA	0.0813925	0.0869551	0.0905371	0.115989	0.123523	0.0953774	0.06852	0.123669	0.127525	0.12833	0.169696	0.168276	0.148602	0.083758	0.187165	0.19149	0.176444	0.216543	0.110593	0.14224	0.138087	0.128951	0.138278	0.140055	0.118272	0.120929	0.131102	0.133184	0.132842	0.131989	0.136116	0.112411	0.107606	0.132774	0.134335	0.125239	0.13388	0.127782	0.149349	0.0851437	0.00630546	0.00294124	0.00784813	-0.0139157	-0.0135403	-0.0188965	0.108876	0.136085	0.133286
Leiden.DMG	0.0267248	0.026949	0.0226175	0.03974	0.0446444	0.0283596	0.0251949	0.0331736	0.0375633	0.0238856	0.0601793	0.0646755	0.0375588	0.00713318	0.0402394	0.0394736	0.0408851	0.0221863	0.0256129	0.042395	0.0386831	0.0273399	0.0386983	0.04605	0.0219514	0.044604	0.0345429	0.0361879	0.0327176	0.0374468	0.0396157	0.0292196	0.0418998	0.0257909	0.0260569	0.0217234	0.0236824	0.0261692	0.0151246	0.0113693	-0.0623483	-0.0647912	-0.0458534	-0.0651334	-0.0607891	-0.0567638	-0.00313126	0.0228254	0.0169577
Leiden.KG	-0.0276451	-0.0224205	-0.0205338	-0.00447733	0.00452069	-0.0220318	-0.0445304	-0.0099187	-0.00532281	-0.0175595	0.025684	0.0485161	-0.00312546	-0.0497493	0.0375601	0.0452058	0.0600601	0.0710769	-0.0415892	0.0616567	0.0688188	0.0872726	0.0719201	0.0624992	0.0874296	-0.0239405	0.0727486	0.0753609	0.0850053	0.079487	0.0745301	0.0878256	0.00381688	0.0692566	0.0724084	0.0349084	0.0847212	0.0919707	0.0474605	-0.0207184	0.1809	0.18408	0.122968	0.209998	0.206089	0.195414	0.0385139	-0.0579805	-0.0525712
Leiden.Lys	0.113267	0.108201	0.0961556	0.0860829	0.0744574	0.095904	0.126179	0.0555115	0.0475249	0.030861	0.00416384	-0.00748718	0.0154894	0.0904761	-0.0915855	-0.102756	-0.129884	-0.133264	-0.00474539	-0.153036	-0.159575	-0.158522	-0.153751	-0.140044	-0.170697	-0.10386	-0.147665	-0.146424	-0.140013	-0.142417	-0.13209	-0.16882	-0.148595	-0.138394	-0.138136	-0.114774	-0.140284	-0.140926	-0.140731	-0.0903859	-0.228532	-0.230585	-0.179776	-0.226255	-0.218765	-0.250445	-0.0853869	0.0707203	0.0604437
Leiden.Orn	0.0292402	0.03082	0.0312108	0.0405727	0.0506384	0.0271539	0.0171679	0.0280044	0.0313111	0.0408074	0.0458328	0.0516333	0.0250574	0.0122887	-0.00876798	-0.0100232	-0.0401206	-0.0328118	0.00134279	-0.0475638	-0.050446	-0.0555797	-0.0516288	-0.0455948	-0.0632367	-0.0142928	-0.0539929	-0.0546354	-0.0538445	-0.0582106	-0.0511675	-0.0709753	-0.0197544	-0.0595646	-0.0600272	-0.0416864	-0.0663294	-0.0673768	-0.0509333	-0.0288792	-0.058823	-0.0588963	-0.0556445	-0.0247985	-0.0121607	-0.064379	-0.0183832	0.0306938	0.0238295
Leiden.Gly	-0.202563	-0.200013	-0.196437	-0.16997	-0.138375	-0.198188	-0.211499	-0.18359	-0.175115	-0.161115	-0.109544	-0.0856976	-0.144066	-0.218583	-0.0661274	-0.0493349	-0.036407	0.0263985	-0.186219	-0.0272737	-0.0162861	-0.00523403	-0.00046095	-0.0151696	0.0177698	-0.137076	-0.032559	-0.0273617	-0.027871	-0.0151333	-0.0225551	0.0056735	-0.106413	-0.0364812	-0.0315028	-0.0437723	-0.0116555	-0.0162146	-0.00162365	-0.137202	0.16216	0.168358	0.132538	0.188675	0.19731	0.160917	-0.0631654	-0.126056	-0.111653
Leiden.Bet	0.153109	0.151108	0.146898	0.121208	0.118615	0.134851	0.160322	0.130408	0.124197	0.103845	0.0932418	0.0923471	0.0848992	0.133893	-0.000305648	-0.00934416	-0.0668637	-0.0439241	0.0544335	-0.065837	-0.0700939	-0.0928305	-0.0577773	-0.0355584	-0.0957548	-0.0384658	-0.0865366	-0.0848661	-0.0720859	-0.081724	-0.0742026	-0.0927024	-0.0867425	-0.0703932	-0.067516	-0.0383594	-0.0716738	-0.073807	-0.0471255	-0.0496207	-0.165615	-0.159862	-0.221337	-0.059778	-0.0356424	-0.12691	-0.0200898	-0.06957	-0.0817098
Leiden.Cre	-0.0193393	-0.013123	-0.00735083	0.0345506	0.0510262	0.00513943	-0.051182	0.0427292	0.0575221	0.0695401	0.112276	0.116716	0.0938679	-0.0126055	0.170222	0.173461	0.191353	0.173481	0.0860685	0.199553	0.198871	0.213296	0.1871	0.174197	0.209183	0.163834	0.221847	0.218145	0.211102	0.208389	0.20578	0.214088	0.211329	0.219034	0.21607	0.201345	0.215154	0.213313	0.19476	0.16675	0.226271	0.222329	0.238995	0.139001	0.114833	0.183827	0.0643892	0.166389	0.178305
Leiden.Crea	0.188009	0.179316	0.177838	0.108925	0.0758291	0.157124	0.223613	0.135999	0.121052	0.107188	0.0490603	0.0324501	0.0740235	0.190776	-0.0598914	-0.0786119	-0.149795	-0.122977	0.0871671	-0.167136	-0.174057	-0.199276	-0.166765	-0.136169	-0.219202	-0.0374444	-0.178226	-0.178458	-0.16666	-0.181614	-0.172002	-0.201963	-0.110453	-0.13855	-0.138318	-0.08341	-0.157821	-0.17163	-0.0992484	-0.043858	-0.380299	-0.373949	-0.425772	-0.229903	-0.185406	-0.343496	-0.0833366	-0.0997549	-0.115514
Leiden.Pro	0.167669	0.15927	0.142811	0.0971762	0.0801231	0.121676	0.191913	0.0575527	0.0484795	0.0157769	-0.00185537	0.00436831	-0.0105643	0.102623	-0.132803	-0.136835	-0.193158	-0.178434	-0.0586807	-0.197993	-0.196734	-0.218055	-0.169589	-0.143396	-0.219277	-0.21167	-0.220368	-0.215339	-0.203457	-0.203147	-0.19359	-0.220445	-0.279976	-0.218402	-0.216111	-0.184971	-0.210298	-0.211557	-0.192102	-0.214491	-0.302512	-0.296472	-0.345414	-0.182562	-0.150677	-0.261601	-0.0596426	-0.173767	-0.190231
Leiden.Tyr	0.194025	0.192946	0.194453	0.188191	0.185517	0.187993	0.187941	0.190995	0.190753	0.196765	0.161812	0.151449	0.16951	0.187507	0.083031	0.0711954	0.0313592	0.0014667	0.143541	0.0270837	0.0166372	0.00375039	0.0157888	0.0347381	-0.0250087	0.0662129	0.0240182	0.0220918	0.026446	0.0195871	0.0287961	-0.0044509	0.0358562	0.0360962	0.034563	0.0602108	0.0195698	0.0161762	0.0377186	0.0831759	-0.157054	-0.155545	-0.187641	-0.0894082	-0.0686521	-0.150191	0.0812735	0.0919906	0.0785505
Leiden.Phe	-0.108286	-0.10507	-0.110257	-0.0835567	-0.0682069	-0.10356	-0.108591	-0.081772	-0.0798492	-0.0369492	-0.073874	-0.0901564	-0.0584982	-0.0837085	-0.0333062	-0.034378	-0.00950776	-0.0209518	-0.0319559	-0.0240008	-0.0262461	-0.00189874	-0.0387524	-0.054236	-0.00814926	0.0305512	0.00208254	-0.000869445	-0.00797081	-0.00563879	-0.00322376	-0.00668999	0.0502783	-0.011209	-0.0132837	-0.0375201	-0.0134093	-0.00858706	-0.0325238	0.00435549	-0.0054356	-0.0103578	0.0595745	-0.0740286	-0.0813122	-0.0328456	-0.0320854	0.166141	0.160983
Leiden.For	0.100557	0.0990447	0.11043	0.0636818	0.0401055	0.105365	0.109369	0.14532	0.14204	0.141081	0.113995	0.106076	0.133578	0.149602	0.103695	0.0943676	0.05514	0.0896243	0.176671	0.0616133	0.0547747	0.0386158	0.0395091	0.0475749	0.0284621	0.160514	0.0652998	0.0618748	0.0463173	0.0534875	0.0570016	0.0473821	0.14204	0.103325	0.0997206	0.10807	0.0835874	0.0765974	0.110075	0.175019	-0.0488605	-0.0428717	-0.122289	0.0517815	0.0783718	-0.0361429	-0.024091	0.0276567	0.0266555
Bioc.C0	0.230408	0.222457	0.209994	0.170851	0.150447	0.199265	0.252907	0.15712	0.150464	0.112585	0.108912	0.112996	0.098771	0.185968	-0.0313802	-0.043204	-0.104904	-0.095722	0.0505005	-0.0925089	-0.094116	-0.11811	-0.0686566	-0.0412569	-0.123705	-0.0910385	-0.0957821	-0.0942365	-0.091769	-0.0824156	-0.0711285	-0.112831	-0.138613	-0.0628088	-0.0601775	-0.00949142	-0.0718375	-0.077423	-0.0328134	-0.0514823	-0.233372	-0.22487	-0.290981	-0.0877598	-0.0589997	-0.176696	-0.025047	-0.0437013	-0.0551963
Bioc.C12:1	0.0877818	0.0832685	0.0872184	0.0306332	-0.00118677	0.0781854	0.106447	0.0850122	0.0807711	0.0563873	0.0442547	0.0518205	0.0429911	0.0999635	-0.00690212	-0.0135056	-0.0471567	-0.0245412	0.076987	-0.04069	-0.0502163	-0.0572855	-0.0498807	-0.0430385	-0.0650778	0.0479214	-0.0457396	-0.0462864	-0.0495627	-0.0493131	-0.048555	-0.0536114	0.0343084	-0.0247165	-0.0245498	-0.0145305	-0.035216	-0.0380682	-0.0207852	0.059438	-0.110379	-0.104343	-0.147818	-0.020384	0.00130802	-0.0933459	-0.078741	0.0283552	0.0195174
Bioc.C14:1	0.164982	0.166008	0.17459	0.160761	0.145134	0.179755	0.159044	0.217721	0.225037	0.200881	0.234508	0.244616	0.214065	0.178233	0.19702	0.195177	0.165646	0.16894	0.203716	0.19051	0.184913	0.180259	0.186438	0.192169	0.165785	0.189786	0.192897	0.192665	0.188912	0.192149	0.194501	0.184787	0.191995	0.223112	0.222263	0.236799	0.208163	0.203797	0.218661	0.225448	-0.0297813	-0.0225667	-0.0931878	0.065082	0.0780746	0.012658	0.00744938	0.142309	0.141929
Bioc.C14:2	0.12221	0.119168	0.120583	0.072877	0.0431376	0.113629	0.142826	0.123977	0.121703	0.0951014	0.091361	0.100121	0.0888269	0.133337	0.0397746	0.0344724	0.00255657	0.0119641	0.10776	0.0069681	-0.000697865	-0.00551144	0.000701168	0.008037	-0.0180108	0.0694187	0.0101767	0.010117	0.00501871	0.00989011	0.0144518	-0.00162505	0.0480384	0.0367385	0.0350407	0.0455094	0.0239513	0.0257842	0.0218114	0.100951	-0.138316	-0.133032	-0.166043	-0.0602979	-0.0428731	-0.111933	-0.0839802	0.0658272	0.0597512
Bioc.C18:1	0.20484	0.199956	0.198971	0.161959	0.129236	0.197196	0.216388	0.1878	0.182743	0.160137	0.137384	0.134169	0.149163	0.199077	0.0518524	0.0431308	0.0165356	0.00303668	0.1538	0.0258385	0.0207255	0.0175887	0.0205972	0.0322014	-0.00564583	0.0920864	0.0338911	0.0327849	0.0355142	0.0324946	0.0360623	0.0181052	0.0816717	0.0621518	0.0601847	0.102606	0.0450851	0.0421369	0.0624875	0.131127	-0.10704	-0.101965	-0.159766	-0.00689972	0.00774775	-0.0594732	-0.00194763	0.125413	0.116244
Bioc.C18:2	0.104196	0.102497	0.0922124	0.0824428	0.0736908	0.0893476	0.116261	0.0947088	0.0964041	0.0678514	0.0934971	0.106653	0.070498	0.0856119	0.0125363	0.0117542	-0.010532	-0.00639881	0.0335447	-0.00334782	-0.00212247	0.00126873	0.0103318	0.0216965	-0.00467481	-0.0209522	0.00553434	0.00880158	0.0112397	0.018567	0.0228821	0.00516829	-0.0327168	0.0268247	0.0282283	0.0435457	0.0279344	0.0328845	0.0288912	0.0161037	-0.0653559	-0.0610814	-0.107723	0.0198094	0.034388	-0.0292405	-0.0581582	0.0539395	0.0495601
Bioc.C2	-0.00121807	-0.00202474	-0.00342476	-0.00483448	-0.0154931	0.00826893	0.0016974	-0.0119473	-0.0114558	-0.0221987	-0.0126239	-0.0130738	-0.0176095	-0.0136792	-0.0361776	-0.0376913	-0.0110707	-0.0516072	-0.0307423	0.00153652	0.00159786	0.0172215	0.00893021	0.0067384	0.00354992	-0.0215646	0.0126848	0.0116753	0.0165711	0.0144735	0.0138209	0.0120398	0.0111887	0.0262151	0.0246019	0.0502396	0.0176955	0.0166694	0.025542	0.0320056	0.0786767	0.0794363	0.0776643	0.0555059	0.0397953	0.0901847	-0.00308876	0.113933	0.118388
Bioc.C8:1	0.179279	0.176302	0.167635	0.127755	0.101546	0.154248	0.198357	0.161698	0.15761	0.133165	0.101574	0.100987	0.110402	0.175036	0.0260289	0.017466	-0.0215961	-0.0136529	0.112215	-0.0293488	-0.0337689	-0.0444622	-0.0249594	-0.0118646	-0.0481749	0.0220148	-0.0260477	-0.0263471	-0.0264267	-0.0204737	-0.012455	-0.0402872	-0.0279347	-0.00569438	-0.00736498	0.00887803	-0.0139826	-0.0109131	-0.024951	0.0380917	-0.190003	-0.186175	-0.194927	-0.140688	-0.127882	-0.175046	-0.100486	0.0417772	0.0332791
Bioc.Arg	0.0924503	0.0949925	0.101715	0.121911	0.132831	0.101455	0.0675281	0.114437	0.120734	0.11976	0.149142	0.155171	0.113808	0.0773585	0.131153	0.133245	0.10908	0.104917	0.0891702	0.118857	0.117502	0.114856	0.114144	0.115501	0.113899	0.102334	0.114452	0.112963	0.110226	0.106998	0.110029	0.103138	0.11242	0.113462	0.112377	0.115671	0.107753	0.10767	0.104644	0.120641	0.0889247	0.0890475	0.0573805	0.0896948	0.0898187	0.0952345	0.120037	0.048784	0.0481141
Bioc.Gln	-0.13731	-0.136507	-0.143722	-0.119736	-0.105993	-0.134382	-0.138328	-0.175229	-0.172058	-0.183699	-0.114731	-0.099702	-0.160493	-0.185088	-0.131378	-0.120293	-0.0813772	-0.0847798	-0.222223	-0.0723297	-0.0618336	-0.0335459	-0.0398144	-0.0469149	-0.0235268	-0.209987	-0.0700872	-0.064412	-0.0544807	-0.0516289	-0.0562144	-0.041667	-0.174269	-0.0836606	-0.0798064	-0.0783296	-0.0609972	-0.0592689	-0.0649493	-0.184721	0.124047	0.122912	0.126015	0.104362	0.103791	0.103214	-0.030015	-0.0508503	-0.0417079
Bioc.Gly	-0.223478	-0.218826	-0.216237	-0.168771	-0.1333	-0.208613	-0.241907	-0.203053	-0.191277	-0.172445	-0.113964	-0.0916897	-0.150639	-0.250268	-0.0643976	-0.0478737	-0.0247501	0.0307801	-0.198911	-0.0112611	0.00231269	0.0215895	0.0190688	0.000244321	0.0499139	-0.127508	-0.00962685	-0.00427448	-0.00106692	0.0058639	-0.00358406	0.0297897	-0.0783736	-0.0188323	-0.0128061	-0.0204945	0.0038414	-0.000755681	0.0110663	-0.136844	0.250091	0.254552	0.227513	0.257461	0.250573	0.249077	-0.026165	-0.0715488	-0.0571192
Bioc.His	0.0931114	0.0867957	0.081288	0.0495192	0.0260429	0.0848102	0.111237	0.0367896	0.027868	0.0289984	-0.0361822	-0.0660086	0.0117099	0.0858666	-0.0729688	-0.0867006	-0.0874329	-0.105929	0.0289603	-0.0889116	-0.0908622	-0.0880486	-0.0906143	-0.0840176	-0.0958419	-0.0281336	-0.0842884	-0.0855208	-0.0826889	-0.0840557	-0.0805519	-0.0973336	-0.0453372	-0.0676437	-0.0716818	-0.026157	-0.0847503	-0.0898267	-0.0715304	-0.0299206	-0.0695799	-0.0720569	-0.0559037	-0.0923892	-0.098661	-0.0712048	0.00324697	0.0875719	0.0806608
Bioc.Met	-0.00514566	-0.0045052	-0.0140449	-0.00235938	-0.0029422	-0.00477328	-0.00321399	-0.0581113	-0.0586874	-0.0646567	-0.0690838	-0.0834383	-0.0586758	-0.0493459	-0.095329	-0.0970408	-0.0633365	-0.108441	-0.100658	-0.0666644	-0.0613222	-0.0396545	-0.0463383	-0.0410466	-0.0447729	-0.131197	-0.051512	-0.0492568	-0.0344611	-0.0392535	-0.0375784	-0.0436822	-0.117032	-0.0488598	-0.0474267	-0.0160667	-0.0450899	-0.0446731	-0.0464287	-0.0882576	0.0227316	0.0189657	0.065539	-0.0356178	-0.0514216	0.0212532	-0.0292255	0.101698	0.104294
Bioc.Orn	0.0869121	0.0870058	0.080707	0.0958232	0.105415	0.0837389	0.0771656	0.0692891	0.074709	0.0620394	0.106888	0.123927	0.0659557	0.0416391	0.0337481	0.0351371	-0.00277814	0.0169056	0.000640629	0.0031606	0.00525721	-0.0138911	0.0216785	0.0362368	-0.00372028	-0.0601076	-0.010438	-0.0075341	-0.00826024	-0.00251976	0.00537264	-0.0121269	-0.0730249	-0.0141145	-0.0108787	0.018703	-0.0104169	-0.0171706	0.020333	-0.0652504	-0.083986	-0.0798915	-0.11397	0.0019062	0.0193881	-0.0613226	-0.00180067	-0.0273621	-0.0303626
Bioc.Phe	0.196032	0.191333	0.19567	0.157461	0.132192	0.187616	0.201512	0.171927	0.165511	0.163388	0.119396	0.104452	0.134048	0.188467	0.0315599	0.0133165	-0.0352978	-0.0413467	0.145553	-0.0318564	-0.0372894	-0.0515137	-0.0436485	-0.0254862	-0.0647831	0.0753096	-0.0298385	-0.03275	-0.0313872	-0.0397878	-0.0301678	-0.0602433	0.0451531	-0.0103934	-0.0151376	0.0301752	-0.0356015	-0.0432609	-0.0129933	0.0805138	-0.137712	-0.133122	-0.179189	-0.0550323	-0.0393956	-0.111281	0.0145621	0.0693396	0.0568696
Bioc.Pro	0.158196	0.14926	0.132729	0.0852226	0.0644381	0.116709	0.183789	0.0402348	0.0313232	-0.00706008	-0.0249369	-0.0216621	-0.0287258	0.0902118	-0.158964	-0.163503	-0.215624	-0.207299	-0.0793557	-0.211159	-0.20978	-0.230654	-0.184954	-0.15828	-0.230092	-0.229146	-0.233577	-0.230034	-0.214996	-0.220413	-0.211458	-0.237552	-0.288432	-0.228327	-0.227017	-0.183347	-0.228427	-0.230821	-0.203503	-0.224038	-0.264378	-0.259647	-0.30492	-0.152944	-0.125637	-0.225746	-0.0507309	-0.195542	-0.209785
Bioc.Ser	-0.0998775	-0.0941408	-0.0871584	-0.0489156	-0.0260079	-0.0758113	-0.124917	-0.0724115	-0.0622736	-0.058516	-0.0108863	0.000347382	-0.0264259	-0.112774	0.0394364	0.0482367	0.094251	0.083018	-0.0611043	0.0924197	0.102845	0.129148	0.102275	0.0877602	0.137857	0.000938051	0.10205	0.104449	0.107669	0.105921	0.0981978	0.125411	0.048207	0.0928532	0.093297	0.0839166	0.10254	0.107475	0.0703998	0.00129411	0.210577	0.205611	0.244977	0.10366	0.0765002	0.182681	-0.0373374	0.0818624	0.0915187
Bioc.Thr	0.0272617	0.0294409	0.0339789	0.0376682	0.0410213	0.0399724	0.0157652	0.0313686	0.0331965	0.0438907	0.031569	0.0187156	0.0457182	0.0265351	0.0320246	0.0300607	0.0541276	0.0318257	0.0290646	0.0442376	0.0468844	0.0598937	0.0368214	0.0352155	0.0464367	0.0330706	0.0513376	0.0489085	0.0569946	0.0407894	0.0404887	0.0447589	0.0503957	0.0534211	0.0506549	0.0709214	0.0428824	0.0427227	0.0338041	0.0550456	0.0633384	0.0570981	0.0890329	-0.0135468	-0.0313972	0.0424615	0.0152422	0.158113	0.1588
Bioc.Trp	0.133566	0.12771	0.121045	0.0796077	0.0596118	0.112983	0.155792	0.0480922	0.0366961	0.0188685	-0.0157621	-0.0311138	0.00107785	0.0997389	-0.11149	-0.125715	-0.166154	-0.153743	-0.0231645	-0.178591	-0.180125	-0.192363	-0.16075	-0.135645	-0.18981	-0.137779	-0.191752	-0.189192	-0.174801	-0.184363	-0.1776	-0.196106	-0.185452	-0.176019	-0.17493	-0.119492	-0.180993	-0.190438	-0.136356	-0.135605	-0.179395	-0.174228	-0.213008	-0.0902101	-0.0692681	-0.162551	0.00549583	-0.106896	-0.117547
Bioc.Tyr	0.190942	0.188843	0.193398	0.172234	0.15697	0.189304	0.19131	0.169533	0.167394	0.159374	0.127529	0.119721	0.141285	0.171015	0.0409577	0.0279852	-0.0030338	-0.0365569	0.115477	0.00972217	0.00357054	-0.000437825	0.0093909	0.0287582	-0.0213202	0.0288041	0.0128882	0.0113225	0.018564	0.0116321	0.0191948	-0.00851156	0.0136483	0.0342424	0.0317113	0.0716568	0.0177674	0.0135374	0.0366903	0.0793945	-0.0630184	-0.0606002	-0.111634	-0.00550421	0.00346853	-0.0531882	0.0579304	0.0793157	0.0709349
Bioc.Val	0.352754	0.348355	0.342366	0.299587	0.264325	0.337772	0.367009	0.271819	0.264732	0.226151	0.198207	0.181793	0.210284	0.300461	0.0514458	0.0331615	-0.0208228	-0.0551177	0.158523	-0.0261755	-0.0314056	-0.0568468	-0.0102309	0.0267889	-0.0755609	-0.0181916	-0.0337572	-0.0336601	-0.0200175	-0.026958	-0.00892445	-0.0664154	-0.0779251	-0.00171604	-0.00200104	0.0668406	-0.0212577	-0.0308897	0.0208056	0.0147785	-0.279659	-0.274313	-0.332928	-0.16999	-0.149657	-0.235064	0.0524737	0.0537711	0.0384039
Bioc.xLeu	0.33482	0.329203	0.323089	0.263689	0.225176	0.3112	0.354921	0.241514	0.230213	0.196794	0.151694	0.131215	0.168328	0.285432	-0.0130808	-0.0342902	-0.103707	-0.127193	0.12617	-0.118248	-0.124931	-0.155388	-0.104153	-0.0630883	-0.173636	-0.0609006	-0.131103	-0.131435	-0.118322	-0.125915	-0.108127	-0.170721	-0.136826	-0.0980021	-0.100395	-0.0275087	-0.120992	-0.129765	-0.0801975	-0.0352904	-0.396374	-0.390964	-0.425873	-0.270995	-0.239384	-0.347508	0.00413393	0.0031052	-0.0174238
Bioc.PC aa C28:1	0.103777	0.119293	0.143888	0.238887	0.284374	0.16841	0.0330799	0.270571	0.300123	0.289221	0.449556	0.486745	0.362633	0.118623	0.513191	0.529371	0.519779	0.54829	0.297194	0.557942	0.557141	0.539081	0.553533	0.550829	0.538486	0.402842	0.544981	0.545181	0.537321	0.539557	0.53665	0.545046	0.44886	0.542383	0.54886	0.51725	0.546187	0.534886	0.577272	0.36964	0.289275	0.293788	0.167166	0.345855	0.344242	0.315981	0.322095	0.12586	0.14488
Bioc.PC aa C30:0	0.0623847	0.0781095	0.113307	0.179255	0.202678	0.137219	-0.00335763	0.202958	0.22443	0.253824	0.308703	0.305278	0.29538	0.0918709	0.393389	0.396826	0.41616	0.397544	0.288826	0.444103	0.4413	0.44094	0.415595	0.405571	0.42338	0.430938	0.450867	0.44404	0.436283	0.422424	0.418792	0.431644	0.501675	0.451917	0.452141	0.4516	0.432345	0.42051	0.468201	0.415122	0.360446	0.358908	0.277322	0.32445	0.300178	0.363961	0.333649	0.27762	0.290763
Bioc.PC aa C32:0	0.0695407	0.0865142	0.121416	0.187669	0.203336	0.151826	0.00786513	0.234451	0.258311	0.2767	0.349311	0.348669	0.331995	0.114847	0.434127	0.437279	0.45765	0.431287	0.339893	0.499314	0.493632	0.503308	0.461461	0.447828	0.480242	0.51605	0.517724	0.507865	0.492154	0.485218	0.480703	0.491774	0.59991	0.528866	0.523779	0.516581	0.499717	0.493783	0.509255	0.526796	0.444569	0.444746	0.332734	0.426569	0.398947	0.467184	0.372426	0.270028	0.285889
Bioc.PC aa C32:1	0.298841	0.307786	0.336029	0.355634	0.337777	0.355894	0.251044	0.368859	0.377868	0.400136	0.375044	0.34134	0.404872	0.30565	0.352242	0.33416	0.314395	0.229338	0.415775	0.337259	0.320867	0.299696	0.290307	0.308992	0.248748	0.457511	0.341255	0.328256	0.326608	0.296565	0.303247	0.275987	0.496844	0.365494	0.354784	0.42975	0.305893	0.290898	0.357456	0.509765	0.208242	0.207727	0.103182	0.223715	0.207913	0.2459	0.414816	0.351795	0.347076
Bioc.PC aa C32:2	0.231869	0.243807	0.266107	0.312754	0.315534	0.288807	0.184397	0.322687	0.337862	0.364558	0.369951	0.344809	0.384468	0.237505	0.384133	0.377711	0.382695	0.326858	0.358571	0.402465	0.396522	0.383555	0.376736	0.386603	0.353195	0.383376	0.410156	0.403472	0.407672	0.38325	0.388797	0.369417	0.426749	0.432771	0.428155	0.484668	0.39558	0.381399	0.449687	0.426038	0.258501	0.257943	0.175725	0.239639	0.221604	0.280984	0.331112	0.359662	0.366349
Bioc.PC aa C32:3	0.0833289	0.0947777	0.117131	0.178085	0.191987	0.143638	0.0364143	0.208944	0.230631	0.236857	0.317395	0.323428	0.285725	0.100992	0.367886	0.374796	0.395477	0.377696	0.262323	0.439469	0.439297	0.445204	0.424692	0.415818	0.427855	0.369692	0.458187	0.454368	0.448543	0.44243	0.441544	0.444618	0.446609	0.476697	0.475795	0.478138	0.459741	0.452807	0.477144	0.415709	0.428165	0.432443	0.303043	0.43705	0.417708	0.452454	0.268997	0.224276	0.239594
Bioc.PC aa C34:1	0.303796	0.315116	0.342545	0.370727	0.356378	0.367211	0.253369	0.398875	0.410484	0.428503	0.418425	0.388369	0.445978	0.321186	0.400318	0.386175	0.361802	0.299196	0.451547	0.39519	0.380031	0.360946	0.350883	0.366502	0.316611	0.498276	0.404964	0.391367	0.383533	0.363304	0.36932	0.344749	0.543063	0.440254	0.429789	0.502407	0.380039	0.364506	0.434749	0.57009	0.269014	0.271773	0.127044	0.321262	0.307617	0.322945	0.427357	0.333019	0.332749
Bioc.PC aa C34:3	0.158338	0.170944	0.201089	0.238412	0.233322	0.224003	0.107171	0.268973	0.2861	0.313778	0.324109	0.305308	0.336834	0.17852	0.356919	0.353077	0.371192	0.31578	0.341797	0.407647	0.402058	0.401957	0.377133	0.376229	0.372596	0.427166	0.426827	0.41845	0.414196	0.39534	0.397583	0.390058	0.496904	0.45378	0.446762	0.490288	0.413616	0.40474	0.4418	0.486733	0.393001	0.394471	0.28512	0.363042	0.337303	0.413895	0.318437	0.360307	0.370123
Bioc.PC aa C34:4	0.203398	0.216873	0.239223	0.297227	0.309083	0.262379	0.147315	0.301717	0.321144	0.33975	0.381889	0.370926	0.374067	0.199165	0.404289	0.403907	0.41345	0.365557	0.323854	0.439536	0.437372	0.434461	0.422067	0.423954	0.407994	0.37242	0.454539	0.450609	0.452183	0.43487	0.438621	0.425291	0.429431	0.474317	0.471516	0.511418	0.44861	0.437465	0.480833	0.424539	0.329389	0.329208	0.244126	0.303573	0.28076	0.349131	0.313624	0.373236	0.381775
Bioc.PC aa C36:0	0.0259844	0.033954	0.062656	0.0876465	0.0950107	0.0746974	-0.0082953	0.150022	0.163349	0.171103	0.214711	0.226877	0.198182	0.0816879	0.280322	0.281379	0.280236	0.291135	0.245429	0.311758	0.305102	0.30546	0.275987	0.263658	0.296612	0.358727	0.319946	0.313221	0.291991	0.295936	0.293571	0.301531	0.391273	0.325046	0.319897	0.293194	0.306746	0.307581	0.297436	0.353419	0.211999	0.211609	0.141797	0.208317	0.205246	0.200146	0.170045	0.0810624	0.0882764
Bioc.PC aa C36:1	0.321199	0.337294	0.363884	0.437773	0.463164	0.387933	0.24845	0.447601	0.469948	0.470229	0.555049	0.555518	0.513477	0.322742	0.547073	0.543925	0.487581	0.462487	0.458609	0.528489	0.517115	0.47865	0.504767	0.525475	0.45001	0.500734	0.508688	0.499912	0.494596	0.478221	0.486108	0.460083	0.531274	0.524873	0.522347	0.571298	0.485169	0.465836	0.556711	0.539517	0.246084	0.25182	0.0780672	0.347615	0.343888	0.311506	0.501913	0.187126	0.190095
Bioc.PC aa C36:2	0.249479	0.263329	0.279397	0.341984	0.348945	0.306661	0.198422	0.335584	0.354277	0.347533	0.406169	0.400505	0.393818	0.237704	0.400939	0.39784	0.38619	0.336037	0.342854	0.428692	0.42393	0.407293	0.416647	0.430107	0.384498	0.374694	0.436089	0.427935	0.423	0.416716	0.42253	0.401679	0.423284	0.461306	0.456307	0.507069	0.423692	0.414991	0.466592	0.448065	0.331449	0.335906	0.196034	0.361442	0.338883	0.390644	0.392677	0.175831	0.187164
Bioc.PC aa C36:3	0.27548	0.290531	0.309576	0.366513	0.366972	0.336583	0.221714	0.372316	0.389491	0.401014	0.416469	0.39091	0.432961	0.281661	0.413009	0.402413	0.400837	0.32526	0.410608	0.432944	0.424892	0.414637	0.404291	0.416348	0.379944	0.444114	0.449163	0.438837	0.433898	0.418067	0.423999	0.402087	0.490822	0.474602	0.464735	0.524952	0.424576	0.416454	0.452137	0.521196	0.317184	0.31704	0.219452	0.289349	0.257416	0.360986	0.388414	0.330511	0.335409
Bioc.PC aa C36:4	0.201746	0.215818	0.225606	0.290941	0.299025	0.254472	0.150153	0.309256	0.329068	0.333854	0.390103	0.380267	0.382318	0.202077	0.415691	0.414185	0.415256	0.375153	0.330781	0.438687	0.434569	0.428014	0.419602	0.419986	0.412799	0.396601	0.455065	0.449124	0.434935	0.437085	0.439452	0.430384	0.44992	0.474345	0.46918	0.495382	0.447216	0.442363	0.45253	0.443581	0.33933	0.34026	0.257265	0.31734	0.288908	0.380484	0.302729	0.303568	0.312152
Bioc.PC aa C36:5	0.139652	0.152303	0.163504	0.236129	0.257284	0.191573	0.091069	0.243291	0.261621	0.259573	0.349552	0.363625	0.308297	0.133304	0.381265	0.389384	0.394184	0.373061	0.242839	0.41992	0.419256	0.418687	0.412571	0.409977	0.401701	0.314267	0.429333	0.427674	0.416228	0.421951	0.423742	0.413146	0.366487	0.443681	0.443244	0.442712	0.43525	0.428263	0.447696	0.36113	0.330356	0.331741	0.240473	0.330707	0.309498	0.352443	0.30633	0.234938	0.247024
Bioc.PC aa C36:6	0.148005	0.160187	0.182738	0.244014	0.262705	0.204639	0.0971721	0.281372	0.297324	0.313167	0.366589	0.368857	0.344765	0.178801	0.416343	0.419552	0.411247	0.413406	0.320275	0.432371	0.428788	0.419775	0.407698	0.40348	0.403612	0.401342	0.436511	0.432393	0.421985	0.416973	0.417525	0.413061	0.438442	0.452642	0.451856	0.455551	0.43513	0.423433	0.46508	0.417736	0.291829	0.293394	0.198949	0.304548	0.292495	0.301188	0.316595	0.242367	0.252804
Bioc.PC aa C38:0	0.0120577	0.0216816	0.0447843	0.0878068	0.106419	0.0584492	-0.024303	0.127511	0.142172	0.136341	0.209907	0.233553	0.175928	0.0532129	0.277355	0.282824	0.281336	0.303055	0.197386	0.317359	0.314587	0.313792	0.294954	0.28434	0.311742	0.303439	0.321669	0.31709	0.297605	0.306232	0.303334	0.312747	0.334767	0.325424	0.323503	0.289793	0.316373	0.315881	0.314418	0.306751	0.252469	0.253443	0.170856	0.260147	0.254166	0.244776	0.193254	-0.00136346	0.0106088
Bioc.PC aa C38:3	0.461874	0.475214	0.484439	0.541106	0.543256	0.506038	0.406874	0.537033	0.549795	0.533544	0.561314	0.538051	0.560204	0.452641	0.499141	0.481869	0.422194	0.342803	0.509437	0.439868	0.427436	0.390762	0.411672	0.44468	0.348248	0.462146	0.435309	0.425604	0.426752	0.402712	0.416129	0.370754	0.450904	0.451275	0.441414	0.502548	0.399596	0.391819	0.425898	0.520147	0.095366	0.0959299	0.010534	0.112059	0.0953345	0.148973	0.442653	0.265954	0.260351
Bioc.PC aa C38:4	0.318908	0.330956	0.329343	0.393135	0.403878	0.351359	0.27308	0.387675	0.401809	0.383049	0.442382	0.435888	0.421594	0.296622	0.408731	0.403723	0.36474	0.326378	0.342075	0.377573	0.372247	0.345635	0.370515	0.389114	0.329881	0.321007	0.37473	0.371068	0.364576	0.364198	0.373162	0.346747	0.327304	0.389566	0.386071	0.422781	0.364494	0.36029	0.37577	0.371263	0.175172	0.178112	0.100796	0.190302	0.170785	0.231623	0.309639	0.197326	0.198123
Bioc.PC aa C38:5	0.216663	0.23115	0.234091	0.316702	0.342419	0.264434	0.162648	0.314754	0.333131	0.320053	0.413188	0.417555	0.375856	0.200869	0.421609	0.424992	0.418224	0.39488	0.286764	0.440868	0.440051	0.427741	0.439519	0.447218	0.41354	0.306895	0.444347	0.442584	0.438212	0.439014	0.443909	0.428529	0.341957	0.460754	0.461065	0.486933	0.448519	0.439433	0.47398	0.36668	0.3212	0.324761	0.222132	0.340972	0.317992	0.366997	0.334489	0.224823	0.236198
Bioc.PC aa C38:6	0.126784	0.138732	0.149686	0.209344	0.218747	0.175857	0.0908969	0.232664	0.244409	0.251324	0.279422	0.264474	0.286018	0.158369	0.33765	0.332465	0.33735	0.3022	0.286209	0.346262	0.340939	0.342175	0.315128	0.310116	0.3228	0.374561	0.365436	0.358539	0.343846	0.347065	0.344379	0.342468	0.405	0.37725	0.37142	0.376935	0.352166	0.347458	0.353452	0.404648	0.301236	0.299534	0.251585	0.256954	0.226173	0.318898	0.305162	0.198781	0.207224
Bioc.PC aa C40:1	0.195343	0.197046	0.21565	0.205076	0.197525	0.211093	0.178919	0.254297	0.25639	0.248091	0.256936	0.258584	0.247477	0.229132	0.240296	0.232536	0.186221	0.188765	0.281815	0.206538	0.196827	0.175472	0.175704	0.186128	0.157714	0.281939	0.203564	0.197257	0.185651	0.179394	0.184892	0.167207	0.267526	0.220003	0.214419	0.215417	0.191842	0.189333	0.196589	0.302082	0.006915	0.0075482	-0.0584376	0.0533683	0.0640602	0.0145088	0.163125	0.0347826	0.0307608
Bioc.PC aa C40:2	0.17337	0.172244	0.185556	0.162623	0.150187	0.177893	0.163469	0.212043	0.212902	0.200072	0.213294	0.221203	0.193712	0.1931	0.17604	0.170296	0.121985	0.130895	0.212713	0.144406	0.135456	0.112185	0.12136	0.13233	0.10252	0.203294	0.139217	0.134367	0.121796	0.119657	0.125781	0.110426	0.192148	0.158157	0.153841	0.156844	0.134426	0.133256	0.139877	0.230034	-0.0219348	-0.018701	-0.0930854	0.0520702	0.0699769	-0.00422855	0.0862879	-0.000414492	-0.00590366
Bioc.PC aa C40:3	0.209851	0.211596	0.228445	0.222886	0.217599	0.227734	0.185496	0.275619	0.280811	0.265944	0.303297	0.31389	0.272775	0.229878	0.275018	0.270624	0.219768	0.233482	0.276293	0.24748	0.23898	0.213362	0.223269	0.234775	0.197876	0.27536	0.241277	0.235758	0.224871	0.220398	0.226911	0.20754	0.269984	0.26444	0.261039	0.268718	0.238921	0.233605	0.257041	0.31027	0.0399911	0.0442629	-0.0579128	0.128901	0.144883	0.0640001	0.165495	0.0294198	0.0284274
Bioc.PC aa C40:4	0.386817	0.39339	0.404547	0.429493	0.42545	0.417268	0.343874	0.473376	0.48197	0.469673	0.502398	0.488281	0.485904	0.400447	0.443278	0.429102	0.354919	0.340643	0.456648	0.375189	0.361714	0.316913	0.341374	0.367356	0.285187	0.424772	0.367203	0.358912	0.349623	0.33692	0.349044	0.307679	0.409657	0.397929	0.392316	0.441706	0.35271	0.338298	0.401289	0.4675	0.0553573	0.0605733	-0.0699461	0.160512	0.166098	0.116018	0.337587	0.187302	0.181774
Bioc.PC aa C40:5	0.364114	0.374838	0.374116	0.430661	0.440069	0.398001	0.31805	0.429561	0.441481	0.413689	0.478685	0.470368	0.452594	0.343898	0.41772	0.408012	0.35916	0.317914	0.373162	0.381233	0.372365	0.337333	0.36973	0.400668	0.303886	0.323528	0.373753	0.368259	0.369557	0.35655	0.368661	0.327837	0.320462	0.395979	0.393179	0.450886	0.363921	0.351607	0.409518	0.390091	0.128787	0.133879	0.0153222	0.200617	0.18893	0.195783	0.368589	0.190733	0.190348
Bioc.PC aa C40:6	0.234142	0.244952	0.250096	0.308211	0.318686	0.272665	0.199689	0.315554	0.324406	0.315934	0.344602	0.331525	0.342364	0.251483	0.353454	0.343306	0.314643	0.271178	0.329691	0.321885	0.312998	0.295744	0.291982	0.302707	0.271541	0.366695	0.328487	0.32052	0.309929	0.307382	0.309761	0.292789	0.367284	0.334128	0.328262	0.348692	0.303493	0.297979	0.316574	0.396867	0.183847	0.183498	0.123671	0.178939	0.155857	0.218905	0.3581	0.142331	0.143249
Bioc.PC aa C42:0	0.00995179	0.0137206	0.0275848	0.0588392	0.0781997	0.0303305	-0.0169335	0.0885671	0.0969806	0.0891194	0.155958	0.181075	0.111249	0.0367773	0.19743	0.204545	0.187548	0.216272	0.122229	0.208815	0.208511	0.201189	0.199442	0.192715	0.211454	0.202063	0.200405	0.200395	0.190555	0.192774	0.189769	0.206149	0.216805	0.195753	0.197306	0.155323	0.199466	0.201312	0.184687	0.182283	0.178274	0.179538	0.125657	0.193254	0.192965	0.172656	0.141929	-0.0463529	-0.0403107
Bioc.PC aa C42:1	0.0813966	0.0861158	0.104555	0.127152	0.140175	0.108924	0.0501376	0.171958	0.17984	0.177802	0.231205	0.24751	0.195142	0.116372	0.269676	0.27158	0.24871	0.267183	0.214833	0.268366	0.264247	0.252015	0.245887	0.242897	0.247751	0.28229	0.261531	0.258606	0.247758	0.245099	0.245323	0.247755	0.290182	0.266445	0.265	0.239324	0.256652	0.255596	0.249735	0.281151	0.163335	0.164183	0.101796	0.184715	0.18524	0.162363	0.189031	0.0334884	0.0387383
Bioc.PC aa C42:2	0.115667	0.120736	0.143446	0.157862	0.161826	0.149847	0.0862633	0.212218	0.219335	0.223185	0.249633	0.254336	0.234085	0.163774	0.277446	0.273567	0.24228	0.254388	0.269466	0.264446	0.25663	0.238747	0.232548	0.233856	0.225085	0.334766	0.261246	0.255113	0.240714	0.236508	0.237718	0.232678	0.341919	0.273396	0.269249	0.262169	0.248568	0.243104	0.260514	0.344395	0.131225	0.132952	0.0532315	0.175335	0.179578	0.139637	0.218749	0.0574768	0.0594217
Bioc.PC aa C42:4	0.248553	0.249344	0.264824	0.261261	0.253741	0.263306	0.228331	0.307865	0.309382	0.294376	0.317052	0.316184	0.295365	0.274344	0.270429	0.258546	0.189547	0.191773	0.302197	0.209682	0.199831	0.166323	0.182062	0.199718	0.144504	0.290747	0.200254	0.193904	0.187186	0.176961	0.182433	0.16103	0.269118	0.222436	0.218056	0.241606	0.188851	0.17989	0.226409	0.313427	0.0030392	0.0089918	-0.103627	0.124929	0.142539	0.0478032	0.228221	-0.0103446	-0.0148833
Bioc.PC aa C42:5	0.202513	0.208284	0.221236	0.251254	0.250434	0.240518	0.172808	0.290731	0.299054	0.285171	0.329511	0.327864	0.3135	0.232805	0.328998	0.322761	0.29374	0.280128	0.325076	0.324225	0.315642	0.296198	0.289335	0.295259	0.271569	0.376963	0.330868	0.323319	0.305539	0.305277	0.308675	0.292184	0.392081	0.347285	0.340569	0.351958	0.31355	0.307875	0.329247	0.416615	0.194309	0.19628	0.0950247	0.23864	0.23035	0.228064	0.313839	0.0990208	0.102975
Bioc.PC aa C42:6	0.113828	0.123958	0.142891	0.196628	0.210376	0.165855	0.0666239	0.24441	0.261101	0.264521	0.32822	0.329358	0.301676	0.158226	0.377693	0.37574	0.362005	0.361189	0.317803	0.388102	0.379273	0.365686	0.34656	0.341203	0.35196	0.430256	0.394237	0.387248	0.366092	0.365202	0.36681	0.362557	0.466153	0.400453	0.39646	0.387542	0.373693	0.367997	0.386812	0.430809	0.274648	0.274857	0.187516	0.282266	0.270125	0.284219	0.294818	0.16776	0.174696
Bioc.PC ae C30:0	-0.0260619	-0.0164429	0.00705708	0.0645825	0.0834999	0.0287572	-0.0697567	0.0879888	0.105073	0.107747	0.185493	0.194891	0.161077	0.000164599	0.271178	0.280287	0.314102	0.331541	0.160653	0.347965	0.35046	0.36087	0.335553	0.314636	0.365404	0.282616	0.358291	0.357483	0.34741	0.347479	0.34089	0.366155	0.347985	0.362426	0.366826	0.334624	0.364732	0.358814	0.382784	0.263762	0.355562	0.356604	0.2679	0.345854	0.330762	0.34839	0.227179	0.140116	0.156745
Bioc.PC ae C32:1	-0.111739	-0.0994677	-0.0766099	-0.00393127	0.0191561	-0.0498603	-0.158266	0.0207778	0.0430903	0.0618034	0.142387	0.152184	0.121024	-0.087132	0.273129	0.286593	0.355283	0.339651	0.130196	0.399636	0.403982	0.436069	0.387619	0.358093	0.437397	0.334222	0.425291	0.424408	0.413326	0.417101	0.404522	0.443771	0.437367	0.428067	0.429472	0.399981	0.43019	0.431576	0.423635	0.341937	0.526638	0.526494	0.452538	0.468956	0.436662	0.521872	0.234608	0.200762	0.223685
Bioc.PC ae C32:2	-0.0451701	-0.0327331	-0.00637426	0.0676271	0.0875412	0.0236792	-0.0976581	0.106492	0.129084	0.140377	0.230648	0.244958	0.201627	-0.00855287	0.352061	0.363116	0.4167	0.395372	0.211371	0.46518	0.466258	0.489682	0.443096	0.416915	0.484429	0.401745	0.489824	0.486412	0.47242	0.474079	0.464878	0.494342	0.498351	0.495823	0.494911	0.463216	0.487882	0.489635	0.474703	0.423244	0.526219	0.525731	0.439326	0.470698	0.439061	0.522597	0.266576	0.193297	0.216633
Bioc.PC ae C34:0	0.00587341	0.0217413	0.0501162	0.136127	0.167186	0.0778267	-0.0591894	0.157593	0.185039	0.193274	0.308722	0.327509	0.26439	0.0239395	0.407742	0.421369	0.453985	0.459358	0.231446	0.493607	0.495055	0.504996	0.481358	0.462366	0.50139	0.386904	0.502908	0.50084	0.493878	0.490738	0.484985	0.506664	0.470467	0.507362	0.510867	0.487027	0.505233	0.497278	0.525564	0.37558	0.450588	0.451872	0.343058	0.438894	0.415732	0.463876	0.313847	0.214298	0.234729
Bioc.PC ae C34:1	0.000988832	0.0150173	0.042357	0.117132	0.136426	0.0720995	-0.0576541	0.133342	0.156879	0.173689	0.248406	0.248461	0.233368	0.0202011	0.344143	0.351579	0.398291	0.365298	0.228161	0.444453	0.443343	0.455881	0.421801	0.403522	0.445442	0.392171	0.460961	0.45479	0.444748	0.43995	0.43362	0.45579	0.490238	0.469319	0.468096	0.469594	0.45249	0.444319	0.474089	0.414651	0.514416	0.513578	0.409881	0.473257	0.439381	0.52663	0.333429	0.242565	0.260629
Bioc.PC ae C34:2	-0.0866311	-0.0730525	-0.0542772	0.0217364	0.0497917	-0.0274828	-0.135464	0.0367403	0.0617751	0.077457	0.170715	0.18057	0.14477	-0.0716283	0.297299	0.315466	0.387731	0.387928	0.110526	0.434409	0.443665	0.470654	0.432988	0.403431	0.476597	0.264903	0.458876	0.457883	0.454084	0.457026	0.448111	0.479459	0.369845	0.467794	0.471462	0.452604	0.474276	0.469148	0.487517	0.282906	0.541036	0.541199	0.44598	0.49028	0.456317	0.542085	0.20078	0.203326	0.229385
Bioc.PC ae C34:3	-0.198699	-0.181073	-0.163307	-0.0689094	-0.0266786	-0.135562	-0.250762	-0.0568036	-0.0288362	-0.00658847	0.11014	0.133816	0.0693661	-0.182297	0.268717	0.292432	0.379656	0.388522	0.0344284	0.424783	0.43728	0.473678	0.433236	0.396918	0.48643	0.235015	0.442669	0.446092	0.440902	0.449123	0.436543	0.479795	0.345296	0.433412	0.439549	0.394046	0.458164	0.459394	0.446016	0.23754	0.578581	0.578974	0.512804	0.491773	0.452653	0.56634	0.15395	0.182571	0.210628
Bioc.PC ae C36:0	-0.0407323	-0.0307627	-0.00598709	0.0381738	0.041347	0.0158384	-0.0815342	0.064331	0.0833696	0.0920276	0.156494	0.165967	0.138512	-0.0260256	0.222962	0.231639	0.278953	0.264128	0.138887	0.322696	0.324676	0.346047	0.309571	0.285977	0.341206	0.275474	0.348803	0.34647	0.335012	0.338751	0.331898	0.353358	0.363157	0.364145	0.364033	0.354076	0.361206	0.35808	0.366014	0.315185	0.450627	0.452955	0.341253	0.44353	0.42205	0.458047	0.191303	0.219823	0.236071
Bioc.PC ae C36:1	0.0408246	0.0436561	0.0700865	0.0609318	0.0548802	0.0700448	0.0174949	0.127173	0.133408	0.156648	0.154536	0.155678	0.151426	0.0900737	0.187833	0.187205	0.170272	0.201572	0.207847	0.198031	0.19154	0.181486	0.168463	0.162789	0.177007	0.279172	0.199421	0.19373	0.17795	0.175025	0.17429	0.182077	0.301776	0.216163	0.213334	0.209137	0.194646	0.18744	0.22201	0.26909	0.132881	0.136888	0.0449728	0.185769	0.198821	0.133339	0.106024	0.0650898	0.0684153
Bioc.PC ae C36:2	-0.0464855	-0.0329126	-0.0048086	0.0648983	0.0914134	0.0191136	-0.100431	0.100848	0.124357	0.136705	0.227219	0.243001	0.194804	-0.00906228	0.338841	0.349612	0.38777	0.400306	0.202623	0.429068	0.429536	0.439419	0.409396	0.387421	0.445067	0.355519	0.440973	0.437265	0.420321	0.426621	0.421331	0.445813	0.428646	0.443237	0.443539	0.414786	0.437137	0.435169	0.442249	0.348881	0.435495	0.436628	0.340449	0.404894	0.385646	0.432589	0.239944	0.136069	0.155591
Bioc.PC ae C36:3	-0.0258463	-0.0109806	0.00654449	0.0867683	0.115517	0.0327358	-0.0782917	0.0973792	0.123157	0.139873	0.2321	0.241472	0.200985	-0.0156061	0.332366	0.346287	0.400078	0.390808	0.159825	0.45024	0.457937	0.475835	0.449595	0.42869	0.476443	0.289022	0.470339	0.468634	0.466596	0.464467	0.458981	0.481566	0.385311	0.479994	0.482397	0.480998	0.479008	0.471558	0.503179	0.323455	0.511703	0.512532	0.40918	0.476527	0.444638	0.522615	0.233633	0.231434	0.253653
Bioc.PC ae C36:4	0.132686	0.143182	0.145157	0.205756	0.219502	0.16859	0.09202	0.192652	0.210958	0.198337	0.277729	0.280683	0.257	0.10599	0.292986	0.296601	0.313942	0.288405	0.176902	0.344331	0.349778	0.354041	0.352775	0.350263	0.350071	0.20805	0.360343	0.360185	0.361158	0.36418	0.365474	0.358505	0.255122	0.375543	0.376157	0.397392	0.372233	0.368364	0.380183	0.254981	0.274661	0.276887	0.197648	0.276519	0.250459	0.315353	0.182996	0.195707	0.205982
Bioc.PC ae C36:5	0.0528906	0.0675601	0.0719178	0.164821	0.199275	0.101042	-0.00014023	0.162116	0.186138	0.182541	0.303481	0.326485	0.255187	0.0339999	0.371328	0.38401	0.413642	0.404937	0.171234	0.44916	0.456134	0.471025	0.45961	0.445793	0.471355	0.271001	0.464452	0.467174	0.460835	0.473388	0.470345	0.475164	0.331614	0.468799	0.471514	0.456105	0.47972	0.480704	0.465282	0.299562	0.369473	0.370902	0.309829	0.341517	0.311526	0.395809	0.198206	0.211832	0.23018
Bioc.PC ae C38:0	0.126705	0.139235	0.157504	0.224368	0.238632	0.184832	0.0789015	0.256321	0.272245	0.276628	0.34108	0.342036	0.322776	0.155616	0.402696	0.406103	0.414657	0.404605	0.302236	0.43789	0.435891	0.435529	0.414368	0.406042	0.418446	0.399625	0.453339	0.449339	0.435245	0.437855	0.43594	0.435406	0.443186	0.469941	0.467311	0.465836	0.451213	0.443965	0.464312	0.435931	0.356993	0.358814	0.263065	0.358248	0.336697	0.381543	0.330739	0.201933	0.2165
Bioc.PC ae C38:1	0.0273385	0.027205	0.0457664	0.0264901	0.0197749	0.0382503	0.0163308	0.0645203	0.0664442	0.0757559	0.0739187	0.0839022	0.0609895	0.0524978	0.0685277	0.0683443	0.0416968	0.0699969	0.0977423	0.0751605	0.0720994	0.0573855	0.0625026	0.0634553	0.060218	0.124704	0.0709742	0.0672956	0.0573332	0.0560326	0.0575943	0.0607359	0.136561	0.0863676	0.0852976	0.0916789	0.0712948	0.066025	0.101063	0.136301	0.0800655	0.0863015	-0.00431722	0.151496	0.167228	0.0893086	0.0492225	-0.0576802	-0.0563333
Bioc.PC ae C38:2	0.126348	0.128054	0.152493	0.131981	0.118633	0.148395	0.108397	0.191119	0.193497	0.207991	0.186452	0.180763	0.193328	0.168962	0.179674	0.171337	0.138386	0.147423	0.246613	0.163724	0.15483	0.136827	0.131031	0.136065	0.122005	0.269767	0.16261	0.154813	0.142156	0.133859	0.137529	0.130371	0.273393	0.182066	0.175846	0.190993	0.149851	0.144279	0.172047	0.278858	0.0462761	0.0493225	-0.0349523	0.0994371	0.112176	0.0554773	0.120506	0.0586786	0.0564807
Bioc.PC ae C38:3	0.222761	0.226601	0.251994	0.251039	0.236803	0.256174	0.186021	0.318897	0.327097	0.344471	0.345628	0.333453	0.34581	0.259446	0.336031	0.327354	0.28709	0.290159	0.366044	0.316586	0.306286	0.283601	0.278334	0.28412	0.26364	0.402535	0.322082	0.314096	0.296634	0.289571	0.295337	0.281892	0.420242	0.355807	0.34934	0.378742	0.313198	0.30289	0.34823	0.427994	0.135393	0.140793	0.0207875	0.209868	0.21687	0.171953	0.202885	0.174041	0.174773
Bioc.PC ae C38:4	0.155587	0.169952	0.181769	0.266129	0.293071	0.206799	0.0937123	0.279391	0.305005	0.29487	0.414882	0.43286	0.36339	0.149716	0.449179	0.457854	0.459001	0.460485	0.287309	0.503301	0.505237	0.501541	0.498443	0.4908	0.501904	0.361711	0.51559	0.51452	0.499821	0.510828	0.510968	0.512964	0.418353	0.530946	0.532076	0.530446	0.523607	0.51759	0.535125	0.395519	0.367375	0.371486	0.256446	0.385821	0.365237	0.40947	0.272495	0.191527	0.206932
Bioc.PC ae C38:5	0.0170016	0.0302522	0.0308939	0.120111	0.156327	0.0576415	-0.0291301	0.103636	0.126365	0.11538	0.235973	0.261399	0.185475	-0.00769964	0.290369	0.304299	0.334888	0.32625	0.0943262	0.369653	0.379165	0.395987	0.386026	0.372556	0.403875	0.175649	0.388561	0.390958	0.388378	0.398204	0.395221	0.404787	0.239317	0.392907	0.396102	0.388439	0.404523	0.404606	0.396605	0.219874	0.376673	0.377424	0.313767	0.353735	0.324462	0.399648	0.162296	0.141962	0.160108
Bioc.PC ae C38:6	0.0293678	0.0425623	0.0498681	0.13725	0.16859	0.0786569	-0.0154907	0.142467	0.164095	0.161537	0.267216	0.283131	0.229529	0.0305171	0.350877	0.362321	0.402108	0.382608	0.167452	0.433608	0.439863	0.458499	0.433234	0.415883	0.451722	0.280581	0.456518	0.456656	0.451582	0.459465	0.453819	0.463262	0.348152	0.466689	0.467715	0.452313	0.470342	0.468289	0.463648	0.322426	0.421638	0.42196	0.354952	0.383349	0.350077	0.437321	0.235078	0.202764	0.221829
Bioc.PC ae C40:1	0.0720153	0.0800855	0.107274	0.13295	0.137424	0.119668	0.0339354	0.196222	0.209214	0.221777	0.256976	0.258758	0.244449	0.123306	0.318554	0.31768	0.314865	0.317007	0.281804	0.338631	0.331954	0.330709	0.297593	0.286087	0.316253	0.396767	0.351527	0.345137	0.3224	0.323556	0.323803	0.324701	0.43128	0.363944	0.358924	0.334581	0.341698	0.340373	0.328817	0.408004	0.249481	0.248757	0.181868	0.237267	0.23035	0.239798	0.201039	0.167431	0.174466
Bioc.PC ae C40:2	0.202688	0.205609	0.226514	0.231486	0.226282	0.227297	0.172557	0.283596	0.291136	0.284895	0.317675	0.324829	0.290156	0.228483	0.293503	0.287816	0.237187	0.240546	0.305069	0.265898	0.256566	0.230619	0.237528	0.248024	0.214206	0.322554	0.260675	0.254637	0.241568	0.23521	0.240772	0.22576	0.32495	0.27871	0.274623	0.280918	0.249077	0.242062	0.27387	0.338765	0.0457942	0.0497312	-0.0516054	0.12706	0.142352	0.063964	0.191011	0.0811247	0.080481
Bioc.PC ae C40:3	0.279737	0.279864	0.290224	0.283704	0.267884	0.291085	0.255712	0.328116	0.332923	0.319994	0.342766	0.341335	0.319101	0.2852	0.273748	0.266567	0.202943	0.203132	0.304206	0.236956	0.228077	0.192864	0.216512	0.234523	0.177351	0.275538	0.23192	0.227081	0.21473	0.21089	0.220128	0.196535	0.276252	0.265764	0.261711	0.29692	0.229312	0.221009	0.267344	0.33088	0.0634462	0.0722644	-0.0665911	0.189375	0.204054	0.120769	0.183984	0.0584361	0.056146
Bioc.PC ae C40:4	0.276929	0.282053	0.293452	0.320007	0.318126	0.308394	0.238235	0.358301	0.369774	0.349991	0.418557	0.42543	0.379388	0.280099	0.364955	0.362719	0.315823	0.317211	0.328532	0.357765	0.350852	0.325334	0.341422	0.356382	0.302942	0.318681	0.358304	0.353575	0.347063	0.341102	0.348675	0.326519	0.339411	0.394394	0.391983	0.429334	0.362433	0.351424	0.405645	0.390458	0.16974	0.179031	0.0166569	0.302542	0.310451	0.23478	0.25538	0.100772	0.106255
Bioc.PC ae C40:5	0.188584	0.196448	0.212392	0.258207	0.262689	0.233339	0.147785	0.300175	0.312291	0.307783	0.360085	0.358591	0.343377	0.220112	0.381945	0.379301	0.354377	0.357953	0.331812	0.383098	0.377318	0.364372	0.35352	0.354047	0.344706	0.398285	0.392923	0.386849	0.374063	0.37254	0.372587	0.367415	0.424959	0.420259	0.416166	0.436499	0.388581	0.37751	0.423011	0.435003	0.26963	0.274836	0.147506	0.342432	0.334857	0.317728	0.317988	0.110135	0.120801
Bioc.PC ae C40:6	0.0560684	0.0684965	0.0800579	0.164331	0.193954	0.10692	0.00913465	0.184145	0.202885	0.198234	0.291739	0.302627	0.258052	0.083143	0.372767	0.378922	0.390877	0.391499	0.231417	0.414444	0.415558	0.420198	0.397189	0.383696	0.416227	0.344991	0.428709	0.426696	0.414392	0.421393	0.41582	0.427787	0.388282	0.434932	0.434976	0.415847	0.428807	0.423634	0.433332	0.36001	0.372801	0.373775	0.29122	0.367904	0.342804	0.397811	0.289954	0.0995912	0.116099
Bioc.PC ae C42:0	0.124758	0.129788	0.147461	0.158142	0.152139	0.156773	0.105426	0.190206	0.195176	0.190091	0.197273	0.195565	0.199752	0.156712	0.200144	0.193131	0.183793	0.157256	0.242209	0.20491	0.196492	0.188809	0.16831	0.171848	0.166103	0.290155	0.21345	0.20618	0.192096	0.18493	0.1893	0.178755	0.305672	0.22215	0.214275	0.213559	0.192835	0.194862	0.17773	0.324172	0.137466	0.13576	0.0850421	0.124115	0.114992	0.133839	0.198042	0.104333	0.105655
Bioc.PC ae C42:1	0.148432	0.150215	0.166962	0.160625	0.15361	0.163297	0.127201	0.203762	0.207517	0.197034	0.219238	0.225874	0.199901	0.171096	0.204493	0.200831	0.169379	0.168737	0.217491	0.187082	0.17986	0.164877	0.162157	0.16696	0.152172	0.238249	0.185291	0.180872	0.170409	0.165174	0.170244	0.159787	0.238471	0.199888	0.196018	0.187862	0.178748	0.180392	0.171124	0.262692	0.0561906	0.0568856	-0.0028916	0.0881497	0.0957125	0.0601211	0.121818	0.0465091	0.0439761
Bioc.PC ae C42:2	0.147475	0.152063	0.172723	0.185895	0.190801	0.175507	0.115562	0.239451	0.247505	0.23643	0.289595	0.302375	0.254757	0.181147	0.298855	0.299036	0.260523	0.282135	0.265313	0.287202	0.280309	0.260792	0.261108	0.263159	0.250429	0.309067	0.280168	0.275183	0.260052	0.259902	0.263862	0.254702	0.316135	0.293413	0.291593	0.279405	0.273852	0.269896	0.283922	0.32692	0.129784	0.131733	0.0418432	0.183403	0.190365	0.136107	0.202226	0.0316205	0.0350864
Bioc.PC ae C42:3	0.107751	0.113765	0.138123	0.167404	0.174474	0.150206	0.072127	0.220693	0.231925	0.231961	0.278818	0.283154	0.258579	0.158152	0.32812	0.326448	0.313436	0.320392	0.292267	0.339423	0.333724	0.32351	0.305737	0.300524	0.309856	0.379334	0.344565	0.339371	0.322499	0.322414	0.321122	0.32397	0.400428	0.355759	0.35282	0.339816	0.334398	0.328033	0.348074	0.38729	0.224641	0.225232	0.138631	0.251438	0.247136	0.232788	0.259964	0.0700933	0.077607
Bioc.PC ae C42:4	0.182438	0.189821	0.205917	0.249177	0.264298	0.219256	0.138121	0.283346	0.298079	0.280999	0.37034	0.379873	0.324116	0.20293	0.375991	0.378428	0.351609	0.358469	0.290258	0.394926	0.392189	0.374445	0.381598	0.388427	0.362678	0.32738	0.393919	0.392115	0.384903	0.38162	0.384023	0.378689	0.353343	0.41538	0.415851	0.425067	0.395979	0.386801	0.431971	0.372886	0.235017	0.24024	0.113068	0.322707	0.322521	0.280175	0.27764	0.0654173	0.0734785
Bioc.PC ae C42:5	0.131881	0.139083	0.150423	0.205839	0.219956	0.170486	0.0942022	0.221255	0.234858	0.218597	0.288549	0.295678	0.26096	0.150835	0.316067	0.315953	0.303948	0.287828	0.245193	0.337979	0.336564	0.330651	0.320964	0.320763	0.316913	0.313887	0.347427	0.343701	0.335116	0.335905	0.333569	0.337239	0.344283	0.361085	0.357979	0.365214	0.341147	0.336421	0.355959	0.36365	0.296226	0.300075	0.191831	0.347792	0.333718	0.341665	0.299718	0.0419164	0.0546359
Bioc.PC ae C44:3	0.198689	0.200063	0.217215	0.216876	0.212838	0.218392	0.179122	0.26296	0.265586	0.250768	0.27357	0.274095	0.25821	0.236146	0.262133	0.252691	0.20225	0.202107	0.293652	0.215044	0.204944	0.179837	0.178868	0.189856	0.156065	0.312322	0.210201	0.203132	0.191785	0.183264	0.187724	0.171026	0.292404	0.221814	0.215976	0.21774	0.1903	0.185857	0.201568	0.326453	0.038166	0.0392402	-0.0409908	0.101155	0.108557	0.0565396	0.235657	-0.0029894	-0.0057258
Bioc.PC ae C44:4	0.0405879	0.0456094	0.0612952	0.102021	0.119614	0.0739613	0.00761073	0.123835	0.135827	0.123012	0.195354	0.210297	0.156354	0.0676147	0.225147	0.229814	0.231067	0.236547	0.160741	0.267653	0.26807	0.265224	0.261152	0.255559	0.265451	0.230361	0.268766	0.269466	0.260906	0.265049	0.26081	0.276561	0.259841	0.272562	0.272469	0.253704	0.267953	0.264025	0.278387	0.252002	0.239908	0.242847	0.147621	0.298998	0.298331	0.261056	0.243135	-0.000366371	0.012101
Bioc.PC ae C44:5	-0.12615	-0.121255	-0.116186	-0.0692514	-0.0441456	-0.106886	-0.149531	-0.0765788	-0.0650783	-0.0743637	-0.00570342	0.00563962	-0.0302734	-0.115479	0.081458	0.0939945	0.137682	0.149968	-0.0357949	0.154011	0.164839	0.185688	0.169075	0.147933	0.208903	0.0674104	0.157847	0.16393	0.161714	0.172669	0.161398	0.200265	0.104481	0.142828	0.148226	0.112593	0.166716	0.169423	0.153227	0.0474857	0.31522	0.313715	0.29556	0.281199	0.260222	0.316141	0.108875	-0.063503	-0.0463042
Bioc.PC ae C44:6	-0.0591722	-0.0521669	-0.0518258	0.00914773	0.0433697	-0.0412804	-0.0869334	0.0142181	0.0272488	0.0121425	0.111435	0.12999	0.0617865	-0.0438281	0.188832	0.202643	0.220945	0.249598	0.0436618	0.236016	0.246508	0.255016	0.250596	0.236025	0.276314	0.137166	0.23596	0.242484	0.235181	0.248695	0.241686	0.268082	0.163287	0.223744	0.228489	0.17654	0.244166	0.247721	0.226145	0.113266	0.275275	0.275458	0.24679	0.251861	0.235687	0.274362	0.137759	-0.0523992	-0.0367503
Bioc.lysoPC a C16:0	0.240482	0.244344	0.252355	0.244383	0.236634	0.251696	0.222455	0.253664	0.253255	0.250179	0.253703	0.250239	0.243603	0.226528	0.175976	0.168619	0.10099	0.146015	0.19993	0.105447	0.103494	0.0732859	0.106053	0.123976	0.0721325	0.129763	0.0851437	0.0837637	0.0827893	0.0785088	0.0835926	0.0628762	0.0998311	0.0995164	0.100237	0.156892	0.0824192	0.0643407	0.152997	0.115585	-0.0714582	-0.0646681	-0.169609	0.0800319	0.104978	-0.0135017	0.166418	0.0272168	0.0213272
Bioc.lysoPC a C16:1	0.20719	0.213459	0.22932	0.23895	0.235594	0.236168	0.169834	0.238094	0.244744	0.254184	0.268491	0.260586	0.25253	0.185652	0.212475	0.205279	0.166228	0.159277	0.208217	0.181682	0.178197	0.157124	0.177787	0.192639	0.143545	0.188089	0.169056	0.166819	0.172638	0.156246	0.159945	0.14566	0.193506	0.180423	0.180119	0.247058	0.15916	0.140441	0.228816	0.19102	0.0591685	0.0649419	-0.0432403	0.171303	0.18503	0.109676	0.219187	0.181619	0.178608
Bioc.lysoPC a C17:0	-0.0290571	-0.026277	-0.0281451	0.00431765	0.0271203	-0.0256407	-0.0471617	-0.0017117	0.00553141	-0.0081661	0.0751349	0.105385	0.0218283	-0.0518601	0.0805434	0.0929335	0.0769193	0.164601	-0.044866	0.0933787	0.103316	0.0913236	0.124198	0.119146	0.128448	-0.0399727	0.0751674	0.0821747	0.0770613	0.0947103	0.0920618	0.109108	-0.0360749	0.0703886	0.0804958	0.0758122	0.09721	0.0851205	0.147636	-0.0916602	0.106324	0.11246	0.02558	0.199477	0.214334	0.128967	0.0335011	-0.118069	-0.108182
Bioc.lysoPC a C18:0	0.207596	0.214032	0.212779	0.244411	0.262053	0.215047	0.179885	0.221156	0.228239	0.199921	0.274719	0.301482	0.216521	0.164807	0.189626	0.193189	0.124252	0.172078	0.116024	0.14719	0.150409	0.117095	0.174624	0.195387	0.131466	0.0375005	0.119011	0.122611	0.127001	0.129751	0.135699	0.120275	0.0181894	0.124612	0.130076	0.173861	0.125614	0.111913	0.19262	0.0383655	-0.00609972	0.00405656	-0.121641	0.158193	0.179543	0.06558	0.164643	-0.0849663	-0.0844921
Bioc.lysoPC a C18:1	-0.0575869	-0.0516458	-0.0388066	-0.0132432	0.00796021	-0.0321252	-0.0844225	-0.0222918	-0.0127054	-0.00311631	0.0577623	0.0782193	0.0173129	-0.0810845	0.0508359	0.0629612	0.0571827	0.109618	-0.0543622	0.0815156	0.0919281	0.0907468	0.113655	0.107913	0.117248	-0.0360586	0.0699164	0.0744559	0.079704	0.0827066	0.0789203	0.0953486	0.000497939	0.0751692	0.0834413	0.116846	0.08921	0.0739647	0.157017	-0.0474288	0.164905	0.174375	0.0586738	0.304763	0.320948	0.217234	0.0366399	-0.0206911	-0.0107777
Bioc.lysoPC a C18:2	-0.168098	-0.163871	-0.154156	-0.137394	-0.11397	-0.153062	-0.182431	-0.15236	-0.142361	-0.141784	-0.0625299	-0.0318649	-0.11229	-0.19498	-0.0489584	-0.030498	-0.00918718	0.0516969	-0.191178	0.0130989	0.0297967	0.0411699	0.0590188	0.0477048	0.0818729	-0.170151	0.00644475	0.0153934	0.020757	0.0333593	0.0268987	0.0527804	-0.131204	0.00922019	0.019985	0.0240948	0.0414714	0.0348758	0.0881957	-0.195682	0.158519	0.166567	0.0791823	0.263266	0.279267	0.187218	-0.0812632	-0.120918	-0.10665
Bioc.lysoPC a C20:3	0.122934	0.127783	0.136116	0.139296	0.139985	0.135916	0.101454	0.119276	0.125402	0.122166	0.154171	0.157798	0.128191	0.0830241	0.0802614	0.079011	0.0593208	0.0554064	0.0412223	0.0799218	0.0867393	0.0808858	0.105795	0.117992	0.0855591	-0.0219862	0.07392	0.0776069	0.0898947	0.0803409	0.0829491	0.0762404	-0.0141283	0.0852328	0.0887957	0.144311	0.0825173	0.0717955	0.138158	0.000869674	0.00190684	0.00845614	-0.0713892	0.103398	0.116375	0.051495	0.0225639	0.102479	0.102814
Bioc.lysoPC a C20:4	-0.0278701	-0.0270998	-0.0318334	-0.016559	-0.000444225	-0.0307116	-0.0375755	-0.0360211	-0.0283934	-0.0429154	0.0368492	0.0651647	-0.0185261	-0.0752241	0.00678668	0.0206328	0.0184256	0.0670636	-0.120935	0.0326889	0.0467028	0.0493944	0.0783904	0.0736056	0.0847703	-0.14521	0.0283702	0.0380371	0.0399187	0.0570259	0.0546596	0.0651508	-0.13055	0.0296313	0.0398747	0.0431606	0.0597059	0.0550347	0.0858405	-0.155662	0.0438122	0.0511877	-0.00383054	0.141963	0.156822	0.0832275	-0.0885889	-0.0417811	-0.0334219
Bioc.SM (OH) C14:1	-0.0866878	-0.0741025	-0.055288	0.0320187	0.0833401	-0.0393194	-0.143073	0.0542428	0.0816824	0.0644733	0.23991	0.29172	0.144577	-0.0781959	0.351153	0.377906	0.410505	0.459192	0.0857347	0.447918	0.457002	0.466231	0.461695	0.43775	0.490715	0.226269	0.442733	0.447842	0.441211	0.454159	0.442742	0.48241	0.286414	0.421011	0.432325	0.360771	0.455941	0.452856	0.455506	0.170275	0.340962	0.342306	0.26522	0.340801	0.329962	0.337237	0.14919	0.0186808	0.0437723
Bioc.SM (OH) C16:1	-0.0980029	-0.0881451	-0.0755305	0.00721593	0.0520273	-0.0617424	-0.148414	0.0306185	0.0557396	0.0345277	0.214567	0.269846	0.112674	-0.0957946	0.316019	0.343518	0.366031	0.43122	0.0528047	0.408893	0.419126	0.426525	0.427477	0.403865	0.45277	0.193439	0.406184	0.412369	0.402028	0.421809	0.410926	0.447759	0.250492	0.392579	0.404924	0.332852	0.426128	0.420407	0.43839	0.147532	0.327614	0.332405	0.227322	0.372695	0.371138	0.332879	0.117084	-0.0278804	-0.00157268
Bioc.SM (OH) C22:1	0.102027	0.111863	0.127291	0.185246	0.215996	0.131625	0.0505566	0.22618	0.248453	0.239609	0.369543	0.406847	0.284549	0.111122	0.416298	0.429789	0.399635	0.448951	0.22189	0.419781	0.421471	0.403388	0.42527	0.421021	0.412086	0.27922	0.402074	0.404466	0.396659	0.405739	0.404577	0.406796	0.290427	0.400643	0.406923	0.368211	0.411498	0.401195	0.436369	0.252621	0.107688	0.112733	0.0263075	0.193375	0.209538	0.122756	0.155315	0.0802099	0.0936739
Bioc.SM (OH) C22:2	-0.112664	-0.101368	-0.086191	0.001758	0.0524762	-0.071251	-0.168129	0.0433579	0.0711232	0.0698531	0.230179	0.277111	0.140972	-0.085325	0.378024	0.404733	0.429362	0.49358	0.106031	0.457498	0.465948	0.468971	0.461217	0.431761	0.494691	0.275234	0.453195	0.457378	0.437648	0.460784	0.449871	0.487148	0.331896	0.43205	0.441554	0.354601	0.463266	0.457445	0.46064	0.225399	0.370963	0.372389	0.300182	0.371109	0.362273	0.356268	0.156781	0.0272923	0.0535479
Bioc.SM (OH) C24:1	-0.0299471	-0.025533	-0.0192895	0.0121017	0.0364143	-0.0215999	-0.05592	0.0469152	0.059332	0.0470861	0.155801	0.198505	0.0757837	-0.0247705	0.19877	0.21601	0.202639	0.271364	0.0334372	0.214389	0.222061	0.214979	0.234247	0.222856	0.239957	0.0871094	0.199287	0.205882	0.198136	0.215915	0.210419	0.226727	0.0927488	0.190656	0.199522	0.147736	0.219016	0.213072	0.235931	0.0318083	0.0569468	0.0613409	0.00207106	0.139298	0.162801	0.0525197	0.0106459	-0.0244571	-0.0144532
Bioc.SM C16:0	-0.0274073	-0.0114362	0.0123472	0.113898	0.168494	0.0335713	-0.101421	0.153157	0.184767	0.177373	0.357705	0.403884	0.260525	-0.00648055	0.462294	0.489186	0.499167	0.564674	0.190503	0.543981	0.554748	0.559611	0.558743	0.536329	0.583384	0.3283	0.540245	0.545167	0.535492	0.55106	0.540458	0.574448	0.384269	0.531304	0.541478	0.481999	0.559372	0.551736	0.571243	0.2964	0.34773	0.352946	0.243277	0.411898	0.411109	0.369702	0.198573	0.0698891	0.0960697
Bioc.SM C16:1	0.0727688	0.0871533	0.106252	0.202858	0.247558	0.130834	0.00441326	0.243053	0.270561	0.270495	0.411741	0.440497	0.341484	0.0999286	0.501581	0.518476	0.516683	0.544534	0.288706	0.557477	0.562621	0.559982	0.552825	0.536524	0.562972	0.413375	0.564028	0.563742	0.551536	0.5604	0.554366	0.570362	0.468123	0.56172	0.564965	0.519859	0.565628	0.560749	0.566941	0.416877	0.390704	0.394871	0.279181	0.434601	0.424321	0.420599	0.280952	0.114983	0.135339
Bioc.SM C18:0	0.0950837	0.103539	0.119652	0.177731	0.200109	0.1293	0.0452045	0.229694	0.252974	0.236536	0.37192	0.401545	0.296865	0.111124	0.435283	0.448365	0.432351	0.460894	0.258325	0.469205	0.468263	0.459921	0.465567	0.457361	0.461546	0.358859	0.467146	0.468105	0.456283	0.46634	0.460732	0.472015	0.391898	0.475743	0.480821	0.440233	0.477072	0.468861	0.495149	0.349411	0.196204	0.200991	0.0889086	0.281114	0.292459	0.217781	0.175065	0.0878548	0.106505
Bioc.SM C18:1	0.0629419	0.070749	0.0829536	0.150521	0.1777	0.0984098	0.0156788	0.193967	0.216139	0.206658	0.329866	0.352742	0.267895	0.0856548	0.408555	0.421074	0.414154	0.442582	0.238471	0.447283	0.447847	0.443575	0.440918	0.428289	0.447674	0.350406	0.451538	0.451273	0.439168	0.448406	0.442456	0.456813	0.390371	0.456376	0.460296	0.418795	0.456561	0.449858	0.466529	0.349432	0.277455	0.282073	0.173676	0.342048	0.342923	0.298184	0.196347	0.0623123	0.0809743
Bioc.SM C20:2	-0.0156638	-0.00754689	-0.00180933	0.0829091	0.11198	0.0232338	-0.0558108	0.101645	0.122672	0.126175	0.221363	0.23667	0.178873	0.00443009	0.30756	0.318543	0.335843	0.345971	0.17338	0.350966	0.352638	0.353193	0.345963	0.328128	0.364264	0.298747	0.351004	0.350511	0.336994	0.34729	0.340501	0.358734	0.339634	0.335103	0.33602	0.292796	0.338528	0.339336	0.323044	0.259525	0.255898	0.256112	0.21146	0.239197	0.227361	0.255343	0.196039	0.0832266	0.0992043
Bioc.SM C24:1	-0.0421712	-0.0332171	-0.0178274	0.043023	0.0760105	-0.00576464	-0.0903284	0.0972685	0.119411	0.113861	0.242781	0.282653	0.164411	-0.0137414	0.331196	0.350813	0.3508	0.399023	0.143137	0.377651	0.384455	0.386759	0.384557	0.36256	0.409611	0.266961	0.376481	0.381759	0.362813	0.385321	0.376371	0.401961	0.29485	0.364461	0.370721	0.301516	0.387503	0.384596	0.374971	0.235868	0.200019	0.202764	0.135217	0.255615	0.265912	0.200051	0.101972	0.0491444	0.0676856
Bioc.AAA	0.191088	0.186249	0.186219	0.147993	0.126688	0.178549	0.202846	0.135157	0.127496	0.116617	0.0736416	0.0614824	0.0909542	0.164475	-0.0330283	-0.0497609	-0.0933556	-0.104104	0.0722086	-0.0913913	-0.095975	-0.105507	-0.0875583	-0.0641729	-0.117186	-0.0351112	-0.0943636	-0.0948274	-0.0845677	-0.0944695	-0.0853594	-0.114483	-0.0704188	-0.0747122	-0.0769913	-0.0245797	-0.0904794	-0.0977362	-0.0592897	-0.0112495	-0.143655	-0.138613	-0.191468	-0.0510389	-0.0329417	-0.123067	0.0312537	0.00778348	-0.00441344
Bioc.MUFA (PC)	0.29165	0.303799	0.334885	0.371697	0.363638	0.360538	0.234489	0.406049	0.420931	0.437935	0.447791	0.425299	0.461939	0.313629	0.444243	0.432825	0.404571	0.354442	0.46727	0.443664	0.428733	0.405527	0.399967	0.413678	0.365762	0.530888	0.446691	0.433627	0.424144	0.404694	0.410686	0.38909	0.578286	0.478364	0.469553	0.532375	0.42187	0.405412	0.480256	0.588035	0.287061	0.290533	0.136106	0.344908	0.334468	0.33871	0.44974	0.303928	0.305951
Bioc.PUFA (PC)	0.271733	0.288112	0.306761	0.382159	0.391483	0.339946	0.211483	0.396704	0.419168	0.417943	0.487047	0.478238	0.472374	0.275969	0.49511	0.490671	0.480244	0.424261	0.422869	0.523845	0.517005	0.503033	0.499574	0.509563	0.474221	0.481532	0.539407	0.529943	0.518616	0.513879	0.518993	0.498469	0.53879	0.570156	0.56287	0.607543	0.527095	0.518469	0.557198	0.560183	0.399964	0.403353	0.263858	0.412997	0.384387	0.459386	0.433411	0.284183	0.296198
Bioc.SFA (PC)	0.0512166	0.0661386	0.101031	0.165499	0.18219	0.130123	-0.00791913	0.214738	0.237445	0.249484	0.325486	0.334034	0.304492	0.100131	0.417844	0.42297	0.442837	0.434207	0.326228	0.484888	0.479872	0.485286	0.447333	0.431623	0.469509	0.49359	0.498732	0.490657	0.471268	0.469632	0.465398	0.477972	0.565936	0.506213	0.502934	0.480652	0.484597	0.480233	0.489119	0.491763	0.427026	0.426798	0.318156	0.404226	0.381146	0.43183	0.346554	0.205029	0.221081
Bioc.Total PC	0.273358	0.28947	0.312833	0.381388	0.38738	0.345011	0.212042	0.402022	0.423511	0.426574	0.486186	0.474567	0.476251	0.283618	0.494057	0.488261	0.476314	0.418544	0.439942	0.522784	0.513825	0.500213	0.492319	0.502614	0.466383	0.508433	0.53782	0.526947	0.516626	0.506785	0.511632	0.491848	0.56943	0.570701	0.562654	0.611609	0.522944	0.512589	0.558424	0.587627	0.401559	0.404878	0.256017	0.423348	0.397338	0.458533	0.448801	0.299088	0.30985
Bioc.Total PC aa	0.297039	0.313214	0.335508	0.402658	0.407397	0.367579	0.236366	0.421223	0.441883	0.445094	0.498082	0.483228	0.491959	0.306333	0.49781	0.48989	0.473048	0.40968	0.45503	0.515338	0.505418	0.489157	0.483541	0.496784	0.45256	0.512591	0.529806	0.518318	0.508182	0.497343	0.503371	0.479104	0.567953	0.562641	0.553792	0.608023	0.511642	0.501022	0.548351	0.59292	0.377774	0.380851	0.234857	0.399986	0.374011	0.437554	0.457239	0.306087	0.3153
Bioc.Total PC ae	0.0773134	0.0899885	0.115759	0.179706	0.196481	0.142858	0.0190756	0.227096	0.250733	0.258429	0.349456	0.360348	0.315942	0.108092	0.419993	0.427573	0.441874	0.447884	0.301814	0.495829	0.494322	0.494778	0.474121	0.461266	0.488531	0.429787	0.511089	0.506433	0.488794	0.49315	0.491386	0.500971	0.502735	0.533541	0.532964	0.531066	0.51557	0.507011	0.542209	0.460739	0.432136	0.436713	0.296044	0.460105	0.444107	0.456221	0.28263	0.196865	0.21496
Bioc.Total SM	0.017764	0.0311894	0.0528775	0.137234	0.181083	0.0686034	-0.0483656	0.189005	0.217719	0.210477	0.373554	0.416707	0.281614	0.0418398	0.466571	0.488662	0.48337	0.543963	0.225805	0.520822	0.528034	0.525856	0.528803	0.509907	0.54457	0.34996	0.516001	0.520207	0.506913	0.523332	0.514846	0.539626	0.391725	0.511888	0.520241	0.460704	0.532673	0.524607	0.543782	0.319912	0.275643	0.281071	0.172387	0.355553	0.363533	0.292794	0.184559	0.0874335	0.109737
Bioc.Total SM-OH	-0.0157438	-0.00436385	0.0126333	0.0925916	0.138046	0.0232414	-0.0729547	0.132541	0.159073	0.150178	0.310686	0.358603	0.214828	0.00100185	0.411669	0.434466	0.433921	0.496965	0.159353	0.463151	0.469457	0.46339	0.471417	0.453119	0.483364	0.28116	0.45121	0.455292	0.442833	0.45908	0.451531	0.476872	0.320122	0.438067	0.447529	0.381739	0.463457	0.45471	0.478349	0.232867	0.26348	0.267635	0.176048	0.313013	0.316087	0.267089	0.165533	0.0430072	0.064417
Bioc.Total SM-non OH	0.0261505	0.0398016	0.0618859	0.145008	0.187784	0.078184	-0.0400879	0.197433	0.22589	0.218708	0.378317	0.419863	0.289266	0.0511396	0.465953	0.487346	0.481479	0.538692	0.234197	0.520074	0.527163	0.525284	0.527875	0.509804	0.542975	0.354047	0.516714	0.520845	0.507797	0.523619	0.515307	0.539083	0.395019	0.514319	0.522145	0.466152	0.533113	0.525346	0.543635	0.329511	0.269828	0.275465	0.166068	0.354799	0.363403	0.290493	0.186401	0.0928494	0.114599
Bioc.Total lysoPC	0.117923	0.123312	0.133072	0.142774	0.14952	0.136132	0.0943825	0.139733	0.145299	0.142611	0.183962	0.195784	0.153524	0.0930165	0.13519	0.138302	0.0989694	0.151263	0.0837791	0.115966	0.121372	0.103127	0.136854	0.145608	0.119269	0.0479529	0.0984691	0.101221	0.103965	0.10511	0.106488	0.102639	0.0482447	0.111608	0.116777	0.162973	0.111162	0.0945722	0.184919	0.0340344	0.0472636	0.0565666	-0.0661416	0.205277	0.228325	0.108011	0.115916	-0.0143444	-0.0109371
[truncated: 312 more columns]
