# Supplementary material for: Heritability estimates for 361 blood metabolites across 40 genome-wide association studies
Source: Nat Commun. 2020 Jan 7;11:39. doi: 10.1038/s41467-019-13770-6 (PMC6946682; doi:10.1038/s41467-019-13770-6)
Supplement: Supplementary file 13 — Supplementary Dataset 11 [file 41467_2019_13770_MOESM13_ESM.xlsx]

## Sheet: Sheet1
Supplementary Data 11. Matrix combining the Sample overlap and phenotypic correlations for all 361 successfully analyzed metabolites across all four metabolomics platforms This tables gives an overlap of the samples and the phenotypic correlation between each pair of metabolites, both within and cross platform, where "Night" indicating this metabolite was measured on the Nightingale Health platfo…
	Night.M-VLDL-P	Night.M-VLDL-L	Night.M-VLDL-PL	Night.M-VLDL-C	Night.M-VLDL-CE	Night.M-VLDL-FC	Night.M-VLDL-TG	Night.S-VLDL-P	Night.S-VLDL-L	Night.S-VLDL-PL	Night.S-VLDL-C	Night.S-VLDL-CE	Night.S-VLDL-FC	Night.S-VLDL-TG	Night.XS-VLDL-P	Night.XS-VLDL-L	Night.XS-VLDL-PL	Night.XS-VLDL-FC	Night.XS-VLDL-TG	Night.IDL-P	Night.IDL-L	Night.IDL-PL	Night.IDL-C	Night.IDL-CE	Night.IDL-FC	Night.IDL-TG	Night.L-LDL-P	Night.L-LDL-L	Night.L-LDL-PL	Night.L-LDL-C	Night.L-LDL-CE	Night.L-LDL-FC	Night.L-LDL-TG	Night.S-LDL-P	Night.S-LDL-L	Night.S-LDL-PL	Night.S-LDL-C	Night.S-LDL-CE	Night.S-LDL-FC	Night.S-LDL-TG	Night.XL-HDL-P	Night.XL-HDL-L	Night.XL-HDL-PL	Night.XL-HDL-C	Night.XL-HDL-CE	Night.XL-HDL-FC	Night.XL-HDL-TG	Night.S-HDL-P	Night.S-HDL-L
Night.M-VLDL-P	4211	0.998991	0.992839	0.945503	0.888329	0.987863	0.986345	0.933958	0.915876	0.879659	0.748991	0.672032	0.835045	0.970672	0.507531	0.454913	0.294374	0.211968	0.796926	0.251361	0.222687	0.128748	0.211952	0.295818	0.0486247	0.462786	0.212359	0.196776	0.216604	0.172737	0.205986	0.0804662	0.307172	0.260031	0.243947	0.398262	0.16692	0.144577	0.250679	0.530384	-0.489919	-0.489215	-0.577031	-0.361236	-0.340253	-0.389563	0.562095	0.215782	0.179476
Night.M-VLDL-L	0.998991	4211	0.995414	0.95657	0.90357	0.992178	0.979616	0.943406	0.927209	0.891565	0.769001	0.693687	0.851322	0.970366	0.533591	0.481824	0.322439	0.239312	0.809136	0.279854	0.251225	0.157273	0.240059	0.323486	0.0772208	0.482709	0.240049	0.224452	0.244104	0.200057	0.233067	0.108467	0.329418	0.285576	0.269544	0.421476	0.192964	0.170775	0.275021	0.54868	-0.471298	-0.470892	-0.558638	-0.348923	-0.330159	-0.371446	0.581275	0.224541	0.189182
Night.M-VLDL-PL	0.992839	0.995414	4211	0.960985	0.909282	0.995003	0.966293	0.955049	0.940567	0.910404	0.785922	0.709714	0.869724	0.974161	0.561024	0.50892	0.350164	0.265904	0.836129	0.307577	0.277887	0.185775	0.261831	0.343842	0.102239	0.52579	0.267972	0.251229	0.27184	0.223315	0.255339	0.134127	0.3768	0.313797	0.297047	0.449609	0.217675	0.195145	0.300368	0.588276	-0.444217	-0.444304	-0.535315	-0.328089	-0.310432	-0.348091	0.601313	0.244903	0.209886
Night.M-VLDL-C	0.945503	0.95657	0.960985	4216	0.986024	0.973439	0.886059	0.965684	0.965668	0.931115	0.889879	0.833562	0.930862	0.916694	0.704827	0.662187	0.519008	0.429505	0.851937	0.481285	0.454791	0.362768	0.444366	0.522374	0.287227	0.59426	0.435306	0.420961	0.440473	0.396946	0.427092	0.313036	0.462977	0.460052	0.445497	0.57177	0.377353	0.357644	0.443993	0.6432	-0.323037	-0.325041	-0.403009	-0.252642	-0.250903	-0.229567	0.706813	0.254323	0.228002
Night.M-VLDL-CE	0.888329	0.90357	0.909282	0.986024	4219	0.926478	0.812668	0.938451	0.946647	0.9094	0.921805	0.88289	0.930129	0.854757	0.764292	0.729722	0.596284	0.511377	0.827235	0.563667	0.540235	0.451142	0.535095	0.609213	0.38238	0.605363	0.512968	0.500877	0.521068	0.480279	0.508014	0.403511	0.484944	0.522655	0.510326	0.614065	0.452606	0.435189	0.507063	0.641502	-0.257982	-0.260869	-0.330989	-0.209381	-0.214325	-0.168275	0.743691	0.229715	0.208384
Night.M-VLDL-FC	0.987863	0.992178	0.995003	0.973439	0.926478	4210	0.954991	0.96483	0.95287	0.922978	0.812479	0.736621	0.893196	0.969797	0.596201	0.544977	0.391846	0.304823	0.852514	0.34954	0.319964	0.227142	0.303711	0.384352	0.145658	0.552294	0.310649	0.293879	0.311643	0.266425	0.298878	0.176067	0.407993	0.354319	0.337626	0.487329	0.259022	0.23665	0.339899	0.614449	-0.413391	-0.413809	-0.502776	-0.306304	-0.29312	-0.316478	0.626308	0.267591	0.235148
Night.M-VLDL-TG	0.986345	0.979616	0.966293	0.886059	0.812668	0.954991	4211	0.881394	0.855749	0.818726	0.655544	0.572545	0.757501	0.956807	0.395457	0.340057	0.178396	0.0996741	0.73627	0.134475	0.10579	0.013878	0.0964838	0.180426	-0.0654435	0.376997	0.100019	0.0846106	0.103544	0.0623542	0.0963933	-0.0322949	0.214951	0.155873	0.139579	0.300721	0.0618184	0.0393397	0.148977	0.451866	-0.55676	-0.554984	-0.640542	-0.408013	-0.379378	-0.45567	0.478675	0.182635	0.143
Night.S-VLDL-P	0.933958	0.943406	0.955049	0.965684	0.938451	0.96483	0.881394	4221	0.997317	0.983453	0.901219	0.831055	0.967696	0.954977	0.741975	0.695712	0.543156	0.476034	0.933525	0.502496	0.471634	0.382453	0.444376	0.514811	0.303647	0.696653	0.465672	0.447941	0.457836	0.415145	0.444053	0.334411	0.566377	0.505756	0.489013	0.613013	0.412058	0.390328	0.484228	0.737482	-0.314996	-0.3161	-0.410226	-0.226442	-0.21719	-0.228692	0.640242	0.327156	0.300559
Night.S-VLDL-L	0.915876	0.927209	0.940567	0.965668	0.946647	0.95287	0.855749	0.997317	4223	0.985418	0.926022	0.862139	0.979566	0.934862	0.778312	0.735145	0.586818	0.520377	0.934378	0.549331	0.519363	0.43065	0.493408	0.562157	0.353983	0.713841	0.511294	0.494301	0.503348	0.462444	0.490591	0.38359	0.590374	0.547737	0.531749	0.648774	0.457646	0.436165	0.527215	0.752109	-0.281514	-0.282773	-0.378196	-0.198335	-0.191219	-0.196275	0.654704	0.332749	0.308846
Night.S-VLDL-PL	0.879659	0.891565	0.910404	0.931115	0.9094	0.922978	0.818726	0.983453	0.985418	4223	0.89846	0.821334	0.979119	0.923427	0.78156	0.736345	0.597673	0.531338	0.961669	0.554262	0.522585	0.442101	0.484189	0.544964	0.361922	0.769209	0.526244	0.50705	0.513481	0.468926	0.495801	0.393606	0.65623	0.568701	0.550672	0.67198	0.470617	0.448921	0.538645	0.804011	-0.242625	-0.245316	-0.325153	-0.186876	-0.185421	-0.168303	0.623681	0.426749	0.402374
Night.S-VLDL-C	0.748991	0.769001	0.785922	0.889879	0.921805	0.812479	0.655544	0.901219	0.926022	0.89846	4227	0.985202	0.953711	0.748207	0.910015	0.889875	0.767836	0.718413	0.839228	0.755861	0.734162	0.651994	0.723591	0.780878	0.59514	0.718419	0.708911	0.698165	0.701239	0.676368	0.698169	0.61391	0.640642	0.718476	0.708961	0.77174	0.66016	0.641134	0.713227	0.740509	-0.0920982	-0.0925956	-0.204031	-0.0193053	-0.018408	-0.0119178	0.692962	0.272472	0.265252
Night.S-VLDL-CE	0.672032	0.693687	0.709714	0.833562	0.88289	0.736621	0.572545	0.831055	0.862139	0.821334	0.985202	4227	0.893661	0.655148	0.903804	0.894138	0.777481	0.740495	0.753486	0.77895	0.761731	0.681819	0.762495	0.817178	0.63618	0.659719	0.725091	0.717913	0.719873	0.702733	0.721544	0.649211	0.595805	0.720952	0.714938	0.752989	0.680252	0.663158	0.725675	0.676407	-0.0499124	-0.0490959	-0.172038	0.0356629	0.0390499	0.0306806	0.679652	0.1852	0.183456
Night.S-VLDL-FC	0.835045	0.851322	0.869724	0.930862	0.930129	0.893196	0.757501	0.967696	0.979566	0.979119	0.953711	0.893661	4224	0.866464	0.866785	0.830127	0.70951	0.644774	0.944565	0.672938	0.645015	0.565989	0.614803	0.671908	0.494137	0.784774	0.64122	0.62506	0.63014	0.593262	0.618262	0.521292	0.685588	0.672908	0.657834	0.756124	0.589226	0.569355	0.647124	0.812647	-0.161921	-0.165225	-0.24374	-0.124028	-0.129021	-0.0898897	0.669377	0.407139	0.391377
Night.S-VLDL-TG	0.970672	0.970366	0.974161	0.916694	0.854757	0.969797	0.956807	0.954977	0.934862	0.923427	0.748207	0.655148	0.866464	4214	0.551705	0.495221	0.333719	0.265753	0.883062	0.281819	0.248287	0.161006	0.216737	0.290912	0.0758495	0.58539	0.251222	0.23152	0.244705	0.196959	0.228341	0.110124	0.42957	0.304884	0.285896	0.431937	0.200681	0.178788	0.279272	0.633911	-0.460196	-0.461432	-0.537912	-0.356682	-0.338861	-0.375373	0.543864	0.28352	0.246324
Night.XS-VLDL-P	0.507531	0.533591	0.561024	0.704827	0.764292	0.596201	0.395457	0.741975	0.778312	0.78156	0.910015	0.903804	0.866785	0.551705	4227	0.996281	0.94775	0.914515	0.788191	0.930113	0.914312	0.865243	0.88767	0.908264	0.823821	0.820876	0.899516	0.890933	0.886336	0.868838	0.879569	0.833711	0.78932	0.890868	0.884514	0.878419	0.854668	0.844368	0.861602	0.803276	0.148126	0.140151	0.101605	0.0804912	0.0528161	0.174177	0.654384	0.353333	0.361582
Night.XS-VLDL-L	0.454913	0.481824	0.50892	0.662187	0.729722	0.544977	0.340057	0.695712	0.735145	0.736345	0.889875	0.894138	0.830127	0.495221	0.996281	4227	0.961387	0.939067	0.740327	0.948337	0.935558	0.890728	0.913815	0.929825	0.856317	0.791881	0.916757	0.9104	0.905363	0.892291	0.900843	0.862846	0.771098	0.903141	0.899199	0.878134	0.877367	0.867992	0.880039	0.77009	0.185685	0.177983	0.138992	0.115844	0.0877997	0.207998	0.638506	0.331857	0.34362
Night.XS-VLDL-PL	0.294374	0.322439	0.350164	0.519008	0.596284	0.391846	0.178396	0.543156	0.586818	0.597673	0.767836	0.777481	0.70951	0.333719	0.94775	0.961387	4226	0.958814	0.618863	0.985883	0.98172	0.96733	0.961314	0.955233	0.941705	0.733423	0.975489	0.973255	0.97159	0.963065	0.965739	0.945933	0.749369	0.953585	0.95329	0.899787	0.949068	0.947255	0.918542	0.711552	0.308728	0.296845	0.311843	0.154156	0.108646	0.299684	0.55871	0.41235	0.433891
Night.XS-VLDL-FC	0.211968	0.239312	0.265904	0.429505	0.511377	0.304823	0.0996741	0.476034	0.520377	0.531338	0.718413	0.740495	0.644774	0.265753	0.914515	0.939067	0.958814	4227	0.554004	0.94767	0.947136	0.932773	0.933832	0.91988	0.928376	0.678667	0.929682	0.930711	0.921256	0.92621	0.924405	0.922272	0.693918	0.908677	0.913161	0.836378	0.921402	0.916348	0.904901	0.627684	0.320705	0.312839	0.294843	0.220533	0.189304	0.310505	0.493541	0.313097	0.33751
Night.XS-VLDL-TG	0.796926	0.809136	0.836129	0.851937	0.827235	0.852514	0.73627	0.933525	0.934378	0.961669	0.839228	0.753486	0.944565	0.883062	0.788191	0.740327	0.618863	0.554004	4220	0.568989	0.533442	0.463131	0.472739	0.51948	0.382173	0.880327	0.550606	0.527703	0.522354	0.480196	0.503363	0.414924	0.773011	0.586475	0.565565	0.660308	0.48294	0.466543	0.5272	0.881356	-0.17318	-0.179564	-0.229051	-0.178202	-0.189842	-0.122185	0.620819	0.443308	0.420497
Night.IDL-P	0.251361	0.279854	0.307577	0.481285	0.563667	0.34954	0.134475	0.502496	0.549331	0.554262	0.755861	0.77895	0.672938	0.281819	0.930113	0.948337	0.985883	0.94767	0.568989	4226	0.998335	0.983026	0.984337	0.977379	0.963611	0.70108	0.989716	0.988899	0.983165	0.981795	0.983272	0.969138	0.735472	0.969362	0.970396	0.915101	0.968762	0.965548	0.944817	0.695804	0.374828	0.365928	0.347232	0.249422	0.205252	0.380299	0.543481	0.361335	0.386642
Night.IDL-L	0.222687	0.251225	0.277887	0.454791	0.540235	0.319964	0.10579	0.471634	0.519363	0.522585	0.734162	0.761731	0.645015	0.248287	0.914312	0.935558	0.98172	0.947136	0.533442	0.998335	4226	0.988643	0.990532	0.980449	0.974159	0.66941	0.990052	0.991041	0.986295	0.987633	0.987871	0.977893	0.709096	0.968044	0.970613	0.909189	0.974526	0.972079	0.947645	0.665102	0.392889	0.384294	0.366985	0.265436	0.220492	0.396987	0.523462	0.352072	0.379426
Night.IDL-PL	0.128748	0.157273	0.185775	0.362768	0.451142	0.227142	0.013878	0.382453	0.43065	0.442101	0.651994	0.681819	0.565989	0.161006	0.865243	0.890728	0.96733	0.932773	0.463131	0.983026	0.988643	4226	0.977996	0.955229	0.988454	0.633903	0.989377	0.992218	0.989955	0.99163	0.987887	0.991342	0.692147	0.966869	0.970883	0.892437	0.983653	0.985955	0.937657	0.627587	0.447828	0.437721	0.445708	0.284627	0.234237	0.431893	0.44861	0.390308	0.421317
Night.IDL-C	0.211952	0.240059	0.261831	0.444366	0.535095	0.303711	0.0964838	0.444376	0.493408	0.484189	0.723591	0.762495	0.614803	0.216737	0.88767	0.913815	0.961314	0.933832	0.472739	0.984337	0.990532	0.977996	4227	0.992914	0.973643	0.585652	0.971705	0.976798	0.976479	0.983394	0.983534	0.974351	0.624304	0.948689	0.954766	0.892402	0.968602	0.965425	0.947053	0.588798	0.376732	0.370229	0.342807	0.273387	0.233188	0.389258	0.506088	0.302182	0.33213
Night.IDL-CE	0.295818	0.323486	0.343842	0.522374	0.609213	0.384352	0.180426	0.514811	0.562157	0.544964	0.780878	0.817178	0.671908	0.290912	0.908264	0.929825	0.955233	0.91988	0.51948	0.977379	0.980449	0.955229	0.992914	4226	0.942733	0.594113	0.955938	0.959935	0.963184	0.965012	0.968784	0.947178	0.617098	0.936998	0.94172	0.898886	0.948345	0.942162	0.940251	0.60632	0.314939	0.309564	0.2668	0.238423	0.203622	0.340792	0.549716	0.284402	0.310668
Night.IDL-FC	0.0486247	0.0772208	0.102239	0.287227	0.38238	0.145658	-0.0654435	0.303647	0.353983	0.361922	0.59514	0.63618	0.494137	0.0758495	0.823821	0.856317	0.941705	0.928376	0.382173	0.963611	0.974159	0.988454	0.973643	0.942733	4227	0.566279	0.968773	0.975223	0.967665	0.982452	0.975422	0.992861	0.632155	0.938703	0.946316	0.850801	0.972128	0.975934	0.923094	0.54916	0.487562	0.47854	0.485387	0.327252	0.277028	0.468712	0.400328	0.332787	0.36825
Night.IDL-TG	0.462786	0.482709	0.52579	0.59426	0.605363	0.552294	0.376997	0.696653	0.713841	0.769209	0.718419	0.659719	0.784774	0.58539	0.820876	0.791881	0.733423	0.678667	0.880327	0.70108	0.66941	0.633903	0.585652	0.594113	0.566279	4223	0.698743	0.675276	0.652182	0.620161	0.629335	0.590456	0.972071	0.707405	0.687637	0.705483	0.620782	0.614832	0.616886	0.949226	0.161358	0.150547	0.130611	0.0476064	0.00918528	0.167777	0.600008	0.457335	0.450539
Night.L-LDL-P	0.212359	0.240049	0.267972	0.435306	0.512968	0.310649	0.100019	0.465672	0.511294	0.526244	0.708911	0.725091	0.64122	0.251222	0.899516	0.916757	0.975489	0.929682	0.550606	0.989716	0.990052	0.989377	0.971705	0.955938	0.968773	0.698743	4224	0.999141	0.991467	0.992222	0.992506	0.980697	0.745533	0.987268	0.987796	0.930694	0.986136	0.985191	0.952779	0.704297	0.406714	0.397289	0.392064	0.261352	0.212365	0.404981	0.479928	0.431005	0.457941
Night.L-LDL-L	0.196776	0.224452	0.251229	0.420961	0.500877	0.293879	0.0846106	0.447941	0.494301	0.50705	0.698165	0.717913	0.62506	0.23152	0.890933	0.9104	0.973255	0.930711	0.527703	0.988899	0.991041	0.992218	0.976798	0.959935	0.975223	0.675276	0.999141	4224	0.993008	0.996046	0.995705	0.986149	0.723783	0.985408	0.987186	0.92588	0.989689	0.989142	0.954808	0.680568	0.410729	0.401561	0.397299	0.266502	0.217985	0.408208	0.466032	0.422034	0.450183
Night.L-LDL-PL	0.216604	0.244104	0.27184	0.440473	0.521068	0.311643	0.103544	0.457836	0.503348	0.513481	0.701239	0.719873	0.63014	0.244705	0.886336	0.905363	0.97159	0.921256	0.522354	0.983165	0.986295	0.989955	0.976479	0.963184	0.967665	0.652182	0.991467	0.993008	4224	0.990147	0.990292	0.979428	0.697471	0.979889	0.982496	0.929465	0.985474	0.984577	0.951724	0.663441	0.39106	0.381641	0.382051	0.244977	0.197529	0.386498	0.473406	0.43168	0.459098
Night.L-LDL-C	0.172737	0.200057	0.223315	0.396946	0.480279	0.266425	0.0623542	0.415145	0.462444	0.468926	0.676368	0.702733	0.593262	0.196959	0.868838	0.892291	0.963065	0.92621	0.480196	0.981795	0.987633	0.99163	0.983394	0.965012	0.982452	0.620161	0.992222	0.996046	0.990147	4224	0.998723	0.991393	0.669975	0.97695	0.981236	0.913799	0.992226	0.992539	0.955495	0.627317	0.410719	0.402324	0.399093	0.272601	0.225354	0.409857	0.43986	0.399694	0.430244
Night.L-LDL-CE	0.205986	0.233067	0.255339	0.427092	0.508014	0.298878	0.0963933	0.444053	0.490591	0.495801	0.698169	0.721544	0.618262	0.228341	0.879569	0.900843	0.965739	0.924405	0.503363	0.983272	0.987871	0.987887	0.983534	0.968784	0.975422	0.629335	0.992506	0.995705	0.990292	0.998723	4224	0.984937	0.672888	0.979505	0.983076	0.922335	0.990705	0.990223	0.957208	0.640931	0.387294	0.379	0.37371	0.25482	0.208759	0.390165	0.454522	0.40753	0.436712
Night.L-LDL-FC	0.0804662	0.108467	0.134127	0.313036	0.403511	0.176067	-0.0322949	0.334411	0.38359	0.393606	0.61391	0.649211	0.521292	0.110124	0.833711	0.862846	0.945933	0.922272	0.414924	0.969138	0.977893	0.991342	0.974351	0.947178	0.992861	0.590456	0.980697	0.986149	0.979428	0.991393	0.984937	4227	0.656146	0.959083	0.965374	0.880686	0.985212	0.987503	0.941483	0.585416	0.473511	0.465269	0.464546	0.322654	0.273053	0.461834	0.398869	0.368853	0.402788
Night.L-LDL-TG	0.307172	0.329418	0.3768	0.462977	0.484944	0.407993	0.214951	0.566377	0.590374	0.65623	0.640642	0.595805	0.685588	0.42957	0.78932	0.771098	0.749369	0.693918	0.773011	0.735472	0.709096	0.692147	0.624304	0.617098	0.632155	0.972071	0.745533	0.723783	0.697471	0.669975	0.672888	0.656146	4223	0.753146	0.735653	0.734243	0.676657	0.672342	0.665366	0.931179	0.338159	0.327878	0.298173	0.203684	0.157304	0.333724	0.546491	0.488359	0.490707
Night.S-LDL-P	0.260031	0.285576	0.313797	0.460052	0.522655	0.354319	0.155873	0.505756	0.547737	0.568701	0.718476	0.720952	0.672908	0.304884	0.890868	0.903141	0.953585	0.908677	0.586475	0.969362	0.968044	0.966869	0.948689	0.936998	0.938703	0.707405	0.987268	0.985408	0.979889	0.97695	0.979505	0.959083	0.753146	4224	0.999106	0.967253	0.986685	0.981464	0.971299	0.738444	0.387529	0.380272	0.353575	0.274373	0.232038	0.394564	0.451917	0.486084	0.511882
Night.S-LDL-L	0.243947	0.269544	0.297047	0.445497	0.510326	0.337626	0.139579	0.489013	0.531749	0.550672	0.708961	0.714938	0.657834	0.285896	0.884514	0.899199	0.95329	0.913161	0.565565	0.970396	0.970613	0.970883	0.954766	0.94172	0.946316	0.687637	0.987796	0.987186	0.982496	0.981236	0.983076	0.965374	0.735653	0.999106	4224	0.963608	0.991289	0.986029	0.976463	0.716455	0.393604	0.386681	0.358798	0.2834	0.241878	0.399938	0.442052	0.474909	0.501893
Night.S-LDL-PL	0.398262	0.421476	0.449609	0.57177	0.614065	0.487329	0.300721	0.613013	0.648774	0.67198	0.77174	0.752989	0.756124	0.431937	0.878419	0.878134	0.899787	0.836378	0.660308	0.915101	0.909189	0.892437	0.892402	0.898886	0.850801	0.705483	0.930694	0.92588	0.929465	0.913799	0.922335	0.880686	0.734243	0.967253	0.963608	4223	0.931221	0.916561	0.958745	0.771225	0.306341	0.302249	0.243505	0.244363	0.209973	0.340633	0.477323	0.538832	0.558241
Night.S-LDL-C	0.16692	0.192964	0.217675	0.377353	0.452606	0.259022	0.0618184	0.412058	0.457646	0.470617	0.66016	0.680252	0.589226	0.200681	0.854668	0.877367	0.949068	0.921402	0.48294	0.968762	0.974526	0.983653	0.968602	0.948345	0.972128	0.620782	0.986136	0.989689	0.985474	0.992226	0.990705	0.985212	0.676657	0.986685	0.991289	0.931221	4225	0.997953	0.971363	0.637442	0.420662	0.413751	0.396934	0.300469	0.257742	0.418722	0.398957	0.437875	0.469027
Night.S-LDL-CE	0.144577	0.170775	0.195145	0.357644	0.435189	0.23665	0.0393397	0.390328	0.436165	0.448921	0.641134	0.663158	0.569355	0.178788	0.844368	0.867992	0.947255	0.916348	0.466543	0.965548	0.972079	0.985955	0.965425	0.942162	0.975934	0.614832	0.985191	0.989142	0.984577	0.992539	0.990223	0.987503	0.672342	0.981464	0.986029	0.916561	0.997953	4224	0.956755	0.62772	0.429347	0.421251	0.418734	0.290161	0.244567	0.420174	0.386635	0.437448	0.469129
Night.S-LDL-FC	0.250679	0.275021	0.300368	0.443993	0.507063	0.339899	0.148977	0.484228	0.527215	0.538645	0.713227	0.725675	0.647124	0.279272	0.861602	0.880039	0.918542	0.904901	0.5272	0.944817	0.947645	0.937657	0.947053	0.940251	0.923094	0.616886	0.952779	0.954808	0.951724	0.955495	0.957208	0.941483	0.665366	0.971299	0.976463	0.958745	0.971363	0.956755	4227	0.649259	0.376751	0.375013	0.297242	0.341096	0.31368	0.404263	0.434323	0.417984	0.446402
Night.S-LDL-TG	0.530384	0.54868	0.588276	0.6432	0.641502	0.614449	0.451866	0.737482	0.752109	0.804011	0.740509	0.676407	0.812647	0.633911	0.803276	0.77009	0.711552	0.627684	0.881356	0.695804	0.665102	0.627587	0.588798	0.60632	0.54916	0.949226	0.704297	0.680568	0.663441	0.627317	0.640931	0.585416	0.931179	0.738444	0.716455	0.771225	0.637442	0.62772	0.649259	4220	0.169293	0.160511	0.115879	0.085203	0.0507756	0.190656	0.58231	0.51516	0.510206
Night.XL-HDL-P	-0.489919	-0.471298	-0.444217	-0.323037	-0.257982	-0.413391	-0.55676	-0.314996	-0.281514	-0.242625	-0.0920982	-0.0499124	-0.161921	-0.460196	0.148126	0.185685	0.308728	0.320705	-0.17318	0.374828	0.392889	0.447828	0.376732	0.314939	0.487562	0.161358	0.406714	0.410729	0.39106	0.410719	0.387294	0.473511	0.338159	0.387529	0.393604	0.306341	0.420662	0.429347	0.376751	0.169293	4219	0.99908	0.918587	0.841679	0.772843	0.967424	0.12625	0.0986852	0.138987
Night.XL-HDL-L	-0.489215	-0.470892	-0.444304	-0.325041	-0.260869	-0.413809	-0.554984	-0.3161	-0.282773	-0.245316	-0.0925956	-0.0490959	-0.165225	-0.461432	0.140151	0.177983	0.296845	0.312839	-0.179564	0.365928	0.384294	0.437721	0.370229	0.309564	0.47854	0.150547	0.397289	0.401561	0.381641	0.402324	0.379	0.465269	0.327878	0.380272	0.386681	0.302249	0.413751	0.421251	0.375013	0.160511	0.99908	4219	0.90546	0.860021	0.793977	0.973639	0.122122	0.0864519	0.126768
Night.XL-HDL-PL	-0.577031	-0.558638	-0.535315	-0.403009	-0.330989	-0.502776	-0.640542	-0.410226	-0.378196	-0.325153	-0.204031	-0.172038	-0.24374	-0.537912	0.101605	0.138992	0.311843	0.294843	-0.229051	0.347232	0.366985	0.445708	0.342807	0.2668	0.485387	0.130611	0.392064	0.397299	0.382051	0.399093	0.37371	0.464546	0.298173	0.353575	0.358798	0.243505	0.396934	0.418734	0.297242	0.115879	0.918587	0.90546	4217	0.584036	0.491801	0.820034	0.00786119	0.199561	0.240428
Night.XL-HDL-C	-0.361236	-0.348923	-0.328089	-0.252642	-0.209381	-0.306304	-0.408013	-0.226442	-0.198335	-0.186876	-0.0193053	0.0356629	-0.124028	-0.356682	0.0804912	0.115844	0.154156	0.220533	-0.178202	0.249422	0.265436	0.284627	0.273387	0.238423	0.327252	0.0476064	0.261352	0.266502	0.244977	0.272601	0.25482	0.322654	0.203684	0.274373	0.2834	0.244363	0.300469	0.290161	0.341096	0.085203	0.841679	0.860021	0.584036	4224	0.990147	0.905706	0.136164	-0.0920164	-0.0586897
Night.XL-HDL-CE	-0.340253	-0.330159	-0.310432	-0.250903	-0.214325	-0.29312	-0.379378	-0.21719	-0.191219	-0.185421	-0.018408	0.0390499	-0.129021	-0.338861	0.0528161	0.0877997	0.108646	0.189304	-0.189842	0.205252	0.220492	0.234237	0.233188	0.203622	0.277028	0.00918528	0.212365	0.217985	0.197529	0.225354	0.208759	0.273053	0.157304	0.232038	0.241878	0.209973	0.257742	0.244567	0.31368	0.0507756	0.772843	0.793977	0.491801	0.990147	4225	0.843493	0.112069	-0.131078	-0.0996445
Night.XL-HDL-FC	-0.389563	-0.371446	-0.348091	-0.229567	-0.168275	-0.316478	-0.45567	-0.228692	-0.196275	-0.168303	-0.0119178	0.0306806	-0.0898897	-0.375373	0.174177	0.207998	0.299684	0.310505	-0.122185	0.380299	0.396987	0.431893	0.389258	0.340792	0.468712	0.167777	0.404981	0.408208	0.386498	0.409857	0.390165	0.461834	0.333724	0.394564	0.399938	0.340633	0.418722	0.420174	0.404263	0.190656	0.967424	0.973639	0.820034	0.905706	0.843493	4221	0.200011	0.0412164	0.0778951
Night.XL-HDL-TG	0.562095	0.581275	0.601313	0.706813	0.743691	0.626308	0.478675	0.640242	0.654704	0.623681	0.692962	0.679652	0.669377	0.543864	0.654384	0.638506	0.55871	0.493541	0.620819	0.543481	0.523462	0.44861	0.506088	0.549716	0.400328	0.600008	0.479928	0.466032	0.473406	0.43986	0.454522	0.398869	0.546491	0.451917	0.442052	0.477323	0.398957	0.386635	0.434323	0.58231	0.12625	0.122122	0.00786119	0.136164	0.112069	0.200011	4216	-0.00288635	-0.0136788
Night.S-HDL-P	0.215782	0.224541	0.244903	0.254323	0.229715	0.267591	0.182635	0.327156	0.332749	0.426749	0.272472	0.1852	0.407139	0.28352	0.353333	0.331857	0.41235	0.313097	0.443308	0.361335	0.352072	0.390308	0.302182	0.284402	0.332787	0.457335	0.431005	0.422034	0.43168	0.399694	0.40753	0.368853	0.488359	0.486084	0.474909	0.538832	0.437875	0.437448	0.417984	0.51516	0.0986852	0.0864519	0.199561	-0.0920164	-0.131078	0.0412164	-0.00288635	4208	0.997465
Night.S-HDL-L	0.179476	0.189182	0.209886	0.228002	0.208384	0.235148	0.143	0.300559	0.308846	0.402374	0.265252	0.183456	0.391377	0.246324	0.361582	0.34362	0.433891	0.33751	0.420497	0.386642	0.379426	0.421317	0.33213	0.310668	0.36825	0.450539	0.457941	0.450183	0.459098	0.430244	0.436712	0.402788	0.490707	0.511882	0.501893	0.558241	0.469027	0.469129	0.446402	0.510206	0.138987	0.126768	0.240428	-0.0586897	-0.0996445	0.0778951	-0.0136788	0.997465	4208
Night.S-HDL-PL	-0.0323899	-0.0444692	-0.047749	-0.149647	-0.221264	-0.0566281	0.0204516	-0.12154	-0.146971	-0.0602478	-0.333755	-0.435064	-0.151555	-0.00163154	-0.344731	-0.371754	-0.314639	-0.373966	-0.0591017	-0.375364	-0.381049	-0.342097	-0.413411	-0.425818	-0.372158	-0.131979	-0.318249	-0.32434	-0.310261	-0.338577	-0.333235	-0.354579	-0.124282	-0.264753	-0.272611	-0.174704	-0.299323	-0.301505	-0.288537	-0.105131	-0.150418	-0.158481	-0.00546027	-0.289854	-0.304437	-0.221381	-0.386573	0.59426	0.572316
Night.S-HDL-C	0.115947	0.137069	0.163979	0.278092	0.320394	0.201161	0.0314504	0.337241	0.372442	0.417083	0.505794	0.497851	0.493935	0.168356	0.677717	0.687831	0.792912	0.723995	0.440787	0.789995	0.792794	0.832924	0.766649	0.735937	0.799111	0.574455	0.846366	0.846227	0.845659	0.840434	0.840122	0.828095	0.641675	0.865714	0.863682	0.826267	0.860181	0.86514	0.807972	0.627267	0.332575	0.321723	0.383959	0.148782	0.10521	0.287634	0.180133	0.723275	0.750315
Night.S-HDL-CE	0.114151	0.136436	0.163192	0.292262	0.349074	0.197663	0.0234831	0.341465	0.380503	0.406287	0.546034	0.56035	0.495469	0.157303	0.715044	0.730642	0.824291	0.766352	0.428067	0.833101	0.837524	0.87266	0.818011	0.789186	0.843857	0.571211	0.879948	0.881381	0.878994	0.878917	0.877554	0.870038	0.633111	0.884097	0.883646	0.821189	0.888461	0.896007	0.82666	0.615141	0.332109	0.322413	0.364453	0.17257	0.132957	0.298876	0.229845	0.592559	0.62018
Night.S-HDL-TG	0.827495	0.832444	0.854579	0.816396	0.768901	0.853349	0.797919	0.876768	0.86231	0.885509	0.698413	0.606539	0.82155	0.898033	0.564133	0.507313	0.35522	0.276874	0.907486	0.300246	0.260132	0.184352	0.19697	0.25561	0.0909747	0.74252	0.27496	0.248675	0.246047	0.195218	0.222295	0.122934	0.612256	0.308303	0.284051	0.396514	0.191204	0.175553	0.241069	0.751528	-0.36675	-0.372203	-0.419889	-0.323407	-0.316977	-0.311759	0.603562	0.326767	0.288439
Night.VLDL-D	0.900027	0.886541	0.86731	0.74695	0.656744	0.844445	0.942093	0.714648	0.678229	0.632915	0.440063	0.359871	0.544924	0.842774	0.123813	0.0662287	-0.101129	-0.182223	0.533449	-0.137074	-0.163649	-0.253757	-0.163939	-0.0758034	-0.329948	0.14738	-0.173134	-0.187732	-0.164017	-0.206949	-0.173328	-0.298092	-0.0114713	-0.116	-0.131891	0.0479141	-0.208935	-0.232345	-0.108245	0.236209	-0.629572	-0.624151	-0.72343	-0.428141	-0.386764	-0.518748	0.37663	0.041293	-0.00443231
Night.LDL-D	-0.243084	-0.254487	-0.275924	-0.309429	-0.302384	-0.29941	-0.197952	-0.405304	-0.423071	-0.479235	-0.4478	-0.394271	-0.510765	-0.308144	-0.549606	-0.54213	-0.598155	-0.543393	-0.48327	-0.615403	-0.613054	-0.635164	-0.585336	-0.570919	-0.593808	-0.52033	-0.684002	-0.679593	-0.678378	-0.669682	-0.675682	-0.643221	-0.576696	-0.772871	-0.768591	-0.821001	-0.731387	-0.719517	-0.75667	-0.638633	-0.316939	-0.31699	-0.262924	-0.280087	-0.25665	-0.33042	-0.105695	-0.699765	-0.717854
Night.HDL-D	-0.629313	-0.612314	-0.59285	-0.462302	-0.390769	-0.560069	-0.687688	-0.486459	-0.455508	-0.409099	-0.275632	-0.236443	-0.326018	-0.60765	0.0107091	0.051405	0.221608	0.21874	-0.326132	0.259619	0.281968	0.358278	0.267636	0.193759	0.407568	0.0221386	0.296096	0.303189	0.290628	0.309541	0.283823	0.379287	0.193605	0.253801	0.261923	0.151162	0.306181	0.32525	0.221061	-0.00110192	0.916013	0.906091	0.976588	0.621213	0.536248	0.824692	-0.0143569	0.111596	0.152571
Night.Serum-C	0.230207	0.258088	0.282617	0.455466	0.533803	0.32716	0.117653	0.466691	0.512802	0.524877	0.712213	0.728403	0.642419	0.249557	0.884417	0.902482	0.963338	0.912453	0.526129	0.979089	0.981847	0.978885	0.974194	0.96277	0.961086	0.651131	0.987314	0.988374	0.98588	0.98672	0.988596	0.971628	0.701783	0.980541	0.982115	0.941788	0.981122	0.978072	0.95767	0.675722	0.432011	0.42355	0.409049	0.292863	0.242526	0.437634	0.498879	0.447989	0.475971
Night.VLDL-C	0.854324	0.87127	0.883148	0.962451	0.978195	0.902413	0.772248	0.947722	0.962006	0.927016	0.972792	0.943098	0.959443	0.835941	0.833341	0.803522	0.663139	0.598583	0.852632	0.642504	0.618624	0.528117	0.610731	0.681077	0.462686	0.666567	0.591043	0.578808	0.590657	0.55625	0.581946	0.484296	0.563217	0.606526	0.594889	0.688528	0.537153	0.516986	0.599794	0.700863	-0.186988	-0.187179	-0.299072	-0.101405	-0.0991293	-0.0930046	0.734816	0.235039	0.218666
Night.Remnant-C	0.645209	0.668978	0.686589	0.826091	0.880839	0.719231	0.539099	0.81414	0.847095	0.818666	0.966862	0.96754	0.902917	0.634824	0.948667	0.940345	0.864518	0.807291	0.766535	0.863832	0.849658	0.782152	0.848447	0.894111	0.736338	0.698775	0.822993	0.816876	0.823482	0.804086	0.821592	0.751645	0.648102	0.823113	0.817488	0.854271	0.783529	0.768615	0.817396	0.727005	0.0447368	0.0413787	-0.0407678	0.0519163	0.0355251	0.111963	0.702537	0.270306	0.27415
Night.LDL-C	0.173137	0.200058	0.223941	0.392809	0.47309	0.266564	0.0645205	0.41662	0.463303	0.471875	0.672581	0.696531	0.594122	0.200799	0.866108	0.88891	0.960608	0.925557	0.484437	0.978653	0.984363	0.990385	0.979299	0.959868	0.980316	0.623861	0.991883	0.995535	0.990063	0.998939	0.997785	0.990458	0.674702	0.981388	0.985682	0.919773	0.995864	0.995922	0.960076	0.633308	0.410096	0.401902	0.397428	0.274334	0.228187	0.40763	0.427184	0.416621	0.447198
Night.HDL-C	-0.457413	-0.437914	-0.414391	-0.284953	-0.226952	-0.372477	-0.525384	-0.275642	-0.241102	-0.17039	-0.0761259	-0.0647172	-0.0922768	-0.422635	0.195739	0.22719	0.408705	0.375276	-0.114487	0.43521	0.454665	0.534849	0.436819	0.366799	0.561505	0.18148	0.498119	0.503984	0.494869	0.508497	0.489947	0.554224	0.351835	0.490997	0.496474	0.426127	0.526541	0.539205	0.45798	0.20393	0.833366	0.823187	0.899499	0.545886	0.465508	0.744424	-0.045402	0.500099	0.542458
Night.HDL3-C	-0.0317595	-0.00610466	0.0107663	0.190693	0.274416	0.0640538	-0.133264	0.189218	0.23469	0.257982	0.457307	0.492897	0.374849	-0.0184673	0.663531	0.692719	0.793301	0.77884	0.280449	0.798305	0.80876	0.831765	0.804281	0.766284	0.846878	0.465403	0.821015	0.826398	0.806257	0.834744	0.829505	0.837995	0.53673	0.782491	0.788162	0.702216	0.815158	0.821714	0.762456	0.436846	0.418182	0.40807	0.461434	0.231932	0.176134	0.396558	0.282828	0.424843	0.45869
Night.EstC	0.229941	0.257335	0.280415	0.450525	0.526975	0.324723	0.119648	0.460202	0.505874	0.515315	0.705512	0.722543	0.633677	0.245177	0.871927	0.890605	0.95251	0.905099	0.510838	0.97055	0.974813	0.972834	0.971401	0.96091	0.956455	0.625474	0.979737	0.981989	0.98047	0.982899	0.984767	0.967456	0.676916	0.976307	0.978862	0.941786	0.97995	0.97569	0.9608	0.655653	0.429201	0.421904	0.401115	0.301602	0.253354	0.437745	0.481543	0.443396	0.472303
Night.FreeC	0.225804	0.253929	0.280283	0.456247	0.537014	0.324763	0.111093	0.471302	0.516715	0.533569	0.710737	0.724096	0.646859	0.256339	0.888081	0.903804	0.955633	0.90134	0.550693	0.964918	0.963808	0.958605	0.94609	0.933455	0.938028	0.695472	0.970305	0.968492	0.962654	0.960533	0.962122	0.947396	0.741548	0.956529	0.955852	0.909014	0.950515	0.950243	0.919032	0.702304	0.423474	0.412797	0.411297	0.265159	0.211842	0.422212	0.523344	0.441337	0.466114
Night.Serum-TG	0.964085	0.968415	0.978305	0.946164	0.89418	0.98042	0.932414	0.969548	0.955567	0.943768	0.798115	0.712152	0.900074	0.982162	0.610879	0.55589	0.399315	0.313313	0.907725	0.355797	0.322055	0.232646	0.287741	0.361646	0.146037	0.647726	0.322369	0.301606	0.311696	0.264004	0.294544	0.179176	0.508583	0.367585	0.34756	0.489467	0.260606	0.239908	0.33358	0.699799	-0.362997	-0.364746	-0.453486	-0.275184	-0.266523	-0.275254	0.638046	0.294312	0.25952
Night.VLDL-TG	0.992086	0.988685	0.984239	0.914666	0.845928	0.976136	0.990048	0.919188	0.896414	0.86683	0.706425	0.622483	0.80731	0.977112	0.459938	0.403866	0.236823	0.157502	0.796665	0.194154	0.163186	0.0694956	0.14545	0.228367	-0.0137061	0.464082	0.157573	0.139907	0.156328	0.111441	0.144498	0.0199162	0.308526	0.21049	0.192701	0.35232	0.109999	0.08676	0.198523	0.532082	-0.500027	-0.498603	-0.597802	-0.355486	-0.33049	-0.398346	0.541776	0.206586	0.16711
Night.LDL-TG	0.330351	0.351992	0.398241	0.479369	0.497937	0.42877	0.240956	0.583593	0.606327	0.672771	0.647337	0.598809	0.698508	0.4515	0.786667	0.766227	0.744459	0.681273	0.784395	0.733422	0.707066	0.690991	0.62255	0.616731	0.627774	0.969743	0.748518	0.726556	0.701043	0.672789	0.676917	0.655349	0.996195	0.762417	0.743785	0.75045	0.681724	0.677458	0.669841	0.94753	0.336345	0.32633	0.294299	0.204001	0.157325	0.335877	0.541289	0.511975	0.513724
Night.HDL-TG	0.662642	0.683221	0.70763	0.802115	0.827502	0.731588	0.57634	0.786496	0.796916	0.816676	0.770592	0.71304	0.831623	0.701801	0.767953	0.732795	0.65932	0.550762	0.840528	0.604262	0.574957	0.519651	0.523045	0.562797	0.444432	0.801094	0.572922	0.55338	0.559849	0.510772	0.530306	0.456296	0.717834	0.558517	0.539387	0.591995	0.476775	0.47377	0.465137	0.784035	-0.0392102	-0.0551914	-0.00634099	-0.205062	-0.252905	-0.0285749	0.77108	0.380026	0.361206
Night.TotPG	0.147056	0.174125	0.199992	0.360374	0.424254	0.246833	0.0437856	0.348392	0.382252	0.436415	0.509067	0.490088	0.51075	0.18262	0.689059	0.693486	0.773283	0.680833	0.471115	0.763175	0.760644	0.774398	0.72475	0.702252	0.745644	0.645094	0.784032	0.777426	0.77169	0.759033	0.758293	0.751937	0.712478	0.76629	0.759107	0.740076	0.742791	0.746293	0.694394	0.655302	0.518311	0.503416	0.555414	0.261879	0.180758	0.499131	0.513972	0.552904	0.569405
Night.Lac	0.232804	0.230264	0.234193	0.193231	0.154824	0.228513	0.238017	0.190857	0.181856	0.190919	0.0924211	0.06122	0.149633	0.221116	0.0177517	-9.50478e-05	-0.0234914	-0.0774546	0.160254	-0.0384832	-0.0437962	-0.058415	-0.0555852	-0.0296606	-0.0940215	0.0741645	-0.0374372	-0.0422948	-0.0273086	-0.0544711	-0.0457476	-0.0793624	0.0512614	-0.0163162	-0.0254524	0.0489366	-0.0539117	-0.0619253	-0.0238743	0.0982262	-0.179226	-0.179787	-0.172419	-0.155433	-0.147348	-0.156665	0.0634797	0.127971	0.116318
Night.Ala	0.343256	0.338395	0.340673	0.297307	0.264711	0.324716	0.349087	0.277442	0.269495	0.265302	0.194534	0.166161	0.225074	0.300461	0.0675937	0.0498744	-0.0160722	-0.0463333	0.179877	-0.0207011	-0.0290772	-0.0622156	-0.0223127	0.0148594	-0.0917386	0.0247853	-0.0352727	-0.0399492	-0.0211591	-0.0472071	-0.0364604	-0.0774472	-0.0268866	0.00169988	-0.00371954	0.092052	-0.0381141	-0.0548513	0.0236403	0.0909784	-0.228987	-0.224663	-0.271637	-0.12605	-0.102554	-0.180871	0.117744	0.0952565	0.0829708
Night.His	0.125275	0.122436	0.106963	0.116467	0.119844	0.112303	0.136288	0.0669864	0.0631565	0.0561865	0.0473901	0.034642	0.074118	0.0884149	0.0354803	0.0338576	0.0463866	0.0318486	0.0095366	0.0266032	0.0297818	0.0193358	0.0586428	0.0684646	0.030054	-0.10335	0.00941707	0.0152044	0.0283416	0.032945	0.0408587	0.00989953	-0.149972	0.0196382	0.0215191	0.0621265	0.027595	0.0232076	0.0397872	-0.0974093	-0.14821	-0.151318	-0.0793146	-0.184543	-0.193045	-0.137253	0.0225392	0.074212	0.0729152
Night.Ile	0.540294	0.533581	0.526528	0.448226	0.396436	0.507097	0.564382	0.431826	0.414249	0.373538	0.29039	0.258343	0.33091	0.497782	0.0768743	0.0438105	-0.064136	-0.10602	0.300342	-0.0854706	-0.102085	-0.16253	-0.0864025	-0.026968	-0.198472	0.0456129	-0.113265	-0.11855	-0.106319	-0.121719	-0.0967472	-0.189066	-0.073728	-0.0763615	-0.0832801	0.0144732	-0.120249	-0.131458	-0.0674381	0.0836914	-0.541073	-0.535346	-0.591949	-0.376127	-0.33549	-0.458606	0.140208	-0.0225896	-0.0518346
Night.Leu	0.330964	0.32309	0.315803	0.229165	0.177674	0.294646	0.364826	0.219573	0.204378	0.163075	0.106083	0.0863035	0.129975	0.288586	-0.0818858	-0.105086	-0.189179	-0.202334	0.095252	-0.203266	-0.21342	-0.256784	-0.188532	-0.139386	-0.276461	-0.119258	-0.228932	-0.229403	-0.215717	-0.224517	-0.204307	-0.273425	-0.209717	-0.189471	-0.190392	-0.111516	-0.211693	-0.22368	-0.155165	-0.0997769	-0.48799	-0.478684	-0.532998	-0.30695	-0.256711	-0.43423	-0.0471825	-0.0669018	-0.0888735
Night.Val	0.282308	0.278674	0.271244	0.242793	0.223688	0.26148	0.291388	0.208845	0.205929	0.158941	0.180459	0.186122	0.159934	0.220414	0.0474916	0.0387489	-0.00864419	-0.0227068	0.0786767	-0.0232141	-0.0255567	-0.0605796	0.0120891	0.048513	-0.0631216	-0.105306	-0.0496221	-0.0439342	-0.0273337	-0.0278603	-0.0108903	-0.0634993	-0.180181	-0.0342392	-0.0285117	0.0103687	-0.0274222	-0.0357873	0.0110262	-0.103393	-0.377537	-0.370905	-0.403396	-0.241655	-0.205283	-0.344407	0.000475001	-0.0263589	-0.0389843
Night.Tyr	0.260563	0.260497	0.265613	0.2443	0.231341	0.251973	0.258535	0.239363	0.237612	0.222619	0.203613	0.197887	0.201588	0.238867	0.104975	0.091915	0.0406744	-0.00109525	0.162319	0.0419719	0.0316109	0.00141267	0.0367866	0.0657249	-0.0263552	0.0586853	0.0195065	0.0151724	0.031622	0.0082391	0.0172597	-0.0197977	0.0252337	0.0319324	0.0293346	0.0733891	0.00917964	0.00224174	0.0369772	0.097858	-0.138344	-0.135643	-0.181186	-0.0669506	-0.0484454	-0.116126	0.16969	0.0289626	0.0155887
Night.bOHBut	0.27817	0.276457	0.2869	0.243815	0.204175	0.291653	0.27751	0.305757	0.297934	0.315877	0.215263	0.180309	0.276658	0.320128	0.184865	0.15933	0.151354	0.067602	0.361058	0.138219	0.122356	0.119979	0.0871628	0.0936803	0.0784539	0.346351	0.159899	0.150906	0.144552	0.129498	0.138004	0.106934	0.320357	0.18658	0.175031	0.223517	0.137948	0.140802	0.13015	0.36592	-0.102415	-0.106733	-0.0940873	-0.140823	-0.151004	-0.0918492	0.0685051	0.355383	0.341835
Night.Crea	0.323877	0.315486	0.313569	0.245883	0.205747	0.295554	0.354799	0.255602	0.239061	0.214494	0.150866	0.127717	0.181834	0.309368	0.00310011	-0.02036	-0.103209	-0.104514	0.178227	-0.12484	-0.1346	-0.169376	-0.123398	-0.0806665	-0.200187	0.0101087	-0.140072	-0.141472	-0.126488	-0.145145	-0.130543	-0.180102	-0.0788437	-0.094899	-0.0968286	-0.0210453	-0.12617	-0.140394	-0.0664203	0.0274402	-0.446819	-0.441559	-0.48964	-0.291821	-0.247436	-0.397656	-0.000948025	-0.0402737	-0.0592564
Lip.CE(18:1)	0.286982	0.283963	0.291428	0.240613	0.204788	0.284051	0.296052	0.237128	0.225083	0.228795	0.138366	0.104231	0.192522	0.286115	0.0575676	0.0363196	-0.00933296	-0.0480351	0.230311	-0.0197867	-0.0331299	-0.0616195	-0.0500944	-0.020881	-0.100012	0.149274	-0.0249214	-0.0344728	-0.0319321	-0.0527163	-0.0422527	-0.0815169	0.110937	-0.00340956	-0.0113514	0.0475255	-0.0492152	-0.0574676	-0.00885981	0.162365	-0.162606	-0.162315	-0.20796	-0.10555	-0.096536	-0.127405	0.216174	0.0441595	0.027034
Lip.CE(18:2)	0.117125	0.125195	0.129733	0.179281	0.198572	0.141929	0.0854382	0.170668	0.179378	0.181199	0.223249	0.231806	0.199026	0.111906	0.237645	0.240531	0.232195	0.219932	0.165346	0.233411	0.231806	0.222245	0.226167	0.228007	0.209441	0.199068	0.229476	0.228172	0.222488	0.224074	0.22724	0.213738	0.207313	0.227998	0.226902	0.224844	0.222118	0.216501	0.230254	0.201866	0.123842	0.123734	0.0903724	0.116157	0.101263	0.137479	0.241941	0.105139	0.10743
Lip.CE(20:4)	0.37081	0.374594	0.371234	0.390316	0.384332	0.374833	0.355146	0.374196	0.372335	0.360743	0.335008	0.316695	0.348125	0.362545	0.251079	0.233045	0.159581	0.130627	0.324621	0.140037	0.128231	0.0870351	0.120498	0.150935	0.0605026	0.234716	0.121341	0.115201	0.112997	0.105506	0.11808	0.0695531	0.17542	0.127535	0.120569	0.16696	0.0942907	0.0856656	0.122283	0.245781	-0.155673	-0.156579	-0.187133	-0.121692	-0.123956	-0.116053	0.295409	0.062639	0.0487014
Lip.Cer(d18:0/24:0)	0.0287451	0.0360233	0.0379302	0.100468	0.131015	0.0466504	-0.0047676	0.0712402	0.0857776	0.0757419	0.169294	0.195181	0.114473	-0.00428865	0.176006	0.185988	0.191091	0.193332	0.030633	0.199452	0.207917	0.203903	0.223177	0.223774	0.210415	0.0447681	0.190002	0.195577	0.201544	0.20532	0.204827	0.206369	0.0640493	0.183505	0.187892	0.174918	0.201103	0.200768	0.196934	0.0418703	0.1213	0.123821	0.0942358	0.126644	0.118653	0.138817	0.0793756	0.0034746	0.0106767
Lip.Cer(d18:1/16:0)	-0.0479018	-0.0390041	-0.0417492	0.0378432	0.0757375	-0.0246135	-0.0835319	0.016291	0.0347669	0.0260375	0.135962	0.163134	0.075695	-0.0674774	0.191833	0.206457	0.237503	0.2361	-0.00661465	0.243008	0.252415	0.259811	0.269569	0.261056	0.276286	0.0428555	0.242273	0.249131	0.248146	0.263471	0.260045	0.272796	0.0713731	0.226736	0.232142	0.199842	0.256463	0.258544	0.235471	0.0544987	0.189301	0.187729	0.200926	0.147242	0.129517	0.183665	0.0580993	0.0612331	0.0750917
Lip.Cer(d18:1/22:0)	0.0218382	0.0259415	0.0272062	0.0567178	0.0768517	0.0324935	0.00505666	0.0434007	0.0497861	0.0414897	0.106457	0.130389	0.0585372	0.00150962	0.100661	0.11088	0.0999921	0.119763	0.00614245	0.108234	0.1126	0.109251	0.121948	0.121308	0.111996	0.0218524	0.101445	0.104937	0.103651	0.110613	0.111271	0.106436	0.0321424	0.100204	0.104229	0.0962742	0.111978	0.106364	0.128874	0.0204086	0.0765778	0.0798907	0.0326876	0.128715	0.13125	0.0963167	0.110035	-0.00822722	-0.00401753
Lip.Cer(d18:1/22:1)	0.0158195	0.0234478	0.0289024	0.0763625	0.0985799	0.0392047	-0.00986954	0.0739771	0.083753	0.0859672	0.149289	0.165737	0.114415	0.0134004	0.194825	0.20276	0.218873	0.213842	0.0747393	0.22453	0.226872	0.231876	0.228263	0.221653	0.226134	0.128313	0.224588	0.226669	0.226785	0.230432	0.229034	0.227083	0.146599	0.222598	0.225086	0.208949	0.232621	0.229511	0.233903	0.121702	0.139648	0.139579	0.120465	0.125806	0.114013	0.143834	0.129601	0.0842927	0.090931
Lip.Cer(d18:1/23:0)	0.442134	0.4431	0.434918	0.430151	0.411749	0.43221	0.437591	0.404611	0.396586	0.37876	0.325554	0.297487	0.35202	0.421713	0.190344	0.167144	0.0757135	0.0428085	0.320847	0.0514938	0.0388076	-0.0121483	0.038511	0.0797239	-0.0387925	0.161226	0.0253193	0.018108	0.0228758	0.0099136	0.0262761	-0.0341733	0.0801469	0.0397777	0.0313372	0.105643	-0.00183132	-0.0102311	0.035878	0.187937	-0.240692	-0.239287	-0.284841	-0.172664	-0.165638	-0.180626	0.274643	0.00828192	-0.0104684
Lip.Cer(d18:1/24:0)	0.24233	0.245458	0.244477	0.273032	0.280116	0.252071	0.21962	0.268532	0.273775	0.255718	0.292635	0.292423	0.273721	0.226221	0.238216	0.236857	0.197796	0.191574	0.220518	0.19934	0.195024	0.169752	0.202586	0.226408	0.154762	0.154393	0.188996	0.188773	0.190806	0.189124	0.198303	0.165435	0.130927	0.205111	0.205139	0.230637	0.189783	0.184103	0.219546	0.171582	-0.0279641	-0.0258032	-0.0789134	0.0243444	0.0327341	0.00497617	0.156492	0.0530613	0.0526561
Lip.Cer(d18:1/24:1)	0.359288	0.362805	0.358695	0.37679	0.374738	0.359243	0.346509	0.354633	0.352563	0.340433	0.316387	0.299673	0.325277	0.348101	0.225175	0.20933	0.136861	0.109244	0.296941	0.115749	0.105639	0.0655405	0.101112	0.133497	0.0399695	0.193781	0.0947712	0.0894753	0.0922925	0.0820403	0.0950571	0.047132	0.132929	0.100576	0.0939398	0.142365	0.0703524	0.0635552	0.0925724	0.204383	-0.154372	-0.155324	-0.180081	-0.129396	-0.133208	-0.113828	0.268773	0.0559837	0.0409375
Lip.DG(36:2)	0.364168	0.363714	0.374445	0.338922	0.311186	0.366934	0.359103	0.334556	0.326775	0.324739	0.259516	0.228001	0.296768	0.360126	0.15892	0.13525	0.0656994	0.026623	0.313111	0.053046	0.0382026	-0.00196667	0.0251045	0.0620762	-0.0438081	0.213872	0.039232	0.0293521	0.0341987	0.0116548	0.0253639	-0.0250391	0.158455	0.0576641	0.0500244	0.118548	0.00910905	-0.00223462	0.0619627	0.225594	-0.19637	-0.195018	-0.256322	-0.120217	-0.108899	-0.148294	0.266702	0.0585912	0.0405795
Lip.DG(36:3)	0.291691	0.301329	0.316463	0.348736	0.349414	0.33029	0.251719	0.365295	0.36931	0.39436	0.348703	0.314417	0.385307	0.330355	0.34288	0.324697	0.276167	0.23981	0.417211	0.252181	0.234852	0.196193	0.20205	0.222206	0.163981	0.425104	0.232367	0.220296	0.212825	0.190776	0.199854	0.170713	0.399365	0.228984	0.218752	0.258065	0.180261	0.169379	0.208395	0.400706	0.0380202	0.0335454	0.00654741	0.00629878	-0.0103027	0.0560965	0.389765	0.175715	0.166034
Lip.LPC(14:0)	0.445875	0.443463	0.44506	0.404362	0.366756	0.440171	0.449433	0.390326	0.377317	0.371547	0.275062	0.231949	0.330746	0.431835	0.143068	0.113667	0.0280834	-0.0183342	0.344867	0.0125571	-0.00444952	-0.0565267	-0.0197549	0.0250573	-0.101438	0.200882	-0.00758536	-0.0186061	-0.0108698	-0.0402496	-0.0237554	-0.0812632	0.133121	0.0149302	0.0052801	0.0941862	-0.0438564	-0.0574092	0.0159977	0.227824	-0.235009	-0.233802	-0.290709	-0.150628	-0.138265	-0.180155	0.308484	0.0397112	0.0162144
Lip.LPC(16:0)	0.201051	0.207158	0.212503	0.255299	0.270983	0.222624	0.16812	0.253189	0.26466	0.251766	0.308879	0.31628	0.275586	0.19833	0.290711	0.291387	0.265288	0.26568	0.224013	0.267158	0.265128	0.244037	0.270566	0.283952	0.230105	0.202673	0.252206	0.252081	0.257979	0.252607	0.257073	0.238741	0.191404	0.257732	0.258634	0.270969	0.251043	0.240976	0.283254	0.224997	0.00275044	0.00468812	-0.0546959	0.0634555	0.0700156	0.0303554	0.225114	0.0702663	0.0742399
Lip.LPC(16:1)	0.421437	0.422702	0.414858	0.418099	0.405128	0.413118	0.415417	0.394408	0.388196	0.371127	0.3303	0.307503	0.347339	0.404049	0.206472	0.186282	0.0975351	0.0680308	0.31463	0.0755556	0.0635232	0.0148461	0.0617844	0.102137	-0.0136894	0.17327	0.0505151	0.044094	0.0489106	0.0357236	0.0517871	-0.006857	0.0980306	0.0627715	0.0549227	0.120723	0.0248373	0.0164417	0.0586993	0.194436	-0.213791	-0.212989	-0.256088	-0.155084	-0.150467	-0.158706	0.275817	0.0226086	0.00479248
Lip.LPC(18:0)	0.517352	0.514417	0.508353	0.475178	0.43849	0.504665	0.521934	0.464834	0.451113	0.433582	0.345459	0.302589	0.397408	0.505131	0.200104	0.167683	0.0715251	0.0216947	0.405289	0.0473347	0.0281039	-0.0309015	0.0139298	0.0611337	-0.0732752	0.233814	0.023541	0.0123875	0.0169793	-0.00587555	0.0128779	-0.0540881	0.145763	0.0441823	0.033518	0.123642	-0.0155686	-0.0277086	0.0370381	0.254752	-0.281613	-0.281313	-0.331122	-0.210148	-0.200114	-0.223971	0.321967	0.0564112	0.0321859
Lip.LPC(18:1)	0.160489	0.160218	0.165952	0.154817	0.149237	0.161209	0.147475	0.170276	0.171964	0.159676	0.164849	0.161475	0.159475	0.156908	0.131527	0.126758	0.097204	0.0942505	0.150714	0.100813	0.098307	0.0860481	0.0980204	0.111863	0.0747049	0.117458	0.0960465	0.0950478	0.100373	0.0931436	0.0962018	0.0808786	0.0948775	0.105977	0.105006	0.117802	0.0969759	0.0960321	0.103683	0.124334	-0.0551282	-0.0540236	-0.101046	0.00116907	0.00953566	-0.0364189	0.0825329	0.0163024	0.0164496
Lip.LPC(18:2)	0.500104	0.497338	0.485557	0.459712	0.425798	0.481113	0.505516	0.444634	0.432046	0.409514	0.32916	0.290408	0.373194	0.479325	0.17524	0.146776	0.049525	0.00680766	0.357184	0.024486	0.010207	-0.0430683	0.00600188	0.051794	-0.0759099	0.171506	0.00261934	-0.00553121	0.000983549	-0.0166476	0.000777164	-0.0643526	0.0816713	0.0242487	0.0149094	0.0976573	-0.0249391	-0.0334986	0.0171794	0.204722	-0.288791	-0.287193	-0.33011	-0.21416	-0.203203	-0.228568	0.262381	0.0307083	0.00893145
Lip.LPC(20:3)	0.465647	0.468502	0.460826	0.473364	0.461289	0.464455	0.449002	0.453701	0.449845	0.432101	0.398311	0.373243	0.41465	0.445802	0.274183	0.252734	0.156822	0.128365	0.375289	0.133833	0.119645	0.0643299	0.115359	0.157157	0.0333527	0.237305	0.105709	0.098441	0.0995914	0.087792	0.104977	0.0419002	0.159971	0.11643	0.108672	0.174942	0.0747262	0.0633892	0.115799	0.254848	-0.217919	-0.217193	-0.264727	-0.15337	-0.148911	-0.161926	0.319425	0.0606229	0.0422477
Lip.LPC(20:4)	-0.128555	-0.121236	-0.121276	-0.0500845	-0.00586289	-0.113854	-0.159432	-0.0552698	-0.0350461	-0.0491239	0.0864026	0.133602	0.0039389	-0.147492	0.154893	0.179512	0.221927	0.241777	-0.077671	0.246194	0.260077	0.277125	0.285398	0.271235	0.301326	-0.0159343	0.247348	0.258593	0.261387	0.278861	0.269811	0.299766	0.0268483	0.238371	0.247212	0.192966	0.279813	0.281972	0.259416	-0.00309377	0.202176	0.20439	0.190164	0.193976	0.186568	0.200798	-0.036521	0.00638915	0.0295633
Lip.LPC(20:5)	0.0171265	0.023911	0.0230923	0.0755759	0.0930611	0.0402688	-0.00503994	0.0589071	0.0631336	0.0700066	0.0875589	0.0823106	0.0849795	0.0218607	0.111606	0.109893	0.119216	0.0962754	0.068008	0.110218	0.109658	0.10587	0.101102	0.0981395	0.102345	0.100249	0.112059	0.110351	0.107554	0.107411	0.107445	0.105482	0.110668	0.106844	0.104814	0.107156	0.101182	0.0983723	0.101044	0.107753	0.141788	0.140299	0.14097	0.0973177	0.0783842	0.141184	0.155648	0.0763069	0.0786726
Lip.LPC(22:6)	0.474867	0.473624	0.478822	0.443892	0.410949	0.47237	0.47006	0.436323	0.426209	0.41727	0.337691	0.299385	0.382135	0.466946	0.206102	0.176999	0.0826737	0.0391446	0.391395	0.0646631	0.0460287	-0.00626072	0.0323987	0.0765919	-0.0508678	0.250462	0.0438285	0.0327161	0.0374161	0.0135905	0.0308997	-0.0317302	0.175329	0.064488	0.0552518	0.139602	0.0075945	-0.00631144	0.0694459	0.271032	-0.264926	-0.263054	-0.332994	-0.167478	-0.151868	-0.207131	0.327883	0.0612522	0.0381394
Lip.LPC(O-16:0)	0.28494	0.293744	0.312394	0.330255	0.325014	0.322387	0.249668	0.35476	0.358106	0.387129	0.329073	0.293745	0.374443	0.330536	0.325863	0.307194	0.264673	0.228144	0.421655	0.244986	0.22797	0.194339	0.19254	0.211149	0.158453	0.430712	0.232577	0.219929	0.212432	0.189744	0.198406	0.169358	0.410137	0.23717	0.22676	0.26911	0.18526	0.174208	0.219709	0.413901	0.031822	0.0283739	-0.0180151	0.0163678	0.00353665	0.0531296	0.365908	0.177797	0.170171
Lip.LPC(O-16:1)	0.459034	0.4565	0.459964	0.408315	0.365844	0.453718	0.465644	0.403759	0.389161	0.386873	0.278121	0.231211	0.342468	0.455786	0.152366	0.121601	0.0376989	-0.00799272	0.370859	0.0194803	0.000508539	-0.0488546	-0.0198282	0.0226678	-0.0986084	0.230502	0.00246064	-0.00966009	-0.00467608	-0.0332203	-0.0165278	-0.0770422	0.160657	0.0268506	0.0162895	0.102753	-0.0345083	-0.0483543	0.0246442	0.254224	-0.257998	-0.257776	-0.315439	-0.173619	-0.159671	-0.208455	0.317151	0.0753199	0.0514566
Lip.LPC(O-18:1)	0.48285	0.482173	0.473663	0.457597	0.431631	0.470737	0.480622	0.436049	0.424877	0.406716	0.334202	0.298275	0.37455	0.464404	0.191862	0.164806	0.0680307	0.0285089	0.357604	0.0393915	0.0242104	-0.0308507	0.0213296	0.0648763	-0.0615943	0.182965	0.0108177	0.0019804	0.00654202	-0.00796255	0.00888316	-0.0552098	0.0922359	0.0264438	0.0169482	0.0983094	-0.021537	-0.0305729	0.0202935	0.208664	-0.283773	-0.28262	-0.324105	-0.211779	-0.201699	-0.223907	0.289272	0.0104462	-0.0105077
Lip.LPE(18:0)	0.4789	0.481842	0.477236	0.484225	0.469006	0.480599	0.461549	0.462981	0.458052	0.443219	0.399985	0.368446	0.424534	0.45916	0.270901	0.247271	0.151308	0.118451	0.391155	0.125594	0.110335	0.0567282	0.103545	0.145808	0.0230302	0.250039	0.0993156	0.0907056	0.0931322	0.0777262	0.0955257	0.0302695	0.171184	0.111856	0.103113	0.175784	0.0654222	0.0548162	0.105534	0.268182	-0.221615	-0.220837	-0.270883	-0.157827	-0.153648	-0.164767	0.334729	0.0804948	0.0610955
Lip.LPE(22:6)	0.485699	0.484786	0.474932	0.460216	0.436272	0.469075	0.486225	0.433769	0.42424	0.404006	0.338942	0.306196	0.369812	0.458892	0.189253	0.163574	0.0650385	0.0276452	0.3427	0.0396949	0.0258913	-0.0279241	0.0234693	0.0700108	-0.061425	0.167842	0.0137306	0.00595034	0.0140699	-0.00497576	0.0138681	-0.0525869	0.0800726	0.0305255	0.0215418	0.103822	-0.0155226	-0.0251813	0.0267056	0.194584	-0.267865	-0.267018	-0.309535	-0.200673	-0.191226	-0.21062	0.288631	0.0328588	0.0115056
Lip.PC(32:0)	0.013706	0.0171031	0.0183325	0.0384525	0.048276	0.0228107	-0.000338911	0.026961	0.0309762	0.0177609	0.0585087	0.0679297	0.0396255	-0.00170776	0.0626929	0.0689684	0.0743731	0.10203	0.0102041	0.0815563	0.0861982	0.08553	0.0925992	0.090168	0.0906452	0.0138518	0.0799273	0.082296	0.0853151	0.0868506	0.0861316	0.0930969	0.0263413	0.0791611	0.0837968	0.080069	0.0902379	0.0849488	0.111956	-0.00995939	0.0828374	0.0859165	0.0388373	0.104242	0.102791	0.0998259	0.0794133	-0.0114195	-0.00519351
Lip.PC(32:1)	0.465347	0.467953	0.46784	0.467736	0.450939	0.469353	0.448286	0.450438	0.445107	0.435249	0.377998	0.343526	0.414766	0.455	0.259672	0.235567	0.149022	0.111757	0.397024	0.122022	0.107188	0.0565158	0.100285	0.139057	0.0251653	0.259492	0.0970923	0.0885426	0.0899599	0.0751672	0.0916214	0.0303672	0.183239	0.110833	0.101771	0.176358	0.0631227	0.0530096	0.104966	0.274246	-0.219935	-0.21933	-0.259483	-0.170278	-0.165674	-0.167807	0.326156	0.0851914	0.0670762
Lip.PC(32:2)	0.551384	0.548796	0.545454	0.508219	0.467282	0.541575	0.553304	0.497301	0.483246	0.470546	0.36641	0.31648	0.426687	0.538273	0.209808	0.175547	0.0733874	0.0178429	0.434246	0.0510989	0.0312437	-0.0268222	0.0136579	0.0637647	-0.0773983	0.257842	0.0286282	0.0162809	0.0243312	-0.00603503	0.0137155	-0.0570725	0.171411	0.0549545	0.0427141	0.142103	-0.0113856	-0.0246695	0.0451342	0.291438	-0.274779	-0.273748	-0.334694	-0.19014	-0.178448	-0.211946	0.357977	0.0843831	0.0587093
Lip.PC(34:1)	0.520497	0.520517	0.516971	0.497394	0.469322	0.513345	0.515535	0.477042	0.467043	0.453824	0.374671	0.334107	0.417357	0.501079	0.228838	0.199967	0.10161	0.054407	0.404235	0.0814611	0.0647503	0.00864871	0.0527754	0.101004	-0.0359752	0.24105	0.0567506	0.0463296	0.0549855	0.0276337	0.0472684	-0.0204067	0.160293	0.0786423	0.0681395	0.159847	0.0208694	0.00817341	0.0737199	0.272575	-0.227018	-0.22628	-0.28594	-0.153548	-0.145814	-0.165828	0.359762	0.0768648	0.054492
Lip.PC(34:2)	0.100456	0.10854	0.1111	0.173211	0.197139	0.126331	0.0636912	0.152785	0.164815	0.163131	0.214806	0.219831	0.193669	0.0887461	0.241618	0.244226	0.247303	0.236573	0.147773	0.247244	0.248066	0.238414	0.246311	0.246243	0.237895	0.177078	0.241449	0.2412	0.239508	0.23937	0.240737	0.240176	0.193299	0.235133	0.235152	0.235347	0.235299	0.231797	0.238438	0.165817	0.16713	0.165866	0.147946	0.123236	0.101755	0.181233	0.218507	0.102927	0.108359
Lip.PC(34:3)	0.45204	0.451968	0.45204	0.428458	0.399902	0.449174	0.450977	0.407572	0.397412	0.389831	0.311146	0.271318	0.35869	0.43452	0.187312	0.161	0.0807084	0.0358617	0.354181	0.0640676	0.0489586	-0.0023326	0.0371387	0.0803492	-0.0438522	0.211792	0.0425254	0.0326298	0.0414773	0.0137557	0.0309923	-0.0291619	0.145403	0.0619714	0.0535358	0.13707	0.00831729	-0.00381592	0.062882	0.238323	-0.197807	-0.197988	-0.2506	-0.134438	-0.126728	-0.144944	0.331798	0.0582587	0.0380054
Lip.PC(34:4)	0.471794	0.470831	0.471581	0.441375	0.412439	0.465936	0.469557	0.429594	0.418057	0.408499	0.322028	0.284984	0.369877	0.465031	0.189862	0.161251	0.0633809	0.0268668	0.380212	0.0391665	0.0216601	-0.0330007	0.0111012	0.053553	-0.0704188	0.230143	0.0134742	0.00267133	0.00681336	-0.0131249	0.00405857	-0.059185	0.145861	0.0311252	0.0217881	0.104494	-0.0230585	-0.0353667	0.0307717	0.246432	-0.284147	-0.282818	-0.336439	-0.198037	-0.184633	-0.227365	0.313378	0.0195387	-0.00376483
Lip.PC(36:1)	0.0581295	0.0667695	0.0690494	0.139087	0.16791	0.0854743	0.0234778	0.120011	0.131904	0.129234	0.195892	0.208016	0.165509	0.0527964	0.23254	0.236542	0.24093	0.22706	0.119197	0.240011	0.241298	0.23763	0.238351	0.237666	0.23178	0.157929	0.236795	0.237365	0.237592	0.238756	0.237416	0.23683	0.169665	0.230474	0.229852	0.220271	0.233448	0.230767	0.231781	0.156825	0.152501	0.151777	0.135799	0.132199	0.112687	0.164057	0.187575	0.0583709	0.0646964
Lip.PC(36:2)	0.47717	0.475262	0.471091	0.4433	0.413487	0.466545	0.476722	0.427042	0.414242	0.398264	0.314805	0.277432	0.36223	0.463628	0.174507	0.146103	0.0461691	0.00922969	0.362611	0.0201635	0.0035559	-0.0524287	-0.0029279	0.04111	-0.0865305	0.19569	-0.00932534	-0.0195737	-0.0154761	-0.0331089	-0.0162679	-0.0787602	0.106123	0.00840129	-0.00181268	0.0830157	-0.0446376	-0.0558465	0.00433297	0.219291	-0.28822	-0.286067	-0.335053	-0.200689	-0.187616	-0.227773	0.29837	-0.00440213	-0.0266731
Lip.PC(36:3)	0.0400671	0.0368228	0.0369672	0.00670959	-0.00653134	0.0326414	0.0496172	0.0398835	0.0374177	0.0221584	0.0245459	0.0269028	0.0241807	0.0526719	0.0095775	0.0085386	-0.0069955	0.0104611	0.0345961	0.00572208	0.00571241	0.00262341	0.00519804	0.00603441	-0.000770728	0.00077506	0.0148294	0.0150352	0.0131491	0.0167478	0.0177804	0.0122315	-0.0106676	0.0322793	0.0338709	0.0321625	0.0312555	0.0294152	0.0404223	0.0202489	-0.0562914	-0.0526093	-0.104954	0.0197789	0.0374287	-0.0400755	-0.0641273	-0.0516526	-0.0498885
Lip.PC(36:4)	-0.0278992	-0.0175377	-0.00597415	0.0592466	0.0932324	0.00552755	-0.0697048	0.0713157	0.0892487	0.0868404	0.180943	0.211647	0.127397	-0.0198337	0.242833	0.257658	0.267905	0.290414	0.0923632	0.281888	0.284696	0.290825	0.284806	0.275568	0.295066	0.176956	0.281337	0.28278	0.278223	0.284205	0.278301	0.297142	0.210177	0.272692	0.276321	0.232708	0.287279	0.287524	0.275734	0.161861	0.194527	0.194782	0.159488	0.176391	0.16672	0.192886	0.117381	0.041553	0.0553495
Lip.PC(36:5)	0.165644	0.171245	0.173069	0.216411	0.226813	0.185468	0.143517	0.201974	0.206275	0.203957	0.213505	0.206718	0.211008	0.169984	0.205867	0.197118	0.169404	0.134643	0.196797	0.16175	0.155968	0.138712	0.145564	0.156548	0.122385	0.200106	0.156734	0.152068	0.148853	0.144143	0.147467	0.131452	0.18691	0.153593	0.148676	0.166739	0.134882	0.130316	0.145932	0.211536	0.0477429	0.0462022	0.0336615	0.032515	0.0157189	0.0661358	0.243532	0.0551732	0.0526599
Lip.PC(36:6)	0.161191	0.170754	0.171837	0.240115	0.267355	0.189304	0.121621	0.220664	0.232114	0.228205	0.285647	0.29311	0.254081	0.149684	0.283687	0.285238	0.268829	0.253857	0.194581	0.266398	0.264675	0.247018	0.263411	0.272468	0.237032	0.200909	0.255693	0.254564	0.253261	0.251333	0.256874	0.239878	0.203763	0.25309	0.25196	0.260516	0.24614	0.240305	0.257012	0.212534	0.127959	0.128371	0.0913377	0.124515	0.107973	0.152365	0.262738	0.100893	0.103102
Lip.PC(38:2)	0.175908	0.184104	0.194048	0.232892	0.2446	0.202925	0.142463	0.213605	0.221787	0.233658	0.239952	0.230914	0.240182	0.164651	0.227187	0.22338	0.20981	0.181004	0.203287	0.210264	0.206663	0.195081	0.197996	0.207704	0.172247	0.203891	0.209803	0.206092	0.210928	0.194952	0.200981	0.181998	0.216513	0.215457	0.212854	0.245865	0.196635	0.188101	0.218423	0.223532	0.103206	0.102927	0.0750002	0.0822505	0.0697823	0.123161	0.238989	0.193146	0.190767
Lip.PC(38:3)	0.122431	0.130981	0.133802	0.191155	0.210161	0.144012	0.0867221	0.158534	0.172503	0.161956	0.231406	0.245429	0.192621	0.0876077	0.220166	0.224768	0.222532	0.204667	0.110029	0.227952	0.231024	0.21732	0.243776	0.252269	0.215002	0.0960368	0.218494	0.221319	0.225899	0.228076	0.231648	0.218347	0.101841	0.219474	0.222171	0.231433	0.224993	0.220584	0.234652	0.107049	0.0673561	0.0694044	0.0370895	0.079003	0.0689541	0.0978279	0.13108	0.0665925	0.0699716
Lip.PC(38:4)	0.116415	0.123177	0.127883	0.17399	0.18381	0.142852	0.0920337	0.167562	0.17268	0.179842	0.184612	0.174922	0.189461	0.128831	0.200815	0.194171	0.186045	0.155896	0.181676	0.178733	0.174857	0.166173	0.161511	0.164197	0.153995	0.207926	0.180318	0.176381	0.171742	0.169264	0.169911	0.162576	0.208893	0.179555	0.175124	0.187883	0.163994	0.159107	0.170251	0.215414	0.108024	0.105994	0.0989457	0.0725532	0.0514216	0.117782	0.216896	0.101896	0.1024
Lip.PC(38:5)	-0.164114	-0.153708	-0.144659	-0.0715544	-0.0351751	-0.128106	-0.202773	-0.0688017	-0.0521755	-0.0341906	0.0428572	0.0636858	0.00758954	-0.15052	0.150604	0.165305	0.217559	0.221854	-0.00423907	0.237161	0.244091	0.260237	0.234033	0.208817	0.271435	0.138184	0.244665	0.245956	0.237341	0.242381	0.234848	0.268345	0.205351	0.2263	0.229725	0.187841	0.241755	0.242511	0.230402	0.122228	0.380583	0.379958	0.348561	0.315866	0.288139	0.368486	0.0913404	0.0568016	0.0713455
Lip.PC(38:6)	0.468981	0.465709	0.460939	0.421949	0.384228	0.456076	0.476878	0.4197	0.402595	0.395545	0.282258	0.234726	0.350169	0.468846	0.14819	0.114814	0.0228731	-0.0183911	0.376013	-0.0055322	-0.0250058	-0.0797107	-0.0418649	-0.000770228	-0.116638	0.219828	-0.0265957	-0.0396389	-0.0378842	-0.0596145	-0.0430461	-0.102547	0.133334	-0.0081908	-0.0194354	0.0658848	-0.0672786	-0.078709	-0.0184735	0.240272	-0.29551	-0.294402	-0.339904	-0.219062	-0.207376	-0.237859	0.281569	0.0459097	0.0199765
Lip.PC(40:4)	-0.0273592	-0.0205952	-0.0146911	0.0513131	0.0832548	-0.00266996	-0.0646851	0.05686	0.075766	0.0552993	0.179838	0.216388	0.109836	-0.0326012	0.237706	0.254543	0.267752	0.292173	0.0598274	0.291348	0.296603	0.294727	0.304325	0.294289	0.308577	0.13515	0.289077	0.292834	0.285724	0.299341	0.295211	0.312324	0.16629	0.281584	0.288388	0.245099	0.300591	0.297731	0.307788	0.118944	0.202892	0.206351	0.143025	0.222683	0.21747	0.213517	0.103032	-0.0211869	-0.00291678
Lip.PC(40:5)	0.487177	0.485191	0.474408	0.454389	0.425387	0.471295	0.491702	0.441994	0.430465	0.412973	0.331337	0.292639	0.377925	0.472236	0.187166	0.157849	0.0629221	0.0243104	0.364293	0.0362485	0.0205856	-0.0322984	0.0127907	0.0556763	-0.0681968	0.191832	0.0138731	0.00455905	0.0112619	-0.00823704	0.00973404	-0.0568393	0.10373	0.034432	0.0243066	0.105616	-0.0172507	-0.0266705	0.0231088	0.222639	-0.287536	-0.286134	-0.330118	-0.208148	-0.196847	-0.226902	0.266641	0.0560363	0.0336453
Lip.PC(40:6)	0.551901	0.548909	0.549585	0.500856	0.455288	0.543688	0.554258	0.497836	0.482271	0.474561	0.357575	0.304177	0.425583	0.547297	0.205644	0.169449	0.0660106	0.0117914	0.448565	0.0418223	0.0200317	-0.0376335	-0.00124423	0.0485502	-0.0925413	0.27892	0.0194031	0.00574474	0.0131416	-0.0197202	-0.000434432	-0.070051	0.192311	0.0453021	0.032459	0.132807	-0.0243394	-0.0389863	0.0374916	0.308354	-0.296098	-0.295665	-0.358143	-0.205	-0.190362	-0.236978	0.359812	0.0985729	0.071305
Lip.PC(40:7)	-0.113313	-0.110442	-0.103477	-0.0958188	-0.0818824	-0.106764	-0.121493	-0.112237	-0.107979	-0.107385	-0.0632466	-0.0420011	-0.0946831	-0.134365	-0.0642019	-0.0517762	-0.0396812	-0.00915251	-0.141321	-0.0272871	-0.0173249	-0.00835782	0.00162663	-0.00262648	0.0122762	-0.131823	-0.0299958	-0.0245605	-0.0218795	-0.012832	-0.0163803	-0.00231368	-0.108172	-0.0280233	-0.0219765	-0.0189715	-0.009045	-0.0112491	0.0142121	-0.13839	0.101219	0.105867	0.0586266	0.150231	0.156033	0.122391	-0.0662696	-0.110506	-0.1031
Lip.PC(40:8)	0.552064	0.548305	0.539753	0.499793	0.458226	0.533479	0.558694	0.490399	0.475136	0.45491	0.354115	0.307333	0.411158	0.537709	0.190563	0.157402	0.0489915	0.00511973	0.411692	0.0204672	0.0018477	-0.0578279	-0.00737267	0.0430666	-0.100724	0.213809	-0.00507761	-0.0157909	-0.00886415	-0.0315168	-0.0124156	-0.0840901	0.113268	0.0200856	0.00884948	0.102729	-0.0397416	-0.0517104	0.0134228	0.246197	-0.337578	-0.335903	-0.388141	-0.242671	-0.226708	-0.273687	0.300416	0.0441791	0.0185099
Lip.PC(O-34:1)	0.0892465	0.0946072	0.0914073	0.135918	0.152534	0.100052	0.0618933	0.103259	0.112196	0.102196	0.151226	0.16031	0.12868	0.060652	0.144918	0.147688	0.154885	0.136135	0.0636874	0.156097	0.160487	0.156995	0.168029	0.172334	0.15306	0.0488221	0.155553	0.157825	0.164593	0.163877	0.166049	0.156144	0.0562535	0.15642	0.158031	0.161989	0.16273	0.160956	0.164157	0.0620796	0.0751102	0.0752813	0.0518945	0.0786946	0.0656385	0.0992419	0.0967631	0.045274	0.0479051
Lip.PC(O-34:2)	0.0348776	0.0442738	0.0530876	0.12222	0.149864	0.0694783	-0.00508874	0.108385	0.122848	0.124615	0.192455	0.203557	0.164657	0.0327398	0.24169	0.248364	0.265598	0.262679	0.130779	0.278864	0.281621	0.278084	0.278998	0.2739	0.279054	0.194826	0.279352	0.279173	0.273274	0.279067	0.279086	0.283231	0.227538	0.276987	0.278189	0.269202	0.277291	0.273778	0.290857	0.188502	0.245396	0.246228	0.196587	0.215779	0.196697	0.262212	0.21661	0.0690054	0.0804638
Lip.PC(O-34:3)	0.0684727	0.0641667	0.0647845	0.0237583	0.0046199	0.0568137	0.0828025	0.0540114	0.0479972	0.0282933	0.01417	0.0136952	0.0206527	0.0835032	-0.020363	-0.0261934	-0.0550051	-0.0455426	0.0447267	-0.0448112	-0.0470114	-0.0547826	-0.0503794	-0.0450681	-0.062186	-0.00359039	-0.0401937	-0.041555	-0.0436768	-0.0433734	-0.0410983	-0.0499315	-0.028055	-0.0246186	-0.025247	-0.021157	-0.0338002	-0.0347524	-0.0266048	0.0155258	-0.108166	-0.105066	-0.149537	-0.0274997	-0.00637518	-0.0891808	-0.0533327	-0.101073	-0.103892
Lip.PC(O-36:2)	-0.072718	-0.0647927	-0.055483	-0.00576491	0.0149462	-0.0418082	-0.105893	0.00442376	0.0166469	0.0288706	0.0776398	0.0859549	0.0598258	-0.0570867	0.148536	0.15808	0.192194	0.194583	0.0469214	0.206743	0.210906	0.219213	0.200066	0.185283	0.218946	0.134829	0.214886	0.213916	0.209106	0.210993	0.207148	0.222459	0.183809	0.213169	0.214841	0.194082	0.216099	0.213067	0.221859	0.132563	0.266146	0.266237	0.216547	0.250126	0.236243	0.265623	0.101774	0.0535338	0.0656185
Lip.PC(O-36:3)	0.222997	0.227919	0.245149	0.252981	0.240914	0.253747	0.194518	0.261793	0.263898	0.282626	0.241566	0.215718	0.270918	0.236899	0.21586	0.200427	0.176366	0.126106	0.297396	0.179321	0.166774	0.148794	0.141022	0.155275	0.109695	0.315289	0.179958	0.170473	0.169084	0.146335	0.152695	0.129142	0.322552	0.192785	0.18482	0.231544	0.15001	0.140235	0.181298	0.335659	0.0713981	0.0702472	0.016876	0.0769259	0.0680866	0.0929578	0.294715	0.211244	0.204247
Lip.PC(O-36:4)	-0.00022588	0.00168705	0.0050241	0.0200981	0.0287126	0.00840555	-0.00722082	0.0138694	0.0159299	0.00781811	0.0383507	0.05033	0.0157326	-0.00365462	0.0318093	0.0344834	0.0213196	0.0350959	-0.0122567	0.0232856	0.0265414	0.02914	0.0326973	0.0321617	0.0342959	-0.00852289	0.0203597	0.0229981	0.0254701	0.0277356	0.0243135	0.0317382	-0.00595367	0.0225589	0.0246067	0.030169	0.0294773	0.0244726	0.0482887	-0.0114529	0.0562869	0.0593357	0.0264466	0.0978498	0.0981037	0.0745576	0.0420816	-0.0562872	-0.0531722
Lip.PC(O-36:5)	0.146764	0.150935	0.158948	0.164667	0.162428	0.163527	0.129454	0.154646	0.155778	0.162351	0.148011	0.136646	0.159996	0.138178	0.119312	0.115069	0.100331	0.089443	0.148499	0.100287	0.0970046	0.0875154	0.0898938	0.0986021	0.066126	0.129017	0.101647	0.0984459	0.10168	0.0897369	0.0943668	0.0779488	0.13251	0.109389	0.109129	0.140796	0.0937189	0.0842424	0.13041	0.137222	0.0152752	0.0160477	-0.0254582	0.0403311	0.0398991	0.0370241	0.177568	0.124997	0.122979
Lip.PC(O-36:6)	0.0219018	0.0291084	0.0370645	0.0926296	0.118964	0.0492029	-0.0125914	0.103089	0.120184	0.108281	0.200875	0.226236	0.15145	0.0252077	0.252676	0.264499	0.273988	0.286301	0.107878	0.290289	0.291997	0.28561	0.295695	0.288796	0.290766	0.163013	0.285644	0.28731	0.279641	0.289691	0.288973	0.293776	0.188782	0.281868	0.286712	0.254257	0.292755	0.288385	0.301788	0.151239	0.169126	0.171535	0.11821	0.174544	0.16817	0.177519	0.134546	0.0405068	0.0534955
Lip.PC(O-38:4)	0.498492	0.495787	0.499449	0.446185	0.402267	0.491958	0.502656	0.445712	0.430726	0.426076	0.312589	0.263926	0.378516	0.500076	0.177997	0.14436	0.0504651	0.00212704	0.411351	0.026838	0.00601588	-0.0461751	-0.0149521	0.030076	-0.0978971	0.259177	0.00811505	-0.00517085	-0.00013316	-0.0294047	-0.0118932	-0.0759984	0.178544	0.0311833	0.0196698	0.10737	-0.0332637	-0.0467698	0.0254694	0.279261	-0.303295	-0.302897	-0.361184	-0.210119	-0.193697	-0.250765	0.326477	0.079404	0.053473
Lip.PC(O-38:5)	0.254819	0.26164	0.257094	0.307901	0.325535	0.270113	0.223429	0.279901	0.286434	0.271415	0.309673	0.308823	0.285544	0.230921	0.256335	0.250608	0.206959	0.181135	0.222865	0.202551	0.196833	0.164318	0.198652	0.223597	0.145293	0.168472	0.183647	0.181084	0.18503	0.175398	0.186252	0.15176	0.144164	0.184418	0.181812	0.214726	0.167712	0.160381	0.194179	0.18964	-0.0072825	-0.00527278	-0.0489044	0.0240632	0.014733	0.0339397	0.268406	0.0615443	0.0564795
Lip.PC(O-38:6)	0.528313	0.525314	0.515337	0.481677	0.442977	0.510321	0.533466	0.473742	0.460037	0.439052	0.347075	0.304679	0.399743	0.513995	0.194595	0.164115	0.0601291	0.0252713	0.393658	0.0315832	0.0151144	-0.0421215	0.00885628	0.0558879	-0.0787759	0.197862	0.00708071	-0.00204405	0.00415205	-0.0145266	0.00389135	-0.0640974	0.0986524	0.0317824	0.0218006	0.10926	-0.0218177	-0.0328984	0.0273307	0.236103	-0.326124	-0.324535	-0.368423	-0.235142	-0.219447	-0.268163	0.268686	0.042332	0.0199615
Lip.PC(O-40:6)	0.0967954	0.099699	0.102008	0.124557	0.131228	0.105623	0.0815257	0.129805	0.136505	0.119475	0.180602	0.202043	0.138591	0.0854659	0.162654	0.168792	0.149523	0.175706	0.0887778	0.14923	0.150728	0.138737	0.161026	0.166098	0.13833	0.0663791	0.137734	0.1406	0.143396	0.146475	0.147986	0.138495	0.0587183	0.140148	0.14503	0.138832	0.148255	0.142463	0.175213	0.0573792	-0.0366968	-0.0328379	-0.0884575	0.0342176	0.0517685	-0.0208599	0.0560385	0.00547267	0.00808643
Lip.PC(O-44:5)	-0.036518	-0.0370274	-0.0354773	-0.0478808	-0.0515832	-0.0366254	-0.0332847	-0.0148757	-0.0148699	-0.0237636	0.000741946	0.0127272	-0.0129328	-0.0224293	0.00836703	0.0123142	0.00504322	0.0378816	-0.00858967	0.0229279	0.0260988	0.0293834	0.0291295	0.023246	0.0350066	-0.0023545	0.0284532	0.0313372	0.0272765	0.0356392	0.032009	0.0411809	-0.00233762	0.0371154	0.0407107	0.022689	0.0479448	0.0484486	0.0500061	-0.0005144	0.0261667	0.0306669	-0.021383	0.093561	0.108535	0.0418341	-0.0720039	-0.0735353	-0.0692881
Lip.PE(34:2)	0.296374	0.299396	0.292067	0.314285	0.313846	0.299486	0.273523	0.289601	0.291654	0.280047	0.276785	0.260891	0.2752	0.266411	0.186559	0.173556	0.123756	0.0809883	0.22522	0.117039	0.109605	0.0745028	0.109302	0.139594	0.0489096	0.139522	0.102737	0.0987646	0.104329	0.0892228	0.102947	0.0592204	0.109713	0.108912	0.104279	0.154732	0.0824678	0.076341	0.106177	0.168644	-0.0955352	-0.0933035	-0.13092	-0.0606061	-0.0647953	-0.0473862	0.199702	0.1117	0.100102
Lip.PE(36:3)	0.0268937	0.033076	0.0288535	0.0819378	0.105805	0.0350712	0.000246339	0.0352808	0.0441565	0.0296434	0.0929638	0.109602	0.0568847	-0.00692242	0.0783754	0.0838475	0.0891072	0.0778086	-0.00984113	0.0983257	0.104316	0.105355	0.114003	0.114995	0.111557	-0.0074754	0.09427	0.0975179	0.104103	0.104578	0.103941	0.107838	0.00949938	0.0835643	0.0870658	0.0844747	0.0959125	0.0963667	0.0926259	-0.000996503	0.110681	0.110896	0.0976958	0.0997479	0.0872334	0.126889	0.067874	-0.0430748	-0.0389022
Lip.PE(36:4)	0.218817	0.221539	0.223837	0.254684	0.264507	0.23045	0.192593	0.264518	0.271789	0.257826	0.302023	0.306785	0.272897	0.210577	0.259063	0.25962	0.214645	0.214844	0.233802	0.214918	0.211198	0.186166	0.216223	0.235715	0.175651	0.196479	0.202133	0.201841	0.201224	0.198892	0.205714	0.182846	0.175615	0.213074	0.214345	0.228689	0.19807	0.19175	0.228413	0.201926	-0.00546755	-0.00338096	-0.0621021	0.0497343	0.0594309	0.0184275	0.174784	0.0313043	0.0333048
Lip.PE(38:2)	-0.0770495	-0.0763569	-0.0788801	-0.0471676	-0.032429	-0.0766774	-0.0855284	-0.0856128	-0.0838699	-0.0892688	-0.0659406	-0.056924	-0.0796129	-0.0883293	-0.0474189	-0.0421286	-0.0146288	-0.0272868	-0.0943651	-0.01994	-0.0128966	0.000833983	-0.00304896	-0.0102706	0.0121375	-0.0725755	-0.0206959	-0.0153772	-0.0077748	-0.00605235	-0.0108839	0.00703907	-0.0631572	-0.0376138	-0.0358771	-0.0494614	-0.0194103	-0.0149762	-0.0361049	-0.0744352	0.078341	0.0754033	0.117063	0.0281085	0.0162045	0.0643412	0.021589	-0.0611814	-0.0558351
Lip.PE(38:4)	0.544445	0.540827	0.53878	0.489389	0.44455	0.531266	0.549265	0.48512	0.468548	0.455962	0.34068	0.290181	0.408234	0.538631	0.190015	0.155173	0.0512801	0.00372523	0.427501	0.0228809	0.00298858	-0.0541721	-0.0129302	0.0354081	-0.102088	0.247166	-0.000294972	-0.01301	-0.00742707	-0.0333134	-0.0148877	-0.0834403	0.154217	0.0246991	0.0126372	0.108069	-0.0391481	-0.0528195	0.0182597	0.276586	-0.327463	-0.326491	-0.380747	-0.232869	-0.217129	-0.267526	0.321315	0.0616851	0.0356156
Lip.PE(O-36:5)	0.182648	0.18989	0.203003	0.232961	0.235967	0.213577	0.151428	0.230058	0.236777	0.250152	0.241769	0.226234	0.255706	0.18732	0.239611	0.233264	0.22703	0.190208	0.25241	0.231324	0.225276	0.213699	0.208267	0.21705	0.18614	0.262228	0.234246	0.228741	0.230074	0.213664	0.219004	0.200313	0.274441	0.242491	0.238537	0.269376	0.21592	0.208411	0.241128	0.280903	0.114097	0.112834	0.0761402	0.090196	0.0773149	0.131995	0.26621	0.18792	0.187335
Lip.PE(O-38:5)	0.360234	0.365288	0.365317	0.388305	0.385915	0.370484	0.335281	0.361277	0.36261	0.350246	0.334277	0.315785	0.3432	0.340679	0.248017	0.231701	0.176037	0.119529	0.308701	0.167826	0.158227	0.125338	0.151757	0.183467	0.0904267	0.21905	0.153419	0.146975	0.154669	0.1331	0.146548	0.102376	0.179457	0.157721	0.149939	0.201031	0.12213	0.116763	0.140351	0.2539	-0.0931753	-0.0935895	-0.119835	-0.08538	-0.0946716	-0.055087	0.285449	0.123696	0.111656
Lip.SM(d18:1/14:0)	0.0453458	0.0545269	0.0670115	0.133209	0.165111	0.0816361	0.000573959	0.138835	0.156465	0.147347	0.245003	0.271945	0.191374	0.0485492	0.283388	0.295486	0.29723	0.309089	0.146867	0.31551	0.316373	0.308106	0.315967	0.312812	0.30699	0.209109	0.309889	0.310734	0.307943	0.308955	0.307017	0.314742	0.238372	0.304984	0.309771	0.284181	0.312747	0.307548	0.325648	0.188377	0.1947	0.197587	0.125193	0.212819	0.20495	0.215245	0.19771	0.0509749	0.0628765
Lip.SM(d18:1/15:0)	0.0971263	0.103243	0.108135	0.149336	0.164751	0.118894	0.06916	0.170459	0.185008	0.170408	0.249224	0.269098	0.205449	0.100503	0.268441	0.27773	0.27083	0.281903	0.157892	0.286666	0.287135	0.274496	0.295278	0.296428	0.275302	0.175517	0.282334	0.284307	0.276253	0.28765	0.289102	0.282922	0.189061	0.290589	0.2944	0.275038	0.295111	0.289885	0.311504	0.179824	0.0929023	0.0968463	0.0275317	0.144787	0.1495	0.116225	0.121113	0.0458975	0.0569382
Lip.SM(d18:1/16:0)	0.106368	0.10847	0.112323	0.107078	0.104914	0.108645	0.0967098	0.0912745	0.0912937	0.0856664	0.0949492	0.0963665	0.0823042	0.0801036	0.0261242	0.023258	-0.00459036	-0.00422143	0.0367339	0.00058842	0.00287239	-0.00667347	0.0128657	0.0260028	-0.0107238	-0.0193001	-0.00572318	-0.00484544	0.00207963	-0.00513376	-0.00119538	-0.0118687	-0.0236173	0.00398235	0.00483225	0.0452127	-0.00264213	-0.00960787	0.0337702	-0.0018307	-0.035035	-0.0302624	-0.0841296	0.0384405	0.0475023	0.00577972	0.0397994	0.0145634	0.0111054
Lip.SM(d18:1/16:1)	0.52311	0.519841	0.51691	0.471923	0.43081	0.510387	0.527947	0.46608	0.45047	0.435501	0.32667	0.279244	0.392138	0.516684	0.179061	0.145782	0.0443286	0.000752739	0.407429	0.0137359	-0.00564933	-0.0613106	-0.0185143	0.0284521	-0.105992	0.22297	-0.00981875	-0.0212916	-0.0141302	-0.0394104	-0.0215957	-0.0872137	0.125725	0.0116469	0.000275733	0.0913609	-0.0481386	-0.0611238	0.00380299	0.252115	-0.348744	-0.347977	-0.389588	-0.256758	-0.239782	-0.294542	0.295161	0.0589068	0.0339123
Lip.SM(d18:1/17:0)	0.00615766	0.0113814	0.00676285	0.060422	0.0831762	0.0162548	-0.019053	0.0200941	0.0283704	0.0229617	0.0759312	0.0896718	0.0461268	-0.0211933	0.080698	0.08617	0.0988045	0.0787694	-0.0137384	0.0999674	0.106666	0.109512	0.114054	0.11336	0.113667	-0.00895108	0.0993497	0.101923	0.108853	0.10778	0.107211	0.109811	0.00549223	0.0906771	0.0918639	0.0941136	0.102166	0.102222	0.0936547	0.00744427	0.121007	0.120402	0.125779	0.0916552	0.0720818	0.133559	0.0497886	0.00714059	0.0121709
Lip.SM(d18:1/18:0)	0.141971	0.147448	0.150784	0.180429	0.191709	0.159141	0.113867	0.199385	0.212628	0.196116	0.274327	0.293601	0.224659	0.132139	0.24676	0.253969	0.231694	0.248073	0.149833	0.244007	0.247221	0.231481	0.264677	0.274824	0.229832	0.114471	0.236453	0.240913	0.241065	0.249378	0.252855	0.238376	0.11227	0.249383	0.253866	0.253441	0.257366	0.250039	0.286411	0.137501	-0.0194373	-0.0129023	-0.085646	0.0850395	0.104119	0.0176708	0.0696403	0.062549	0.0695717
Lip.SM(d18:1/18:1)	0.241472	0.251108	0.260656	0.311377	0.3201	0.275915	0.201202	0.295296	0.303706	0.31326	0.311919	0.295879	0.32257	0.243286	0.290124	0.280169	0.262046	0.212544	0.304753	0.263114	0.257367	0.235861	0.243503	0.258555	0.210208	0.296473	0.259285	0.252859	0.252489	0.238724	0.247344	0.220413	0.29679	0.263909	0.256837	0.295047	0.231551	0.224609	0.250851	0.323362	0.0989367	0.0982033	0.0573933	0.0771482	0.0568341	0.132459	0.312182	0.173469	0.171762
Lip.SM(d18:1/18:2)	-0.0511492	-0.0423697	-0.0323542	0.0390864	0.0782541	-0.0199203	-0.0930659	0.0392127	0.0577818	0.0453875	0.163352	0.200218	0.097123	-0.0506654	0.22934	0.246923	0.268028	0.292104	0.0512866	0.287721	0.293077	0.29434	0.297157	0.284562	0.306373	0.138013	0.283046	0.286227	0.281961	0.290218	0.284727	0.306381	0.173766	0.266996	0.273683	0.226492	0.288841	0.287165	0.28874	0.105456	0.227073	0.228467	0.180163	0.217694	0.206256	0.232849	0.126558	-0.00965919	0.00662059
Lip.SM(d18:1/20:0)	0.0770398	0.0823588	0.0895692	0.13803	0.154001	0.0996352	0.0443552	0.158688	0.174909	0.162263	0.246808	0.264941	0.199749	0.0823411	0.277864	0.285781	0.279752	0.279767	0.169647	0.299843	0.298177	0.289347	0.29684	0.295203	0.285943	0.225557	0.299577	0.299597	0.291469	0.298035	0.296948	0.297944	0.24618	0.305845	0.307924	0.287209	0.303381	0.298854	0.315788	0.227527	0.132928	0.135785	0.0679827	0.171929	0.171951	0.150688	0.142067	0.0510144	0.0634684
Lip.SM(d18:1/20:1)	-0.00443356	-0.00141472	0.00234257	0.0370281	0.047431	0.0103115	-0.0238239	0.0499841	0.0594386	0.0505475	0.11097	0.130775	0.0750982	-0.0017821	0.144805	0.153368	0.157086	0.17304	0.060758	0.158391	0.161102	0.159015	0.161949	0.15211	0.168171	0.112363	0.158034	0.160591	0.149527	0.163744	0.160174	0.166889	0.121181	0.15073	0.154216	0.119651	0.161218	0.159778	0.16141	0.0842254	0.0568498	0.056992	0.037652	0.0578598	0.0583435	0.0505277	0.0575803	0.031578	0.0395583
Lip.SM(d18:1/21:0)	0.093131	0.100826	0.108491	0.165282	0.188175	0.121082	0.0519802	0.180484	0.199472	0.186573	0.284651	0.308623	0.228886	0.0914999	0.312857	0.322839	0.315884	0.329352	0.171885	0.329284	0.330515	0.318786	0.335174	0.334473	0.318308	0.205458	0.323914	0.325545	0.318092	0.328124	0.329484	0.325286	0.221251	0.326942	0.330501	0.307374	0.333249	0.327496	0.34832	0.20805	0.12071	0.124434	0.0591338	0.160171	0.161056	0.138251	0.150729	0.0792747	0.0913413
Lip.SM(d18:1/22:0)	0.161579	0.167377	0.169458	0.205785	0.218821	0.178779	0.133024	0.221769	0.235397	0.213153	0.298298	0.319798	0.245763	0.151321	0.275438	0.28369	0.257633	0.272989	0.172239	0.271919	0.273641	0.255332	0.289361	0.299699	0.252618	0.142232	0.264373	0.267525	0.264193	0.275381	0.279392	0.263119	0.141214	0.277436	0.281464	0.274415	0.282787	0.276449	0.307734	0.165827	0.00970801	0.0162945	-0.0658591	0.108799	0.12538	0.0479889	0.111405	0.0411529	0.0490374
Lip.SM(d18:1/22:1)	-0.015231	-0.0148499	-0.0176747	-0.0124816	-0.00509616	-0.0197364	-0.0205203	-0.0292387	-0.0268579	-0.0375479	0.00512167	0.0228786	-0.0281075	-0.047348	-0.0296989	-0.0213389	-0.0337969	0.000616991	-0.0933514	-0.028815	-0.0203518	-0.0220153	0.00153486	0.00280438	-0.00315139	-0.123776	-0.0366118	-0.0304782	-0.0267618	-0.0189467	-0.0197651	-0.014606	-0.118099	-0.0332105	-0.0269988	-0.0186986	-0.0152831	-0.0192066	0.00596258	-0.126779	0.0128644	0.0182692	-0.0193116	0.080888	0.0905279	0.0445937	-0.0637501	-0.0756552	-0.0728357
Lip.SM(d18:1/23:0)	0.224087	0.231929	0.229519	0.287315	0.30567	0.24359	0.189314	0.26168	0.271276	0.262967	0.302861	0.30368	0.279277	0.205305	0.272016	0.268885	0.235905	0.207304	0.216819	0.232538	0.229171	0.202878	0.2301	0.246221	0.192481	0.18969	0.218315	0.216337	0.216442	0.211689	0.219984	0.196346	0.181036	0.217537	0.214809	0.236189	0.203494	0.20004	0.211308	0.210117	0.069068	0.0698734	0.0388613	0.0665673	0.0519697	0.10347	0.243325	0.0825117	0.0803383
Lip.SM(d18:1/23:1)	0.0300786	0.0372599	0.0344327	0.103305	0.13228	0.0496304	0.00122482	0.0617486	0.0706244	0.0679094	0.125102	0.137715	0.0949609	0.013792	0.140402	0.145517	0.154484	0.135072	0.0464066	0.154185	0.157876	0.15735	0.159518	0.158961	0.156851	0.0742489	0.15095	0.152182	0.155478	0.154351	0.153957	0.153979	0.0930576	0.140844	0.14105	0.140522	0.145337	0.142893	0.147373	0.082854	0.15705	0.155658	0.149589	0.124683	0.103417	0.167257	0.163786	0.0157874	0.0219217
Lip.SM(d18:1/24:0)	0.0639178	0.0723968	0.0697729	0.138557	0.166166	0.0846528	0.0283331	0.111653	0.124278	0.11933	0.197309	0.21355	0.158705	0.0384204	0.212921	0.218215	0.222257	0.211682	0.0854704	0.227055	0.231437	0.225034	0.2396	0.241253	0.226421	0.104584	0.219938	0.223	0.225072	0.228336	0.228404	0.225932	0.114542	0.21128	0.212754	0.206729	0.221645	0.22131	0.21538	0.105152	0.129183	0.129771	0.116284	0.11148	0.0962054	0.149002	0.123128	0.0515427	0.0582641
Lip.SM(d18:1/24:1)	0.0444901	0.0498415	0.0569986	0.109776	0.128811	0.0684528	0.0115226	0.12749	0.143054	0.13481	0.213818	0.227434	0.173399	0.0551074	0.253608	0.260606	0.260172	0.255475	0.148773	0.279157	0.278282	0.273625	0.272789	0.268602	0.269252	0.216322	0.282423	0.281198	0.274929	0.27745	0.276054	0.280186	0.243607	0.286849	0.28759	0.265782	0.281838	0.279152	0.285555	0.225104	0.192818	0.194968	0.132288	0.211554	0.205131	0.205967	0.142023	0.0335213	0.046343
Lip.SM(d18:1/24:2)	-0.00540869	-0.00136827	0.00759145	0.0171614	0.0262704	0.00886953	-0.0217737	0.0122523	0.014873	0.0196764	0.0436124	0.0535225	0.0229973	-0.0155838	0.0177231	0.0225849	0.00552514	0.0304106	-0.00691137	0.0182629	0.0223412	0.0171054	0.0315773	0.0345195	0.0237271	-0.00608845	0.0110819	0.0123752	0.01321	0.0139096	0.0130769	0.0190778	0.0101611	0.0183373	0.0210462	0.0457094	0.0190447	0.0102291	0.0592999	-0.00351253	0.0925604	0.0987753	0.0174089	0.17748	0.186758	0.132627	0.0469897	-0.0487403	-0.0457453
Lip.SM(d18:1/25:0)	0.197959	0.206666	0.221459	0.253164	0.253951	0.231638	0.161553	0.244092	0.250572	0.265133	0.253273	0.235787	0.267254	0.198702	0.241988	0.233392	0.221641	0.177684	0.263739	0.224273	0.218621	0.205263	0.203102	0.213793	0.177817	0.277684	0.225505	0.219665	0.220455	0.203377	0.20994	0.188758	0.290981	0.234907	0.228724	0.27161	0.203739	0.19528	0.227908	0.305236	0.165213	0.164765	0.116033	0.134041	0.113521	0.186736	0.299372	0.20542	0.204637
Lip.SM(d18:1/25:1)	-0.0675192	-0.0588303	-0.0500801	0.0278975	0.0668056	-0.0324269	-0.110978	0.0400519	0.0613677	0.0561208	0.168968	0.198664	0.109504	-0.0536176	0.260966	0.278053	0.304647	0.320745	0.0788741	0.323076	0.327762	0.330253	0.323764	0.305442	0.342003	0.192863	0.324711	0.326892	0.313366	0.327894	0.323216	0.343031	0.236705	0.31068	0.315149	0.257216	0.326887	0.32658	0.315572	0.174004	0.293592	0.293956	0.253179	0.264559	0.247524	0.286633	0.150606	0.0268583	0.0456885
Lip.TG(44:0)	0.18681	0.195638	0.200588	0.252624	0.262637	0.217308	0.149473	0.244468	0.253824	0.267009	0.272682	0.260368	0.277904	0.187587	0.273596	0.267899	0.254956	0.224009	0.246953	0.247907	0.243603	0.227497	0.232825	0.240065	0.213553	0.260992	0.245913	0.241706	0.237526	0.231463	0.236954	0.220788	0.270083	0.250694	0.246327	0.26962	0.229909	0.224401	0.236696	0.274817	0.129798	0.128518	0.106916	0.0928241	0.0718646	0.15044	0.236782	0.189182	0.188681
Lip.TG(46:0)	-0.0166189	-0.00946428	-0.00486872	0.0592272	0.0906476	0.0118884	-0.0513731	0.0751178	0.0930173	0.0814086	0.186726	0.215653	0.130761	-0.00783792	0.243475	0.259985	0.271692	0.291366	0.0837509	0.292749	0.298093	0.296407	0.304452	0.294515	0.30709	0.148449	0.29342	0.296804	0.285799	0.302793	0.299998	0.309982	0.181103	0.290428	0.295545	0.249539	0.306757	0.30622	0.302186	0.150471	0.229848	0.232796	0.173916	0.245845	0.240385	0.239051	0.11016	-0.00635289	0.0112702
Lip.TG(46:1)	0.0603767	0.0718704	0.0943808	0.144627	0.161109	0.112112	0.0151199	0.169468	0.18205	0.197246	0.232712	0.232692	0.222904	0.0992709	0.283417	0.283363	0.284545	0.27605	0.245793	0.296563	0.291066	0.285855	0.264719	0.258676	0.267854	0.35908	0.301497	0.294276	0.280606	0.276144	0.274464	0.278932	0.393834	0.298529	0.295012	0.280882	0.278635	0.273314	0.28801	0.33757	0.242936	0.24211	0.175421	0.22929	0.211772	0.255873	0.293661	0.118725	0.125559
Lip.TG(46:2)	-0.0912059	-0.08419	-0.0789655	-0.00339122	0.0328414	-0.060147	-0.12865	0.0101728	0.0284496	0.0264845	0.124659	0.150847	0.0729116	-0.0695537	0.212331	0.228453	0.253457	0.262952	0.0645851	0.268645	0.274043	0.279371	0.26882	0.250571	0.292854	0.183245	0.273431	0.276265	0.261999	0.277228	0.271701	0.293263	0.218367	0.255428	0.258141	0.196565	0.271675	0.275732	0.243396	0.163094	0.262244	0.261425	0.241806	0.222601	0.205	0.253492	0.12233	-0.00286671	0.0145665
Lip.TG(46:3)	0.00731194	0.013785	0.0195871	0.0758766	0.0998686	0.0338611	-0.0280139	0.0988429	0.115668	0.105162	0.200539	0.228328	0.14319	0.0197057	0.241921	0.255814	0.255936	0.272746	0.115917	0.271836	0.275869	0.270888	0.279414	0.271842	0.2802	0.181613	0.270451	0.274124	0.261235	0.278324	0.274705	0.285681	0.200499	0.265387	0.268737	0.227138	0.27965	0.278476	0.274897	0.174286	0.142912	0.145712	0.094486	0.176698	0.17683	0.156148	0.113454	0.015612	0.0295857
Lip.TG(48:0)	-0.14967	-0.139092	-0.1298	-0.0620211	-0.0299665	-0.113108	-0.184626	-0.0614384	-0.0455741	-0.0286632	0.0423311	0.058844	0.0142084	-0.139077	0.139675	0.152976	0.206051	0.207808	-0.00462822	0.22353	0.231104	0.24872	0.22676	0.205344	0.256898	0.118064	0.229412	0.231851	0.227183	0.233072	0.226111	0.251986	0.176146	0.215644	0.219616	0.182592	0.233415	0.234986	0.223055	0.105335	0.332772	0.332335	0.308096	0.266995	0.242521	0.321402	0.0780847	0.063633	0.0793742
Lip.TG(48:1)	0.0535143	0.0620531	0.0713767	0.142236	0.175572	0.0869777	0.00879914	0.149785	0.166947	0.159916	0.251795	0.272788	0.201935	0.0630808	0.288158	0.297684	0.293045	0.295112	0.161774	0.311228	0.313004	0.306349	0.308987	0.304968	0.302925	0.221854	0.311848	0.311285	0.306202	0.308506	0.3074	0.311313	0.246926	0.307459	0.308599	0.279787	0.308115	0.307366	0.303688	0.231131	0.229011	0.230879	0.172024	0.23702	0.22544	0.249421	0.18841	0.0144097	0.027291
Lip.TG(48:2)	-0.0157794	-0.00523979	0.00396055	0.0847514	0.125563	0.019786	-0.0649811	0.0912792	0.112649	0.101119	0.230013	0.266098	0.156955	-0.0131542	0.283653	0.302668	0.312778	0.342452	0.095573	0.336681	0.343692	0.342186	0.352548	0.343457	0.354054	0.168586	0.33363	0.337929	0.332534	0.344443	0.340099	0.35634	0.203587	0.326956	0.333383	0.29232	0.347745	0.344405	0.35403	0.160232	0.226183	0.230218	0.159043	0.25975	0.253651	0.249818	0.14173	-0.000241623	0.0178174
Lip.TG(48:3)	-0.0269704	-0.0194555	-0.0145271	0.0488781	0.0759225	0.000827311	-0.0607404	0.0624851	0.0798067	0.0742762	0.162777	0.180473	0.1207	-0.0129575	0.227738	0.239704	0.255843	0.261661	0.0954127	0.273045	0.275632	0.276557	0.272595	0.260598	0.283175	0.182888	0.276405	0.276957	0.265435	0.277252	0.274272	0.285491	0.218263	0.27164	0.273422	0.23188	0.277812	0.279102	0.26729	0.177394	0.238505	0.23976	0.195335	0.232624	0.220936	0.243258	0.116325	0.0121878	0.0282081
Lip.TG(50:0)	0.155416	0.159922	0.1698	0.180996	0.1782	0.1752	0.130316	0.173668	0.176321	0.181357	0.174782	0.165144	0.174818	0.146485	0.125106	0.117423	0.0883604	0.0705128	0.160952	0.0940785	0.0893267	0.0760031	0.08413	0.0976361	0.0555932	0.145652	0.0875632	0.0845048	0.0886764	0.0738722	0.0777157	0.0655359	0.149669	0.0975975	0.0945462	0.142522	0.0754603	0.0652985	0.113606	0.158539	0.0470596	0.0496191	-0.0120159	0.0938273	0.0968531	0.0788955	0.189125	0.114867	0.111816
Lip.TG(50:1)	0.240379	0.244812	0.24986	0.267205	0.26856	0.255782	0.216186	0.275933	0.282844	0.274532	0.307186	0.306146	0.287081	0.226008	0.246941	0.246561	0.205263	0.210114	0.225655	0.207009	0.203837	0.181403	0.214218	0.235346	0.167603	0.162076	0.195427	0.19561	0.200955	0.194738	0.202287	0.174419	0.150056	0.217428	0.21874	0.253752	0.201982	0.191851	0.250029	0.176325	-0.0497349	-0.0441108	-0.121905	0.0460427	0.0626963	-0.00772772	0.133556	0.100844	0.0993819
Lip.TG(50:2)	0.1892	0.192616	0.1988	0.195535	0.187555	0.203142	0.174454	0.215817	0.215451	0.211191	0.203587	0.194162	0.205648	0.200071	0.143316	0.136417	0.0863077	0.103632	0.195442	0.0894683	0.0847013	0.0631599	0.0814362	0.0966039	0.0486818	0.14294	0.0826469	0.0796569	0.0779732	0.0725243	0.077126	0.0609464	0.125057	0.0980031	0.096775	0.130102	0.0798632	0.0689823	0.124843	0.150629	-0.0291993	-0.0237891	-0.118495	0.0743244	0.0898227	0.0142232	0.140789	0.0334819	0.029971
Lip.TG(50:3)	0.169515	0.173978	0.184192	0.220009	0.231826	0.190528	0.135992	0.221493	0.232654	0.227308	0.282166	0.285672	0.251598	0.157252	0.272603	0.27513	0.257187	0.249027	0.208332	0.262039	0.257892	0.241569	0.255166	0.266382	0.222453	0.215491	0.250551	0.248837	0.252643	0.241777	0.247434	0.227679	0.224878	0.261218	0.26262	0.275541	0.244885	0.236087	0.28046	0.213761	0.0727582	0.0749258	0.0110144	0.108853	0.1115	0.0925522	0.195932	0.101995	0.104791
Lip.TG(50:4)	0.179959	0.182664	0.180801	0.187545	0.190173	0.181815	0.167344	0.18258	0.184123	0.157399	0.193527	0.204663	0.162492	0.16249	0.11946	0.118223	0.0642395	0.0738071	0.117258	0.0769297	0.0750846	0.048954	0.0844563	0.104095	0.0416343	0.0497216	0.0628086	0.0626158	0.0649542	0.0621171	0.0687213	0.0495798	0.0298391	0.0719937	0.0733574	0.0959673	0.0634242	0.0575484	0.0981285	0.0735924	-0.0351197	-0.0288731	-0.117662	0.0719347	0.087291	0.0149318	0.121113	-0.0831523	-0.0850837
Lip.TG(51:1)	0.207785	0.215538	0.229016	0.265462	0.275137	0.24047	0.169559	0.255299	0.261694	0.268331	0.279558	0.269853	0.275435	0.207705	0.257058	0.250066	0.215838	0.182241	0.266424	0.22886	0.219965	0.193785	0.204555	0.219645	0.167232	0.281798	0.219685	0.212373	0.207729	0.194963	0.201808	0.179823	0.291215	0.227589	0.223053	0.261177	0.195179	0.184216	0.234147	0.30882	0.120681	0.122405	0.038075	0.157612	0.14918	0.161043	0.338417	0.0886852	0.0851913
Lip.TG(51:2)	-0.158222	-0.150841	-0.141374	-0.0847074	-0.0574562	-0.128681	-0.186474	-0.0870267	-0.0749812	-0.0676713	-0.00992204	0.00469994	-0.0326074	-0.136492	0.081888	0.0950022	0.138617	0.147137	-0.0233374	0.154707	0.159923	0.17535	0.150679	0.128073	0.188712	0.0942984	0.161955	0.162447	0.15312	0.161274	0.153231	0.184154	0.145092	0.148191	0.150816	0.108717	0.159894	0.161024	0.149038	0.0833034	0.321593	0.319734	0.297786	0.266217	0.244582	0.307743	0.0982315	-0.0374742	-0.0226177
Lip.TG(51:3)	0.212972	0.221417	0.231565	0.275382	0.286126	0.245989	0.178114	0.275148	0.281651	0.292491	0.287774	0.272844	0.299963	0.230579	0.29059	0.281351	0.254267	0.211054	0.30857	0.258326	0.249818	0.226743	0.225357	0.23675	0.199755	0.332054	0.257197	0.249204	0.24024	0.228782	0.234976	0.214178	0.337184	0.257678	0.250257	0.276059	0.223208	0.217454	0.239844	0.348293	0.120367	0.119694	0.0715069	0.103247	0.0835951	0.149161	0.327619	0.126262	0.123226
Lip.TG(51:4)	0.307109	0.310356	0.313815	0.331468	0.333158	0.315826	0.284185	0.333304	0.339461	0.32093	0.355476	0.355477	0.332384	0.288145	0.282392	0.279281	0.224926	0.219342	0.270699	0.228211	0.221964	0.18953	0.22905	0.256397	0.167958	0.187449	0.20928	0.207376	0.213955	0.204376	0.215074	0.176179	0.15908	0.22913	0.229714	0.264892	0.207183	0.197606	0.254954	0.203081	-0.0766039	-0.0724412	-0.15264	0.0143037	0.0312426	-0.0301601	0.201466	0.0480006	0.045221
Lip.TG(52:0)	0.211499	0.217578	0.234514	0.247572	0.238164	0.246171	0.180776	0.261911	0.264638	0.28549	0.244569	0.218328	0.276328	0.233273	0.225304	0.211699	0.188789	0.149487	0.305674	0.191562	0.179887	0.160395	0.154265	0.16604	0.128511	0.323521	0.192852	0.183263	0.177027	0.160537	0.166633	0.145982	0.32969	0.206734	0.199166	0.243471	0.165558	0.15439	0.200569	0.347121	0.0854131	0.0854245	0.0198901	0.105635	0.0971128	0.112175	0.287978	0.19261	0.187486
Lip.TG(52:1)	-0.176319	-0.169333	-0.164738	-0.106473	-0.0755775	-0.154201	-0.202617	-0.118328	-0.104565	-0.10074	-0.0271089	-0.00547863	-0.0634715	-0.172209	0.0526164	0.069655	0.119447	0.129697	-0.0807898	0.141233	0.151135	0.17177	0.151443	0.128641	0.188875	0.0209454	0.150178	0.153806	0.150324	0.159813	0.151925	0.18434	0.0780975	0.136729	0.142465	0.0996731	0.159252	0.161288	0.149102	0.0130278	0.307766	0.307247	0.279106	0.266349	0.25043	0.292206	0.0356319	-0.0362895	-0.0206363
Lip.TG(52:2)	0.168943	0.177545	0.185803	0.235656	0.251092	0.196746	0.133726	0.214504	0.224429	0.222549	0.25426	0.254413	0.239037	0.158865	0.242113	0.239155	0.217471	0.183572	0.208423	0.232956	0.22924	0.206426	0.224711	0.239068	0.190295	0.217904	0.224454	0.219824	0.217098	0.211961	0.219009	0.198342	0.226669	0.229015	0.225683	0.249904	0.206434	0.201823	0.233488	0.243314	0.146297	0.148498	0.0814883	0.15349	0.140325	0.184945	0.287499	0.0221605	0.0244404
Lip.TG(52:3)	0.0999075	0.103805	0.114095	0.136735	0.150228	0.117331	0.0778495	0.160132	0.167133	0.152392	0.214818	0.233894	0.172504	0.109899	0.211075	0.215007	0.191911	0.199002	0.148456	0.204119	0.201358	0.193267	0.200418	0.204454	0.183942	0.156746	0.198773	0.198272	0.195458	0.195668	0.197109	0.189611	0.157366	0.203014	0.203837	0.188447	0.200382	0.199027	0.205634	0.174037	0.044844	0.0474292	-0.0126659	0.099047	0.106406	0.0581726	0.120897	0.00601987	0.0101298
Lip.TG(52:4)	0.154317	0.162764	0.176696	0.21591	0.220248	0.191429	0.11899	0.223225	0.232893	0.252909	0.24265	0.22597	0.260211	0.174707	0.258395	0.25163	0.250538	0.212446	0.266957	0.25573	0.249386	0.2361	0.231658	0.238043	0.21529	0.299511	0.260409	0.253397	0.248381	0.238933	0.24333	0.22781	0.316207	0.269559	0.263421	0.288444	0.238306	0.232647	0.26026	0.320085	0.156437	0.155655	0.109634	0.125363	0.10717	0.17542	0.251879	0.166436	0.169281
Lip.TG(52:5)	0.28692	0.283902	0.291365	0.240561	0.204744	0.28399	0.295988	0.237077	0.225035	0.228746	0.138336	0.104208	0.19248	0.286053	0.0575552	0.0363118	-0.00933095	-0.0480247	0.230262	-0.0197824	-0.0331227	-0.0616062	-0.0500836	-0.0208765	-0.0999902	0.149242	-0.024916	-0.0344654	-0.0319252	-0.052705	-0.0422436	-0.0814994	0.110913	-0.00340882	-0.011349	0.0475152	-0.0492046	-0.0574552	-0.00885791	0.16233	-0.162571	-0.16228	-0.207915	-0.105528	-0.0965152	-0.127377	0.216128	0.04415	0.0270282
Lip.TG(53:1)	0.117049	0.125114	0.129649	0.179165	0.198443	0.141837	0.085383	0.170557	0.179262	0.181082	0.223105	0.231656	0.198898	0.111834	0.237492	0.240376	0.232045	0.21979	0.165239	0.23326	0.231656	0.222101	0.226021	0.22786	0.209306	0.19894	0.229327	0.228025	0.222344	0.223929	0.227094	0.2136	0.207179	0.227851	0.226755	0.224698	0.221975	0.216361	0.230106	0.201736	0.123762	0.123655	0.090314	0.116082	0.101198	0.13739	0.241784	0.105071	0.107361
Lip.TG(54:1)	0.37089	0.374675	0.371314	0.3904	0.384415	0.374913	0.355223	0.374276	0.372415	0.360821	0.33508	0.316763	0.3482	0.362623	0.251133	0.233095	0.159615	0.130655	0.324691	0.140067	0.128258	0.0870538	0.120524	0.150967	0.0605156	0.234766	0.121367	0.115226	0.113021	0.105528	0.118106	0.0695681	0.175458	0.127563	0.120595	0.166996	0.094311	0.085684	0.122309	0.245834	-0.155707	-0.156613	-0.187173	-0.121719	-0.123983	-0.116078	0.295473	0.0626525	0.0487119
Lip.TG(54:2)	0.0287699	0.0360543	0.0379628	0.100555	0.131127	0.0466906	-0.0047717	0.0713016	0.0858515	0.0758072	0.16944	0.19535	0.114572	-0.00429235	0.176157	0.186149	0.191256	0.193499	0.0306594	0.199624	0.208097	0.204079	0.22337	0.223967	0.210597	0.0448067	0.190166	0.195746	0.201718	0.205497	0.205003	0.206547	0.0641045	0.183663	0.188054	0.175069	0.201276	0.200941	0.197104	0.0419064	0.121405	0.123927	0.094317	0.126753	0.118755	0.138937	0.079444	0.0034776	0.0106859
Lip.TG(54:3)	-0.0478812	-0.0389873	-0.0417312	0.0378269	0.0757049	-0.0246029	-0.083496	0.016284	0.034752	0.0260263	0.135904	0.163063	0.0756624	-0.0674484	0.19175	0.206368	0.237401	0.235999	-0.0066118	0.242903	0.252307	0.259699	0.269453	0.260944	0.276167	0.0428371	0.242168	0.249024	0.248039	0.263358	0.259933	0.272679	0.0713424	0.226638	0.232042	0.199756	0.256352	0.258433	0.23537	0.0544753	0.18922	0.187648	0.20084	0.147179	0.129461	0.183586	0.0580742	0.0612067	0.0750594
Lip.TG(54:4)	0.0218382	0.0259415	0.0272062	0.0567178	0.0768517	0.0324935	0.00505666	0.0434007	0.0497861	0.0414897	0.106457	0.130389	0.0585372	0.00150962	0.100661	0.11088	0.0999921	0.119763	0.00614245	0.108234	0.1126	0.109251	0.121948	0.121308	0.111996	0.0218524	0.101445	0.104937	0.103651	0.110613	0.111271	0.106436	0.0321424	0.100204	0.104229	0.0962742	0.111978	0.106364	0.128874	0.0204086	0.0765778	0.0798907	0.0326876	0.128715	0.13125	0.0963167	0.110035	-0.00822722	-0.00401753
Lip.TG(54:5)	0.0158195	0.0234478	0.0289024	0.0763625	0.0985799	0.0392047	-0.00986954	0.0739771	0.083753	0.0859672	0.149289	0.165737	0.114415	0.0134004	0.194825	0.20276	0.218873	0.213842	0.0747393	0.22453	0.226872	0.231876	0.228263	0.221653	0.226134	0.128313	0.224588	0.226669	0.226785	0.230432	0.229034	0.227083	0.146599	0.222598	0.225086	0.208949	0.232621	0.229511	0.233903	0.121702	0.139648	0.139579	0.120465	0.125806	0.114013	0.143834	0.129601	0.0842927	0.090931
Lip.TG(54:6)	0.44242	0.443387	0.435199	0.430429	0.412015	0.432489	0.437873	0.404872	0.396843	0.379005	0.325764	0.297679	0.352248	0.421985	0.190467	0.167252	0.0757624	0.0428362	0.321054	0.0515271	0.0388326	-0.0121561	0.0385359	0.0797754	-0.0388175	0.16133	0.0253356	0.0181197	0.0228906	0.00992	0.0262931	-0.0341954	0.0801987	0.0398034	0.0313575	0.105712	-0.0018325	-0.0102377	0.0359012	0.188058	-0.240847	-0.239442	-0.285025	-0.172775	-0.165745	-0.180743	0.274821	0.00828727	-0.0104751
Lip.TG(54:7)	0.242434	0.245564	0.244582	0.27315	0.280237	0.252179	0.219714	0.268647	0.273893	0.255828	0.292761	0.292549	0.273838	0.226318	0.238318	0.236959	0.197881	0.191656	0.220613	0.199426	0.195108	0.169825	0.202674	0.226505	0.154829	0.154459	0.189077	0.188855	0.190888	0.189205	0.198389	0.165507	0.130983	0.205199	0.205227	0.230736	0.189865	0.184182	0.219641	0.171655	-0.0279762	-0.0258143	-0.0789474	0.0243548	0.0327482	0.00497831	0.15656	0.0530841	0.0526788
Lip.TG(55:1)	0.359133	0.362649	0.358541	0.376628	0.374577	0.359088	0.34636	0.35448	0.352412	0.340286	0.316251	0.299544	0.325137	0.347951	0.225078	0.20924	0.136802	0.109197	0.296813	0.115699	0.105593	0.0655123	0.101069	0.133439	0.0399523	0.193698	0.0947304	0.0894368	0.0922527	0.082005	0.0950162	0.0471117	0.132872	0.100533	0.0938994	0.142304	0.0703222	0.0635278	0.0925326	0.204295	-0.154306	-0.155258	-0.180003	-0.12934	-0.13315	-0.113779	0.268657	0.0559596	0.0409199
Lip.TG(55:2)	0.364168	0.363714	0.374445	0.338922	0.311186	0.366934	0.359103	0.334556	0.326775	0.324739	0.259516	0.228001	0.296768	0.360126	0.15892	0.13525	0.0656994	0.026623	0.313111	0.053046	0.0382026	-0.00196667	0.0251045	0.0620762	-0.0438081	0.213872	0.039232	0.0293521	0.0341987	0.0116548	0.0253639	-0.0250391	0.158455	0.0576641	0.0500244	0.118548	0.00910905	-0.00223462	0.0619627	0.225594	-0.19637	-0.195018	-0.256322	-0.120217	-0.108899	-0.148294	0.266702	0.0585912	0.0405795
Lip.TG(55:3)	0.291691	0.301329	0.316463	0.348736	0.349414	0.33029	0.251719	0.365295	0.36931	0.39436	0.348703	0.314417	0.385307	0.330355	0.34288	0.324697	0.276167	0.23981	0.417211	0.252181	0.234852	0.196193	0.20205	0.222206	0.163981	0.425104	0.232367	0.220296	0.212825	0.190776	0.199854	0.170713	0.399365	0.228984	0.218752	0.258065	0.180261	0.169379	0.208395	0.400706	0.0380202	0.0335454	0.00654741	0.00629878	-0.0103027	0.0560965	0.389765	0.175715	0.166034
Lip.TG(56:2)	0.445971	0.443559	0.445156	0.404449	0.366835	0.440266	0.44953	0.39041	0.377398	0.371627	0.275121	0.231999	0.330818	0.431928	0.143099	0.113691	0.0280895	-0.0183382	0.344941	0.0125598	-0.00445048	-0.0565389	-0.0197591	0.0250627	-0.10146	0.200925	-0.007587	-0.0186101	-0.0108722	-0.0402583	-0.0237605	-0.0812807	0.13315	0.0149334	0.00528123	0.0942065	-0.0438659	-0.0574216	0.0160011	0.227873	-0.235059	-0.233852	-0.290771	-0.15066	-0.138295	-0.180194	0.308551	0.0397197	0.0162179
Lip.TG(56:3)	0.201095	0.207202	0.212549	0.255354	0.271041	0.222671	0.168156	0.253243	0.264717	0.25182	0.308945	0.316348	0.275646	0.198373	0.290774	0.29145	0.265345	0.265737	0.224062	0.267215	0.265185	0.24409	0.270625	0.284014	0.230155	0.202717	0.25226	0.252135	0.258034	0.252662	0.257128	0.238793	0.191445	0.257788	0.258689	0.271028	0.251097	0.241028	0.283315	0.225046	0.00275103	0.00468913	-0.0547077	0.0634691	0.0700307	0.0303619	0.225162	0.0702814	0.0742559
Lip.TG(56:4)	0.421437	0.422702	0.414858	0.418099	0.405128	0.413118	0.415417	0.394408	0.388196	0.371127	0.3303	0.307503	0.347339	0.404049	0.206472	0.186282	0.0975351	0.0680308	0.31463	0.0755556	0.0635232	0.0148461	0.0617844	0.102137	-0.0136894	0.17327	0.0505151	0.044094	0.0489106	0.0357236	0.0517871	-0.006857	0.0980306	0.0627715	0.0549227	0.120723	0.0248373	0.0164417	0.0586993	0.194436	-0.213791	-0.212989	-0.256088	-0.155084	-0.150467	-0.158706	0.275817	0.0226086	0.00479248
Lip.TG(56:5)	0.517798	0.51486	0.508791	0.475587	0.438868	0.505099	0.522384	0.465235	0.451502	0.433955	0.345757	0.30285	0.397751	0.505566	0.200277	0.167828	0.0715867	0.0217134	0.405638	0.0473754	0.0281282	-0.0309281	0.0139418	0.0611864	-0.0733384	0.234016	0.0235613	0.0123982	0.016994	-0.00588061	0.012889	-0.0541347	0.145889	0.0442204	0.0335469	0.123749	-0.015582	-0.0277325	0.03707	0.254971	-0.281855	-0.281555	-0.331407	-0.210329	-0.200286	-0.224164	0.322245	0.0564598	0.0322137
Lip.TG(56:6)	0.160524	0.160252	0.165987	0.15485	0.149269	0.161244	0.147506	0.170312	0.172001	0.15971	0.164884	0.161509	0.159509	0.156942	0.131555	0.126785	0.097225	0.0942708	0.150746	0.100835	0.0983282	0.0860666	0.0980415	0.111887	0.074721	0.117483	0.0960672	0.0950683	0.100394	0.0931637	0.0962225	0.080896	0.0948979	0.106	0.105029	0.117827	0.0969968	0.0960528	0.103706	0.124361	-0.0551401	-0.0540352	-0.101068	0.00116932	0.00953772	-0.0364267	0.0825507	0.0163059	0.0164531
Lip.TG(56:7)	0.500211	0.497446	0.485662	0.45981	0.425889	0.481217	0.505625	0.44473	0.432139	0.409602	0.329231	0.29047	0.373275	0.479429	0.175278	0.146808	0.0495356	0.00680913	0.357261	0.0244912	0.0102092	-0.0430775	0.00600317	0.0518051	-0.0759263	0.171543	0.0026199	-0.0055324	0.000983761	-0.0166512	0.000777331	-0.0643664	0.0816889	0.0242539	0.0149126	0.0976783	-0.0249445	-0.0335058	0.0171831	0.204766	-0.288853	-0.287254	-0.330181	-0.214206	-0.203247	-0.228617	0.262438	0.0307149	0.00893337
Leiden.Suc	0.172389	0.168489	0.169326	0.128838	0.0983607	0.16243	0.181212	0.168122	0.161826	0.163506	0.115047	0.101555	0.135472	0.179522	0.0667675	0.054703	0.0331608	-0.00132335	0.152974	0.0389945	0.0339166	0.0241083	0.0335479	0.0450927	0.00566353	0.0980785	0.0468346	0.0453786	0.0460402	0.0419395	0.0465021	0.0270285	0.0798001	0.0750618	0.0707699	0.101774	0.0541237	0.0513943	0.0619794	0.140767	-0.131781	-0.127967	-0.148032	-0.0824779	-0.0735072	-0.108526	-0.0414396	0.145028	0.137917
Leiden.C0	0.218116	0.214027	0.20966	0.158149	0.128336	0.19655	0.237791	0.153048	0.143185	0.124866	0.0767263	0.0585853	0.100068	0.194274	-0.0357613	-0.0519516	-0.0969745	-0.115477	0.0782378	-0.110091	-0.115694	-0.135683	-0.101861	-0.0734784	-0.149956	-0.0607391	-0.115567	-0.115452	-0.106459	-0.111801	-0.0986628	-0.142643	-0.117875	-0.088485	-0.0900688	-0.0419288	-0.102713	-0.108317	-0.0748835	-0.0429806	-0.311408	-0.306897	-0.321819	-0.220207	-0.191592	-0.282033	-0.0474616	0.0153084	0.000568886
Leiden.DMA	0.208997	0.205102	0.202541	0.153796	0.127653	0.188831	0.226672	0.148673	0.139346	0.12361	0.0766685	0.0613187	0.0958851	0.188222	-0.020926	-0.0362772	-0.0778939	-0.101667	0.0857315	-0.092592	-0.0992294	-0.121828	-0.0885462	-0.0621511	-0.135895	-0.0350117	-0.0989536	-0.100058	-0.0933394	-0.0978975	-0.0859091	-0.129105	-0.0930392	-0.0789405	-0.0814598	-0.0396374	-0.0938402	-0.0974423	-0.0716865	-0.0168606	-0.305431	-0.302307	-0.312269	-0.226451	-0.199589	-0.275574	-0.0195964	-0.0118026	-0.0264264
Leiden.2bOHBut	0.266187	0.262754	0.261097	0.218959	0.192229	0.25083	0.27828	0.213474	0.207286	0.182537	0.153114	0.141872	0.164558	0.23751	0.0406657	0.0257784	-0.0229418	-0.0433679	0.141067	-0.0311179	-0.0373873	-0.0654826	-0.0247249	0.00509796	-0.0806928	0.00384061	-0.0403297	-0.0403337	-0.0351559	-0.0368555	-0.0224984	-0.0689328	-0.0547758	-0.0174508	-0.0184242	0.0238181	-0.0310877	-0.037524	-0.00134778	0.0180685	-0.274434	-0.269217	-0.31288	-0.167744	-0.140765	-0.238112	0.0166304	0.0237277	0.0100301
Leiden.Leu	0.101782	0.0972992	0.098312	0.0580293	0.0311208	0.0954125	0.115489	0.0966009	0.0933831	0.0907374	0.0557435	0.0459937	0.0784328	0.113435	0.0404762	0.0298006	0.0315061	0.00754507	0.103736	0.032481	0.0286403	0.0278157	0.0204009	0.0243638	0.00941992	0.0777714	0.0444556	0.0434798	0.0440241	0.0391586	0.0418814	0.0279219	0.0670132	0.0658296	0.0628691	0.0748612	0.0515123	0.0497137	0.0516365	0.098342	-0.126299	-0.124134	-0.137846	-0.0927548	-0.0861268	-0.120318	-0.0581946	0.124428	0.12057
Leiden.Ile	0.0233141	0.0289751	0.0337381	0.0609085	0.0730057	0.0365329	0.00933942	0.0559768	0.0616763	0.0636193	0.0773972	0.0726882	0.0834792	0.0296837	0.133829	0.136104	0.160277	0.146666	0.0803749	0.149243	0.148967	0.160384	0.143002	0.135046	0.158165	0.103127	0.155276	0.155261	0.162046	0.154388	0.151994	0.154547	0.102478	0.14844	0.148289	0.134713	0.152915	0.155747	0.124928	0.0977987	0.0652146	0.0591804	0.111568	-0.0256301	-0.0429482	0.041294	0.0634408	0.109432	0.110458
Leiden.Val	0.0258629	0.0231923	0.0271608	-0.00304079	-0.0273057	0.0299534	0.0350811	0.0429707	0.0375863	0.0495905	-0.00163293	-0.0154175	0.0317374	0.0583465	0.01614	0.00713472	0.0265168	-0.00240284	0.0893891	0.0260886	0.0227422	0.0326711	0.0075857	-0.0027859	0.025789	0.116309	0.0425465	0.0402386	0.0344723	0.0338477	0.0319799	0.0360113	0.120868	0.0553228	0.0519374	0.0601402	0.0434261	0.0462796	0.0340398	0.118337	0.0102057	0.00927883	0.0215035	-0.0121161	-0.0208639	0.00866356	-0.0422848	0.131266	0.128815
Leiden.3bOHiBut	0.19359	0.189321	0.191465	0.150936	0.128888	0.176459	0.202943	0.144793	0.138349	0.134304	0.0821624	0.0647767	0.10212	0.170026	-0.00542862	-0.0166879	-0.0619604	-0.0757275	0.0809371	-0.0589093	-0.0642637	-0.0834432	-0.0600657	-0.0345952	-0.102714	-0.0200935	-0.067125	-0.0695972	-0.0557037	-0.0741391	-0.0674129	-0.0908844	-0.0504712	-0.0391321	-0.041841	0.0178491	-0.062173	-0.0728924	-0.0202562	0.02892	-0.152071	-0.148439	-0.194832	-0.0679439	-0.044267	-0.125813	0.0330234	0.0197572	0.0107647
Leiden.KIV	0.0299656	0.0313689	0.0336113	0.040566	0.0392274	0.0367057	0.0186794	0.0467532	0.0482342	0.0477874	0.0517495	0.0471631	0.0519543	0.0307661	0.062276	0.058133	0.0746746	0.0406315	0.0579623	0.0725253	0.0741748	0.0787852	0.0672632	0.069514	0.0646737	0.0721814	0.079952	0.0793044	0.0864855	0.0756802	0.076185	0.0753993	0.0779062	0.0804263	0.0801013	0.0816941	0.0760752	0.075438	0.073302	0.0855059	0.0158038	0.0147568	0.026977	-0.00898074	-0.0111933	0.0054657	0.000635954	0.0778159	0.0802118
Leiden.3bOHBut	-0.0572796	-0.0534704	-0.0549209	-0.0246353	-0.0103654	-0.0521769	-0.0702457	-0.0472594	-0.0408513	-0.0368907	-0.0131891	-0.00940732	-0.0206535	-0.0737896	0.020701	0.0266858	0.0566233	0.0415414	-0.0473726	0.0471133	0.0504116	0.0674992	0.0557294	0.0478167	0.0721635	-0.0190957	0.0539922	0.0571118	0.0622133	0.0609516	0.0580271	0.0644921	-0.00260383	0.0407274	0.0423843	0.0268069	0.055676	0.0592691	0.0239902	-0.0203845	0.0679187	0.0617741	0.127616	-0.02742	-0.0462498	0.0384254	-0.0328329	0.106526	0.109241
Leiden.Ala	0.148289	0.145453	0.145977	0.118725	0.107899	0.137396	0.153368	0.131147	0.130236	0.111603	0.103827	0.11231	0.0945232	0.138659	0.0393174	0.0353372	-0.00331318	-0.00190377	0.0840298	-0.00505008	-0.0064334	-0.0222656	0.00440099	0.0218755	-0.0290859	-6.74809e-05	-0.0115781	-0.0107862	-0.00417646	-0.00810916	-0.00108559	-0.0241762	-0.0337555	-0.0046759	-0.00425456	0.0111661	-0.00527672	-0.0061824	0.000769125	0.00733319	-0.184105	-0.180263	-0.210605	-0.110857	-0.0939326	-0.156444	-0.016723	0.00785865	-0.00190388
Leiden.Ace	0.112162	0.109643	0.109579	0.0911949	0.0822541	0.104084	0.115499	0.0994708	0.0987384	0.0870076	0.0758118	0.079749	0.0745737	0.103504	0.0462966	0.042831	0.0229647	0.0106583	0.0707916	0.0159544	0.0170397	0.00853305	0.0234137	0.0328354	0.00627538	0.0170059	0.0155066	0.0166914	0.022664	0.0198689	0.0238453	0.00973845	-0.00293902	0.0167965	0.0171688	0.0266644	0.0187337	0.0195002	0.0174044	0.0209443	-0.127638	-0.125554	-0.138179	-0.0900775	-0.0791904	-0.107141	0.000761482	0.0326613	0.0248537
Leiden.Met	0.0865827	0.0913783	0.100498	0.112465	0.110354	0.107449	0.0678992	0.1332	0.137764	0.140852	0.150404	0.14763	0.143505	0.0981488	0.15413	0.150572	0.143582	0.13037	0.149321	0.149365	0.145793	0.138275	0.132505	0.13537	0.125657	0.183033	0.150666	0.14729	0.143262	0.137366	0.14047	0.133091	0.190757	0.159884	0.156952	0.163285	0.141879	0.138499	0.154463	0.186744	0.0629893	0.0647745	0.0303251	0.0758701	0.0753374	0.0711783	0.122198	0.094372	0.09445
Leiden.Glu	0.203708	0.201259	0.198339	0.181096	0.170337	0.191123	0.204321	0.172559	0.167184	0.150376	0.136324	0.126218	0.138197	0.180712	0.0394499	0.026914	-0.0313475	-0.0245372	0.106097	-0.0396176	-0.0436835	-0.068179	-0.0324348	-0.00734972	-0.0774113	0.0102033	-0.0515932	-0.0530554	-0.0492385	-0.052135	-0.0438274	-0.0724472	-0.0332126	-0.0320014	-0.0326706	0.0129934	-0.0468449	-0.0530898	-0.011528	0.0214849	-0.150246	-0.145051	-0.193893	-0.0640189	-0.0471464	-0.110554	0.0540762	-0.025743	-0.0359382
Leiden.Pyr	-0.194966	-0.193333	-0.199454	-0.170041	-0.152824	-0.193728	-0.195766	-0.199196	-0.197653	-0.195199	-0.151395	-0.141222	-0.176347	-0.207618	-0.111504	-0.102138	-0.0719519	-0.0571451	-0.189196	-0.0646294	-0.0604711	-0.0455598	-0.0575685	-0.0733845	-0.027134	-0.114954	-0.0677848	-0.065329	-0.071072	-0.0597035	-0.0662181	-0.0404606	-0.0867028	-0.0854791	-0.081647	-0.108488	-0.0665156	-0.0643068	-0.0714278	-0.137735	0.161627	0.160024	0.169601	0.12948	0.124493	0.138229	-0.00951522	-0.136106	-0.127632
Leiden.Gln	0.0103524	0.00975659	0.0161593	-0.00608379	-0.0188487	0.010091	0.014812	0.0168963	0.0148911	0.0107249	-0.00517317	-0.00386817	0.00548561	0.0178782	-0.00610196	-0.00907491	-0.0189024	-0.00469364	0.0235646	-0.013821	-0.0180398	-0.0232819	-0.0264833	-0.0230289	-0.0303968	0.0298167	-0.0194609	-0.0217152	-0.021678	-0.0287948	-0.0290871	-0.0243698	0.0310377	-0.00195841	-0.00348871	0.00744642	-0.0143321	-0.015472	-0.00259283	0.0326133	-0.000700548	0.000978765	-0.0202506	0.017	0.0227662	-0.000532711	-0.0265472	-0.0113029	-0.0121639
Leiden.Cit	0.0199653	0.0163288	0.0201232	-0.0192653	-0.0380522	0.010052	0.0333554	0.00525021	0.00158645	-0.0159667	-0.0197756	-0.0139355	-0.0190609	0.0203711	-0.0479744	-0.050884	-0.0768086	-0.0488273	-0.00510855	-0.0639162	-0.0661623	-0.0767363	-0.0662898	-0.0565722	-0.0720785	-0.0277262	-0.0686276	-0.0690469	-0.0751154	-0.0713922	-0.0709455	-0.0677619	-0.0356784	-0.0508562	-0.0509856	-0.0413699	-0.0548035	-0.0571485	-0.0383801	-0.00581831	-0.0144524	-0.0101858	-0.0603785	0.0417088	0.0631889	-0.0127517	-0.0684996	-0.0870563	-0.0868912
Leiden.Ca-EDTA	0.0323723	0.0275565	0.0299197	-0.00911058	-0.0254094	0.0206804	0.0472978	0.012479	0.00837748	-0.009987	-0.00911629	0.000782463	-0.0125374	0.030228	-0.0410488	-0.0418613	-0.0677659	-0.0338415	-0.00748503	-0.0613614	-0.0606597	-0.0732184	-0.0503505	-0.0405085	-0.0603996	-0.0512198	-0.0699041	-0.0689989	-0.0741814	-0.0638773	-0.0628692	-0.0640628	-0.0693349	-0.0592049	-0.0575663	-0.0524754	-0.053292	-0.0561511	-0.0364754	-0.040799	-0.0776317	-0.0722134	-0.115278	-0.00751574	0.0152658	-0.0600914	-0.0633528	-0.132096	-0.132653
Leiden.Mg-EDTA	0.0542852	0.0579952	0.0603842	0.077388	0.0824643	0.0636201	0.0457218	0.0826207	0.0851766	0.0857149	0.113452	0.112503	0.0992902	0.0558966	0.125132	0.128024	0.117978	0.144773	0.0738583	0.0951081	0.092331	0.0862221	0.0924477	0.0936471	0.0790727	0.0807712	0.0876396	0.0890313	0.0888024	0.0882326	0.0909915	0.0751539	0.0718381	0.0887568	0.0898008	0.0837299	0.0894858	0.0853795	0.0998497	0.0569168	0.00421557	0.0019664	0.00524317	-0.00930685	-0.00905468	-0.0126304	0.0727119	0.0908386	0.0889705
Leiden.DMG	0.0178879	0.018038	0.0151388	0.0266091	0.0299109	0.0189844	0.0168719	0.0222416	0.0251788	0.0160106	0.0403769	0.0433936	0.0251848	0.00477737	0.0269984	0.0264845	0.0274348	0.0148858	0.0171663	0.028448	0.0259572	0.0183457	0.0259643	0.0309006	0.0147281	0.0298982	0.0231735	0.0242771	0.021949	0.0251216	0.0265766	0.0196047	0.0280722	0.0173021	0.0174806	0.0145751	0.0158857	0.0175476	0.0101477	0.0076272	-0.0418319	-0.043471	-0.0307428	-0.0437163	-0.0407957	-0.0380761	-0.00209863	0.0152907	0.0113599
Leiden.KG	-0.0185401	-0.0150363	-0.0137709	-0.00300379	0.0030347	-0.0147774	-0.0298785	-0.00666307	-0.00357486	-0.0117932	0.017266	0.0326149	-0.00209984	-0.0333842	0.0252497	0.0303895	0.0403801	0.0477814	-0.0279284	0.0414535	0.0462689	0.0586759	0.0483482	0.04202	0.0587745	-0.0160787	0.0488993	0.0506552	0.0571379	0.0534287	0.0500968	0.0590407	0.00256224	0.0465521	0.0486707	0.0234671	0.0569402	0.0617905	0.0319053	-0.0139262	0.12161	0.123748	0.0826062	0.141221	0.138576	0.131335	0.0258632	-0.0389169	-0.0352862
Leiden.Lys	0.0759626	0.0725645	0.0644866	0.0577521	0.0499825	0.0643255	0.0846622	0.0372909	0.0319182	0.0207266	0.00279914	-0.00503325	0.0104065	0.0607139	-0.0615683	-0.0690779	-0.0873251	-0.0895868	-0.00318667	-0.102891	-0.107287	-0.106579	-0.103359	-0.0941554	-0.114751	-0.0697535	-0.0992559	-0.0984214	-0.0941126	-0.0957282	-0.0887866	-0.113489	-0.0997501	-0.093024	-0.092851	-0.0771567	-0.0942836	-0.0946811	-0.0946063	-0.0607545	-0.15363	-0.15501	-0.120768	-0.152154	-0.147099	-0.168321	-0.0573397	0.047468	0.0405702
Leiden.Orn	0.0196006	0.0206595	0.0209215	0.0272068	0.0339769	0.0182042	0.0115136	0.0188035	0.0210189	0.0273937	0.0307965	0.034694	0.0168268	0.0082424	-0.00589147	-0.00673489	-0.0269614	-0.0220472	0.000901292	-0.0319633	-0.0339002	-0.0373501	-0.034691	-0.0306402	-0.0424906	-0.0095946	-0.0362751	-0.0367068	-0.0361754	-0.0391088	-0.0343769	-0.0476905	-0.0132546	-0.0400185	-0.0403293	-0.0280103	-0.0445581	-0.0452456	-0.0342236	-0.0194025	-0.0395248	-0.0395741	-0.0373624	-0.0166688	-0.00817308	-0.0432478	-0.0123389	0.0205921	0.0159869
Leiden.Gly	-0.135878	-0.134167	-0.131769	-0.114055	-0.0929097	-0.132959	-0.14194	-0.123356	-0.117634	-0.10823	-0.0736564	-0.0576225	-0.0968113	-0.146712	-0.0444637	-0.0331725	-0.0244827	0.0177502	-0.125079	-0.0183409	-0.010952	-0.00351975	-0.00030994	-0.0102012	0.0119483	-0.0920815	-0.0218899	-0.0183956	-0.018738	-0.0101743	-0.0151641	0.00381483	-0.0714495	-0.0245268	-0.0211798	-0.0294322	-0.00783525	-0.0108961	-0.00109173	-0.0922425	0.109035	0.113203	0.0890543	0.126909	0.132701	0.108174	-0.0424265	-0.0846279	-0.0749582
Leiden.Bet	0.102682	0.10134	0.098517	0.0813169	0.0796252	0.0904486	0.107571	0.0876041	0.0834123	0.0697436	0.0626817	0.0620803	0.0570395	0.0898485	-0.000205472	-0.0062816	-0.0449544	-0.029528	0.0365537	-0.0442641	-0.0471261	-0.0624126	-0.0388408	-0.0239069	-0.0643711	-0.025834	-0.0581672	-0.0570443	-0.0484539	-0.0549323	-0.0498767	-0.0623191	-0.0582294	-0.0473161	-0.0453822	-0.025787	-0.0481712	-0.0495872	-0.0316801	-0.0333535	-0.111334	-0.107467	-0.148687	-0.0402	-0.0239663	-0.085295	-0.0134909	-0.0466959	-0.0548442
Leiden.Cre	-0.0129699	-0.00880093	-0.00492982	0.0231796	0.0342534	0.00344716	-0.0343415	0.0287042	0.0386324	0.0467038	0.0754776	0.0784623	0.0630651	-0.00845892	0.114431	0.116609	0.128652	0.116622	0.0577975	0.134165	0.133707	0.143405	0.125778	0.117118	0.140623	0.110032	0.149119	0.14663	0.141896	0.140073	0.138319	0.143921	0.141863	0.147228	0.145236	0.135354	0.144603	0.143315	0.130927	0.112084	0.15211	0.14946	0.160549	0.0934762	0.0772146	0.123548	0.0432392	0.111681	0.11968
Leiden.Crea	0.126136	0.120305	0.119312	0.0731046	0.0509229	0.105428	0.150095	0.0913949	0.081331	0.0720164	0.0329935	0.021823	0.0497519	0.128069	-0.0402775	-0.0528672	-0.10075	-0.0827033	0.0585579	-0.112414	-0.117069	-0.134031	-0.112151	-0.091586	-0.147415	-0.0251577	-0.119844	-0.12	-0.112067	-0.122123	-0.115659	-0.135822	-0.0741744	-0.0931649	-0.0930088	-0.0560939	-0.106111	-0.115354	-0.0667455	-0.0294913	-0.255754	-0.251484	-0.28613	-0.154667	-0.124717	-0.230949	-0.0559845	-0.066982	-0.0775638
Leiden.Pro	0.112437	0.106804	0.0957672	0.0651885	0.0537809	0.0816039	0.128756	0.0386587	0.0325564	0.0105949	-0.00124716	0.00293634	-0.00709698	0.0688585	-0.0892686	-0.0919793	-0.129854	-0.119942	-0.0394023	-0.133104	-0.132258	-0.146592	-0.113996	-0.0964007	-0.147396	-0.142147	-0.148111	-0.144731	-0.136745	-0.136537	-0.130114	-0.148181	-0.187928	-0.14679	-0.14525	-0.124335	-0.141327	-0.142122	-0.129129	-0.144161	-0.203345	-0.199285	-0.232017	-0.12276	-0.101307	-0.175803	-0.040048	-0.116623	-0.127673
Leiden.Tyr	0.13046	0.129734	0.130747	0.126582	0.124858	0.126419	0.126429	0.128637	0.128443	0.132492	0.10906	0.102075	0.11418	0.126152	0.0559622	0.0479851	0.0211383	0.000988543	0.0966419	0.0182564	0.0112147	0.00252803	0.0106415	0.023416	-0.0168556	0.0445845	0.0161861	0.0148879	0.0178223	0.0131999	0.019406	-0.00299987	0.0241323	0.0243256	0.0232924	0.0405815	0.0131867	0.0108961	0.025422	0.0560531	-0.105853	-0.104836	-0.126378	-0.0602817	-0.0462819	-0.101203	0.0547189	0.0619048	0.0528603
Leiden.Phe	-0.072622	-0.0704651	-0.0739438	-0.0560573	-0.0457866	-0.0694604	-0.072861	-0.0549319	-0.0536275	-0.0248155	-0.0496617	-0.0606076	-0.039302	-0.0561724	-0.0223901	-0.0231106	-0.00639234	-0.0140848	-0.0214593	-0.0161364	-0.017646	-0.00127658	-0.0260513	-0.0364644	-0.00547833	0.0205185	0.00139982	-0.000584414	-0.00535773	-0.00379022	-0.00216691	-0.00449734	0.0337513	-0.00753436	-0.0089289	-0.0252228	-0.00901224	-0.00576921	-0.0218641	0.00292762	-0.00365407	-0.00696297	0.0400203	-0.0497834	-0.054675	-0.0220751	-0.0215462	0.111515	0.108053
Leiden.For	0.0674677	0.0664528	0.0740914	0.0427418	0.026934	0.070702	0.073415	0.0976632	0.0954368	0.0947924	0.076666	0.0713403	0.0897829	0.100434	0.0697391	0.0634659	0.0370882	0.0602758	0.118691	0.0414422	0.0368425	0.0259737	0.0265714	0.0319998	0.0191419	0.107849	0.0439114	0.0416082	0.0311464	0.0359681	0.0383312	0.0318663	0.0953915	0.0694819	0.0670579	0.0726809	0.0562024	0.0514841	0.0740299	0.117693	-0.0328605	-0.0288328	-0.0821855	0.0348374	0.0527205	-0.0243017	-0.0161847	0.0185714	0.017899
Bioc.C0	0.0754454	0.0728419	0.068761	0.0560491	0.0493986	0.0652556	0.08271	0.0515774	0.0494416	0.0369948	0.035815	0.0371581	0.0324518	0.0610228	-0.0103192	-0.0142074	-0.0345012	-0.0314776	0.0166001	-0.0304246	-0.0309532	-0.0388443	-0.0225773	-0.0135687	-0.0406796	-0.0299148	-0.0314698	-0.030962	-0.0301513	-0.0270782	-0.0233697	-0.0371039	-0.0455476	-0.0206362	-0.0197717	-0.00311883	-0.0235999	-0.0254378	-0.0107905	-0.0169228	-0.0767213	-0.0739261	-0.0955653	-0.0288696	-0.0194063	-0.0580753	-0.00820673	-0.014297	-0.0180577
Bioc.C12:1	0.0287591	0.0272805	0.0285746	0.0100549	-0.000389883	0.0256182	0.034831	0.0279219	0.0265553	0.0185386	0.0145607	0.01705	0.0141326	0.0328194	-0.00227095	-0.00444362	-0.0155174	-0.00807457	0.0253202	-0.0133895	-0.0165242	-0.0188504	-0.0164118	-0.0141623	-0.021412	0.0157552	-0.0150362	-0.0152159	-0.0162929	-0.0162109	-0.0159617	-0.0176393	0.0112797	-0.00812515	-0.00807036	-0.00477722	-0.0115753	-0.0125143	-0.00683878	0.0195485	-0.0363069	-0.0343213	-0.0485732	-0.00670915	0.000430467	-0.0306968	-0.0258138	0.00928159	0.00638866
Bioc.C14:1	0.0540516	0.0543876	0.0571995	0.0527676	0.04768	0.0588985	0.0520419	0.0715095	0.073986	0.066044	0.077158	0.0804839	0.0703706	0.0585164	0.0648239	0.0642175	0.0545075	0.0555848	0.0670001	0.0626892	0.0608476	0.059316	0.061342	0.0632352	0.0545468	0.0623964	0.0634116	0.0633357	0.0621017	0.0631659	0.0639391	0.060799	0.0631229	0.0733443	0.0730655	0.0778532	0.0684222	0.0669948	0.0719441	0.0741476	-0.00979593	-0.00742284	-0.0306217	0.021421	0.0256943	0.00416258	0.00244214	0.0465822	0.0464579
Bioc.C14:2	0.0400386	0.0390421	0.0395055	0.0239208	0.0141717	0.0372318	0.0467351	0.0407198	0.0400127	0.0312668	0.0300597	0.0329419	0.0292004	0.0437764	0.0130867	0.0113421	0.000841266	0.00393644	0.0354413	0.00229292	-0.000229639	-0.0018136	0.000230699	0.00264466	-0.00592595	0.022823	0.00334542	0.00332579	0.00164982	0.00325121	0.00475081	-0.000534675	0.0157937	0.0120772	0.0115191	0.0149623	0.00787268	0.00847613	0.00717642	0.0332018	-0.0454962	-0.043758	-0.0545619	-0.0198463	-0.0141095	-0.0368091	-0.0275313	0.0215474	0.0195585
Bioc.C18:1	0.06711	0.0655098	0.065187	0.0531609	0.0424571	0.0646132	0.0708056	0.0616823	0.0600808	0.0526486	0.0452024	0.0441445	0.0490349	0.0653599	0.0170605	0.0141909	0.00544121	0.000999131	0.0505833	0.00850242	0.00681995	0.00578774	0.00677692	0.0105962	-0.0018576	0.0302755	0.0111412	0.0107775	0.0116747	0.0106821	0.0118549	0.00595701	0.0268514	0.0204314	0.0197848	0.033734	0.0148192	0.0138518	0.0205597	0.0431263	-0.0352085	-0.0335391	-0.0524995	-0.00227096	0.00254978	-0.0195578	-0.000638493	0.0410518	0.0380504
Bioc.C18:2	0.0341369	0.0335803	0.0302107	0.0270607	0.0242092	0.0292756	0.0380425	0.0311067	0.031695	0.0223077	0.0307626	0.035091	0.0231751	0.0281076	0.00412471	0.00386739	-0.00346567	-0.00210534	0.0110325	-0.00110163	-0.000698421	0.000417489	0.00339938	0.00713944	-0.00153811	-0.00688852	0.00181932	0.00289338	0.00369486	0.00610359	0.00752213	0.00170048	-0.0107564	0.00881818	0.0092796	0.0143167	0.00918189	0.0108102	0.0095058	0.00529634	-0.0214974	-0.0200914	-0.035398	0.00652001	0.0113171	-0.00961575	-0.0190661	0.0176561	0.0162226
Bioc.C2	-0.000398709	-0.000662756	-0.00112102	-0.00158544	-0.00508533	0.00270698	0.000554922	-0.00392057	-0.00376301	-0.00729187	-0.00414986	-0.00429774	-0.00578373	-0.00448709	-0.0118927	-0.0123903	-0.0036397	-0.0169649	-0.0101019	0.000505162	0.000525329	0.00566191	0.00293563	0.00221538	0.00116697	-0.00708359	0.00416624	0.00383467	0.00544267	0.00475371	0.00453936	0.00395787	0.0036753	0.00861016	0.00808033	0.0165028	0.00581126	0.00547495	0.00839644	0.010517	0.0258561	0.0261057	0.025498	0.018253	0.013085	0.029631	-0.00101169	0.0372606	0.0387178
Bioc.C8:1	0.0587355	0.0577604	0.0549207	0.0419338	0.0333602	0.0505408	0.0649056	0.0531092	0.051818	0.0437811	0.03342	0.033227	0.036293	0.0574669	0.00856406	0.0057467	-0.0071064	-0.0044921	0.0369062	-0.00965752	-0.011112	-0.0146307	-0.00821218	-0.00390416	-0.0158506	0.00723787	-0.00856277	-0.00866119	-0.00868733	-0.00673038	-0.00409439	-0.0132553	-0.00918417	-0.00187193	-0.00242112	0.00291885	-0.00459599	-0.00358751	-0.0082094	0.012528	-0.0624973	-0.0612382	-0.0640532	-0.0463057	-0.0420859	-0.057564	-0.0329426	0.013675	0.0108933
Bioc.PC aa C28:1	0.0302886	0.0311215	0.0333241	0.0400155	0.0436382	0.0332428	0.0220963	0.0375864	0.0396941	0.0393738	0.0490708	0.0510545	0.0374126	0.0253979	0.0431521	0.0438405	0.0358939	0.0345201	0.0293272	0.0391112	0.0386653	0.0377946	0.0375557	0.0380068	0.0374752	0.0336445	0.0376243	0.0371348	0.0362351	0.0351739	0.0361702	0.0339346	0.0369608	0.0372987	0.0369421	0.0380296	0.0354178	0.0353947	0.0344302	0.0396774	0.0292499	0.0292903	0.0188553	0.029522	0.0295593	0.0313179	0.0393519	0.0159686	0.0157493
Bioc.PC aa C30:0	-0.0449301	-0.0446674	-0.0470281	-0.0392531	-0.0347784	-0.0439771	-0.0452071	-0.0574825	-0.0564984	-0.0603209	-0.0377025	-0.0327638	-0.0526947	-0.0606922	-0.0431731	-0.0395304	-0.0267451	-0.0278601	-0.072997	-0.0237716	-0.020322	-0.0110251	-0.0130837	-0.0154188	-0.0077313	-0.068953	-0.0230117	-0.0211484	-0.0178876	-0.0169513	-0.0184568	-0.0136925	-0.0572244	-0.0274682	-0.0262028	-0.025721	-0.0200248	-0.0194597	-0.0213435	-0.0606781	0.0407525	0.0403797	0.0413578	0.0343075	0.0341156	0.0339004	-0.00982772	-0.0166243	-0.0136355
Bioc.PC aa C32:0	-0.0732159	-0.0716919	-0.0708439	-0.0553969	-0.0437924	-0.068354	-0.0791557	-0.066692	-0.0628866	-0.0566954	-0.0374967	-0.0301679	-0.0495201	-0.0821666	-0.0211882	-0.0157515	-0.00814426	0.0101273	-0.0654199	-0.00370557	0.000761014	0.00710425	0.00627403	8.03963e-05	0.0164227	-0.0419213	-0.00316467	-0.00140517	-0.000350732	0.00192766	-0.0011782	0.00980143	-0.0257671	-0.00619083	-0.0042098	-0.00673804	0.00126265	-0.000248418	0.00364105	-0.0450064	0.082262	0.0837293	0.074761	0.0847401	0.0824633	0.081909	-0.0085777	-0.0234203	-0.018697
Bioc.PC aa C32:1	0.0305052	0.0284361	0.0266317	0.016254	0.00855572	0.0277889	0.0363985	0.0120834	0.00916223	0.00953387	-0.0119047	-0.0217182	0.00384943	0.0281912	-0.0240083	-0.0285263	-0.0287707	-0.034853	0.00952474	-0.0292573	-0.0298991	-0.0289733	-0.029814	-0.0276468	-0.031534	-0.00924956	-0.0277085	-0.0281136	-0.0271826	-0.027632	-0.0264801	-0.0320248	-0.0149056	-0.0222368	-0.0235642	-0.00859972	-0.027857	-0.0295291	-0.023535	-0.00984058	-0.0228868	-0.0237016	-0.01837	-0.0304088	-0.0324692	-0.0234157	0.00106446	0.0286651	0.0264029
Bioc.PC aa C32:2	-0.00168641	-0.00147651	-0.00460301	-0.0007747	-0.000966916	-0.00156455	-0.00105203	-0.019093	-0.0193015	-0.0212647	-0.0227379	-0.0274625	-0.0192954	-0.0162065	-0.0313761	-0.0319395	-0.0208487	-0.0356918	-0.0331169	-0.0219442	-0.0201857	-0.0130532	-0.0152515	-0.0135115	-0.0147363	-0.0431489	-0.0169396	-0.016198	-0.0113324	-0.0129084	-0.0123576	-0.0143773	-0.0384902	-0.0160674	-0.0155962	-0.00528412	-0.0148259	-0.0146906	-0.0152813	-0.029037	0.00747965	0.00624051	0.0215437	-0.0117272	-0.0169287	0.00699154	-0.00958436	0.0333007	0.0341505
Bioc.PC aa C32:3	0.0284742	0.0285049	0.0264413	0.0314526	0.0346312	0.0274379	0.0252498	0.0227577	0.0245623	0.0203968	0.0351684	0.0407746	0.0216819	0.0136707	0.0111038	0.0115609	-0.000914174	0.00556231	0.000210696	0.00104003	0.00172994	-0.004571	0.00713269	0.0119241	-0.00122405	-0.0197617	-0.00343133	-0.00247671	-0.00271542	-0.000828331	0.00176617	-0.00399002	-0.0240086	-0.00463991	-0.0035762	0.00614905	-0.003424	-0.00564455	0.00669	-0.0214602	-0.0276254	-0.0262786	-0.0374509	0.000627402	0.0063806	-0.020166	-0.000590315	-0.00895652	-0.00993867
Bioc.PC aa C34:1	0.0642243	0.0626847	0.0641057	0.0516843	0.0434281	0.0614743	0.0659381	0.0564686	0.0544155	0.0537175	0.0392839	0.0343669	0.044066	0.0618763	0.0103839	0.00438142	-0.0116151	-0.0136039	0.047871	-0.0104827	-0.0122705	-0.0169511	-0.0143613	-0.0083865	-0.021315	0.0247597	-0.00980894	-0.010766	-0.010318	-0.0130796	-0.00991719	-0.0198213	0.0148451	-0.00341667	-0.00497625	0.00992078	-0.011702	-0.0142213	-0.00427507	0.0264801	-0.0452974	-0.0437876	-0.0588817	-0.0181132	-0.0129651	-0.0365949	0.00477392	0.0226971	0.0186153
Bioc.PC aa C34:3	0.0518282	0.0489005	0.0434848	0.0279731	0.0211694	0.0382407	0.0601387	0.013215	0.0102982	-0.00232116	-0.00820478	-0.00712731	-0.00944315	0.0296178	-0.0523024	-0.0537961	-0.0709532	-0.0682058	-0.0260993	-0.069484	-0.0690303	-0.075899	-0.0608538	-0.0520838	-0.0757052	-0.0753368	-0.0767848	-0.0756199	-0.0706764	-0.0724572	-0.0695134	-0.0781597	-0.0948287	-0.0750587	-0.0746282	-0.0602795	-0.0750828	-0.0758785	-0.0669568	-0.0736837	-0.0869615	-0.0854055	-0.100197	-0.0503398	-0.0413472	-0.0742367	-0.0166312	-0.0640071	-0.0686693
Bioc.PC aa C34:4	-0.032722	-0.0308425	-0.0285549	-0.0160559	-0.0085442	-0.0248403	-0.0408747	-0.0237833	-0.0204738	-0.0192385	-0.00358183	0.000114296	-0.0086871	-0.0370252	0.0129754	0.0158709	0.0310142	0.0273147	-0.0200966	0.0304117	0.0338423	0.0424974	0.0336507	0.0288784	0.0453578	0.000308406	0.0335472	0.0343358	0.0353944	0.0348199	0.0322809	0.0412628	0.0158491	0.030524	0.0306699	0.0275895	0.0337044	0.0353306	0.023163	0.000425618	0.0692649	0.0676312	0.0804998	0.0341184	0.0251762	0.0600749	-0.0122404	0.0267962	0.029957
Bioc.PC aa C36:0	0.0089315	0.00964545	0.0111322	0.0123641	0.0134765	0.0130973	0.00515864	0.0103029	0.0109141	0.0144301	0.0103869	0.00615782	0.0150291	0.00871186	0.0105368	0.00989061	0.0178113	0.0104713	0.00955905	0.0145568	0.0154278	0.0197086	0.012115	0.011588	0.0152787	0.0108727	0.0168764	0.0160779	0.0187361	0.0134088	0.01331	0.0147266	0.0165687	0.0175613	0.016652	0.023317	0.0140952	0.0140444	0.0111223	0.0181039	0.0208338	0.0187812	0.0292564	-0.00445878	-0.0103328	0.0139635	0.00499687	0.0517556	0.0519806
Bioc.PC aa C36:1	0.0437592	0.0418405	0.039657	0.0261301	0.0195839	0.0370199	0.0509776	0.0157957	0.0120647	0.00620344	-0.00518607	-0.0102371	0.000354325	0.0327457	-0.0366827	-0.041363	-0.0546747	-0.0505849	-0.00761857	-0.0587671	-0.0592721	-0.063299	-0.0528903	-0.0446355	-0.0624517	-0.0452979	-0.0630355	-0.0621937	-0.0574631	-0.0606064	-0.058383	-0.0645232	-0.0609715	-0.0578632	-0.0575053	-0.0392858	-0.0594914	-0.0626033	-0.0448641	-0.0445991	-0.0590082	-0.0573087	-0.0699947	-0.0296916	-0.0227961	-0.0534549	0.00180171	-0.0349907	-0.0384768
Bioc.PC aa C36:2	0.0625568	0.0618691	0.0633612	0.0565335	0.0515686	0.0620275	0.0625997	0.0556823	0.0550345	0.0523978	0.0419597	0.0393909	0.0464453	0.0561465	0.0134759	0.00920773	-0.000998304	-0.012028	0.037979	0.00319918	0.00117492	-0.000144071	0.00308981	0.00946318	-0.00701481	0.00947	0.00423678	0.00372209	0.0061026	0.00382385	0.00630999	-0.00280048	0.0044872	0.0112566	0.0104246	0.0235588	0.00584006	0.00445021	0.0120719	0.026112	-0.0207285	-0.0199331	-0.036683	-0.00181165	0.00114149	-0.017491	0.0189914	0.0259626	0.0232193
Bioc.PC aa C36:3	0.11557	0.114128	0.112166	0.0983351	0.086837	0.110674	0.120091	0.089278	0.0870367	0.0743522	0.0652142	0.0598137	0.0691274	0.0986454	0.0169268	0.0109108	-0.00685196	-0.0181349	0.0521364	-0.00861331	-0.0103343	-0.018706	-0.0033662	0.00881515	-0.0248611	-0.00598089	-0.0110971	-0.0110652	-0.00658042	-0.008862	-0.00293377	-0.0218521	-0.0256196	-0.000564119	-0.000657811	0.0219754	-0.0069873	-0.0101545	0.00684547	0.00486049	-0.0919879	-0.0902294	-0.109401	-0.0559501	-0.049252	-0.0773009	0.0172025	0.017601	0.0125708
Bioc.PC aa C36:4	0.109694	0.107854	0.105851	0.0865521	0.0739757	0.101968	0.116136	0.0793243	0.0756878	0.0647006	0.0499104	0.0431726	0.055335	0.0937114	-0.00430386	-0.0112822	-0.0341257	-0.0418493	0.0414959	-0.0389106	-0.0411098	-0.0511322	-0.0342685	-0.0207599	-0.0571299	-0.0200225	-0.0430981	-0.0432071	-0.0388964	-0.0413925	-0.035545	-0.056171	-0.0449846	-0.0322166	-0.0330033	-0.0090441	-0.0397696	-0.0426582	-0.0263867	-0.0116067	-0.130379	-0.128599	-0.139942	-0.0891949	-0.0787812	-0.114278	0.00135523	0.00101643	-0.00570336
Bioc.PC aa C36:5	0.0340112	0.0390962	0.0471571	0.0784384	0.0934558	0.0552002	0.010828	0.0888986	0.0987063	0.0951209	0.147965	0.160205	0.119251	0.038959	0.168909	0.174235	0.171098	0.180462	0.0977777	0.18366	0.183396	0.177451	0.182187	0.181319	0.177235	0.132489	0.179216	0.179281	0.176696	0.177432	0.176476	0.179394	0.147624	0.178361	0.180491	0.170116	0.179591	0.175896	0.19	0.121613	0.0951836	0.0966687	0.05495	0.113873	0.113329	0.103946	0.105629	0.0412123	0.0474404
Bioc.PC aa C36:6	0.0204385	0.0255903	0.0371219	0.0588379	0.0665844	0.0449611	-0.00109867	0.0666609	0.0737865	0.0834504	0.10157	0.100443	0.0971015	0.0301625	0.129433	0.130564	0.136942	0.1308	0.0949918	0.146137	0.145214	0.145096	0.13674	0.133457	0.139301	0.141681	0.148215	0.145971	0.143421	0.138865	0.137671	0.14202	0.164937	0.148561	0.148634	0.148474	0.142109	0.138236	0.154048	0.136529	0.118561	0.118055	0.0911284	0.106789	0.0987884	0.119689	0.109381	0.0908741	0.0951762
Bioc.PC aa C38:0	0.022783	0.0283438	0.0397786	0.0615997	0.0668007	0.0497474	0.0025736	0.0770046	0.0849256	0.0909714	0.114931	0.11472	0.109138	0.037706	0.142837	0.143874	0.150594	0.141903	0.111787	0.164304	0.162435	0.165619	0.151831	0.147362	0.15801	0.169663	0.170193	0.166952	0.161788	0.159507	0.158023	0.161804	0.197234	0.173856	0.172184	0.169838	0.164255	0.162323	0.167556	0.173258	0.146231	0.14629	0.109337	0.1404	0.131293	0.153634	0.122093	0.0883888	0.0935807
Bioc.PC aa C38:3	0.0979066	0.100837	0.11009	0.116732	0.110968	0.116612	0.0821457	0.12115	0.124233	0.131554	0.123397	0.112308	0.133095	0.100349	0.115895	0.109946	0.103455	0.0754572	0.136744	0.110979	0.105585	0.0986181	0.0955172	0.101677	0.0818434	0.150417	0.112182	0.107909	0.107367	0.097491	0.0996875	0.0908056	0.163349	0.12015	0.116629	0.14129	0.100545	0.0956279	0.117611	0.167656	0.0684969	0.0683274	0.0339058	0.0736332	0.0684239	0.0808644	0.13599	0.115154	0.113609
Bioc.PC aa C38:4	0.0759651	0.0798762	0.0871822	0.102657	0.10366	0.0946304	0.0603376	0.105985	0.11108	0.119857	0.121722	0.11345	0.126387	0.0779762	0.126388	0.124275	0.12593	0.107543	0.11793	0.132435	0.13048	0.126213	0.123954	0.127216	0.116209	0.126044	0.134832	0.132635	0.134015	0.125987	0.127811	0.121546	0.140304	0.142267	0.140749	0.159346	0.130025	0.125379	0.147957	0.14012	0.0850282	0.0848449	0.0577436	0.0788743	0.0729296	0.0924017	0.108549	0.117729	0.119918
Bioc.PC aa C38:5	0.0273003	0.0310512	0.0383745	0.0584538	0.0630724	0.0470645	0.0119153	0.0686267	0.0758252	0.077872	0.10443	0.106415	0.0939276	0.033157	0.121042	0.123316	0.130136	0.12427	0.0862752	0.144612	0.144555	0.146499	0.139733	0.136829	0.140773	0.121545	0.150621	0.149366	0.147451	0.145442	0.14515	0.146289	0.146833	0.156706	0.15641	0.157199	0.151114	0.148853	0.15699	0.136722	0.140836	0.142243	0.0995806	0.14385	0.137467	0.14879	0.0881855	0.0734128	0.078427
Bioc.PC aa C38:6	0.09953	0.103239	0.112225	0.121686	0.117079	0.12032	0.0829063	0.131009	0.134956	0.14088	0.137671	0.127782	0.146608	0.10545	0.131713	0.12706	0.119054	0.0984418	0.148509	0.130041	0.125053	0.118773	0.115448	0.120601	0.104172	0.16382	0.133125	0.128656	0.12608	0.11943	0.121408	0.11343	0.178544	0.144726	0.141286	0.165178	0.124917	0.119825	0.143042	0.187497	0.0884863	0.089394	0.0417469	0.105739	0.101237	0.106201	0.140101	0.109008	0.10892
Bioc.PC aa C40:1	0.0518748	0.0560047	0.065881	0.0782553	0.0766518	0.0733968	0.0350681	0.0883433	0.094062	0.103162	0.106639	0.100453	0.110729	0.0586107	0.117434	0.11617	0.122144	0.103898	0.112413	0.13414	0.132301	0.132268	0.124085	0.123802	0.122592	0.14044	0.140312	0.137559	0.13616	0.129962	0.130699	0.128337	0.163368	0.149173	0.146866	0.161193	0.135954	0.133052	0.145362	0.160081	0.129269	0.129753	0.0936911	0.119491	0.111006	0.13611	0.104393	0.11794	0.121153
Bioc.PC aa C40:2	0.0666374	0.0710522	0.0783746	0.0975606	0.101541	0.085971	0.0482038	0.0990978	0.105583	0.1117	0.12565	0.122043	0.122969	0.0653886	0.13302	0.132894	0.13605	0.120276	0.106512	0.144634	0.143922	0.142964	0.138869	0.139506	0.134239	0.122441	0.149422	0.14813	0.148648	0.142957	0.144189	0.13993	0.141185	0.155924	0.155003	0.16814	0.147456	0.143809	0.158204	0.139627	0.108346	0.108286	0.0802202	0.0999175	0.0923978	0.114812	0.102816	0.122172	0.124967
Bioc.PC aa C40:3	0.00851304	0.011124	0.0205274	0.0287687	0.0312133	0.0244753	-0.00271436	0.049274	0.0537048	0.0562539	0.0706444	0.0746475	0.0651492	0.0268193	0.092232	0.0925798	0.0922147	0.0957898	0.080719	0.102587	0.100397	0.100515	0.0908055	0.0867592	0.0975915	0.11794	0.105177	0.102966	0.0959872	0.097284	0.0965067	0.09921	0.12864	0.106854	0.105161	0.0963943	0.100826	0.101112	0.0978629	0.116236	0.0697326	0.0696042	0.0465947	0.0685652	0.0675463	0.065818	0.0557462	0.0265344	0.0288957
Bioc.PC aa C40:4	0.105231	0.110505	0.119216	0.143693	0.15216	0.12711	0.0812969	0.147013	0.154506	0.154599	0.182623	0.182777	0.168797	0.105961	0.179999	0.178963	0.160443	0.152168	0.150832	0.173905	0.170162	0.157505	0.166079	0.172913	0.148063	0.164628	0.167223	0.164338	0.16259	0.157207	0.1598	0.151377	0.174668	0.172543	0.171713	0.187827	0.159473	0.153136	0.18317	0.177442	0.0809441	0.0828309	0.025653	0.114413	0.113173	0.102439	0.164543	0.0612526	0.0622243
Bioc.PC aa C40:5	0.0817344	0.0862722	0.0915363	0.112252	0.114637	0.10048	0.0649268	0.110221	0.116476	0.11426	0.133638	0.131775	0.129461	0.0780417	0.131918	0.130898	0.12708	0.110563	0.112761	0.141066	0.139498	0.134024	0.137086	0.141531	0.126508	0.123189	0.143357	0.140677	0.139054	0.136989	0.1389	0.132161	0.139164	0.151647	0.150004	0.16671	0.139265	0.136422	0.153519	0.147364	0.109023	0.110489	0.0644171	0.118964	0.111526	0.128463	0.128732	0.0575553	0.0612649
Bioc.PC aa C40:6	0.0902531	0.0951841	0.101424	0.120303	0.120559	0.110285	0.0725483	0.122286	0.128054	0.131842	0.137027	0.128618	0.142329	0.0924734	0.135889	0.132402	0.131899	0.107018	0.135045	0.142465	0.139815	0.136441	0.13302	0.137004	0.12501	0.146012	0.147655	0.144261	0.142637	0.137433	0.139383	0.132295	0.161369	0.156018	0.152774	0.17259	0.139556	0.136902	0.148763	0.171416	0.104331	0.104283	0.0721124	0.0952359	0.0847153	0.11871	0.127334	0.108187	0.10979
Bioc.PC aa C42:0	0.0660963	0.0707066	0.0739133	0.0954973	0.0982369	0.0833802	0.0491323	0.101574	0.108189	0.109762	0.128352	0.125116	0.125681	0.0663445	0.136771	0.136276	0.136644	0.123433	0.108791	0.144354	0.142999	0.140842	0.138058	0.138201	0.13582	0.130392	0.149595	0.147642	0.142978	0.143685	0.144463	0.141606	0.147922	0.155933	0.154235	0.162868	0.146997	0.14542	0.148892	0.145889	0.111615	0.111921	0.0845376	0.104449	0.0950794	0.125122	0.0992442	0.0993678	0.102178
Bioc.PC aa C42:1	0.0457529	0.0498976	0.0535673	0.077506	0.0845239	0.0627708	0.0297992	0.0799079	0.0860139	0.0853404	0.11501	0.11964	0.101348	0.0437655	0.125444	0.128116	0.12971	0.122745	0.0798674	0.138179	0.137961	0.137773	0.135745	0.134907	0.132168	0.103322	0.141136	0.140591	0.136828	0.13871	0.139298	0.135934	0.120491	0.145853	0.145709	0.145552	0.143064	0.140784	0.147302	0.118772	0.108664	0.109119	0.0790198	0.108848	0.101855	0.115901	0.100424	0.0769029	0.080859
Bioc.PC aa C42:2	0.0484895	0.0524806	0.0598689	0.0800942	0.0863048	0.0670518	0.0317963	0.0924154	0.097752	0.102961	0.120615	0.121362	0.113336	0.0587029	0.136986	0.138041	0.135325	0.136019	0.105335	0.142276	0.141097	0.138131	0.134141	0.132769	0.132797	0.13195	0.143496	0.142142	0.138721	0.137073	0.137254	0.135906	0.144148	0.148799	0.14854	0.149773	0.143025	0.139197	0.153021	0.137389	0.095991	0.0965055	0.065375	0.100238	0.09626	0.0990459	0.10379	0.0793347	0.082751
Bioc.PC aa C42:4	0.00395037	0.00710335	0.0146723	0.0288214	0.0349611	0.0191514	-0.00795232	0.0418806	0.0467422	0.0448253	0.0690638	0.0768441	0.0578335	0.0174706	0.0912555	0.0930552	0.0925766	0.0997115	0.0649182	0.10443	0.103518	0.103256	0.0970463	0.0935651	0.10257	0.0997624	0.105743	0.104238	0.0978327	0.100669	0.099716	0.102901	0.110062	0.106978	0.106346	0.0952759	0.10399	0.103841	0.10345	0.100887	0.0830441	0.0833646	0.0561436	0.0856244	0.0836458	0.0804948	0.0633548	-0.000446305	0.00347261
Bioc.PC aa C42:5	0.151319	0.15569	0.158712	0.177611	0.178473	0.165808	0.133136	0.176386	0.180758	0.175415	0.184684	0.17703	0.184158	0.148608	0.164228	0.158545	0.138927	0.11279	0.167548	0.144743	0.140652	0.128584	0.135449	0.146326	0.114581	0.151941	0.143101	0.139911	0.140288	0.132385	0.136796	0.121986	0.148245	0.148349	0.145108	0.165224	0.131345	0.128804	0.14013	0.171071	0.0313686	0.0315541	0.00346151	0.036883	0.0313745	0.04899	0.145116	0.0870554	0.0852215
Bioc.PC aa C42:6	0.104481	0.108428	0.1079	0.129041	0.132683	0.115126	0.0893563	0.12733	0.132104	0.125936	0.145553	0.143417	0.138592	0.0973852	0.134481	0.132833	0.120021	0.107385	0.112505	0.124244	0.122492	0.113735	0.121907	0.128042	0.108538	0.105538	0.123186	0.121983	0.119848	0.119724	0.122671	0.114087	0.107609	0.128064	0.126915	0.138999	0.119807	0.118439	0.123636	0.122104	0.0576191	0.0585862	0.0331216	0.0626357	0.0562052	0.0761695	0.101509	0.0645913	0.064852
Bioc.PC ae C30:0	0.0709834	0.0757294	0.0766933	0.103953	0.112493	0.0866446	0.0532211	0.10338	0.109525	0.105225	0.135948	0.137385	0.123556	0.065948	0.138718	0.139832	0.137621	0.129924	0.0943137	0.145072	0.144803	0.140753	0.144611	0.147162	0.136064	0.100899	0.146072	0.145492	0.144055	0.144319	0.145928	0.140995	0.112426	0.151465	0.151568	0.16009	0.147426	0.144457	0.155949	0.120597	0.105652	0.106823	0.072993	0.112227	0.104651	0.120687	0.109656	0.0735919	0.0773154
Bioc.PC ae C32:1	0.0415372	0.0454516	0.0490404	0.0687143	0.0718636	0.0576213	0.0297429	0.0764174	0.080355	0.0826285	0.0919358	0.0870176	0.0940236	0.0519946	0.111094	0.109388	0.111009	0.0994303	0.0941312	0.113941	0.11219	0.112596	0.103684	0.102047	0.106208	0.123145	0.120131	0.117864	0.113034	0.114092	0.113209	0.112679	0.133153	0.124015	0.122098	0.123926	0.115755	0.114221	0.116293	0.133085	0.099085	0.0985253	0.0826712	0.0845733	0.0744334	0.10487	0.100042	0.0650675	0.0678312
Bioc.PC ae C32:2	0.0639983	0.0645563	0.0706514	0.0673132	0.0648918	0.0691667	0.0585452	0.0835229	0.0842941	0.0815655	0.0845375	0.0850798	0.0813541	0.0752273	0.0790625	0.0765094	0.061278	0.0621077	0.092686	0.0679633	0.0647681	0.0577407	0.0578104	0.0612474	0.0518911	0.092694	0.0669183	0.0648451	0.0610297	0.0589727	0.0607801	0.0550147	0.0879553	0.0723226	0.0704867	0.0708233	0.0630575	0.0622401	0.0646818	0.0993516	0.00227454	0.00248282	-0.0192027	0.0175656	0.0210821	0.00477123	0.0534776	0.0113855	0.010069
Bioc.PC ae C34:0	0.0567998	0.0564307	0.060792	0.0533788	0.04934	0.0582883	0.0534897	0.0696446	0.0699963	0.0657781	0.0701782	0.0727806	0.0636795	0.0633973	0.0579211	0.056031	0.0401405	0.0430674	0.069959	0.0475183	0.0445733	0.0369155	0.0399299	0.0435444	0.0337314	0.0668375	0.0457653	0.0441709	0.0400385	0.0393353	0.0413486	0.0363325	0.0631729	0.0519916	0.0505727	0.0515659	0.0441851	0.0438056	0.0460225	0.0756558	-0.00721498	-0.0061513	-0.030588	0.0171383	0.0230293	-0.00139056	0.0282879	-0.000135677	-0.00193246
Bioc.PC ae C34:1	0.0687515	0.0693232	0.0748432	0.0731591	0.0714866	0.0746194	0.0606974	0.0905259	0.0923231	0.0874351	0.099791	0.103277	0.0896705	0.075472	0.0904868	0.0890411	0.0723169	0.0768207	0.0908698	0.0814357	0.0786389	0.0702089	0.0734602	0.0772551	0.0651053	0.090531	0.0793159	0.0775017	0.0739225	0.0724523	0.0745934	0.0682852	0.0887632	0.0869305	0.0858125	0.0883471	0.0785321	0.0767938	0.0845719	0.102044	0.0131542	0.0145593	-0.0190303	0.0424263	0.0476809	0.0210465	0.0542543	0.00963006	0.00930521
Bioc.PC ae C34:2	0.126729	0.128883	0.132538	0.140975	0.139771	0.136722	0.112521	0.155479	0.158459	0.154416	0.1653	0.160655	0.159733	0.131472	0.145848	0.141184	0.11679	0.112079	0.150187	0.12346	0.119026	0.104283	0.112319	0.120882	0.0938325	0.139653	0.120712	0.117987	0.114933	0.110757	0.114743	0.101233	0.134684	0.130813	0.128968	0.145221	0.115934	0.11121	0.132033	0.153756	0.0182086	0.0199243	-0.0229844	0.0528308	0.0546627	0.0381526	0.110672	0.0613099	0.0595005
Bioc.PC ae C34:3	0.119291	0.122805	0.122568	0.141359	0.144573	0.130409	0.104071	0.141088	0.145147	0.13601	0.157498	0.154761	0.148783	0.112906	0.137439	0.134245	0.118185	0.1046	0.122729	0.125449	0.12253	0.111003	0.121649	0.131844	0.0999849	0.106367	0.122865	0.121059	0.121486	0.11721	0.121191	0.107865	0.105359	0.130172	0.129251	0.148239	0.119619	0.115585	0.13474	0.128297	0.0423618	0.0440367	0.00503489	0.0660308	0.0621768	0.0643835	0.120835	0.0624331	0.0623071
Bioc.PC ae C36:0	0.0767098	0.0802514	0.0819368	0.101166	0.104696	0.0893414	0.0653414	0.103643	0.106656	0.10387	0.113382	0.109079	0.112547	0.0825652	0.116294	0.112955	0.103537	0.0892232	0.108432	0.10592	0.102995	0.0973176	0.0960684	0.0996087	0.0893429	0.120559	0.107985	0.105366	0.101884	0.101047	0.101829	0.0963338	0.120753	0.109839	0.107911	0.11464	0.0997567	0.0979558	0.104159	0.130525	0.0604725	0.0603578	0.0406387	0.0588958	0.0512924	0.071987	0.117396	0.0465895	0.0468901
Bioc.PC ae C36:1	0.00326042	0.00449517	0.00903736	0.0193131	0.0256905	0.0099381	-0.00554092	0.0290895	0.0318846	0.0293	0.0513136	0.0595775	0.0365714	0.0120745	0.0649585	0.0672996	0.0617144	0.0711582	0.0401998	0.0687127	0.0686126	0.0662034	0.0656207	0.0634149	0.069573	0.0664326	0.06588	0.0658766	0.0626418	0.0633712	0.0623834	0.0678275	0.0712796	0.0643505	0.064861	0.0510659	0.0655634	0.0661781	0.060766	0.0599509	0.0586395	0.0590551	0.0412912	0.0636074	0.0635047	0.0567781	0.0465287	-0.0151728	-0.013195
Bioc.PC ae C36:2	0.0266672	0.0282133	0.0342543	0.041736	0.0460507	0.03569	0.0164058	0.0564788	0.0591264	0.0584563	0.0760712	0.0814361	0.0641499	0.0382066	0.0887291	0.0893555	0.0818404	0.0879088	0.0706564	0.0883086	0.0869531	0.0829282	0.0809022	0.0799276	0.0815154	0.0928094	0.0859741	0.0850126	0.0814464	0.0805723	0.0806461	0.0815165	0.095404	0.0875893	0.0871145	0.0786832	0.0843601	0.0840231	0.082168	0.0924676	0.0537255	0.0540046	0.0334504	0.0607967	0.0609624	0.0533932	0.0619704	0.0109619	0.0126803
Bioc.PC ae C36:3	0.0378948	0.0395558	0.0469959	0.0518159	0.0531636	0.0490988	0.0282267	0.0697021	0.0721113	0.073377	0.0821346	0.0836819	0.0769516	0.0537693	0.0912858	0.0900095	0.0797247	0.083699	0.0886244	0.0870186	0.0844468	0.0785622	0.0765131	0.0769525	0.0740578	0.110062	0.0858804	0.0838643	0.0791309	0.0777481	0.0781461	0.0765562	0.112414	0.0898745	0.0885113	0.0861939	0.0817032	0.0799164	0.0857146	0.113268	0.0431635	0.0437316	0.017492	0.0577093	0.059099	0.0459198	0.0717127	0.018814	0.0194507
Bioc.PC ae C36:4	0.0814594	0.0817186	0.0867918	0.0857848	0.0833889	0.0863045	0.0747393	0.101152	0.101752	0.0968161	0.104353	0.104067	0.09713	0.0901019	0.0890077	0.0850967	0.0623939	0.0631193	0.0994237	0.0690217	0.0657792	0.0547492	0.0599231	0.0657419	0.0475613	0.0956228	0.0658532	0.063765	0.0615557	0.0581933	0.0599926	0.0530007	0.0885093	0.0731474	0.0717073	0.0794608	0.0620957	0.0591563	0.0745191	0.103118	0.00100003	0.00295868	-0.0340639	0.0411332	0.0469255	0.0157256	0.0748437	-0.00338729	-0.00487348
Bioc.PC ae C36:5	0.0663474	0.0682381	0.0724814	0.0824705	0.0822735	0.078808	0.0565455	0.0954896	0.0983208	0.0937564	0.108416	0.107874	0.103058	0.0764331	0.108247	0.106195	0.096658	0.0921682	0.106914	0.10669	0.103865	0.0974669	0.0951973	0.0971579	0.0893518	0.123935	0.108767	0.106286	0.100441	0.100355	0.101472	0.0961349	0.128905	0.114164	0.111957	0.115714	0.103062	0.101209	0.108329	0.13702	0.0639137	0.064562	0.0312253	0.0785456	0.075808	0.0749989	0.102886	0.0324127	0.033707
Bioc.PC ae C38:0	0.0372924	0.0406112	0.0468141	0.0645405	0.0691135	0.0543439	0.0218004	0.0802757	0.0858428	0.0869674	0.107991	0.108366	0.0991709	0.0519479	0.124269	0.123627	0.119121	0.118839	0.104522	0.127709	0.124804	0.120333	0.114025	0.112276	0.115802	0.141456	0.129599	0.127301	0.120347	0.120054	0.120583	0.119289	0.153258	0.131642	0.13033	0.127413	0.122831	0.120973	0.12727	0.141689	0.0903396	0.0904083	0.0616182	0.0929046	0.0888979	0.0934655	0.0966507	0.0549134	0.0571836
Bioc.PC ae C38:1	-0.00853843	-0.00538704	0.00231205	0.0211983	0.0274317	0.00942258	-0.0228255	0.0288996	0.0345452	0.0354243	0.061031	0.0641234	0.0529516	5.40401e-05	0.0892233	0.0922204	0.103358	0.109084	0.0528371	0.114501	0.115322	0.118748	0.110404	0.103534	0.120226	0.0929165	0.117782	0.117517	0.114205	0.114228	0.112062	0.120473	0.114408	0.119142	0.120588	0.110015	0.119886	0.117954	0.125944	0.0867485	0.116954	0.117297	0.0880325	0.113834	0.108853	0.114568	0.0744764	0.0458644	0.0513078
Bioc.PC ae C38:2	-0.0366082	-0.0325877	-0.025099	-0.00129038	0.00629324	-0.0163372	-0.051787	0.00682439	0.0141669	0.0203193	0.0468484	0.0500719	0.0397846	-0.0286066	0.0898653	0.094295	0.11691	0.111752	0.0428202	0.131504	0.132934	0.143493	0.127535	0.117834	0.143913	0.109883	0.139807	0.139517	0.135874	0.137115	0.13298	0.14601	0.143794	0.14072	0.141182	0.131503	0.141401	0.141874	0.139385	0.112459	0.173226	0.173179	0.148705	0.154351	0.143705	0.171618	0.0769117	0.0657161	0.0732194
Bioc.PC ae C38:3	-0.0147987	-0.010724	-0.00208834	0.0221977	0.0287594	0.00775874	-0.0319553	0.0349768	0.0424394	0.046152	0.075888	0.0805963	0.0662814	-0.00280803	0.115836	0.119473	0.137119	0.130086	0.0695177	0.153072	0.153427	0.161135	0.145788	0.13719	0.159387	0.132083	0.161022	0.1599	0.1553	0.155846	0.152821	0.162649	0.163844	0.162994	0.162694	0.152293	0.160364	0.160959	0.156188	0.1392	0.173088	0.172928	0.144363	0.154925	0.144495	0.171856	0.0873919	0.0632726	0.0709109
Bioc.PC ae C38:4	0.00192492	0.00712538	0.0164248	0.0446974	0.0549434	0.0255095	-0.0193744	0.0517786	0.0608567	0.0635652	0.101611	0.107794	0.0869438	0.0078624	0.134202	0.138687	0.14944	0.151191	0.0761464	0.162483	0.162959	0.166232	0.158432	0.152199	0.165025	0.127247	0.16538	0.1647	0.16241	0.161378	0.159486	0.166761	0.15473	0.166845	0.167997	0.160176	0.166125	0.163529	0.172981	0.123567	0.148263	0.148685	0.112768	0.144507	0.136864	0.152598	0.102924	0.070171	0.076861
Bioc.PC ae C38:5	0.000323962	0.00491998	0.013877	0.038447	0.0448192	0.0236241	-0.0188653	0.0437955	0.0515776	0.0571042	0.0817308	0.081749	0.0767161	0.00663229	0.11323	0.115677	0.131062	0.120191	0.0750398	0.146252	0.145887	0.150012	0.138782	0.132783	0.14656	0.128935	0.151533	0.149505	0.146204	0.144626	0.142545	0.149965	0.161177	0.154281	0.153879	0.15439	0.148731	0.146063	0.155986	0.136374	0.169206	0.16893	0.134688	0.155767	0.1446	0.173183	0.109309	0.0793994	0.0853123
Bioc.PC ae C38:6	-0.0283822	-0.0239335	-0.0177823	0.00713468	0.0163578	-0.00900502	-0.044326	0.0120672	0.02031	0.0254658	0.056169	0.0594114	0.0475907	-0.0235166	0.0978176	0.103795	0.127587	0.127637	0.036351	0.142947	0.145993	0.154873	0.142462	0.132753	0.156811	0.087093	0.150848	0.150522	0.149273	0.15024	0.147309	0.157752	0.121595	0.15378	0.154985	0.148804	0.155892	0.154225	0.160404	0.0930447	0.177962	0.178016	0.14655	0.16137	0.150174	0.178265	0.065822	0.0665553	0.0750852
Bioc.PC ae C40:1	-0.0650981	-0.0593232	-0.0535028	-0.0226186	-0.00876457	-0.0444183	-0.0820533	-0.0186569	-0.00948055	-0.00216611	0.0362384	0.0440282	0.022803	-0.0598505	0.0884135	0.0962165	0.12493	0.127832	0.0113231	0.139779	0.143891	0.155868	0.142544	0.13061	0.160046	0.0772665	0.14552	0.146645	0.144939	0.147642	0.143506	0.157863	0.113524	0.142477	0.144494	0.129551	0.150596	0.151018	0.146749	0.0781244	0.190312	0.190441	0.168508	0.161861	0.148968	0.186241	0.0504698	0.0597615	0.0689455
Bioc.PC ae C40:2	-0.0133447	-0.0100785	-0.0019615	0.01253	0.0135835	0.00518961	-0.0266793	0.0211293	0.0274096	0.0302561	0.0514898	0.0546066	0.0455337	-0.00854457	0.0733591	0.0762143	0.0917925	0.0869038	0.0456784	0.106187	0.106838	0.11387	0.101856	0.0941035	0.112264	0.0905684	0.114663	0.113896	0.11013	0.111359	0.109106	0.116262	0.119396	0.119707	0.11967	0.116411	0.118727	0.117713	0.120426	0.103661	0.148224	0.14899	0.112136	0.145983	0.138896	0.150629	0.0627151	0.0719551	0.0772737
Bioc.PC ae C40:3	0.013375	0.0143027	0.0229618	0.02	0.0180295	0.0229509	0.00572462	0.0417694	0.0438609	0.0515015	0.0508456	0.0512215	0.049779	0.0295725	0.061801	0.0615945	0.0560297	0.0663215	0.0683587	0.0651642	0.0630281	0.0597197	0.055428	0.0535674	0.0582392	0.0917842	0.0655564	0.0636855	0.0584981	0.0575367	0.0572951	0.0599072	0.0992158	0.07106	0.0701301	0.0687586	0.063979	0.0616179	0.073046	0.0885007	0.0437085	0.0450264	0.0147781	0.0611437	0.0654317	0.0438486	0.0347579	0.021306	0.0223946
Bioc.PC ae C40:4	-0.0152296	-0.0107828	-0.0015754	0.021302	0.0300315	0.00626275	-0.0328625	0.033123	0.040885	0.0449449	0.07476	0.0799526	0.0640388	-0.00297527	0.111486	0.11503	0.1276	0.131709	0.0666405	0.141189	0.141343	0.144595	0.1347	0.127485	0.146436	0.116885	0.144963	0.143744	0.138174	0.140245	0.138506	0.146682	0.140927	0.145707	0.145806	0.13637	0.143685	0.143055	0.145509	0.114743	0.143247	0.143619	0.111872	0.133266	0.126916	0.142257	0.0786611	0.0445399	0.0509299
Bioc.PC ae C40:5	-0.00846779	-0.00359747	0.00214411	0.0284805	0.03795	0.0107262	-0.0256183	0.0319838	0.0404907	0.0459864	0.0763658	0.0794493	0.0660707	-0.0051237	0.109356	0.113936	0.13165	0.128584	0.0525647	0.148156	0.150689	0.156578	0.147926	0.141065	0.15676	0.0950225	0.154616	0.154056	0.153386	0.152686	0.150882	0.158446	0.12668	0.15779	0.15858	0.158139	0.157447	0.155017	0.165557	0.106381	0.168314	0.168586	0.134457	0.156843	0.14633	0.171862	0.0765922	0.0757559	0.083029
Bioc.PC ae C40:6	0.0434706	0.0469093	0.0475565	0.0675365	0.0721117	0.0552403	0.0301104	0.0632757	0.0693574	0.0652077	0.0913787	0.0923506	0.0844847	0.034798	0.0963987	0.097588	0.103306	0.0948913	0.0581813	0.113306	0.115098	0.116501	0.116071	0.115257	0.115181	0.0684013	0.118457	0.118405	0.118725	0.119718	0.120144	0.117956	0.0838772	0.123454	0.123656	0.130652	0.122351	0.121094	0.125088	0.0838605	0.0903439	0.091076	0.0649476	0.0910128	0.0824259	0.103704	0.0599917	0.0640612	0.0674247
Bioc.PC ae C42:0	0.0173281	0.0221341	0.0235618	0.0541003	0.0654666	0.0331075	-4.58854e-05	0.0532463	0.0611972	0.0600145	0.0998518	0.107421	0.0838887	0.0111626	0.122175	0.126347	0.136113	0.133233	0.0563172	0.147801	0.150096	0.154996	0.151221	0.146693	0.155086	0.0890977	0.152681	0.153576	0.151492	0.155619	0.154618	0.156339	0.109026	0.15411	0.155003	0.149955	0.157681	0.158023	0.153088	0.0985229	0.12153	0.122	0.10181	0.112406	0.102523	0.130162	0.064978	0.0693396	0.0753455
Bioc.PC ae C42:1	0.0415112	0.0456161	0.0516017	0.0736455	0.0783965	0.0605622	0.0258178	0.0841876	0.0895066	0.0909478	0.112223	0.112537	0.106107	0.0510908	0.132495	0.133616	0.136447	0.133124	0.0994023	0.144092	0.143434	0.143315	0.136336	0.133612	0.137678	0.131386	0.149028	0.147713	0.14308	0.143938	0.143308	0.143258	0.145707	0.154486	0.153621	0.153154	0.148311	0.145946	0.152769	0.143373	0.117425	0.118024	0.0864437	0.117913	0.110807	0.125471	0.108427	0.0660992	0.0708675
Bioc.PC ae C42:2	0.00895667	0.00891294	0.014994	0.008695	0.00649651	0.0125331	0.00534371	0.0211914	0.021845	0.0249065	0.0243208	0.0276056	0.0200493	0.0172358	0.0225471	0.0224867	0.0137208	0.0230305	0.0321464	0.0247323	0.0237251	0.0188833	0.0205647	0.0208806	0.019813	0.0409994	0.0233316	0.0221223	0.0188473	0.0184198	0.0189332	0.0199834	0.0448975	0.028392	0.0280402	0.0301415	0.0234342	0.0217046	0.033252	0.0448281	0.0263358	0.028387	-0.00141865	0.0498632	0.0550345	0.0293692	0.0161367	-0.0188806	-0.0184397
Bioc.PC ae C42:3	0.0413942	0.0419531	0.04996	0.043321	0.0389739	0.0486231	0.0354692	0.0627721	0.0636166	0.0683818	0.0613467	0.0594748	0.0635533	0.0554726	0.0591166	0.0563736	0.0455375	0.0485053	0.0811085	0.0538752	0.0509485	0.0450242	0.043112	0.0447737	0.0401424	0.0886919	0.0534553	0.0508924	0.0467315	0.0440041	0.0452104	0.0428948	0.0898841	0.0598513	0.0578067	0.0627932	0.0492552	0.0474294	0.0566072	0.0917134	0.0152215	0.0162236	-0.0114854	0.0327285	0.0369172	0.0182437	0.0395056	0.0192074	0.018488
Bioc.PC ae C42:4	0.0729813	0.0742394	0.0825587	0.0824001	0.0777955	0.0839378	0.0608689	0.10474	0.10754	0.113253	0.113719	0.109713	0.113679	0.0851796	0.110561	0.107707	0.0944701	0.0954684	0.120388	0.104176	0.100787	0.0933217	0.0915777	0.0934925	0.0867433	0.132342	0.105879	0.103254	0.0975137	0.0951916	0.0970872	0.0927485	0.138164	0.116966	0.11484	0.12452	0.102947	0.09957	0.114575	0.140763	0.0445346	0.0463108	0.00683083	0.0690755	0.0713718	0.0565469	0.0665121	0.0569694	0.0572089
Bioc.PC ae C42:5	0.0509106	0.0556109	0.0594776	0.0872453	0.0961624	0.0676759	0.0306262	0.091652	0.100154	0.096826	0.136337	0.142245	0.119312	0.0490933	0.147608	0.150459	0.150853	0.151323	0.0943766	0.165413	0.166049	0.164834	0.163797	0.161304	0.164934	0.118774	0.169283	0.168932	0.164106	0.16772	0.167766	0.168569	0.137374	0.174325	0.174696	0.174182	0.171895	0.16994	0.175851	0.129922	0.120692	0.122042	0.0841649	0.126832	0.120051	0.134489	0.089222	0.0626154	0.0676518
Bioc.PC ae C44:3	0.00557009	0.00991125	0.0101215	0.0394249	0.051357	0.0188868	-0.00953182	0.0340388	0.0415454	0.0379339	0.07764	0.0860057	0.0609718	-0.0025279	0.0955377	0.100121	0.110198	0.107343	0.0310229	0.121638	0.124768	0.130304	0.127011	0.122593	0.132883	0.0577485	0.127733	0.128521	0.127673	0.130903	0.129923	0.133183	0.078681	0.129162	0.130212	0.127708	0.132965	0.133008	0.130492	0.0723143	0.123899	0.124145	0.103104	0.116428	0.10678	0.131425	0.0532056	0.0464689	0.0524086
Bioc.PC ae C44:4	0.00962149	0.0139443	0.0163378	0.0450504	0.055386	0.0257727	-0.00506882	0.0467927	0.0539498	0.053109	0.0879199	0.093156	0.0754539	0.0100192	0.115446	0.119211	0.132318	0.125886	0.0550732	0.142683	0.144741	0.150874	0.142543	0.13685	0.148626	0.0922473	0.150073	0.150118	0.14845	0.151042	0.149186	0.152423	0.114463	0.153417	0.153754	0.148708	0.154599	0.153943	0.15255	0.106043	0.138689	0.138795	0.116638	0.126175	0.11521	0.143813	0.0770658	0.0663712	0.0726118
Bioc.PC ae C44:5	0.0236019	0.0262467	0.0351572	0.0436539	0.0451626	0.0392239	0.011108	0.0644707	0.0688077	0.0729393	0.08458	0.0851662	0.0803863	0.0404972	0.104847	0.10456	0.103645	0.104338	0.0927143	0.111468	0.109271	0.108861	0.0979481	0.0941723	0.10409	0.130491	0.115599	0.113497	0.10602	0.1064	0.106482	0.106871	0.141842	0.119682	0.118031	0.110039	0.112353	0.111931	0.108225	0.134235	0.0820898	0.0818515	0.0597827	0.0781207	0.0758341	0.078885	0.0659298	0.0548245	0.0571281
Bioc.PC ae C44:6	0.066405	0.0673619	0.0742107	0.075982	0.0743391	0.0744761	0.0564635	0.0931461	0.0957175	0.0936658	0.104522	0.106876	0.095384	0.0750143	0.0965686	0.0946975	0.0780487	0.0791447	0.100334	0.0874964	0.0844257	0.0758877	0.0781518	0.0816148	0.0704784	0.106047	0.0856925	0.0837079	0.0794117	0.0773216	0.0791499	0.07428	0.106835	0.0916215	0.090278	0.092358	0.0818704	0.079574	0.090109	0.111416	0.015063	0.016358	-0.0169576	0.0418204	0.046848	0.0210346	0.0626195	0.0265548	0.026344
Bioc.lysoPC a C16:0	0.0916478	0.0916895	0.0950836	0.0931219	0.0880063	0.0953767	0.0836731	0.107768	0.109456	0.105205	0.112777	0.112307	0.104899	0.0936352	0.0900688	0.0877062	0.0667803	0.0668346	0.10005	0.0779727	0.0750511	0.0634638	0.0712372	0.0771721	0.0583522	0.0905893	0.0762398	0.074649	0.070589	0.0693267	0.0723635	0.0646641	0.0908242	0.0873657	0.0860332	0.0976191	0.0753738	0.0726533	0.0879619	0.108823	0.0208693	0.0237698	-0.0218819	0.0623305	0.067154	0.039715	0.0603157	0.019128	0.0183784
Bioc.lysoPC a C16:1	0.0907276	0.0924065	0.0961412	0.105038	0.104512	0.101048	0.0779542	0.117683	0.121572	0.115067	0.137714	0.139976	0.124718	0.0919605	0.120078	0.119342	0.103925	0.104369	0.108051	0.117726	0.115451	0.107054	0.112335	0.117271	0.0996744	0.104773	0.117787	0.116232	0.114091	0.112132	0.114621	0.107432	0.111589	0.129651	0.128858	0.141153	0.11913	0.115525	0.133466	0.128417	0.0558323	0.0588884	0.0054735	0.0995782	0.102169	0.0772076	0.0837215	0.0329861	0.0347806
Bioc.lysoPC a C17:0	0.0617841	0.0643605	0.0695842	0.0847527	0.0862995	0.076456	0.0483576	0.0985912	0.102673	0.101191	0.118476	0.117984	0.11288	0.0722657	0.125668	0.124798	0.116611	0.117774	0.109129	0.126062	0.12416	0.1199	0.116316	0.116503	0.113416	0.130945	0.129167	0.12717	0.122967	0.122466	0.122482	0.120887	0.139715	0.138153	0.136808	0.143509	0.127725	0.1241	0.13918	0.143068	0.088689	0.0904014	0.0484708	0.112708	0.110201	0.104485	0.104247	0.0360507	0.039542
Bioc.lysoPC a C18:0	0.0183692	0.0224409	0.0262286	0.0539395	0.0637184	0.0350335	0.002989	0.0604819	0.0667032	0.0651741	0.0959882	0.0995706	0.0848304	0.027297	0.122648	0.124673	0.128622	0.128811	0.0761108	0.136377	0.136744	0.13827	0.130684	0.126259	0.136948	0.113424	0.140931	0.140269	0.136225	0.138526	0.136694	0.140751	0.127657	0.142977	0.142991	0.136719	0.140947	0.139263	0.142575	0.118404	0.122625	0.122945	0.0956955	0.121091	0.112816	0.13082	0.0950559	0.0325994	0.038003
Bioc.lysoPC a C18:1	0.0408732	0.0425211	0.0483113	0.0519079	0.0499812	0.0513681	0.0344972	0.0624725	0.0641685	0.0624966	0.0649071	0.064345	0.0656652	0.0514508	0.0658518	0.0635441	0.0604788	0.0517406	0.0796602	0.0674279	0.0646577	0.0621296	0.0553777	0.0565484	0.0546514	0.0953951	0.0701682	0.0677783	0.0631483	0.0607927	0.0622292	0.0588143	0.100497	0.0730282	0.0704395	0.0702124	0.0633837	0.0640579	0.058477	0.106617	0.0452164	0.0446554	0.027945	0.0408509	0.0378439	0.044013	0.0649243	0.0341515	0.0345844
Bioc.lysoPC a C18:2	0.0486295	0.0492134	0.0547003	0.0527229	0.0504647	0.0535057	0.0416223	0.0669249	0.0682261	0.0647793	0.072134	0.0743172	0.0657143	0.0561733	0.0672826	0.0660776	0.0557358	0.055518	0.0715304	0.0615613	0.0591848	0.0542543	0.053353	0.0549397	0.0500677	0.0783296	0.0609115	0.0594587	0.0560191	0.0542983	0.0559651	0.0525734	0.0784026	0.06571	0.0644378	0.061764	0.0587534	0.0593009	0.0563034	0.0863967	0.0184827	0.0187113	-0.000950184	0.0290134	0.0314989	0.0197709	0.0399358	0.0152239	0.0143948
Bioc.lysoPC a C20:3	0.0483157	0.0498189	0.0565878	0.0610175	0.0626827	0.0575065	0.0378137	0.0786467	0.0813729	0.0777317	0.0952828	0.0994879	0.0837473	0.0594731	0.0983295	0.0983893	0.0857278	0.0928286	0.0872586	0.0945069	0.0922385	0.0858164	0.08591	0.0865952	0.0823966	0.101613	0.0921005	0.0904618	0.0854879	0.0854384	0.0867404	0.0838024	0.103936	0.0964547	0.0958565	0.0918608	0.0900139	0.088724	0.0934165	0.10752	0.0426896	0.0433306	0.0137498	0.060365	0.062649	0.044759	0.0662961	0.0103504	0.0114849
Bioc.lysoPC a C20:4	0.0353015	0.0372717	0.0452521	0.0549481	0.0573188	0.0492164	0.0236011	0.0724858	0.0762507	0.0762624	0.0917372	0.0931635	0.0850037	0.0519234	0.107959	0.107408	0.103139	0.105416	0.0961236	0.11169	0.109815	0.106454	0.100594	0.0988905	0.101949	0.124715	0.11327	0.111563	0.106016	0.105988	0.105564	0.106593	0.13165	0.11695	0.115984	0.111722	0.109915	0.107836	0.114524	0.127375	0.073891	0.0740851	0.0455545	0.0827579	0.0813322	0.0765524	0.0852244	0.0229438	0.0254033
Bioc.SM (OH) C14:1	0.0597707	0.0621892	0.0674628	0.0817889	0.0868282	0.0718413	0.0451956	0.0930638	0.0980003	0.0923846	0.12185	0.124986	0.106548	0.0666247	0.123709	0.124511	0.115701	0.117944	0.0954627	0.129954	0.129054	0.123215	0.125554	0.127816	0.119329	0.107634	0.129495	0.128901	0.126531	0.125451	0.126241	0.124597	0.11617	0.136549	0.136704	0.13975	0.130156	0.127154	0.142128	0.122638	0.0773038	0.0790219	0.0371544	0.106215	0.106141	0.0921356	0.0910192	0.0214132	0.0240519
Bioc.SM (OH) C16:1	0.0432069	0.0455664	0.0492817	0.0675637	0.0722608	0.0558615	0.0308245	0.0726704	0.077215	0.0718687	0.0949388	0.0972843	0.0857862	0.0495213	0.103993	0.103955	0.100017	0.0947016	0.0806413	0.111215	0.11075	0.108804	0.105604	0.10555	0.104271	0.103197	0.114211	0.112986	0.110164	0.110423	0.109655	0.110959	0.113191	0.118701	0.11768	0.120072	0.112133	0.110593	0.117118	0.119601	0.0974371	0.0987032	0.0630362	0.114471	0.109826	0.112357	0.0982569	0.0137206	0.0178841
Bioc.SM (OH) C22:1	0.0650948	0.0655449	0.0711643	0.0711865	0.0699225	0.0715584	0.0586117	0.0863683	0.0873173	0.0824457	0.0900104	0.0901832	0.0848823	0.0775301	0.0862474	0.0831409	0.0665524	0.0664975	0.0965792	0.0707624	0.0674388	0.0591772	0.0588513	0.062474	0.0513487	0.102683	0.0691002	0.0667765	0.0630463	0.060245	0.0617111	0.0562711	0.0961344	0.0729177	0.0709985	0.071587	0.0625507	0.0610973	0.06632	0.107367	0.0125539	0.0129072	-0.0134697	0.033294	0.035726	0.0185931	0.0772559	-0.000978529	-0.00187424
Bioc.SM (OH) C22:2	0.0132975	0.0149426	0.0200816	0.0334871	0.039296	0.0242342	0.00249035	0.0406732	0.0446561	0.0404429	0.0642756	0.0691921	0.0513987	0.0221988	0.0740782	0.0756138	0.076035	0.077829	0.052866	0.0880741	0.088211	0.0872745	0.0859245	0.0840944	0.0873391	0.0757364	0.0883524	0.0885825	0.0857687	0.0871307	0.085737	0.0909946	0.0854285	0.0896002	0.0895698	0.0834111	0.0880746	0.0867939	0.0915953	0.0828809	0.0789126	0.0798793	0.0485085	0.0984116	0.0981806	0.0858485	0.0797073	-0.000119925	0.00396104
Bioc.SM (OH) C24:1	-0.0413295	-0.0397258	-0.0380648	-0.0227308	-0.0145029	-0.0350222	-0.048929	-0.025152	-0.021396	-0.0244487	-0.00187655	0.00185556	-0.0099519	-0.0379133	0.0268014	0.0309262	0.0453055	0.0493426	-0.0117726	0.0506789	0.0542418	0.0611024	0.0556293	0.0486788	0.0687335	0.0221627	0.0518895	0.0538894	0.0531608	0.056762	0.053057	0.0658915	0.0343504	0.0469523	0.048727	0.0370175	0.0547986	0.0556951	0.0504149	0.0156175	0.103685	0.10319	0.0971217	0.0925533	0.0856389	0.103963	0.0356926	-0.0207866	-0.0151569
Bioc.SM C16:0	-0.0193861	-0.017091	-0.0169792	0.00300262	0.014248	-0.0135259	-0.028446	0.00466988	0.00895867	0.00399212	0.0366644	0.0427694	0.0203113	-0.0143894	0.0621298	0.0666738	0.0727043	0.082123	0.0143599	0.0776636	0.0811159	0.0839158	0.0824515	0.0776665	0.0909133	0.0450963	0.077568	0.0797126	0.0773118	0.0817546	0.0794502	0.0882048	0.0536845	0.0735521	0.0751122	0.0580415	0.0802561	0.0814343	0.0744066	0.037252	0.0905458	0.090606	0.0810956	0.0828969	0.0775644	0.090224	0.0451617	-0.017152	-0.0120296
Bioc.SM C16:1	0.0787869	0.0800523	0.0826769	0.0802151	0.07774	0.0824707	0.0727907	0.0833151	0.0832635	0.0822519	0.0834737	0.0823338	0.0800806	0.0743723	0.0579	0.0554793	0.0332318	0.0480421	0.0657548	0.0346983	0.0340558	0.0241155	0.0348936	0.0407954	0.0237331	0.0426625	0.0279896	0.027536	0.0272156	0.0258085	0.0274797	0.0206876	0.0328218	0.0327144	0.0329514	0.0515818	0.0270908	0.021151	0.0503392	0.0380146	-0.0235046	-0.0212712	-0.0557339	0.0263415	0.0345483	-0.00444003	0.054557	0.00890896	0.0069811
Bioc.SM C18:0	0.0678797	0.0699336	0.0751301	0.078432	0.0773984	0.0773827	0.0555725	0.0782011	0.0804652	0.0835686	0.0883392	0.0857382	0.0830151	0.0609523	0.0699087	0.0675412	0.0546991	0.0524056	0.0684805	0.0597843	0.0586376	0.0517034	0.0584958	0.0633897	0.0472294	0.0618385	0.0555743	0.0548391	0.0567518	0.0513634	0.0525792	0.0479252	0.0636194	0.059311	0.0592113	0.081226	0.0523149	0.0461675	0.0752852	0.0628246	0.0194622	0.0213612	-0.0142088	0.0563823	0.0608933	0.036067	0.0718562	0.0594499	0.0584642
Bioc.SM C18:1	-0.00951973	-0.0086089	-0.00922092	0.00141721	0.00890966	-0.00840144	-0.015432	-0.0005622	0.00181858	-0.00268479	0.024721	0.034674	0.00717569	-0.0170264	0.0265005	0.0305771	0.0253111	0.0541574	-0.0147559	0.0307272	0.0339972	0.030051	0.0408638	0.0392061	0.0422622	-0.0131419	0.0247101	0.0270136	0.0253326	0.0311345	0.0302638	0.035899	-0.0118604	0.0231391	0.0264617	0.024925	0.0319524	0.027982	0.0485752	-0.0301461	0.0349731	0.0369912	0.00840564	0.0656555	0.0705373	0.0424108	0.0109827	-0.0386478	-0.0354116
Bioc.SM C20:2	0.0680127	0.0701214	0.0697108	0.0802247	0.0860907	0.0704621	0.0588613	0.0726379	0.0750389	0.0657285	0.0903884	0.0991941	0.0711776	0.0541086	0.0623909	0.0635633	0.0408862	0.0566173	0.0381591	0.0484343	0.0494935	0.0385313	0.0574551	0.0642941	0.0432551	0.0123292	0.0391228	0.0403064	0.0417494	0.0426537	0.0446087	0.039573	0.00598019	0.0409642	0.0427602	0.0571608	0.0412888	0.0367897	0.063376	0.012618	-0.00200637	0.00133432	-0.0399714	0.0520672	0.0590874	0.021566	0.0539751	-0.0278122	-0.027657
Bioc.SM C24:1	-0.0188667	-0.0169203	-0.0127139	-0.0043469	0.00261512	-0.0105261	-0.0276244	-0.00732166	-0.00417719	-0.00102456	0.019005	0.0257358	0.00569132	-0.0266212	0.0167261	0.0207156	0.0188166	0.0360665	-0.0178791	0.0268236	0.0302499	0.0298612	0.0373949	0.0355099	0.0385771	-0.0118551	0.0229839	0.0244762	0.0262014	0.0271884	0.0259438	0.0313717	0.000163709	0.0247107	0.02743	0.0384158	0.0293229	0.0243147	0.0516619	-0.0155988	0.0542418	0.057357	0.0192803	0.100309	0.105624	0.0714374	0.0120117	-0.00677288	-0.00352789
Bioc.MUFA (PC)	-0.0550725	-0.0536876	-0.0505048	-0.0450975	-0.037442	-0.0501524	-0.0596942	-0.0500422	-0.0468046	-0.0466147	-0.0205737	-0.0104842	-0.0369135	-0.0640145	-0.0161084	-0.0100345	-0.00302314	0.0170094	-0.0628764	0.00431032	0.0098049	0.0135474	0.0194185	0.0156977	0.0269379	-0.0559411	0.00211861	0.00506031	0.00682351	0.0109663	0.0088425	0.0173659	-0.0431363	0.00303099	0.00656973	0.00792172	0.0136314	0.0114649	0.0290183	-0.0643577	0.0521413	0.0547885	0.0260194	0.086651	0.0919066	0.0615668	-0.0266406	-0.0395805	-0.03491
Bioc.PUFA (PC)	0.0402757	0.0418643	0.0445944	0.0457221	0.0459884	0.0445341	0.0331974	0.0391758	0.0412287	0.0401649	0.0507254	0.0519189	0.0421408	0.027258	0.0264077	0.0259963	0.0195201	0.0182299	0.0135576	0.0262991	0.0285424	0.0266163	0.0348089	0.0388264	0.0281508	-0.00722845	0.0243	0.025512	0.0295514	0.0264108	0.0272682	0.0250847	-0.00464501	0.0280189	0.0291902	0.0474455	0.027123	0.0236016	0.0454569	0.000286027	0.000627216	0.00278146	-0.0234586	0.0340323	0.038299	0.0169342	0.00739716	0.0335447	0.0336545
Bioc.SFA (PC)	-0.00913084	-0.00887845	-0.0104293	-0.00543526	-0.000145938	-0.010063	-0.0122953	-0.011831	-0.00933498	-0.0141094	0.0121242	0.0214406	-0.00609016	-0.0246971	0.00223296	0.00678864	0.00606313	0.0220653	-0.0397743	0.0107566	0.015368	0.0162537	0.0257921	0.0242207	0.0278912	-0.0477412	0.00932624	0.0125041	0.0131226	0.0187464	0.0179685	0.021436	-0.0429212	0.00974082	0.0131082	0.01419	0.019625	0.0180918	0.0282433	-0.0511957	0.0144111	0.0168371	-0.00125872	0.0467253	0.0516099	0.0273694	-0.0290422	-0.0136763	-0.0109401
Bioc.Total PC	-0.0284007	-0.0242775	-0.0181135	0.0105097	0.0273792	-0.0128834	-0.0468159	0.0178159	0.0268549	0.021197	0.0789355	0.095982	0.0475275	-0.0256728	0.115537	0.124339	0.135081	0.151084	0.0281972	0.147392	0.150381	0.153418	0.151907	0.144046	0.161456	0.0743911	0.145541	0.147221	0.145041	0.149298	0.145544	0.158723	0.0941652	0.1384	0.14212	0.118612	0.149865	0.148869	0.149871	0.0560017	0.112152	0.112594	0.0871516	0.11217	0.10859	0.110901	0.0489093	0.00611483	0.0143281
Bioc.Total PC aa	-0.0321078	-0.0288782	-0.0247454	0.00236853	0.0170922	-0.0202305	-0.0485635	0.0100565	0.0183256	0.0113518	0.0705972	0.0887849	0.0370396	-0.0314507	0.103977	0.113025	0.120446	0.141881	0.0173669	0.13455	0.137918	0.140352	0.140649	0.132896	0.148971	0.0635975	0.133526	0.13556	0.13216	0.138663	0.135085	0.147322	0.0823551	0.129054	0.133112	0.109432	0.140066	0.138202	0.14424	0.0485216	0.107762	0.109338	0.0746986	0.122668	0.122141	0.109467	0.0383837	-0.00912616	-0.000514789
Bioc.Total PC ae	0.0334262	0.0366485	0.0417033	0.0608045	0.0709598	0.0431281	0.0165429	0.0742879	0.0816846	0.0787769	0.121588	0.133861	0.0935409	0.0364829	0.136971	0.14141	0.131504	0.147714	0.0729772	0.138133	0.138689	0.132739	0.139923	0.138541	0.135585	0.0918	0.132175	0.132962	0.130395	0.13338	0.132998	0.133844	0.0954843	0.131705	0.133769	0.121058	0.135257	0.131886	0.143575	0.0830845	0.0354217	0.0370811	0.00864468	0.0636471	0.0689588	0.0403683	0.0509171	0.0262553	0.0306625
Bioc.Total SM	-0.0369112	-0.0332103	-0.028238	0.000577039	0.0172397	-0.0233461	-0.0550146	0.0142407	0.0233834	0.0229658	0.0757336	0.0911754	0.0463423	-0.0280134	0.124378	0.133166	0.141286	0.162398	0.0348725	0.150544	0.153325	0.15432	0.15175	0.142075	0.162764	0.0904895	0.14898	0.150356	0.14387	0.151475	0.147888	0.160282	0.109118	0.14203	0.145154	0.116583	0.152273	0.150378	0.15156	0.0741313	0.12202	0.122489	0.0986403	0.122146	0.119224	0.117159	0.0513976	0.00893367	0.017528
Bioc.Total SM-OH	-0.00981131	-0.00836513	-0.00631963	0.00397221	0.011963	-0.00707741	-0.0182979	0.0154091	0.0195067	0.0154806	0.0512617	0.0653123	0.0249127	-0.00813251	0.0653996	0.071072	0.0666805	0.0892847	0.0109972	0.0705467	0.0730715	0.070741	0.0770724	0.073333	0.0789511	0.0286392	0.0655122	0.0676803	0.0651339	0.0709785	0.0691717	0.0745981	0.0304933	0.0626749	0.0655898	0.0485715	0.0719893	0.0700439	0.0776263	0.0104614	0.0187314	0.0201768	0.000680553	0.0458483	0.0535777	0.0172711	0.00349007	-0.00800561	-0.00473102
Bioc.Total SM-non OH	-0.00897919	-0.00374672	0.00404521	0.0373855	0.0553544	0.011	-0.0331866	0.0503037	0.0607463	0.0583154	0.117692	0.132886	0.0856433	-0.00212766	0.152104	0.160953	0.164256	0.18579	0.0626544	0.179002	0.182545	0.184146	0.183838	0.176485	0.191946	0.107936	0.177597	0.179215	0.176034	0.181152	0.177667	0.189006	0.126337	0.174657	0.178002	0.158468	0.183863	0.181374	0.187951	0.0974829	0.114378	0.116094	0.0799413	0.135571	0.135296	0.121577	0.0650984	0.022877	0.0314467
Bioc.Total lysoPC	0.0238406	0.0285532	0.0348104	0.0665853	0.0813287	0.0428691	0.00144409	0.07983	0.088953	0.0889313	0.135471	0.144933	0.112257	0.032808	0.165031	0.17059	0.17002	0.179163	0.0949523	0.183444	0.185136	0.184268	0.181891	0.176549	0.18523	0.135906	0.185415	0.185321	0.181309	0.184222	0.182239	0.187661	0.153906	0.184656	0.185723	0.170915	0.185919	0.184337	0.186536	0.137106	0.128514	0.129884	0.0917395	0.143044	0.139644	0.138314	0.0921048	0.0376377	0.0443009
Bioc.Arg	0.0311514	0.0339215	0.0392004	0.0583376	0.0657406	0.0423663	0.0147916	0.075442	0.0831709	0.0777665	0.122369	0.132117	0.0975897	0.0364837	0.143217	0.147522	0.14227	0.151644	0.0849603	0.154397	0.154087	0.151342	0.153181	0.150499	0.151858	0.117983	0.153567	0.153882	0.149996	0.153302	0.151458	0.155303	0.128845	0.156393	0.158062	0.144736	0.156811	0.15413	0.162915	0.114918	0.0645371	0.0661115	0.0292155	0.0925252	0.096248	0.0716174	0.0573919	0.0287577	0.0348626
Bioc.Gln	0.0206211	0.0231788	0.0271774	0.0494065	0.0583787	0.0322449	0.00513036	0.0637076	0.0710606	0.0679435	0.108533	0.11606	0.0880662	0.0281217	0.134423	0.138542	0.136282	0.145619	0.0784308	0.147183	0.147369	0.145963	0.145071	0.140933	0.147294	0.115204	0.148436	0.148349	0.144369	0.147406	0.14545	0.150301	0.128343	0.150026	0.151315	0.137688	0.150069	0.147883	0.153498	0.114925	0.0912629	0.0927817	0.0570704	0.112581	0.112856	0.0980579	0.0643686	0.0203968	0.0265055
Bioc.Gly	-0.00513179	-0.00247252	-0.000592775	0.0272138	0.036788	0.00761279	-0.0182622	0.0333848	0.0403312	0.041483	0.0728332	0.0778694	0.0588016	0.00145446	0.101194	0.104807	0.110512	0.113832	0.0570228	0.115489	0.116039	0.116222	0.113829	0.107974	0.119851	0.0982199	0.115387	0.115225	0.110781	0.114166	0.111934	0.118031	0.111662	0.11016	0.110461	0.0962632	0.111273	0.111551	0.106288	0.0853552	0.0841721	0.0842424	0.0694862	0.0787287	0.0748243	0.0839697	0.0642678	0.0272428	0.0324728
Bioc.His	-0.0138162	-0.0108826	-0.00584062	0.0141217	0.0249713	-0.00188884	-0.0295569	0.0319475	0.0392591	0.0374342	0.0798801	0.0929988	0.0540476	-0.00451148	0.108971	0.115425	0.115434	0.131287	0.0470761	0.12427	0.126509	0.127267	0.126527	0.119304	0.134771	0.0877694	0.123762	0.125497	0.119269	0.126668	0.123726	0.132254	0.0969385	0.119811	0.121868	0.0991303	0.12737	0.12643	0.123374	0.0775744	0.065792	0.0666948	0.0444324	0.0841325	0.0875113	0.0657868	0.0334297	0.0160866	0.0221557
Bioc.Met	0.0626045	0.061019	0.0610093	0.0485767	0.0416201	0.0585032	0.0663746	0.0443918	0.0419171	0.0383404	0.0242297	0.020229	0.0298997	0.0539996	-0.010867	-0.0163724	-0.0307196	-0.0342524	0.0237487	-0.0300732	-0.0315816	-0.0347182	-0.0288085	-0.0211168	-0.0385567	-0.0115436	-0.0310205	-0.031173	-0.0278002	-0.0310553	-0.0280605	-0.0376673	-0.0231518	-0.0245604	-0.0253096	-0.00808113	-0.0297401	-0.0321292	-0.0195076	-0.00369984	-0.0472523	-0.0455936	-0.0629168	-0.0167988	-0.0108411	-0.0404706	0.0102459	0.00254779	-0.00144466
Bioc.Orn	0.0955508	0.0995309	0.109715	0.122004	0.119464	0.118134	0.0767284	0.133365	0.138391	0.143981	0.147333	0.139932	0.151855	0.102969	0.146165	0.142409	0.133128	0.116619	0.15368	0.145992	0.141079	0.133443	0.131598	0.136125	0.120344	0.174541	0.146842	0.142548	0.13943	0.133037	0.135006	0.128019	0.190125	0.157254	0.154358	0.17503	0.138667	0.133273	0.158014	0.193398	0.0944226	0.0955647	0.0447248	0.113522	0.110073	0.111385	0.147439	0.0994856	0.100148
Bioc.Phe	0.0890254	0.0943915	0.100501	0.125438	0.128612	0.111387	0.0692005	0.130296	0.137811	0.137408	0.160249	0.157351	0.155285	0.0906043	0.162902	0.161441	0.158029	0.139591	0.139077	0.172377	0.170126	0.165528	0.164371	0.167677	0.156029	0.158315	0.177321	0.17421	0.170487	0.168929	0.17061	0.164007	0.177139	0.18743	0.185035	0.199743	0.173253	0.170438	0.18333	0.184238	0.131559	0.132674	0.0867044	0.135933	0.126501	0.151069	0.142086	0.0930224	0.0969553
Bioc.Pro	0.016797	0.0216909	0.0331341	0.0543791	0.0599158	0.0426804	-0.00259395	0.0706032	0.0781463	0.0821086	0.107203	0.110018	0.100201	0.0329085	0.137622	0.139311	0.145871	0.143012	0.107404	0.159723	0.158071	0.159854	0.147335	0.142177	0.154639	0.162447	0.16412	0.161463	0.155082	0.154544	0.153151	0.157426	0.186257	0.166582	0.165503	0.158189	0.15945	0.158033	0.161098	0.161904	0.140607	0.140532	0.104655	0.133184	0.125565	0.142155	0.113729	0.0671824	0.0724422
Bioc.Ser	0.0895579	0.0948363	0.102491	0.125185	0.127264	0.113046	0.0693834	0.132042	0.139239	0.140246	0.159965	0.156143	0.15656	0.0931157	0.162555	0.160648	0.156736	0.13771	0.144692	0.172027	0.169079	0.1646	0.161983	0.16539	0.15345	0.167159	0.1768	0.173225	0.169832	0.166597	0.168191	0.161829	0.187213	0.187609	0.184964	0.20108	0.171889	0.168505	0.183733	0.193264	0.132084	0.133176	0.0841276	0.13934	0.130764	0.150789	0.147131	0.0979012	0.101424
Bioc.Thr	0.0973163	0.102615	0.109919	0.132167	0.13384	0.120441	0.0773429	0.138349	0.145279	0.146335	0.163879	0.158992	0.161723	0.100574	0.16379	0.161184	0.155661	0.134793	0.149655	0.169577	0.166313	0.160962	0.159095	0.163472	0.148902	0.168526	0.174165	0.170389	0.167057	0.163493	0.165475	0.157635	0.186728	0.184959	0.18205	0.199901	0.168174	0.164703	0.180419	0.195005	0.124261	0.125273	0.0771746	0.131651	0.123087	0.14389	0.149897	0.100192	0.103208
Bioc.Trp	0.0253295	0.0294821	0.0379251	0.0589861	0.0645487	0.0468088	0.00624185	0.0745887	0.0824342	0.0849644	0.114979	0.118562	0.103861	0.035488	0.138187	0.140681	0.145403	0.147363	0.0992635	0.163158	0.162662	0.162812	0.155996	0.151784	0.160737	0.141302	0.168012	0.166482	0.160683	0.162115	0.161535	0.16483	0.165285	0.175393	0.175203	0.1746	0.169465	0.166672	0.178398	0.151532	0.142142	0.143647	0.0972807	0.151438	0.146155	0.150029	0.0926548	0.0644404	0.0703636
Bioc.Tyr	0.00581986	0.0102183	0.0173238	0.0450452	0.0594899	0.0224786	-0.015826	0.0620781	0.0715802	0.0691992	0.122907	0.137106	0.0925762	0.0137366	0.153512	0.16078	0.159058	0.178975	0.0742649	0.171382	0.173755	0.173038	0.173987	0.16779	0.179175	0.115057	0.169627	0.17101	0.16664	0.172037	0.169247	0.177548	0.128788	0.168275	0.171021	0.151467	0.175087	0.172456	0.178916	0.105216	0.0906667	0.0924523	0.0566468	0.117026	0.119639	0.0962853	0.0605043	0.0286198	0.0359206
Bioc.Val	-0.00515799	-0.00142969	0.00413893	0.0303919	0.0453516	0.00761527	-0.0238719	0.0435325	0.0522988	0.0493744	0.102222	0.117988	0.0706213	0.000328922	0.135448	0.142949	0.142786	0.163512	0.0524094	0.152404	0.154479	0.152483	0.155106	0.149103	0.159037	0.0924377	0.148328	0.14967	0.145574	0.150915	0.148433	0.156901	0.105247	0.144007	0.147118	0.125505	0.152336	0.149479	0.157387	0.0765875	0.086666	0.0880329	0.0578496	0.103024	0.104024	0.0878324	0.0542669	0.0140777	0.0210858
Bioc.xLeu	0.00856744	0.0130398	0.0202751	0.047597	0.0616914	0.0256177	-0.0131174	0.0648462	0.0742666	0.0719052	0.124474	0.138144	0.0950916	0.0167898	0.153309	0.160347	0.158435	0.177241	0.0770248	0.171136	0.173468	0.17285	0.173682	0.167756	0.17865	0.116401	0.169861	0.171219	0.16693	0.172131	0.169399	0.17737	0.129872	0.169074	0.171647	0.153258	0.175231	0.172699	0.178867	0.108373	0.088754	0.0906084	0.0545702	0.116778	0.119596	0.0955286	0.061108	0.0303926	0.0375121
Bioc.AAA	0.0386342	0.0403996	0.0435972	0.0468635	0.0491211	0.044605	0.0308835	0.0458946	0.0477705	0.0468867	0.0605275	0.0644172	0.0504685	0.0305386	0.0444805	0.0455043	0.0325669	0.0497688	0.0275541	0.0381598	0.0399387	0.033935	0.045028	0.0479137	0.0392419	0.0157656	0.0323701	0.0332746	0.0341769	0.0345532	0.0350062	0.0337706	0.0158615	0.0366893	0.0383886	0.0535809	0.0365385	0.0310891	0.0608423	0.0111936	0.0155464	0.0186064	-0.0217342	0.0675646	0.0751415	0.0355195	0.0380009	-0.0046954	-0.00358006
[truncated: 312 more columns]
