# Supplementary material for: Heritability estimates for 361 blood metabolites across 40 genome-wide association studies
Source: Nat Commun. 2020 Jan 7;11:39. doi: 10.1038/s41467-019-13770-6 (PMC6946682; doi:10.1038/s41467-019-13770-6)
Supplement: Supplementary file 14 — Supplementary Dataset 12 [file 41467_2019_13770_MOESM14_ESM.xlsx]

## Sheet: Sheet1
Supplementary Data 12. Results power analysis, using the GCTA power calculator, to compare the clumped LDAK GRMs with the not-clumped LDAK genetic relatedness matrices (GRM). The Type I error rate, α, has been set to 0.05 for all power calculations. We’ve calculated the power assuming the true SNP heritability (h2SNP) per GRM is 0.20, 0.10 or 0.05. The variance of the SNP-derived genetic relation…
Type GRM	Platform	h2SNP	Parameter	V(G1)	V(G3 ) – lipid loci	V(G4) – excl. lipid loci	V(G3) - organic acid loci	(VG4) – excl. organic acid loci	V(G3) all metabolite loci
Clumped			Variance GRM	0.00012081	0.002402	0.0019347	0.00285407	0.0017119	0.00092593
	Nightingale Health	0.2	SE	0.0304	0.0068	0.0076	0.0063	0.0081	0.011
	N = 4,227		NCP	43.1715	858.36	691.366	1019.9	611.749	330.882
			Power	1	1	1	1	1	1
	Lipidomics & Leiden-NMR		SE	0.0554	0.0124	0.0138	0.0114	0.0147	0.0199
	N = 2,324		NCP	13.0498	259.448	208.985	308.295	184.919	100.019
			Power	0.9508	1	1	1	1	1
	Biocrates		SE	0.0889	0.0199	0.0222	0.0183	0.0236	0.0321
	N = 1,448		NCP	5.0661	100.72	81.1299	119.683	71.787	38.828
			Power	0.6144	1	1	1	1	1
	Nightingale Health	0.1	SE	0.0304	0.0068	0.0076	0.0063	0.0081	0.011
	N = 4,227		NCP	10.7929	214.577	172.841	254.976	152.937	82.7204
			Power	0.9075	1	1	1	1	1
	Lipidomics & Leiden-NMR		SE	0.0551	0.0124	0.0138	0.0113	0.0146	0.0199
	N = 2,324		NCP	3.2906	65.4213	52.6969	77.7385	46.6284	25.2203
			Power	0.4421	1	1	1	1	0.9989
	Biocrates		SE	0.0889	0.0199	0.0222	0.0183	0.0236	0.0321
	N = 1,448		NCP	1.2665	25.1799	5.0706	29.9207	17.9467	9.707
			Power	0.203	0.9989	0.7281	0.998	0.9886	0.8761
	Nightingale Health	0.05	SE	0.0304	0.0068	0.0076	0.0063	0.0081	0.011
	N = 4,227		NCP	2.6982	53.6441	43.2104	63.744	38.2343	20.6801
			Power	0.3757	1	1	1	1	0.9952
	Lipidomics & Leiden-NMR		SE	0.0551	0.0124	0.0138	0.0113	0.0146	0.0199
	N = 2,324		NCP	0.8226	16.3553	13.1742	19.4346	11.6571	6.3051
			Power	0.1483	0.9814	0.9525	0.9928	0.9271	0.7092
	Biocrates		SE	0.0889	0.0199	0.0222	0.0183	0.0236	0.0321
	N = 1,448		NCP	0.3166	6.295	5.0706	7.4802	4.4867	2.4268
			Power	0.087	0.7085	0.6148	0.8622	0.5629	0.334
Not Clumped			Variance GRM	0.00012022	0.001652	0.00125415	0.00202285	0.00117437	0.00062578
	Nightingale Health	0.2	SE	0.0305	0.0082	0.0094	0.0074	0.0098	0.0134
	N = 4,227		NCP	42.9607	590.282	448.171	722.867	419.662	223.623
			Power	1	1	1	1	1	1
	Lipidomics & Leiden-NMR		SE	0.0555	0.015	0.172	0.0135	0.0178	0.0243
	N = 2,324		NCP	12.9861	178.43	135.473	218.507	126.855	67.5965
			Power	0.9499	1	1	1	1	1
	Biocrates		SE	0.0891	0.024	0.0276	0.0217	0.0285	0.039
	N = 1,448		NCP	5.0413	69.268	52.5916	84.8264	49.2461	26.2415
			Power	0.6123	1	1	1	1	0.9992
	Nightingale Health	0.1	SE	0.0305	0.0082	0.0094	0.0074	0.0098	0.0134
	N = 4,227		NCP	10.7402	147.571	112.043	180.717	104.915	55.9057
			Power	0.9061	1	1	1	1	1
	Lipidomics & Leiden-NMR		SE	0.0555	0.015	0.0172	0.0135	0.0178	0.0243
	N = 2,324		NCP	3.2465	44.6075	33.8682	54.6268	31.7137	16.8991
			Power	0.4373	1	0.9999	1	0.9999	0.9843
	Biocrates		SE	0.0891	0.024	0.0276	0.0217	0.0285	0.039
	N = 1,448		NCP	1.2603	17.317	13.1479	21.2066	12.3115	6.5604
			Power	0.2022	0.9861	0.9521	0.9959	0.9393	0.7262
	Nightingale Health	0.05	SE	0.0305	0.0082	0.0094	0.0074	0.0098	0.0134
	N = 4,227		NCP	2.685	36.8927	28.0107	45.1792	26.2289	13.9764
			Power	0.3741	1	0.9996	1	0.9992	0.9623
	Lipidomics & Leiden-NMR		SE	0.0555	0.015	0.0172	0.0135	0.0178	0.0243
	N = 2,324		NCP	0.8116	11.1519	8.467	13.6567	7.9284	4.2248
			Power	0.1469	0.9161	0.8289	0.9587	0.8039	0.5381
	Biocrates		SE	0.0891	0.024	0.0276	0.0217	0.0285	0.039
	N = 1,448		NCP	0.3151	4.3292	3.287	5.3016	3.0779	1.6401
			Power	0.0868	0.5481	0.4417	0.634	0.4187	0.2491
