# Supplementary material for: Heritability estimates for 361 blood metabolites across 40 genome-wide association studies
Source: Nat Commun. 2020 Jan 7;11:39. doi: 10.1038/s41467-019-13770-6 (PMC6946682; doi:10.1038/s41467-019-13770-6)
Supplement: Supplementary file 15 — Supplementary Dataset 13 [file 41467_2019_13770_MOESM15_ESM.xlsx]

## Sheet: Sheet1
Supplementary Data 13. Results power analysis, using the GCTA power calculator, to compare the clumped LDAK GRMs with the clumped GCTA genetic relatedness matrices (GRM). The Type I error rate, α, has been set to 0.05 for all power calculations. We’ve calculated the power assuming the true SNP heritability (h2SNP) per GRM is 0.20, 0.10 or 0.05. The variance of the SNP-derived genetic relationship…
Type GRM	Platform	h2SNP	Parameter	V(G1)	V(G3 ) – lipid loci	V(G4) – excl. lipid loci	V(G3) - organic acid loci	(VG4) – excl. organic acid loci	V(G3) all metabolite loci
Clumped LDAK			Variance GRM	0.00012081	0.00240186	0.0019347	0.00285407	0.0017119	0.00092593
	Nightingale Health	0.2	SE	0.0304	0.0068	0.0076	0.0063	0.0081	0.011
	N = 4,227		NCP	43.1715	858.36	691.366	1019.9	611.749	330.882
			Power	1	1	1	1	1	1
	Lipidomics & Leiden-NMR		SE	0.0554	0.0124	0.0138	0.0114	0.0147	0.0199
	N = 2,324		NCP	13.0498	259.448	208.985	308.295	184.919	100.019
			Power	0.9508	1	1	1	1	1
	Biocrates		SE	0.0889	0.0199	0.0222	0.0183	0.0236	0.0321
	N = 1,448		NCP	5.0661	100.72	81.1299	119.683	71.787	38.828
			Power	0.6144	1	1	1	1	1
	Nightingale Health	0.1	SE	0.0304	0.0068	0.0076	0.0063	0.0081	0.011
	N = 4,227		NCP	10.7929	214.577	172.841	254.976	152.937	82.7204
			Power	0.9075	1	1	1	1	1
	Lipidomics & Leiden-NMR		SE	0.0551	0.0124	0.0138	0.0113	0.0146	0.0199
	N = 2,324		NCP	3.2906	65.4213	52.6969	77.7385	46.6284	25.2203
			Power	0.4421	1	1	1	1	0.9989
	Biocrates		SE	0.0889	0.0199	0.0222	0.0183	0.0236	0.0321
	N = 1,448		NCP	1.2665	25.1799	5.0706	29.9207	17.9467	9.707
			Power	0.203	0.9989	0.7281	0.998	0.9886	0.8761
	Nightingale Health	0.05	SE	0.0304	0.0068	0.0076	0.0063	0.0081	0.011
	N = 4,227		NCP	2.6982	53.6441	43.2104	63.744	38.2343	20.6801
			Power	0.3757	1	1	1	1	0.9952
	Lipidomics & Leiden-NMR		SE	0.0551	0.0124	0.0138	0.0113	0.0146	0.0199
	N = 2,324		NCP	0.8226	16.3553	13.1742	19.4346	11.6571	6.3051
			Power	0.1483	0.9814	0.9525	0.9928	0.9271	0.7092
	Biocrates		SE	0.0889	0.0199	0.0222	0.0183	0.0236	0.0321
	N = 1,448		NCP	0.3166	6.295	5.0706	7.4802	4.4867	2.4268
			Power	0.087	0.7085	0.6148	0.8622	0.5629	0.334
Clumped GCTA			Variance GRM	0.00013276	0.00240547	0.00195309	0.0028819	0.00171796	0.00101533
	Nightingale Health	0.2	SE	0.029	0.0068	0.0076	0.0062	0.0081	0.0105
	N = 4,227		NCP	47.4419	589.596	697.938	1029.85	613.914	362.829
			Power	1	1	1	1	1	1
	Lipidomics & Leiden-NMR		SE	0.0528	0.0124	0.0138	0.0113	0.0147	0.0191
	N = 2,324		NCP	14.3407	259.838	210.972	311.301	185.573	109.675
			Power	0.9661	1	1	1	1	1
	Biocrates		SE	0.0848	0.0199	0.0221	0.0182	0.0236	0.0307
	N = 1,448		NCP	5.5672	100.871	81.901	120.85	72.0411	42.5769
			Power	0.6553	1	1	1	1	1
	Nightingale Health	0.1	SE	0.029	0.0068	0.0076	0.0062	0.0081	0.0105
	N = 4,227		NCP	11.8605	214.899	174.485	257.462	153.478	90.7072
			Power	0.9311	1	1	1	1	1
	Lipidomics & Leiden-NMR		SE	0.0528	0.0124	0.0138	0.0113	0.0147	0.0191
	N = 2,324		NCP	3.5852	64.9594	52.743	77.8254	46.3933	27.4189
			Power	0.4735	1	1	1	1	0.995
	Biocrates		SE	0.0848	0.0199	0.0221	0.0182	0.0236	0.0307
	N = 1,448		NCP	1.3918	25.2178	20.4753	30.2125	18.0103	10.6442
			Power	0.2185	0.9989	0.9948	0.9998	0.9888	0.9036
	Nightingale Health	0.05	SE	0.029	0.0068	0.0076	0.0062	0.0081	0.0105
	N = 4,227		NCP	2.9651	53.7248	43.6211	64.3655	38.3696	22.6768
			Power	0.4061	1	1	1	1	0.9975
	Lipidomics & Leiden-NMR		SE	0.0528	0.0124	0.0138	0.0113	0.0147	0.019
	N = 2,324		NCP	0.8963	16.2399	13.1857	19.4563	11.5983	6.8547
			Power	0.1573	0.9808	0.9527	0.9929	0.9259	0.774
	Biocrates		SE	0.0848	0.0199	0.0221	0.0182	0.0236	0.0307
	N = 1,448		NCP	0.3479	6.3044	5.1188	7.5531	4.5026	2.6611
			Power	0.0907	0.7092	0.6189	0.7847	0.5644	0.3714
