# Supplementary material for: Heritability estimates for 361 blood metabolites across 40 genome-wide association studies
Source: Nat Commun. 2020 Jan 7;11:39. doi: 10.1038/s41467-019-13770-6 (PMC6946682; doi:10.1038/s41467-019-13770-6)
Supplement: Supplementary file 16 — Supplementary Dataset 14 [file 41467_2019_13770_MOESM16_ESM.xlsx]

## Sheet: Sheet1
Supplementary Data 14. GEE results for all metabolites of the Nightingale Health 1H-NMR, UPLC-MS lipidomics, Leiden 1H-NMR and Biocrates metabolomics platforms. P-values in bold are significant after correcting for multiple testing, corrected for the correlation among the metabolites of the four platforms (p =< 0.0005). Full names and biochemical class for all metabolites can be found in Suppleme…
metabolite	platform	N	estimate Intercept	estimate sex	estimate age	estimate BMI	estimate smoking status	estimate Diabetes medication	estimate Anti-hypertensive medication	estimate Sex-hormones	estimate COPD medication	estimate Systemic hormones	estimate Anti-inflammatory medication	estimate PC1	estimate PC2	estimate PC3	estimate PC4	estimate PC5	estimate PC6	estimate PC7	estimate PC8	estimate PC9	estimate PC10	estimate AXIOM	estimate AFFY6	estimate ILL660	estimate ILL1M	estimate ILLGSA	estimate PERAFF	estimate GONLSQ	estimate batch1	estimate batch2	Robust s.e. Intercept	Robust s.e. sex	Robust s.e. age	Robust s.e. BMI	Robust s.e. smoking status	Robust s.e. Diabetes medication	Robust s.e. Anti-hypertensive medication	Robust s.e. Sex-hormones	Robust s.e. COPD medication	Robust s.e. Systemic hormones	Robust s.e. Anti-inflammatory medication	Robust s.e. PC1	Robust s.e. PC2	Robust s.e. PC3	Robust s.e. PC4	Robust s.e. PC5	Robust s.e. PC6
M.VLDL.P	NightingaleHealth	4211	-1.47761	-0.487925	0.0135311	0.0648164	-0.13486	-0.411823	0.093075	0.370008	-0.0219949	0.108504	0.16247	0.584678	2.65136	-2.26594	0.260417	5.35203	2.75422	-4.59937	-1.91672	-1.96972	-2.51699	0.114978	0.0481077	0.0763672		0.0694691	0.117399	0.0955651	0.385155	0.364655	0.188198	0.0350899	0.0014159	0.00444374	0.0190354	0.176835	0.0550319	0.0404068	0.0650654	0.207715	0.0672862	1.64245	1.64524	1.87801	1.94162	1.93986	1.91421
M.VLDL.L	NightingaleHealth	4211	-1.56292	-0.465336	0.0143092	0.0637486	-0.134971	-0.420211	0.0875404	0.377327	-0.0154085	0.112769	0.164547	0.632667	2.71487	-2.20995	0.0851777	5.41612	2.8683	-4.59388	-1.92686	-2.06988	-2.41685	0.114734	0.0431289	0.0707004		0.0678495	0.107958	0.0890481	0.442427	0.409891	0.18802	0.0351545	0.00141173	0.00442497	0.0190414	0.175424	0.0550183	0.0403227	0.0649007	0.204894	0.0672229	1.64087	1.64063	1.86932	1.93464	1.93646	1.91007
M.VLDL.PL	NightingaleHealth	4211	-1.58955	-0.430598	0.0160979	0.062344	-0.140123	-0.424972	0.0780541	0.434301	-0.012455	0.100654	0.177748	0.817771	3.06355	-1.92214	0.180616	5.31893	2.88649	-4.5325	-2.10783	-2.25914	-2.22585	0.106175	0.0484484	0.0716436		0.0858484	0.102436	0.0783024	0.37197	0.277128	0.186013	0.0353951	0.00141306	0.00440783	0.0189828	0.174234	0.0544191	0.0400938	0.0642049	0.19836	0.0659922	1.63919	1.63728	1.85562	1.93472	1.92853	1.89622
M.VLDL.C	NightingaleHealth	4216	-2.06301	-0.260741	0.0187089	0.0538225	-0.129975	-0.486718	0.0403936	0.373214	0.024194	0.167943	0.154492	0.532106	2.9346	-1.87772	-0.865212	5.66763	2.55519	-4.09637	-1.97516	-2.72597	-1.70522	0.0470438	-0.0558914	-0.0246938		-0.017153	-0.0178832	-0.010734	0.817974	0.743589	0.187967	0.0350237	0.00136248	0.0042989	0.0187658	0.169507	0.0553131	0.0392069	0.0624494	0.183539	0.0677143	1.62602	1.57724	1.79414	1.88008	1.88574	1.85563
M.VLDL.CE	NightingaleHealth	4219	-2.16231	-0.142149	0.0200642	0.0484705	-0.121566	-0.528814	0.00982866	0.316412	0.0412547	0.196805	0.134606	0.371184	2.95999	-1.72829	-1.33422	5.90338	2.09938	-3.67964	-1.81427	-3.06793	-1.25604	0.0389995	-0.0730739	-0.0412073		-0.0478384	-0.0448519	-0.0209583	0.798029	0.750318	0.182248	0.0350258	0.00135953	0.00393086	0.018903	0.171592	0.0558272	0.0392592	0.0624663	0.181588	0.0689698	1.64534	1.57203	1.78986	1.88057	1.88872	1.86305
M.VLDL.FC	NightingaleHealth	4210	-1.89184	-0.411377	0.015831	0.0585611	-0.135497	-0.40476	0.0858796	0.434905	0.00115363	0.0910157	0.178954	0.846762	2.90646	-2.09101	-0.406116	5.2812	3.34073	-4.52944	-1.95192	-2.59999	-2.31605	0.120631	0.0490664	0.0748189		0.102339	0.101238	0.0830089	0.795676	0.694455	0.186092	0.0349056	0.00138456	0.00433919	0.0186622	0.168047	0.0547647	0.0393341	0.062873	0.192516	0.0669878	1.60312	1.61076	1.80904	1.88465	1.89564	1.86658
M.VLDL.TG	NightingaleHealth	4211	-1.13517	-0.575601	0.00982418	0.0673927	-0.132233	-0.358613	0.118389	0.330983	-0.0486306	0.0739047	0.146305	0.58593	2.0641	-2.22428	1.17955	4.79343	2.29361	-4.62436	-1.76103	-1.66869	-3.01018	0.128806	0.0856374	0.102456		0.108007	0.169112	0.133583	0.207257	0.231421	0.190134	0.0346378	0.00143977	0.00451549	0.0189652	0.180014	0.0554187	0.0407537	0.0666369	0.220462	0.0699746	1.65611	1.66191	1.91972	1.94834	1.95314	1.92981
S.VLDL.P	NightingaleHealth	4221	-2.61023	-0.243345	0.0196434	0.0465235	-0.142297	-0.345157	0.037358	0.455782	0.0291621	0.0733974	0.148915	0.471291	2.81409	-1.05494	0.70003	4.7962	2.76619	-3.99188	-1.93975	-3.0978	-1.65826	0.0669018	0.00154661	0.00577562		0.0427219	0.0344991	0.0183453	1.52269	1.56008	0.169955	0.0308211	0.00120422	0.00368668	0.0165734	0.13769	0.0498258	0.034272	0.0560155	0.163835	0.0631077	1.41089	1.40251	1.57433	1.65651	1.65876	1.67472
S.VLDL.L	NightingaleHealth	4223	-2.70021	-0.206394	0.0200085	0.0435575	-0.138445	-0.336127	0.0255574	0.443088	0.0414147	0.0844494	0.151984	0.440195	2.88186	-0.949132	0.515914	4.45098	2.52855	-4.12529	-1.97964	-2.87593	-1.2596	0.0632991	-0.00383103	-0.000601951		0.0336383	0.0268256	0.0130034	1.62451	1.64547	0.163215	0.0299756	0.0011669	0.00355724	0.0162437	0.132285	0.0484626	0.0333754	0.0550741	0.156009	0.0629035	1.37709	1.36498	1.52868	1.61387	1.61731	1.62979
S.VLDL.PL	NightingaleHealth	4223	-2.63981	-0.155433	0.0211898	0.0393188	-0.15169	-0.301931	0.0291126	0.534596	0.0527782	0.0522477	0.141807	0.947897	2.7836	0.288834	0.549684	4.14869	2.99038	-4.32897	-1.74708	-3.16303	-1.09473	0.0368157	-0.00776844	-0.0129118		0.0148018	0.00974168	-0.000289473	1.55134	1.52476	0.167387	0.0301359	0.00118948	0.00360637	0.0163887	0.127438	0.0482096	0.0339442	0.0555563	0.151785	0.0646822	1.39716	1.38304	1.5511	1.64329	1.61389	1.62335
S.VLDL.C	NightingaleHealth	4227	-2.97006	-0.0339606	0.0214854	0.0301408	-0.102884	-0.349054	-0.0102301	0.32716	0.0352496	0.145296	0.0837716	0.551506	2.77215	-1.29747	-0.220613	4.66788	0.945791	-3.42498	-2.28027	-2.45717	-0.253047	0.0645376	-0.0311192	-0.0199107		0.000335137	-0.0291792	-0.00453494	1.89353	1.88426	0.138625	0.027055	0.00106619	0.00302925	0.0147719	0.126061	0.0466333	0.0310277	0.0476608	0.13745	0.0582991	1.32534	1.24482	1.42827	1.50095	1.51444	1.51673
S.VLDL.CE	NightingaleHealth	4227	-3.00489	-0.0086569	0.0218027	0.0279767	-0.0852907	-0.35656	-0.0252703	0.248247	0.025889	0.172616	0.0690208	0.674686	2.6649	-1.93671	-0.154124	4.92752	0.242862	-2.87929	-2.39044	-2.41885	0.0018036	0.0725031	-0.0309775	-0.0144061		0.00485217	-0.0325604	0.00102825	1.8888	1.96064	0.137521	0.0270363	0.00107192	0.00294975	0.0146927	0.129048	0.0474832	0.0308209	0.0471528	0.137591	0.0582107	1.33363	1.25705	1.42971	1.50297	1.52224	1.53016
S.VLDL.FC	NightingaleHealth	4224	-2.79391	-0.0814385	0.0199826	0.0317123	-0.126327	-0.299458	0.0107314	0.455628	0.0438444	0.0794567	0.11373	0.189298	2.70377	0.0173659	-0.154762	3.89473	2.16479	-4.19174	-1.98689	-2.40993	-0.601328	0.0462892	-0.0222346	-0.0235807		0.0114602	-0.0181538	-0.00531882	1.85717	1.70119	0.147911	0.0276769	0.00108533	0.00326192	0.0152248	0.120772	0.0455972	0.0319715	0.0503922	0.139029	0.0611421	1.30811	1.27591	1.43565	1.52586	1.51265	1.52601
S.VLDL.TG	NightingaleHealth	4214	-1.69413	-0.435597	0.0155165	0.0573225	-0.15784	-0.270529	0.087286	0.520881	0.000656694	0.0229509	0.190918	0.660692	2.94753	-1.6205	1.16308	5.07053	3.40669	-4.53675	-2.15888	-2.77923	-3.4891	0.115626	0.0679615	0.0770646		0.114869	0.144266	0.0921721	0.636192	0.745383	0.191984	0.0349068	0.00139699	0.0043976	0.0185035	0.16002	0.0556637	0.0394858	0.062634	0.197127	0.0710658	1.57993	1.64786	1.81449	1.90706	1.87201	1.88061
XS.VLDL.P	NightingaleHealth	4227	-2.94604	0.246544	0.0239862	0.0111526	-0.0958443	-0.327002	-0.029015	0.385303	0.055867	0.155639	0.0844588	-0.276436	3.05414	-0.18633	-1.3677	3.49769	1.58576	-2.61481	-2.12405	-2.49342	0.274155	0.088689	-0.0377453	-0.0409997		0.0469258	-0.0625366	-0.0350791	1.64765	1.97578	0.139473	0.0263514	0.00109544	0.00336335	0.0146322	0.128717	0.0481021	0.0324237	0.0478434	0.13178	0.0573957	1.3454	1.30043	1.44108	1.52332	1.5071	1.53983
XS.VLDL.L	NightingaleHealth	4227	-2.92414	0.266843	0.0236233	0.00785417	-0.0872834	-0.332568	-0.0365903	0.343923	0.0522711	0.175878	0.0695572	-0.296643	2.94569	-0.242187	-1.409	3.69809	1.31409	-2.19684	-2.21943	-2.47967	0.498079	0.0958124	-0.0382928	-0.0397129		0.0476577	-0.0676549	-0.0312239	1.68027	2.0216	0.138422	0.0260275	0.00108701	0.00338991	0.0144488	0.130544	0.0483719	0.0319756	0.0472113	0.131349	0.057384	1.33736	1.29513	1.42875	1.51306	1.4976	1.5289
XS.VLDL.PL	NightingaleHealth	4226	-2.65496	0.468449	0.0245538	-0.00524469	-0.0625379	-0.330883	-0.0641571	0.360314	0.0813674	0.196561	0.0466197	-1.32656	2.53024	0.955783	-2.18039	1.96673	0.890777	-1.17676	-1.56422	-2.17458	0.459171	0.133459	-0.0283132	-0.0543224		0.121224	-0.0898938	-0.0427292	1.28392	1.3062	0.157302	0.0290573	0.00121808	0.00345996	0.016039	0.144224	0.0539502	0.0343763	0.0546555	0.148382	0.0630711	1.47273	1.45785	1.56566	1.70213	1.65184	1.68724
XS.VLDL.C	NightingaleHealth	4227	-2.74224	0.245484	0.0214276	0.00213666	-0.0588771	-0.367755	-0.0589848	0.140198	0.0395003	0.218015	0.0348908	0.180741	2.65714	-1.30478	-1.34714	4.4506	0.169649	-1.1756	-2.30338	-2.12365	1.33606	0.0890532	-0.0640714	-0.0459232		0.00984672	-0.0880316	-0.0343153	1.73292	2.32766	0.13742	0.0253959	0.00106047	0.00333946	0.0140001	0.132497	0.0489805	0.0304477	0.0457054	0.126796	0.0573197	1.31039	1.28783	1.40321	1.50223	1.46026	1.49754
XS.VLDL.CE	NightingaleHealth	4227	-2.74258	0.174505	0.020508	0.009116	-0.0570305	-0.383907	-0.0537609	0.0871821	0.0401733	0.203791	0.0404808	0.734816	2.45594	-2.033	-1.27461	4.74455	0.208578	-1.49731	-2.24438	-2.23525	1.51655	0.0864278	-0.0570135	-0.0293164		-0.00327782	-0.0751422	-0.0238055	1.68586	2.43335	0.13631	0.0254676	0.00105387	0.00334671	0.0139463	0.125276	0.0474515	0.0298511	0.0449873	0.127988	0.054367	1.29922	1.27111	1.37615	1.47407	1.44067	1.48122
XS.VLDL.FC	NightingaleHealth	4227	-2.62121	0.370333	0.0211903	-0.0119709	-0.0517507	-0.28064	-0.0593096	0.228752	0.0365805	0.218185	0.0241182	-1.05204	2.86428	0.275527	-1.43552	3.41047	-0.00868814	-0.623368	-2.25591	-1.34881	0.479815	0.10516	-0.0549711	-0.063761		0.054233	-0.09629	-0.0285409	1.78765	1.99494	0.140769	0.025635	0.00108279	0.00324998	0.0143358	0.134224	0.0512133	0.0313739	0.0496963	0.12353	0.0631138	1.31948	1.29876	1.45055	1.52823	1.50958	1.52588
XS.VLDL.TG	NightingaleHealth	4220	-2.57444	-0.0177448	0.0222921	0.0335164	-0.152002	-0.154974	0.0576521	0.696594	0.0463833	-0.0400512	0.208039	0.151512	3.26969	0.883919	0.26151	3.00913	4.07722	-5.39874	-1.80468	-2.99484	-2.18806	0.0621326	0.0223973	0.00844829		0.0985997	0.0618363	0.0276034	1.19052	1.39779	0.16597	0.031533	0.00125138	0.00387	0.0169191	0.1273	0.0497585	0.037302	0.0583811	0.165437	0.0656964	1.48108	1.50259	1.62819	1.73936	1.69215	1.68268
IDL.P	NightingaleHealth	4226	-2.69373	0.447005	0.0244415	-0.00306355	-0.063938	-0.368431	-0.0850826	0.275376	0.0779368	0.229678	0.0262657	-1.06424	2.34143	-0.304733	-1.83737	2.23665	0.786572	-1.31023	-1.40821	-2.69755	0.850508	0.183036	-0.0350057	-0.0514378		0.11042	-0.0843694	-0.0612024	1.32101	1.4509	0.152335	0.0287993	0.00124486	0.00343721	0.0159073	0.152459	0.0534691	0.0340691	0.0525145	0.158816	0.0601093	1.47809	1.47648	1.55651	1.68823	1.64998	1.68717
IDL.L	NightingaleHealth	4226	-2.67261	0.453701	0.023995	-0.00467948	-0.0575153	-0.375498	-0.0916947	0.238355	0.0766237	0.24183	0.017589	-1.12522	2.24197	-0.337537	-1.85366	2.21955	0.61404	-1.06929	-1.38532	-2.65968	0.962877	0.196155	-0.0290203	-0.0452839		0.11837	-0.0818234	-0.0542009	1.33967	1.4508	0.153825	0.0288405	0.0012503	0.00344931	0.0159093	0.152796	0.0540296	0.0338906	0.0525796	0.160405	0.0602774	1.48158	1.48183	1.56344	1.69735	1.65294	1.6898
IDL.PL	NightingaleHealth	4226	-2.3489	0.555932	0.0246816	-0.0108461	-0.0444131	-0.378515	-0.111759	0.25013	0.0862901	0.265914	-0.00439913	-1.31879	1.95694	0.287304	-1.66522	1.46562	0.234726	-0.116274	-1.17266	-2.76691	0.777176	0.202748	-0.0446652	-0.0721973		0.119294	-0.113414	-0.0829715	0.892626	0.976783	0.16829	0.0312625	0.00135517	0.00383754	0.0170816	0.165848	0.0585538	0.0354152	0.0575774	0.173486	0.0652372	1.56519	1.58243	1.67261	1.83139	1.77444	1.79114
IDL.C	NightingaleHealth	4227	-2.67187	0.413007	0.0226089	-0.00417738	-0.0455098	-0.410901	-0.104759	0.127655	0.0722699	0.269615	-0.000157706	-1.18558	2.04889	-0.820498	-1.86601	2.49602	0.216801	-0.815412	-1.43159	-2.52924	1.27443	0.22231	-0.0143471	-0.0275414		0.130822	-0.0700052	-0.0345274	1.44483	1.57265	0.157578	0.0286537	0.00125439	0.00355958	0.0158218	0.151158	0.0547162	0.0333193	0.0515223	0.160449	0.0597953	1.48061	1.47597	1.56077	1.70044	1.64578	1.68472
IDL.CE	NightingaleHealth	4226	-2.71282	0.348093	0.0225947	0.00213604	-0.0556301	-0.4421	-0.0994884	0.122662	0.0738597	0.267101	0.00788054	-1.11067	2.07477	-1.11557	-1.83637	2.97627	0.304279	-1.16416	-1.61396	-2.64889	1.20658	0.226215	-0.0146533	-0.0230837		0.126294	-0.0622252	-0.029687	1.44486	1.67617	0.156294	0.0287842	0.00123281	0.00360809	0.0158718	0.149313	0.0541632	0.0333222	0.0516787	0.159978	0.0597066	1.48221	1.46684	1.54746	1.69016	1.64137	1.68787
IDL.FC	NightingaleHealth	4227	-2.46297	0.546563	0.0214941	-0.0185908	-0.0197382	-0.32228	-0.105365	0.132145	0.0658098	0.26429	-0.0147773	-1.43653	1.84871	0.0631795	-1.86679	1.16714	-0.0748744	0.0890841	-1.00682	-2.0415	1.27713	0.209663	-0.0179021	-0.0373691		0.128553	-0.0854397	-0.0415427	1.39134	1.2715	0.162179	0.0287814	0.00127958	0.0034697	0.0158694	0.152535	0.0561416	0.0332429	0.0535735	0.164656	0.0633467	1.47363	1.48812	1.583	1.71989	1.67046	1.68145
IDL.TG	NightingaleHealth	4223	-2.56463	0.367596	0.0249457	0.00824162	-0.123185	0.0286577	0.0407273	0.773021	0.0225186	-0.0569075	0.166777	0.300013	3.32567	1.773	-1.08916	1.02823	3.48983	-4.49218	-0.93817	-2.01046	-1.01356	-0.0454495	-0.0814085	-0.117818		0.0227296	-0.0841364	-0.102273	1.08627	1.17917	0.160267	0.0294472	0.00121368	0.00370438	0.0161764	0.11716	0.0474879	0.0376271	0.0572826	0.174137	0.0643951	1.44303	1.45152	1.59256	1.68573	1.63412	1.65826
L.LDL.P	NightingaleHealth	4224	-2.47187	0.498101	0.0259359	-0.00387925	-0.0688436	-0.404833	-0.0892816	0.311693	0.0892241	0.269552	0.0126812	-1.36749	2.09303	0.114749	-1.72067	1.45159	0.762295	-1.20002	-1.01417	-2.83805	0.730114	0.202827	-0.0366444	-0.0655845		0.119536	-0.0894679	-0.0787138	0.931822	1.00756	0.163575	0.0306878	0.00133078	0.00369013	0.0169551	0.165628	0.0559841	0.0358796	0.0554681	0.161306	0.0630149	1.55984	1.5751	1.65247	1.80133	1.7572	1.76404
L.LDL.L	NightingaleHealth	4224	-2.45869	0.502381	0.0256299	-0.0048307	-0.0648645	-0.410183	-0.09556	0.281735	0.0890041	0.280579	0.00506965	-1.43564	2.04088	0.0481798	-1.71068	1.44263	0.617196	-1.02207	-1.01379	-2.81211	0.774249	0.210192	-0.0329142	-0.0615645		0.125477	-0.0879046	-0.0741549	0.945391	1.00652	0.165527	0.0308113	0.00133718	0.00369733	0.0169858	0.166012	0.0565069	0.0357689	0.0553672	0.161889	0.0632935	1.56632	1.57905	1.65943	1.80996	1.76381	1.77063
L.LDL.PL	NightingaleHealth	4224	-2.39161	0.486829	0.0255331	-0.00277084	-0.0635972	-0.412479	-0.109608	0.268953	0.100303	0.299729	-0.00738826	-1.41927	1.96287	0.212224	-1.49648	1.30761	0.685682	-0.936689	-0.966302	-3.15308	0.997108	0.21563	-0.0299665	-0.0592842		0.127639	-0.0983862	-0.0768039	0.836245	0.917324	0.169303	0.0315445	0.00136891	0.0037902	0.0173374	0.165435	0.0579361	0.0360442	0.0553268	0.160932	0.0644841	1.58247	1.58843	1.68477	1.84435	1.77725	1.80063
L.LDL.C	NightingaleHealth	4224	-2.39212	0.497439	0.0249724	-0.00604199	-0.0564825	-0.446895	-0.106323	0.208766	0.0906151	0.305535	-0.0041493	-1.6363	1.90062	-0.20557	-1.72237	1.49801	0.218298	-0.650508	-0.99671	-2.66933	0.799041	0.229633	-0.0266033	-0.0552842		0.137174	-0.0838806	-0.0641001	0.929118	0.996662	0.171546	0.0312991	0.00135892	0.00374233	0.0172362	0.169114	0.0581115	0.0358875	0.0554509	0.165815	0.0639137	1.59462	1.60354	1.68729	1.84694	1.79562	1.79802
L.LDL.CE	NightingaleHealth	4224	-2.35898	0.47442	0.0253794	-0.00322678	-0.0617595	-0.472121	-0.105629	0.221633	0.0957846	0.31082	0.00702074	-1.71651	1.91578	-0.266466	-1.75466	1.65882	0.285726	-0.795594	-0.91108	-2.72597	0.719867	0.229695	-0.0291554	-0.0586923		0.139225	-0.0814184	-0.0650733	0.831677	0.97702	0.17302	0.0316121	0.00136773	0.00378654	0.017442	0.170312	0.0583419	0.0362909	0.056028	0.165158	0.0639358	1.61009	1.61995	1.69864	1.86042	1.81363	1.81432
L.LDL.FC	NightingaleHealth	4227	-2.42486	0.549665	0.0233835	-0.0140448	-0.0379783	-0.363222	-0.104021	0.16743	0.0756153	0.275045	-0.033899	-1.4027	1.78915	-0.104986	-1.59557	0.986779	0.102526	-0.317885	-1.1039	-2.47037	1.06575	0.216556	-0.0230945	-0.0489022		0.123059	-0.0900607	-0.0644348	1.17505	1.02027	0.167357	0.0301892	0.00133376	0.00360099	0.0165443	0.162054	0.0571744	0.0345178	0.0545471	0.164206	0.0644068	1.53601	1.54748	1.64816	1.79434	1.74011	1.73292
L.LDL.TG	NightingaleHealth	4223	-2.54109	0.456371	0.0252534	0.000616473	-0.108245	0.0174453	0.0215241	0.748039	0.0194157	-0.0032845	0.119839	0.763546	2.96843	1.50262	-1.33985	0.447475	3.28816	-3.87714	-0.764685	-2.14474	-0.124663	0.0133159	-0.0748192	-0.10149		0.0274146	-0.0848083	-0.121308	1.07	1.0599	0.153951	0.0288152	0.00121838	0.0036008	0.0159836	0.126825	0.0465109	0.0374854	0.0558488	0.152811	0.0645519	1.42708	1.45705	1.58217	1.67144	1.62373	1.63404
S.LDL.P	NightingaleHealth	4224	-2.2963	0.451945	0.0273303	-0.00287202	-0.085106	-0.374121	-0.0930148	0.337009	0.0953777	0.260785	-0.0110252	-1.08712	2.2443	0.582599	-1.27476	1.38339	0.801818	-1.74948	-0.601749	-2.94769	0.918282	0.227781	-0.0199169	-0.065112		0.148234	-0.0816204	-0.0810771	0.766177	0.739296	0.165592	0.0318231	0.0013632	0.00367997	0.0174965	0.167882	0.0573439	0.0369121	0.0555242	0.152057	0.0669491	1.60743	1.6185	1.73071	1.88171	1.82536	1.81176
S.LDL.L	NightingaleHealth	4224	-2.32186	0.45169	0.0269593	-0.00406731	-0.0815183	-0.385421	-0.10015	0.30777	0.0920185	0.264116	-0.0199963	-1.12675	2.18117	0.459568	-1.27237	1.34781	0.639057	-1.64154	-0.608438	-2.79005	1.00912	0.235259	-0.0198605	-0.0627763		0.149448	-0.081665	-0.0783309	0.848081	0.814804	0.166236	0.0316781	0.00136305	0.00367271	0.0173612	0.168923	0.0579284	0.036494	0.0556068	0.153665	0.0671313	1.60187	1.61215	1.7262	1.86968	1.82177	1.81209
S.LDL.PL	NightingaleHealth	4223	-2.23165	0.298283	0.0262204	0.006173	-0.11407	-0.426412	-0.0963109	0.34273	0.10775	0.228887	-0.0282293	-0.135619	2.2862	0.694716	-0.763332	1.88799	1.32682	-3.21126	-0.308655	-3.54461	1.39391	0.205323	-0.0268735	-0.0598573		0.126839	-0.088397	-0.0670544	0.869411	0.83504	0.16923	0.0322103	0.00136157	0.00392786	0.0177712	0.164212	0.0572872	0.0367802	0.0581519	0.157486	0.0691723	1.60784	1.61081	1.73536	1.88726	1.80244	1.81062
S.LDL.C	NightingaleHealth	4225	-2.25701	0.498702	0.0259243	-0.0103892	-0.0589418	-0.386632	-0.116034	0.221959	0.0841092	0.287732	-0.0356318	-1.55972	1.96484	0.322455	-1.34828	1.18803	-1.23624e-05	-0.692925	-0.724727	-2.41355	1.01277	0.261549	-0.0103403	-0.0532185		0.168469	-0.0764012	-0.0656863	0.859842	0.82643	0.172406	0.0320285	0.00138526	0.0036312	0.0174075	0.170601	0.0599845	0.0361994	0.0565896	0.158729	0.0687207	1.61867	1.62568	1.74606	1.89443	1.85315	1.83512
S.LDL.CE	NightingaleHealth	4224	-2.09601	0.539111	0.025946	-0.0113538	-0.0525833	-0.374445	-0.112975	0.228395	0.0875058	0.309748	-0.0302936	-1.76621	2.01144	0.468486	-1.51379	1.02934	-0.0963023	-0.279434	-0.682357	-2.22429	0.864864	0.265288	-0.00727867	-0.052613		0.178463	-0.0741533	-0.0673373	0.589906	0.58027	0.176762	0.032806	0.0014176	0.00369372	0.017854	0.173464	0.0610963	0.0369723	0.0577299	0.159992	0.0695476	1.65307	1.65623	1.77959	1.94702	1.8985	1.86975
S.LDL.FC	NightingaleHealth	4227	-2.50896	0.32406	0.0242036	-0.00753922	-0.0763563	-0.349868	-0.10688	0.184101	0.0723061	0.197758	-0.0388014	-0.733324	1.92983	-0.0344847	-0.436041	2.05885	0.248576	-2.19991	-1.05667	-3.08305	1.45345	0.188844	-0.0221231	-0.0456137		0.105412	-0.073371	-0.0509833	1.58777	1.45979	0.146372	0.0282273	0.00121959	0.00338108	0.0154531	0.153294	0.0544268	0.0328858	0.0501892	0.154903	0.0647192	1.46983	1.45386	1.57751	1.69146	1.65477	1.65516
S.LDL.TG	NightingaleHealth	4220	-2.16029	0.247661	0.0268594	0.0192018	-0.137532	-0.0783936	0.0364528	0.798185	0.0609328	0.0869752	0.123069	0.446611	3.29448	1.6192	-1.09077	0.72251	3.27613	-4.8933	-1.02752	-2.57312	-1.58964	0.205	0.116107	0.0760846		0.233513	0.122231	0.0489515	0.26042	0.250931	0.16395	0.0333263	0.00132269	0.00388259	0.0183542	0.146001	0.0518089	0.0411282	0.0603909	0.136265	0.0716226	1.57189	1.55397	1.75309	1.8808	1.77317	1.77495
XL.HDL.P	NightingaleHealth	4219	-0.597246	0.672965	0.00749362	-0.0544318	0.00539439	-0.00358834	-0.0394902	-0.104341	0.061139	0.12665	-0.108198	1.21608	0.865927	-1.00016	-1.05984	-1.17077	0.576811	-0.390751	3.63192	-2.09201	3.70545	-0.0325634	-0.133788	-0.127857		-0.0319906	-0.174009	-0.189701	0.604868	1.35545	0.178768	0.0300073	0.0012987	0.00370626	0.0163144	0.15863	0.055038	0.0389929	0.061346	0.188229	0.0701396	1.57297	1.60334	1.7399	1.88693	1.82565	1.7691
XL.HDL.L	NightingaleHealth	4219	-0.639636	0.64959	0.007602	-0.0533554	0.00280846	-0.00959489	-0.0396851	-0.118488	0.0594315	0.123331	-0.112298	1.33778	0.874418	-1.1208	-0.898492	-0.969373	0.52205	-0.534333	3.60139	-2.16474	3.66245	-0.032689	-0.136606	-0.129878		-0.0375322	-0.174875	-0.191154	0.68446	1.40908	0.180192	0.0299853	0.00130083	0.00371673	0.0163314	0.156452	0.0550158	0.0390609	0.0611952	0.189585	0.0702689	1.57382	1.60629	1.74208	1.8875	1.82469	1.76994
XL.HDL.PL	NightingaleHealth	4217	0.324075	0.892856	0.00168686	-0.0680812	0.0639557	0.138901	-0.0367885	-0.0401875	0.0579607	0.157887	-0.0874843	-0.31342	-0.110488	2.1634	-2.45932	-4.5314	0.291564	2.32804	3.78682	-0.396418	3.27406	-0.0142783	-0.067833	-0.0738776		0.0365713	-0.140973	-0.129864	-0.425136	-0.0289013	0.181881	0.0308736	0.00131313	0.00383496	0.0168067	0.164181	0.0568458	0.0368408	0.0611122	0.205674	0.069538	1.57815	1.59825	1.73368	1.89719	1.90701	1.84148
XL.HDL.C	NightingaleHealth	4224	-1.13894	0.269993	0.0104937	-0.0301907	-0.0349229	-0.0926339	-0.0370322	-0.188175	0.0257215	0.113026	-0.100339	2.46401	1.30912	-3.03435	1.13863	1.66171	0.13725	-2.20241	2.33321	-3.06078	3.00611	0.00474635	-0.10213	-0.0804561		-0.0595678	-0.0972274	-0.140344	1.27583	2.1133	0.176149	0.0282985	0.00121619	0.00352022	0.0154505	0.135119	0.0514345	0.0357552	0.0558157	0.184772	0.0665269	1.47997	1.50222	1.64553	1.76744	1.69097	1.67238
XL.HDL.CE	NightingaleHealth	4225	-1.15989	0.174353	0.010976	-0.0243563	-0.0407802	-0.0980947	-0.0376352	-0.183193	0.0250165	0.0891711	-0.0960689	2.73126	1.31401	-3.39317	1.51408	2.24702	0.10895	-2.25405	1.88295	-2.993	2.75679	0.0182634	-0.0826469	-0.0635775		-0.0438534	-0.0666231	-0.120574	1.25565	2.27025	0.170536	0.0274406	0.00117213	0.00336088	0.0148748	0.130422	0.0495377	0.0339842	0.0539359	0.177416	0.0639384	1.43108	1.44219	1.5928	1.68825	1.62704	1.62674
XL.HDL.FC	NightingaleHealth	4221	-0.943686	0.561893	0.0068761	-0.0450821	-0.0130348	-0.0503291	-0.0328177	-0.180637	0.0474917	0.143421	-0.108324	1.10781	1.16837	-1.23081	-0.805316	-0.24756	0.445377	-1.57383	3.8162	-2.67604	3.32725	-0.0489991	-0.167369	-0.137787		-0.102033	-0.191133	-0.203086	1.23129	1.30101	0.195843	0.0298303	0.00131638	0.00378629	0.0167809	0.144954	0.0539095	0.0392075	0.0607834	0.189781	0.070663	1.56048	1.60165	1.71588	1.8858	1.77618	1.74518
XL.HDL.TG	NightingaleHealth	4216	-2.18398	0.0793958	0.01225	0.0104492	-0.0679393	-0.24976	0.048847	0.228083	-0.021037	0.136063	0.155427	-1.31176	3.92192	-2.9254	-2.7448	4.87891	2.31549	-4.59	-0.68213	-3.29187	-1.25027	0.171151	0.138587	0.197868		0.184569	0.150119	0.161186	1.34692	1.95989	0.173372	0.031483	0.00120861	0.00402555	0.0171606	0.157426	0.0527665	0.036402	0.0596583	0.172761	0.0695886	1.43042	1.39752	1.56142	1.68709	1.6663	1.63086
S.HDL.P	NightingaleHealth	4208	-1.24323	0.153789	0.011846	0.00305281	-0.0515314	0.0485914	0.0334352	0.773468	0.0535986	-0.000915177	-0.0342167	2.12826	-0.774279	7.67106	-0.271406	-2.7885	1.86332	-1.79756	0.238432	-1.35877	-0.755263	0.172252	0.0442761	-0.0405332		0.127425	-0.105837	0.0211603	0.437716	0.304109	0.191716	0.0330217	0.00136752	0.00383633	0.0187807	0.165322	0.0580331	0.0401732	0.0655945	0.16116	0.0764196	1.61402	1.66797	1.82286	1.89358	1.90892	1.91668
S.HDL.L	NightingaleHealth	4208	-1.31698	0.181215	0.0118615	-0.000652901	-0.0445867	0.0423962	0.0265012	0.7408	0.0560558	0.0196572	-0.0445141	1.94158	-0.895322	7.5197	-0.264868	-2.88643	1.74826	-1.60128	0.221497	-1.25049	-0.567424	0.170777	0.0414691	-0.0455806		0.126102	-0.111211	0.0199457	0.581782	0.38584	0.1894	0.0326799	0.00135216	0.00380844	0.018562	0.164956	0.0577772	0.039785	0.0650405	0.158234	0.0759082	1.59728	1.65336	1.8055	1.87505	1.89947	1.89928
S.HDL.PL	NightingaleHealth	4219	0.0530174	-0.160928	-0.00899607	0.00286844	-0.017494	0.114328	0.0618558	0.454905	0.0722903	-0.3715	-0.0605607	3.36148	-2.20419	6.8281	-1.64306	-3.06265	2.60879	-1.00385	1.909	0.134983	0.433239	0.0823102	0.0405422	-0.0272244		0.044974	-0.103179	0.0267478	0.454006	0.598569	0.207388	0.0329512	0.00139831	0.00386657	0.0187625	0.173903	0.0631878	0.0417067	0.0652382	0.205909	0.0760517	1.67276	1.70106	1.90593	1.95892	1.95271	2.0372
S.HDL.C	NightingaleHealth	4216	-1.71677	0.428881	0.0213827	-0.0108491	-0.0229336	-0.0544933	-0.0477122	0.529069	0.0518766	0.347524	-0.052062	-0.00428229	-0.174161	4.13154	1.36891	-1.79795	0.58798	-0.178413	-1.46404	-2.27838	-0.637956	0.213354	0.0530776	-0.0180559		0.182886	-0.055519	0.0301979	0.409963	0.00546186	0.18656	0.0327413	0.00137224	0.00391714	0.0180516	0.17274	0.0617101	0.0375882	0.061011	0.126487	0.075412	1.55773	1.58343	1.72065	1.88302	1.86784	1.78969
S.HDL.CE	NightingaleHealth	4221	-1.48316	0.466252	0.0230366	-0.00697852	-0.0127608	-0.0375162	-0.055794	0.457181	0.0268615	0.433212	-0.03213	-0.62197	0.42875	3.29641	1.92554	-1.7516	-0.427111	-0.178432	-2.18331	-1.82806	-1.10046	0.227795	0.0401803	-0.0162158		0.171699	-0.0406478	0.0220756	-0.162352	-0.403903	0.191517	0.0333739	0.00139636	0.00402927	0.0184447	0.171791	0.0639349	0.0373132	0.0626234	0.127098	0.0738201	1.5696	1.59507	1.73668	1.8959	1.87797	1.80647
S.HDL.FC	NightingaleHealth	4227	-1.26492	0.0422037	0.00203785	-0.0153563	-0.017447	-0.0382957	0.0175752	0.41737	0.0567284	-0.165827	-0.0489439	1.45367	-1.651	5.01553	-1.36201	-1.87656	2.33681	-1.19247	0.7434	0.583976	1.00411	0.0456747	0.0117173	-0.0453855		0.0377921	-0.0928651	0.00516554	1.80636	1.13148	0.145106	0.0242335	0.00100992	0.00292615	0.0142157	0.102635	0.0450532	0.0337103	0.0494143	0.125769	0.0608252	1.28948	1.31844	1.47606	1.49086	1.51638	1.53853
S.HDL.TG	NightingaleHealth	4222	-1.16869	-0.250221	0.0180407	0.04676	-0.155055	0.00830536	0.101367	0.811348	-0.00247595	-0.12254	0.245446	1.23076	3.25732	0.678657	0.510861	3.68717	3.95567	-5.35321	-1.88852	-1.97571	-3.30479	0.0293009	0.102184	0.0909375		0.0899835	0.170062	0.116916	-0.262619	-0.16021	0.1843	0.034409	0.00138392	0.00404632	0.018693	0.124929	0.0533917	0.0405253	0.0618136	0.186821	0.072616	1.61209	1.56886	1.78908	1.84147	1.89058	1.79183
VLDL.D	NightingaleHealth	4225	0.074968	-0.680491	0.00114362	0.07033	-0.108585	-0.226666	0.140591	0.227535	-0.0770896	0.0330978	0.111102	0.830091	1.00348	-2.02975	1.28581	3.73825	1.71225	-3.79184	-1.52525	-0.920553	-3.18188	0.0536649	0.0778446	0.11719		0.0148984	0.155018	0.125501	-0.683668	-0.788012	0.178291	0.032887	0.00137952	0.00404107	0.0177933	0.168487	0.0527822	0.0375356	0.0621186	0.220003	0.0635884	1.57044	1.55431	1.80297	1.85775	1.86215	1.81097
LDL.D	NightingaleHealth	4223	-0.298252	-0.148747	-0.0187376	0.000644333	0.0949405	0.123699	0.0594177	-0.311752	-0.0734056	-0.193404	0.0236672	0.272753	-0.82806	-3.29171	-1.1925	0.97116	-0.496693	2.45524	-0.593899	2.41153	-0.56286	-0.147224	-0.0203544	0.022987		-0.114527	0.0275727	0.0816993	1.27307	1.66994	0.172326	0.0304693	0.0012317	0.00396246	0.0162552	0.163044	0.0483363	0.0341316	0.0550595	0.147299	0.0634773	1.51594	1.51712	1.64855	1.8047	1.73947	1.68758
HDL.D	NightingaleHealth	4227	-0.596018	0.719501	-0.00233301	-0.0655327	0.0697857	0.0154927	-0.0355268	-0.156209	0.0717728	0.0870746	-0.110089	0.196954	-0.14827	1.08249	-2.59636	-2.9261	0.147763	1.34627	3.79117	-0.715939	2.95116	-0.0535296	-0.0962045	-0.113651		-0.0234314	-0.183567	-0.1068	1.23412	1.2693	0.158023	0.0270798	0.00115757	0.00339149	0.0148893	0.138173	0.0497836	0.0332678	0.0552837	0.191588	0.0621245	1.39825	1.44559	1.56263	1.65867	1.66313	1.63021
Serum.C	NightingaleHealth	4225	-2.6152	0.414123	0.0226067	-0.00635101	-0.0613951	-0.382982	-0.0740512	0.238219	0.0872565	0.251452	-0.00454004	-0.476451	1.89935	0.233074	-1.3587	1.8788	0.906913	-1.4638	-0.538508	-3.01864	1.29219	0.172978	-0.0255164	-0.0488084		0.105929	-0.0917845	-0.0541176	1.48779	1.50853	0.145238	0.0274873	0.00120411	0.00320742	0.0154743	0.145115	0.0514962	0.0329836	0.0484743	0.144718	0.0596861	1.43553	1.44456	1.50636	1.64262	1.59118	1.61345
VLDL.C	NightingaleHealth	4221	-2.79181	-0.126984	0.0201945	0.0401435	-0.119911	-0.423439	0.0114422	0.302819	0.0191757	0.16518	0.106037	0.330945	2.9941	-2.16608	-0.615431	5.06988	1.6869	-3.44726	-2.2393	-2.71261	-0.381827	0.0758653	-0.0256207	-0.00175903		-0.0104079	-0.00398052	0.00431133	1.65048	1.79547	0.158285	0.0296583	0.00115452	0.00364256	0.0159811	0.139225	0.0492735	0.0330727	0.0526387	0.154153	0.0604914	1.38674	1.32659	1.50784	1.59428	1.6087	1.61001
Remnant.C	NightingaleHealth	4227	-2.89802	0.0970456	0.0225892	0.0242095	-0.099786	-0.457389	-0.0428379	0.242903	0.0635277	0.207657	0.0748041	-0.182436	2.7754	-1.79273	-1.23489	4.25511	1.2543	-2.86532	-1.76691	-2.95142	0.660635	0.137223	-0.0226177	-0.0132585		0.0420133	-0.0338245	-0.0160368	1.63384	1.7887	0.145608	0.0288056	0.00115174	0.00318749	0.0158644	0.140146	0.0500471	0.032567	0.0519177	0.151181	0.0606608	1.41814	1.36566	1.49505	1.59585	1.59298	1.62279
LDL.C	NightingaleHealth	4225	-2.35091	0.503614	0.0254575	-0.0070741	-0.0559695	-0.430429	-0.110641	0.218261	0.0838542	0.303598	-0.0139115	-1.64524	1.93572	-0.0222435	-1.70559	1.31527	0.143968	-0.713913	-0.815819	-2.50378	0.850082	0.243381	-0.0186217	-0.0560667		0.150288	-0.0796786	-0.0618957	0.872061	0.904224	0.174221	0.0317071	0.00138223	0.00378416	0.0174125	0.169143	0.0589326	0.0361166	0.0570259	0.163649	0.0659321	1.61005	1.61933	1.72013	1.87338	1.82362	1.81884
HDL.C	NightingaleHealth	4220	-1.18203	0.562754	0.0042695	-0.0500406	0.0402692	-0.00124063	-0.0265102	0.126629	0.0710603	0.0759311	-0.120966	1.05897	-0.817471	3.54743	-1.33579	-3.11009	0.599664	0.947737	2.33234	-0.719299	2.29809	0.0486283	-0.0116902	-0.0570444		0.0839266	-0.131842	-0.0371985	1.43896	1.18438	0.153613	0.0261375	0.00112776	0.00338309	0.0150244	0.136545	0.0483278	0.0340229	0.0520552	0.162038	0.0637087	1.36392	1.4259	1.545	1.64711	1.66912	1.61229
HDL3.C	NightingaleHealth	4223	-0.587859	0.590723	0.016521	-0.0309577	-0.0227751	-0.381865	-0.0372746	0.138313	0.070862	0.281737	0.00690216	-1.66872	-0.71597	2.58661	-0.825745	0.656502	-0.488129	-0.145881	0.406104	-0.225561	0.3016	0.0428657	0.0256713	0.012988		0.0924966	-0.0695113	0.0934851	-0.414318	-0.279077	0.179475	0.032792	0.0013826	0.00427919	0.0184714	0.196351	0.0631183	0.0398016	0.0575392	0.164133	0.0782939	1.59205	1.63153	1.75547	1.95678	1.82975	1.78374
EstC	NightingaleHealth	4225	-2.50222	0.404118	0.0224176	-0.00756096	-0.0557539	-0.411898	-0.0772221	0.214119	0.0936504	0.225893	-0.0218618	-0.0871978	1.78458	0.195403	-1.58275	2.12255	0.710899	-1.37643	-0.572413	-3.11925	1.26855	0.186575	-0.0215481	-0.0510864		0.112675	-0.0892516	-0.0470882	1.44748	1.26311	0.1507	0.0282744	0.00124307	0.00331153	0.0159233	0.146529	0.0535047	0.0335796	0.0499524	0.152787	0.0608352	1.46881	1.48345	1.53907	1.67978	1.62688	1.65679
FreeC	NightingaleHealth	4226	-2.7542	0.418347	0.0220589	-0.0032149	-0.0698565	-0.321265	-0.0650147	0.280383	0.0639882	0.302533	0.029159	-1.32332	2.07147	0.185845	-0.920898	1.16438	1.30809	-1.55408	-0.352042	-2.48284	1.07697	0.131254	-0.0387516	-0.0481744		0.0877534	-0.0990058	-0.0707034	1.51138	1.98241	0.136065	0.025638	0.00110556	0.00298193	0.0143887	0.143191	0.0468281	0.0313398	0.0454462	0.128094	0.0566588	1.34134	1.33469	1.42386	1.54945	1.49273	1.4916
Serum.TG	NightingaleHealth	4210	-1.84265	-0.342276	0.0178571	0.0559413	-0.153952	-0.288747	0.102075	0.575445	-3.52558e-05	0.061366	0.190305	1.18439	2.88345	-1.37568	0.235001	4.65056	3.7928	-5.04858	-2.39027	-3.24174	-2.81424	0.116327	0.0709511	0.081146		0.118438	0.125564	0.0933131	0.53263	0.62028	0.186385	0.0357271	0.00139802	0.00425645	0.0188707	0.165808	0.0538296	0.0397165	0.0626041	0.187564	0.0685621	1.6091	1.64337	1.81979	1.90996	1.88886	1.87804
VLDL.TG	NightingaleHealth	4210	-1.43295	-0.521839	0.0126535	0.0655409	-0.143007	-0.332647	0.118671	0.423523	-0.0324479	0.0638401	0.168099	1.18674	2.36673	-1.86644	0.95026	4.87816	2.92011	-4.78445	-2.20945	-2.43644	-3.01023	0.135571	0.0896302	0.107603		0.102077	0.157383	0.126619	0.360326	0.455945	0.190078	0.0353333	0.00142377	0.00441822	0.018898	0.17443	0.0547563	0.0399735	0.0645427	0.20894	0.0682947	1.63976	1.65278	1.88229	1.94168	1.93555	1.90691
LDL.TG	NightingaleHealth	4222	-2.32813	0.447185	0.0271051	0.00386813	-0.118833	0.0227657	0.0227714	0.794926	0.0443355	0.0203402	0.127307	0.904253	3.0698	1.7883	-0.784075	0.562295	3.57419	-3.91915	-0.954563	-2.78221	-0.31961	0.0256768	-0.0534425	-0.0798335		0.0520783	-0.0612589	-0.120127	0.647834	0.637328	0.156997	0.0307129	0.00126542	0.00349359	0.0169402	0.133425	0.0474141	0.0392973	0.0563942	0.155076	0.0675697	1.49768	1.54597	1.65415	1.76292	1.70518	1.71175
HDL.TG	NightingaleHealth	4223	-1.83824	0.194875	0.0171621	0.0168191	-0.0983574	-0.171718	0.0508279	0.662179	0.0822194	0.0304234	0.208115	0.321422	2.97389	1.25777	-3.03594	2.65569	4.06211	-3.89801	0.0877033	-2.86489	-1.6608	-0.053159	-0.0460657	-0.0555024		0.00568007	-0.072291	-0.0222641	0.598839	0.672135	0.188337	0.0338303	0.00133768	0.00386664	0.0188805	0.135597	0.0531849	0.0404843	0.0622066	0.184714	0.0759973	1.65134	1.5857	1.74746	1.83215	1.84511	1.82871
TotPG	NightingaleHealth	4227	-1.56876	0.433561	0.0135049	-0.0126547	-0.0721657	-0.280993	0.020189	0.45444	0.12903	0.0681691	0.0415878	3.79854	2.09161	3.00428	-3.40685	0.832628	3.47777	-2.84698	1.77972	-4.71693	1.40414	0.000823412	-0.0771196	-0.0991481		-0.0139422	-0.211111	-0.0822258	1.02966	0.350813	0.157741	0.0281141	0.0012181	0.00336085	0.0169234	0.131152	0.0486972	0.0362256	0.0520131	0.136772	0.0648799	1.44617	1.4789	1.56073	1.71164	1.62496	1.67105
PC	NightingaleHealth	4226	-1.88429	0.380951	0.0127039	-0.0127863	-0.060284	-0.160555	0.00511597	0.397812	0.0952974	0.0892646	0.0372673	-0.0236898	0.947929	-0.326485	-2.60093	-0.141771	2.29639	-1.31313	1.21668	-1.55561	0.888298	0.077417	-0.0162365	-0.0349051		0.0705377	-0.0598969	-0.0604966	1.54661	0.315335	0.123353	0.0220944	0.000983267	0.00268052	0.0134013	0.111603	0.0401864	0.0301539	0.0415704	0.102628	0.054363	1.18951	1.18304	1.23871	1.37753	1.31339	1.30943
SM	NightingaleHealth	4227	-2.63325	0.494363	0.0158722	-0.0138196	-0.0514264	-0.0948144	-0.0613584	0.328001	0.086083	0.209844	0.0212667	-1.15357	0.550129	-1.283	-0.879721	-0.199584	1.92608	0.30243	0.179807	-0.899218	-0.413982	0.18312	0.0192754	0.021474		0.13603	0.0382403	-0.0381878	1.94918	1.19449	0.1274	0.0219787	0.000969375	0.0026735	0.0129892	0.116981	0.0420294	0.0303314	0.042343	0.113835	0.0585346	1.18176	1.11577	1.30485	1.34057	1.33092	1.27647
Lac	NightingaleHealth	4213	0.183839	-0.280269	-0.00253546	0.029232	0.00961822	0.215073	0.236861	0.264346	-0.0043907	0.345503	-0.0400701	3.35173	-0.19461	4.46166	5.66273	0.156185	-1.17702	-0.715857	2.03196	0.723563	-1.13506	-0.38303	-0.227347	-0.188281		-0.390184	-0.300214	-0.144652	-0.210931	-0.325082	0.197145	0.0354701	0.00138805	0.00396483	0.0197013	0.190123	0.05736	0.0431099	0.0725562	0.201917	0.0813687	1.87412	1.76553	1.92141	2.10198	2.01516	1.92005
Cit	NightingaleHealth	4227	0.108592	-0.0535746	0.00804896	-0.00848881	0.0820114	0.149308	0.141085	-0.0604399	-0.0963184	-0.303055	-0.103804	0.919508	-2.20852	0.459826	0.623033	-0.368709	1.84339	-0.0321134	-1.74219	-0.844647	-1.217	0.228626	0.220492	0.221277		0.222793	0.160605	0.221712	-1.03772	0.853416	0.133328	0.0213968	0.000897338	0.00257491	0.0129285	0.0751073	0.0374109	0.029986	0.043857	0.152002	0.0511816	1.09923	1.12821	1.17214	1.26593	1.27124	1.23788
Ala	NightingaleHealth	4227	-0.038868	-0.0996266	0.00612877	0.0325519	-0.0104078	-0.0473882	0.119598	0.133744	-0.0829519	-0.0353435	-0.141879	0.83017	-6.743	0.836007	1.01271	-0.137968	0.785499	-3.92128	4.54054	-1.62854	-0.886714	-0.0471243	-0.0221078	0.0126209		0.134449	0.0215979	0.0956321	-0.817477	-1.61593	0.182461	0.0325166	0.00129354	0.00375712	0.0179094	0.157997	0.0508859	0.040292	0.0576923	0.135429	0.0663037	1.63613	1.50817	1.76632	1.83128	1.9034	1.80179
His	NightingaleHealth	4227	1.01343	-0.337311	-0.00814285	-0.00196072	0.00585646	-0.216169	-0.0690894	-0.462864	0.0621439	0.0356087	0.017051	-3.03668	-2.26729	7.27817	0.135032	-0.0999446	0.091667	-0.467232	5.03707	-3.03053	-0.101956	-0.341553	-0.342093	-0.385074		-0.159587	-0.458658	-0.231894	0.491884	0.0956091	0.199943	0.0336791	0.00135911	0.00391438	0.0195922	0.173737	0.0581931	0.0425601	0.065212	0.198641	0.0736589	1.78426	1.78411	1.86619	1.85133	2.00216	1.94351
Ile	NightingaleHealth	4225	0.314857	-0.974919	-0.00415771	0.0683577	-0.0591871	0.210876	0.168266	0.133034	-0.115512	-0.430869	-0.0223099	-1.87504	-0.46201	-2.37308	2.68617	1.75191	2.02636	-1.88576	-0.503825	-1.34409	-1.01409	0.0308349	0.0194276	0.0455186		-0.0918868	0.162818	0.0460496	-0.0883106	-0.304485	0.163313	0.0305491	0.00128701	0.00388533	0.0176092	0.176019	0.0507355	0.0374426	0.0608156	0.184825	0.0673705	1.51403	1.49416	1.69623	1.75357	1.8278	1.73228
Leu	NightingaleHealth	4226	1.4753	-1.05989	-0.00302837	0.0463092	-0.0431449	0.328107	0.10239	-0.0188738	-0.102777	-0.551009	-0.0581913	-0.058263	-1.14337	0.435977	0.433742	0.928643	2.05113	-1.19216	-0.235998	-1.62927	-0.817834	-0.0775725	-0.0501271	-0.0275288		-0.0993849	0.0564013	-0.078749	-0.590237	-0.942458	0.151385	0.0295404	0.00119933	0.00352647	0.0162999	0.159071	0.0489433	0.0352673	0.0577294	0.220207	0.0654084	1.38925	1.36818	1.52585	1.63459	1.63709	1.66101
Val	NightingaleHealth	4227	-0.0963683	-0.823772	0.0030316	0.0483323	0.0539441	0.356931	0.0699291	-0.112766	-0.188594	-0.52083	-0.0434692	1.31049	-0.234546	-0.117255	-0.597432	0.22893	1.11862	0.24475	1.03039	-2.62603	0.387587	0.133649	0.16128	0.154243		0.107042	0.192644	0.0987261	0.0366347	-0.648778	0.192519	0.0326411	0.00132322	0.00377397	0.0183586	0.143768	0.0578804	0.0401445	0.0627281	0.187761	0.0765781	1.53174	1.51154	1.64536	1.79744	1.81616	1.78901
Tyr	NightingaleHealth	4226	-1.70943	-0.184247	0.00857007	0.051143	-0.0138866	-0.0120679	0.0870523	-0.49247	0.0335544	0.238527	-0.103361	0.884742	-3.07893	-0.161068	0.367965	0.182856	-0.763126	-0.0806474	1.1149	-0.835957	-0.416935	0.25447	0.113749	0.116003		0.165582	0.161039	0.121517	0.423831	0.689867	0.178797	0.0315534	0.00130658	0.00395519	0.0188244	0.158647	0.0552379	0.0451539	0.0615743	0.205125	0.0737724	1.55127	1.56363	1.69812	1.74765	1.8327	1.83018
bOHBut	NightingaleHealth	4212	0.802337	-0.19941	0.00602293	0.00768545	-0.0511551	0.333383	0.109534	0.581827	-0.0662375	-0.139182	0.0313646	-0.306063	0.623848	2.50854	5.13695	0.844224	2.0724	-1.29407	0.606942	-1.39006	-1.23379	0.194625	0.172932	0.118008		0.154976	0.149881	0.0956544	-1.2648	-1.29301	0.149137	0.0310369	0.00127366	0.00333221	0.0172117	0.125094	0.0490448	0.0378513	0.0570855	0.123791	0.067901	1.51544	1.47271	1.57072	1.66263	1.81229	1.6755
Crea	NightingaleHealth	4226	1.12373	-1.28915	0.00878197	0.00323007	0.0261682	-0.277906	0.0365031	0.359272	-0.0701548	-0.361531	-0.118459	-0.0735185	-3.75397	1.34302	0.851042	-2.37304	-2.0859	-1.20923	-0.419373	-0.480662	1.09854	0.0995243	-0.00546553	-0.0791464		0.0356738	0.067509	-0.0125529	0.57617	0.444846	0.181888	0.0299989	0.0012833	0.00351255	0.0164721	0.187757	0.0605872	0.0345837	0.0589688	0.14834	0.0646062	1.54778	1.57609	1.68669	1.77777	1.86107	1.75604
TG(53:1)	Lipidomics	2324	-1.78309	-0.296173	0.00564575	0.0428176	-0.0768861	-0.0893795	0.00469928	0.43922	0.0282899	-0.483874	0.126786	3.21619	6.48231	-2.6329	1.08399	2.00393	5.62806	-0.224525	-1.06206	-0.856628	-6.07807	-0.574374	-0.388097		-0.087517	-0.627307	-0.37018	-0.332299			0.246169	0.0560115	0.00234861	0.00543566	0.0300444	0.254666	0.110108	0.0617652	0.108338	0.373216	0.125342	2.61685	2.47627	2.8329	3.05516	3.62005	3.41488
TG(52:0)	Lipidomics	2324	-1.42916	-0.0169899	0.0172595	0.00263717	-0.0374305	-0.182002	0.10961	-0.0572686	0.0143068	-0.164871	-0.096307	4.84102	-0.23895	-1.73556	2.75177	-0.131899	-0.37538	0.21582	-0.860741	-3.17419	0.188218	-0.0152169	0.141243		-0.0827039	0.177107	0.143926	0.0679739			0.183216	0.0297575	0.00133118	0.00324566	0.0158248	0.150158	0.0568427	0.0356899	0.061262	0.132252	0.0836699	1.51028	1.35758	1.55938	1.7592	1.86361	1.69211
TG(46:0)	Lipidomics	2324	-2.25934	-0.307607	0.0182851	0.0299354	-0.0624586	-0.186439	0.0865234	0.359069	-0.00366856	-0.0273369	0.0444381	9.21154	0.0207173	0.328936	2.56087	1.89033	1.22663	-3.60236	-2.50706	-1.35904	0.785559	0.012453	0.194035		0.0900601	0.119926	0.184015	0.117864			0.256183	0.0382307	0.00155569	0.00416416	0.020456	0.17248	0.059402	0.0449121	0.0691557	0.199785	0.0934243	1.732	1.76046	1.84136	2.14859	2.23383	2.16442
TG(44:0)	Lipidomics	2324	-2.02549	-0.121695	0.00549172	0.000122158	-0.00213104	-0.0552524	0.0231902	-0.17265	0.00498977	-0.127076	-0.0114378	5.49214	0.698083	0.280131	-1.30833	-0.55682	0.402996	0.0793875	0.0945696	-0.719007	1.07484	0.143482	0.0827116		0.0526373	0.127359	0.014769	0.0597873			0.170085	0.0215227	0.000996821	0.00242644	0.0121941	0.111848	0.0382813	0.0273891	0.0421275	0.114936	0.053622	1.10924	1.11366	1.10258	1.30127	1.25672	1.25315
Cer(d18:0/24:0)	Lipidomics	2317	-1.0997	0.0540911	0.00463187	0.00192279	0.0166492	-0.254989	0.0427647	-0.039429	0.099085	0.00124009	0.0428363	3.72973	-1.07849	0.838769	0.363289	1.25925	-0.913897	-0.844515	-0.617872	-0.0576738	0.39378	0.0407398	0.0186187		-0.21963	0.0928486	0.0149106	-0.00748468			0.128886	0.0211952	0.000871752	0.00222268	0.0115363	0.10902	0.0339545	0.02601	0.0395669	0.0850895	0.0471641	1.01694	1.08556	1.04028	1.22718	1.20236	1.1414
PC(36:5)	Lipidomics	2320	-3.06738	-0.261311	0.0115324	-0.0106192	-0.0275312	-0.144265	0.127534	-0.517076	-0.0155911	0.0578468	-0.134898	4.4678	-0.0203735	-1.64084	1.53922	-1.12642	-0.930045	2.28086	-0.39209	-4.43726	-0.423372	0.022748	0.100869		-0.190918	0.0555633	0.0911335	0.00192914			0.17719	0.0284496	0.00138553	0.0030592	0.0155302	0.145475	0.054497	0.0371689	0.0641342	0.11255	0.0820321	1.44817	1.2557	1.51553	1.63449	1.82365	1.65114
PC(36:6)	Lipidomics	2322	-4.48562	-0.0501556	0.01165	-0.0037198	-0.00805398	-0.240409	0.0303448	-0.182932	0.0459949	0.0269843	-0.0504824	5.12575	-0.182429	-0.820007	2.38893	-1.24255	1.20615	-0.232334	0.15981	-2.53661	1.93047	0.0960476	0.110711		0.0554401	0.105977	0.0701515	0.0424814			0.128976	0.0253202	0.00117684	0.00269377	0.0138424	0.134019	0.044707	0.0303066	0.0543561	0.0886259	0.0640413	1.27785	1.18946	1.34046	1.5454	1.58285	1.41497
TG(46:3)	Lipidomics	2323	0.0981511	-0.29766	0.00672633	0.0217462	-0.0679958	-0.0822954	0.00531199	0.137555	-0.0309935	0.0206021	0.0578607	7.43039	1.51776	2.17617	2.11752	2.43544	0.179813	-3.63634	-0.175104	-1.58313	0.44038	0.00673412	0.0638951		0.168913	0.120489	0.106916	0.0704381			0.21206	0.0304549	0.00128775	0.00342535	0.0166021	0.126304	0.0486568	0.0341454	0.0615903	0.159261	0.073581	1.41044	1.38728	1.53659	1.70681	1.69211	1.72539
TG(54:1)	Lipidomics	2324	-5.83048	0.053764	0.0100935	0.0142873	0.0138455	-0.0214458	-0.0960538	-0.266965	0.122791	-0.0179121	0.0493788	0.0394144	-0.430804	1.37524	-0.210011	1.36691	-1.37248	-1.73901	-2.0196	0.526917	-1.58749	0.203046	0.165992		0.167064	0.164228	0.164148	0.211112			0.321706	0.0313223	0.00128357	0.00341644	0.0188352	0.0645049	0.0437506	0.0446096	0.0493601	0.143439	0.0636703	1.48726	1.48831	1.56961	1.76853	1.8011	1.73816
LPE(22:6)	Lipidomics	2322	-2.78559	-0.239906	0.0134126	0.022489	-0.0605751	-0.175262	0.0643974	0.216061	-0.041751	-0.0431074	0.102667	8.53709	0.836043	1.76312	2.77698	0.716641	-0.26726	-3.81495	-2.76558	-2.26202	1.94991	-0.0673926	0.0551844		0.112624	0.0506127	0.073319	0.0521434			0.247349	0.0340805	0.00145517	0.00381377	0.0191213	0.170308	0.0538574	0.0399143	0.0632569	0.174476	0.0788614	1.55927	1.50297	1.68486	1.97754	1.9113	1.87823
TG(56:7)	Lipidomics	2317	-0.135425	-0.270145	0.00648041	0.0281567	-0.0825791	0.102689	-0.00182147	0.214067	-0.0306861	-0.183398	0.0127529	2.24166	3.19134	-0.176522	-0.291909	1.44057	2.65	-2.46305	-0.798443	-0.657405	-2.09506	-0.285552	-0.301605		-0.28404	-0.476786	-0.231086	-0.256522			0.177436	0.0298702	0.00124232	0.00338278	0.016136	0.133277	0.0501295	0.0345321	0.0574207	0.157717	0.0734608	1.35148	1.27016	1.50085	1.71319	1.64524	1.69098
PE(O-38:5)	Lipidomics	2322	-2.92925	0.0595032	0.0122853	0.000703765	-0.107306	0.0525134	0.0673501	0.677799	-0.0493615	-0.113221	0.121364	2.07022	3.62345	2.32536	-3.26717	1.65522	3.02331	-2.63744	-2.55614	-0.958584	-4.34931	-0.236596	-0.107579		-0.23203	-0.0583418	-0.104245	-0.0648087			0.219743	0.0388172	0.00156701	0.00423669	0.0199613	0.158252	0.0626839	0.0455936	0.0689262	0.235181	0.105249	1.79047	1.6456	1.91524	2.24901	2.09279	2.41848
TG(55:1)	Lipidomics	2321	-0.499143	-0.234583	0.00916794	0.038552	-0.0726552	-0.127856	0.0275588	0.412366	-0.0427257	-0.282133	0.0818365	0.72957	2.87841	-2.36444	-0.837238	0.147192	2.00044	-5.67648	-2.16976	0.665665	-2.05187	-0.41035	-0.283083		-0.167855	-0.338108	-0.225738	-0.25008			0.175701	0.0388064	0.00168727	0.00428709	0.0201003	0.158675	0.0660692	0.0448954	0.0714358	0.195438	0.0906082	1.68411	1.65612	1.89311	2.18634	2.02382	2.21645
TG(56:2)	Lipidomics	2321	-1.32698	0.00774421	0.00296004	0.00310899	-0.0119427	-0.113534	-0.0282916	0.0499496	0.0556544	0.000302737	0.0313693	0.0744804	-0.164018	0.062783	-0.559006	0.92184	0.228368	-0.326278	-1.17716	0.120174	-1.40699	0.0347828	0.00127239		-0.10477	0.084161	-0.00614196	0.0125159			0.0927342	0.0119771	0.000513438	0.00129912	0.00656064	0.0367745	0.0231873	0.0139924	0.0203394	0.0606953	0.028746	0.538514	0.511727	0.574768	0.693512	0.642074	0.656738
CE(20:4)	Lipidomics	2321	-0.942219	-0.259935	0.00913296	0.0204896	-0.0616985	-0.0529518	0.0349235	0.165224	-0.00892448	-0.070315	0.0566115	7.05568	0.845756	1.76133	1.77572	1.3026	-0.301204	-3.29377	-1.51943	-2.03914	1.09964	0.0306857	0.0961379		0.168922	0.123347	0.133406	0.0885714			0.202585	0.0282523	0.00119152	0.00313712	0.0150635	0.13987	0.0469895	0.0321636	0.0552601	0.153322	0.067706	1.2905	1.27203	1.4004	1.56638	1.55496	1.55602
LPC(20:5)	Lipidomics	2322	-1.95814	-0.19329	0.00797022	0.0220153	-0.0380318	0.0477294	-0.00981489	0.238405	-0.0354705	-0.0961074	0.0791472	1.15891	1.32351	-0.692685	1.09495	0.964636	0.901697	-3.87339	-1.47576	0.0697681	-1.73273	0.0237209	0.071405		0.186098	0.0776235	0.0770141	0.107106			0.128119	0.0253833	0.00108206	0.00300144	0.013053	0.121155	0.0419416	0.0277646	0.0455453	0.124554	0.0657399	1.16089	1.08547	1.2998	1.52449	1.30879	1.46952
TG(51:2)	Lipidomics	2322	-4.3823	-0.00604314	0.00203883	0.00442701	-0.00758382	0.0156614	-0.0336341	-0.0269001	-0.0361881	0.0915504	0.00164304	-0.686841	-0.180577	-0.135974	-0.375187	1.22474	-0.575139	-0.589086	-0.311383	0.47625	0.10549	0.109136	0.0673386		0.0958238	0.0313252	0.0857485	0.0697353			0.0789516	0.00994997	0.000426375	0.00110359	0.00542563	0.0282594	0.0185053	0.011568	0.0205474	0.0439777	0.0243068	0.437203	0.462762	0.482222	0.54627	0.547595	0.54103
TG(51:4)	Lipidomics	2324	1.09653	-0.27457	0.00602446	0.0283423	-0.0778152	-0.116878	0.0195213	0.216037	-0.0769667	0.0137081	0.102291	5.55839	1.87959	3.04865	1.1028	1.65087	-0.0256825	-4.05216	-0.289152	-0.816716	0.377715	0.0365245	0.0779857		0.191812	0.103944	0.107886	0.0594917			0.200009	0.029626	0.00130568	0.00334411	0.0153905	0.117078	0.0483099	0.0332508	0.0571772	0.177877	0.0702637	1.36344	1.30196	1.48701	1.69565	1.64495	1.69456
PC(O-36:6)	Lipidomics	2324	-1.36673	-0.304921	0.012518	0.0269788	-0.0716308	-0.0526954	0.0583847	0.150987	0.0396162	-0.10174	0.0931907	6.51818	0.971076	1.93985	1.45015	2.15167	1.04316	-3.47928	-2.51096	-0.217953	0.314146	-0.00822242	0.0726513		-0.00293728	0.0155742	0.0591572	0.0561414			0.213458	0.0315291	0.0012788	0.00347784	0.0164693	0.139606	0.0468247	0.0360536	0.0588906	0.135516	0.0802879	1.42474	1.40146	1.54066	1.79337	1.71379	1.76411
TG(54:5)	Lipidomics	2320	-0.416712	0.0897775	0.00247904	-0.00575742	0.0114167	-0.21589	-0.0476677	-0.0790734	0.0609785	0.0292957	0.0487637	1.29132	-1.13688	0.096572	-0.516649	-0.162632	-1.22346	0.143715	-0.557498	0.0357828	0.114741	0.0176151	0.0190876		-0.0644307	0.0898022	0.00867705	0.010381			0.0807054	0.0135663	0.000588093	0.00152887	0.00735503	0.0677439	0.0251844	0.0151786	0.0260718	0.0869398	0.028336	0.620863	0.597922	0.657765	0.755766	0.753022	0.767047
TG(46:1)	Lipidomics	2322	-2.48347	0.132711	0.00596588	-0.011856	0.0146243	-0.187948	0.0368906	0.0422473	0.04738	0.0111431	-0.000831175	4.53387	-1.83417	0.415393	0.879183	0.133108	0.978636	-1.4987	-0.866116	0.805787	1.15676	0.138041	0.191394		0.0945775	0.216831	0.158627	0.146829			0.145147	0.0192542	0.000838479	0.00214973	0.0107558	0.103225	0.0334633	0.0240861	0.0428421	0.0529699	0.0467522	0.941309	0.967054	1.02771	1.1401	1.12127	1.05715
Cer(d18:1/22:1)	Lipidomics	2324	0.570474	-0.328676	0.00805259	0.0371712	-0.0892149	0.0880111	-0.000166752	0.25278	-0.0671629	-0.120229	0.00618736	2.38952	2.63619	0.313592	-0.401562	1.57474	2.48494	-3.01222	-1.17674	-0.818677	-2.99872	-0.139404	-0.140723		-0.113645	-0.249905	-0.0742903	-0.115744			0.168946	0.0302546	0.00126009	0.00349184	0.0159095	0.139996	0.0495333	0.0336704	0.0563034	0.144263	0.0706608	1.36686	1.28218	1.51701	1.71553	1.64058	1.69298
TG(54:7)	Lipidomics	2324	-1.98836	0.0572812	0.00828507	0.00029843	-0.0901208	0.0832547	0.0245905	0.625208	-0.0468545	0.0288876	0.0779446	0.827864	2.11775	1.5561	-2.58801	0.492126	1.89205	-3.15922	-0.234229	-0.464764	-2.64853	-0.257375	-0.183541		-0.133553	-0.153143	-0.13515	-0.114384			0.208672	0.029823	0.00126206	0.00346975	0.0166162	0.105609	0.0459875	0.0357207	0.0480403	0.168629	0.0815782	1.40036	1.29877	1.50115	1.7263	1.70437	1.74243
TG(46:2)	Lipidomics	2322	-0.0213676	-0.304924	0.0095132	0.0434291	-0.0736329	-0.0434578	0.0129966	0.496809	-0.0251699	-0.268676	0.0924251	0.834425	4.27564	-1.40099	-0.830441	0.903324	2.83091	-4.75796	-2.34237	0.204464	-2.78832	-0.351983	-0.245854		-0.155862	-0.335883	-0.161795	-0.177864			0.174326	0.0385948	0.00167221	0.00440097	0.0210233	0.166804	0.0663764	0.0452771	0.070128	0.195548	0.0954593	1.77641	1.64753	1.97228	2.25313	2.1189	2.22151
TG(50:0)	Lipidomics	2324	1.06587	-0.273208	0.00472771	0.021161	-0.067374	-0.059746	-0.0190642	0.100214	-0.0304604	-0.0239192	0.105206	6.12759	1.28818	2.34162	0.999702	2.14442	1.35769	-3.13812	-0.278065	-0.0904174	0.208528	0.0516122	0.104078		0.17257	0.125373	0.116923	0.10089			0.202069	0.0263353	0.00114204	0.00293329	0.0140904	0.100117	0.0432192	0.0297082	0.0518225	0.157198	0.0594501	1.24913	1.19728	1.34928	1.52154	1.45531	1.52397
PE(36:4)	Lipidomics	2324	-1.58636	-0.256637	0.0103501	0.0271314	-0.0700246	-0.0318407	0.0198832	0.190181	0.0343233	-0.105174	0.0289067	6.02989	0.831608	1.18599	1.30401	2.25835	1.22515	-2.7606	-1.58317	-0.461501	0.0407467	0.031237	0.088365		0.0481294	0.0393823	0.0858671	0.074911			0.176745	0.0287738	0.00118312	0.00316908	0.0152282	0.128625	0.0455066	0.0337324	0.0526351	0.133154	0.0776925	1.29172	1.27767	1.38755	1.62162	1.48813	1.60307
TG(51:1)	Lipidomics	2324	-1.01898	-0.28267	0.00905505	0.028005	-0.073188	-0.14869	0.0336212	0.168515	-0.0570363	-0.0189655	0.0774085	6.61511	1.51634	2.17469	1.61313	0.817824	0.161794	-3.86183	-0.820068	-1.83779	0.70268	-0.124041	0.00914666		0.086513	0.0107934	0.0258593	-0.0128266			0.200159	0.0324264	0.00135861	0.00370969	0.0170366	0.145546	0.0518932	0.036481	0.0637797	0.193329	0.0761226	1.47695	1.45825	1.60436	1.84747	1.74305	1.8244
TG(48:2)	Lipidomics	2320	-1.8583	0.00894882	0.00408071	-0.00664838	0.0466231	-0.0432136	-0.0666281	0.0313791	0.0468619	0.0238248	-0.0617968	-1.97111	-0.477759	-3.1431	-0.0201362	-1.69959	-0.556202	-0.717982	-0.0884294	-1.06506	-0.505082	0.190541	0.150956		0.0541165	0.181742	0.156819	0.151643			0.1395	0.0169353	0.00077197	0.00196699	0.00948446	0.0763203	0.0326788	0.0195456	0.0364167	0.0680664	0.047328	0.791108	0.785622	0.800402	1.00913	0.952421	0.96065
CE(18:1)	Lipidomics	2324	-1.70012	-0.239004	0.00609936	0.0169312	-0.0672861	0.0247096	0.00442506	0.24506	-0.0166239	-0.05138	0.0642586	4.91718	1.23332	1.25301	-0.1391	1.50131	1.45835	-2.95115	-1.19016	-0.369727	-0.240858	-0.00597218	0.0163975		0.0781122	0.0384912	0.0193102	0.0635803			0.176181	0.02363	0.000972798	0.00263307	0.0125077	0.101367	0.0374009	0.0272987	0.0447491	0.113417	0.0562664	1.07663	1.01952	1.1687	1.27493	1.23997	1.28416
TG(54:6)	Lipidomics	2322	0.253351	-0.225257	0.00837427	0.035667	-0.0773708	-0.133248	0.0300979	0.348704	-0.0544698	-0.166793	0.11029	2.26862	2.65027	0.627135	-0.314238	0.916862	1.45487	-5.2437	-1.02002	0.0365137	-1.36403	-0.178061	-0.103994		0.015242	-0.0911702	-0.0591491	-0.0876917			0.161672	0.0315463	0.0013729	0.00362231	0.0165133	0.13583	0.0507531	0.0360006	0.0554353	0.175964	0.0841131	1.42897	1.32873	1.58257	1.85964	1.65345	1.8076
TG(51:3)	Lipidomics	2324	-1.60118	-0.229763	0.00964508	0.0293156	-0.0663872	-0.143054	0.0405158	0.240284	-0.0418801	-0.127426	0.0869806	4.08736	2.06809	0.175329	0.290606	0.82891	0.332258	-4.77719	-0.831355	-0.688621	0.303133	-0.170088	-0.0775004		-0.00204898	-0.0528654	-0.0535429	-0.0594905			0.168536	0.0316651	0.00136542	0.00369212	0.0167732	0.15103	0.0492891	0.0369025	0.0613926	0.172286	0.0836459	1.43714	1.36414	1.56397	1.84933	1.70947	1.7869
Cer(d18:1/16:0)	Lipidomics	2324	-2.32557	0.0389032	0.00726271	0.00114449	0.0226254	-0.0632966	0.0046269	0.173327	0.0478746	-0.0837141	-0.0424467	1.4611	-0.374497	-1.53169	1.52237	-0.392745	-1.19755	-1.79191	0.282034	-1.56467	0.843779	0.0739036	0.133056		-0.0464015	0.19988	0.148593	0.142522			0.136756	0.0195806	0.000807001	0.0021864	0.0108648	0.106445	0.0342204	0.0244223	0.0392881	0.0532862	0.0568705	0.949048	0.927635	0.980973	1.20623	1.1523	1.11231
TG(52:4)	Lipidomics	2323	-1.93783	-0.20705	0.00944229	0.0319823	-0.0471383	-0.190574	-0.0213162	0.287253	-0.0507489	-0.165069	0.0237914	1.62799	2.51274	-1.77658	-0.928476	0.559035	0.647401	-4.92606	-0.345105	-0.434545	-1.19829	-0.407539	-0.253676		-0.160565	-0.291892	-0.236951	-0.204881			0.175443	0.035061	0.00149167	0.00395544	0.0187767	0.160934	0.0585122	0.0413088	0.0686266	0.159905	0.0861733	1.58852	1.52301	1.76395	2.02916	1.87398	1.99782
TG(56:6)	Lipidomics	2322	0.487495	-0.233828	0.00546801	0.0297319	-0.0720311	0.0897887	-0.0274131	0.170266	-0.0373723	-0.0330587	-0.00109923	2.75842	1.99394	0.538783	0.379936	2.338	2.28935	-3.12832	-0.490209	0.131721	-1.67225	-0.0172052	-0.00237901		0.0539904	-0.0310902	0.0456688	0.0225165			0.156672	0.024153	0.00100433	0.00269723	0.0125398	0.11034	0.0385689	0.0265868	0.0423134	0.0995453	0.0594256	1.13447	0.999928	1.21627	1.37448	1.30278	1.28446
TG(48:0)	Lipidomics	2324	-2.01731	0.00455413	0.00580585	-0.000298795	-3.08543e-06	-0.195879	0.00957418	-0.0974582	0.0515226	-0.0106987	-0.0411516	4.95992	0.00907469	0.569733	1.37862	-0.274855	0.739215	-1.72519	-0.158128	-1.27251	2.14906	0.0579885	0.0537515		-0.0127628	0.0444428	0.0308202	0.013072			0.107552	0.0169388	0.000766613	0.00191211	0.00968516	0.0841063	0.0290025	0.0210785	0.0308512	0.0622432	0.0405879	0.850338	0.852049	0.900173	0.977507	0.995506	0.974477
CE(18:2)	Lipidomics	2322	1.40727	-0.212547	0.00371664	0.024362	-0.0695281	-0.0053321	-0.00609216	0.105876	-0.0204817	-0.0555344	0.0939697	4.09842	1.58386	1.28684	0.156903	2.08095	2.46951	-2.43772	-0.463061	0.907208	-1.33165	0.129423	0.0891326		0.135626	0.0778245	0.115122	0.0965931			0.159356	0.0242881	0.00106748	0.002714	0.0128042	0.104195	0.0387623	0.0269314	0.0449331	0.123836	0.0523116	1.14521	1.03806	1.23619	1.39884	1.27438	1.3417
PC(40:7)	Lipidomics	2324	-1.90277	-0.0587275	-0.00146328	0.00880374	0.00099182	-0.135882	-0.0602582	-0.0230183	-0.00962655	0.0643092	-0.0661266	-3.83093	3.02707	-0.212616	-0.250115	-1.41424	-0.838571	0.358311	0.0823314	-0.69714	-0.820777	0.239707	0.125477		0.0871658	0.136722	0.206998	0.113304			0.107264	0.019822	0.00083778	0.00204704	0.010839	0.1104	0.0355256	0.0237508	0.0403489	0.0892524	0.0517974	0.942872	1.05142	0.997561	1.14717	1.09983	1.1158
TG(52:1)	Lipidomics	2324	-3.44659	0.133604	0.00410083	0.00185065	-0.000948881	-0.116972	-0.0326445	0.0237143	0.0177234	0.106367	-0.0276387	0.450888	0.279835	0.0538162	-0.734549	-1.36222	-0.544856	-0.936623	0.401287	-1.02746	-0.759946	0.0970938	0.0656972		-0.0119284	0.0850423	0.0999374	0.0555509			0.077042	0.0122908	0.000539066	0.00147468	0.00678021	0.05307	0.023083	0.0142754	0.021649	0.0682392	0.0292664	0.600425	0.560194	0.63182	0.745612	0.719811	0.729021
PE(34:2)	Lipidomics	2324	-1.29995	0.0415486	0.0115431	0.00718843	-0.003926	-0.275763	0.0544168	-0.0562276	0.0449866	-0.00719543	-0.0685416	6.44055	-0.379597	0.507802	2.5811	0.755067	0.988735	-2.54971	-1.5218	-1.32898	2.60022	0.118015	0.134517		0.0438975	0.137763	0.118971	0.0390281			0.183193	0.0244101	0.00104241	0.00253943	0.01316	0.113958	0.0396967	0.0289513	0.048719	0.09068	0.0645352	1.21418	1.22726	1.26109	1.45042	1.4649	1.39581
TG(56:3)	Lipidomics	2324	0.275464	0.00325128	0.00886512	-0.000391421	-0.0189765	-0.168848	0.0380391	-0.0912831	0.0466629	-0.108312	-0.013631	3.86184	-0.277534	0.588614	1.22958	1.01302	-0.10583	-1.13448	-0.741502	-0.489146	0.827562	0.0501341	0.124203		-0.0362256	0.17026	0.129095	0.106123			0.161263	0.0193205	0.000822572	0.00218384	0.0103358	0.0930728	0.0329513	0.0241378	0.0380649	0.0675774	0.0561723	0.963919	0.943849	1.00893	1.1633	1.12324	1.12244
PC(40:8)	Lipidomics	2323	-3.63969	0.0379124	0.0068492	0.0078146	-0.0202896	-0.138053	0.0166574	0.2321	0.0134261	-0.075014	-0.0601729	1.92214	0.511169	-1.09743	0.0886495	-1.67738	-0.425194	-1.59045	0.0707131	-0.750566	0.0349762	-0.141696	-0.031773		-0.0766817	0.0182704	-0.0228008	-0.0165354			0.131861	0.021284	0.00088394	0.00237191	0.0115512	0.108842	0.0362891	0.0276678	0.0431434	0.0826058	0.0602248	1.02072	0.977598	1.06379	1.26865	1.21424	1.21794
TG(48:1)	Lipidomics	2324	-2.29031	-0.127546	0.00406322	0.0082575	-0.00576465	-0.120697	0.0225766	-0.0921708	0.00428057	-0.0479983	-0.0469859	4.46136	1.23611	1.25943	0.256694	-0.479427	-0.0610302	-0.542765	0.512004	-0.730243	1.30141	-0.0196387	-0.0190686		-0.0936737	0.00794414	-0.0618125	-0.0374136			0.171508	0.0190084	0.0008653	0.0022293	0.0104877	0.0951392	0.0315769	0.0224706	0.0363131	0.0955544	0.0430392	0.968004	0.970429	1.00351	1.09306	1.11877	1.1033
TG(54:4)	Lipidomics	2324	0.185186	0.058003	0.00982644	-0.00540127	-0.00610016	-0.19083	0.0308916	0.107047	0.0518766	-0.00658675	-0.0507478	6.33937	-1.03495	0.359161	2.20174	0.511606	0.914653	-1.7951	-1.12799	-1.1202	1.82096	0.127247	0.205552		0.0706529	0.220976	0.198833	0.13126			0.186037	0.0226305	0.000943776	0.00246117	0.0124328	0.117885	0.0370999	0.0277394	0.0444603	0.0767515	0.0590114	1.11908	1.13556	1.18163	1.30992	1.35454	1.29178
TG(56:5)	Lipidomics	2323	-2.33634	0.13727	0.00144539	-0.0152728	0.0183011	-0.102437	-0.0395096	-0.0483273	0.0378314	0.0833325	0.00813903	1.89903	-0.0194804	-0.42206	-0.795595	-0.264471	0.273993	-0.701065	0.619305	-1.57273	0.104355	0.0758029	0.0361708		0.0968779	0.112409	0.03932	0.0399443			0.102909	0.0127675	0.000607655	0.0013788	0.00719003	0.0664585	0.0243801	0.015257	0.0221102	0.0687767	0.030002	0.636263	0.629437	0.659929	0.804741	0.763921	0.708409
TG(52:5)	Lipidomics	2324	-1.66424	-0.112751	0.00283425	0.0146931	-0.0381976	-0.00616229	0.0101121	0.132719	-0.0152664	-0.0109494	0.0232294	1.63495	1.49221	0.620192	-0.642689	1.10092	1.32748	-2.19285	-0.370953	-0.299012	-1.00751	0.100902	0.0852527		0.131568	0.104876	0.117533	0.0865741			0.11494	0.0146225	0.000623077	0.00163344	0.00789027	0.0728854	0.026359	0.0165245	0.0298368	0.082554	0.0346356	0.656747	0.64111	0.727765	0.822451	0.770276	0.825196
LPE(18:0)	Lipidomics	2324	-2.62713	0.12854	0.00839621	0.00293403	0.0242976	-0.0482217	-0.0892643	-0.070458	0.0523731	0.0910066	-0.0325771	-0.295229	-0.900025	-1.83667	1.03477	-0.515835	-0.524192	-0.738277	-0.412696	-0.388678	-0.0510948	0.156598	0.0870711		-0.0734454	0.139562	0.0842771	0.0815648			0.139244	0.0139212	0.00062075	0.00161878	0.00781169	0.0556151	0.0283958	0.0178521	0.0260405	0.0758075	0.0411604	0.706776	0.672312	0.753956	0.915672	0.880623	0.834311
TG(56:4)	Lipidomics	2324	-1.94679	-0.156734	0.00470334	0.0136964	-0.036439	-0.0667878	-0.00385473	0.135963	-0.0106335	-0.000748648	0.0693441	3.39289	1.13028	2.20247	0.702069	1.60152	0.385078	-2.79032	-0.0169065	-1.03279	0.623836	0.0819265	0.158978		0.236392	0.186958	0.173093	0.147646			0.144404	0.0186054	0.000771025	0.00206822	0.00993796	0.0705914	0.031872	0.0205007	0.0374352	0.11801	0.0451694	0.841066	0.838935	0.922283	1.03345	1.00314	1.04119
TG(50:3)	Lipidomics	2324	1.336	-0.246628	0.00785479	0.0390684	-0.0817047	-0.087418	0.0278282	0.413513	-0.0517638	-0.20129	0.118797	1.32383	3.24784	0.0877015	-0.92539	1.21012	2.42689	-4.52691	-1.38971	0.201718	-2.99123	-0.133661	-0.0878531		-0.0527946	-0.121828	-0.0213435	-0.0694104			0.15103	0.030423	0.00131251	0.00348409	0.0162637	0.130328	0.0497196	0.0349538	0.0516157	0.173948	0.0769617	1.40434	1.30213	1.56548	1.81231	1.60424	1.74306
TG(50:4)	Lipidomics	2324	2.24045	-0.236468	-0.00357582	-0.0230924	-0.0116539	-0.00685291	-0.0212025	-0.30182	0.0231298	0.144628	0.00605101	2.17324	-0.0263945	0.798328	-0.726443	-0.939088	-0.40585	1.54572	1.24091	-1.5236	-0.376706	-0.0656017	-0.0581745		-0.128356	-0.0714584	-0.0673874	-0.0557576			0.170988	0.0162837	0.000748661	0.00180195	0.00928003	0.062663	0.0262387	0.020576	0.03049	0.0874289	0.0407531	0.796195	0.764351	0.838954	0.936704	0.93888	0.924024
PE(38:4)	Lipidomics	2324	2.35041	-0.230359	0.00497944	0.0270856	-0.0628678	-0.0706538	0.0151296	0.241541	-0.0563376	-0.044311	0.115416	3.31618	1.89573	2.29428	0.539453	1.87206	1.10557	-2.95397	-0.929897	0.0877255	-1.3485	0.0741305	0.0905745		0.14066	0.104373	0.120856	0.0792044			0.163514	0.0230992	0.0010199	0.00262237	0.0122128	0.0876736	0.0364434	0.0265048	0.0430287	0.130563	0.0561824	1.09277	1.03959	1.20527	1.3911	1.27426	1.35658
TG(48:3)	Lipidomics	2324	-0.710408	-0.0642	0.000364545	0.00262286	-0.00821253	-0.175715	0.00287649	-0.0848392	0.0394775	-0.0323997	-0.00736324	2.87935	1.51133	0.902295	-0.0674333	0.0627435	-0.399717	-1.60173	0.630138	-0.850102	1.22849	-0.0436507	-0.0200746		-0.0585757	0.00596069	-0.0255554	-0.0255657			0.131464	0.0157154	0.000695995	0.00174429	0.00850224	0.0830009	0.0251212	0.0183769	0.0280994	0.0422628	0.0339706	0.764023	0.768678	0.797242	0.890763	0.862027	0.908075
TG(54:2)	Lipidomics	2324	0.746316	0.0866485	0.00639445	-0.00892842	0.010041	-0.00718168	-0.0672988	0.0352062	0.054696	-0.00711269	-0.00336118	0.895728	-0.73627	-1.29054	1.03311	-0.805393	0.00673572	-1.2403	0.826384	-0.725645	-0.0856758	0.0802461	0.0625889		-0.00363202	0.136032	0.0680176	0.0700171			0.149868	0.0140137	0.000625452	0.00157733	0.00769063	0.0622504	0.0257268	0.0169295	0.028089	0.0672852	0.0372132	0.695522	0.660609	0.718172	0.846141	0.847762	0.80638
PC(O-38:6)	Lipidomics	2324	-2.15615	-0.0304618	-0.00176521	0.00793804	-0.00409591	-0.0820062	-0.0496116	-0.0470709	-0.00719195	0.0517531	-0.0446234	-2.50884	2.50276	-0.199075	0.203185	-0.841364	-0.494218	0.0542219	0.426013	-0.953306	-0.222365	0.255651	0.128983		0.103142	0.126216	0.198134	0.104792			0.0797306	0.015909	0.000660308	0.00166833	0.00874843	0.0906029	0.0296029	0.0190722	0.0322391	0.0761948	0.044059	0.757595	0.824772	0.821769	0.927359	0.897792	0.902154
TG(54:3)	Lipidomics	2324	-0.64567	0.100795	0.000330407	-0.00812213	0.00060285	-0.134815	-0.0431966	-0.0117439	0.0252433	0.0267682	0.00444156	0.949348	1.39776	0.722573	-0.114855	-0.359116	-0.162325	-0.665088	1.03243	-1.14885	-0.179245	-0.0446862	-0.0516787		-0.0201716	-0.00681504	-0.0438594	-0.0410257			0.108916	0.0127972	0.000604718	0.00143306	0.00696385	0.0565914	0.0233291	0.0150761	0.0247777	0.0520646	0.0303518	0.652633	0.664935	0.673191	0.788807	0.746473	0.730682
LPC(O-16:0)	Lipidomics	2324	-0.699652	0.0884497	0.00710063	0.0124016	-0.0633197	-0.123979	0.0218679	0.379577	-0.00788197	-0.119426	0.0298041	-2.20311	1.71276	-1.9957	-1.55362	-0.92362	1.03564	-1.88231	-0.101722	0.0265842	-2.85654	-0.150385	-0.063695		-0.153791	-0.0102241	0.0115229	-0.0422417			0.126282	0.0237484	0.00101174	0.00248641	0.0132699	0.0791106	0.044472	0.030142	0.0446971	0.121523	0.0658896	1.16256	1.12555	1.25053	1.43056	1.35789	1.35652
SM(d18:1/18:2)	Lipidomics	2324	-1.88458	-0.163548	0.00452371	-0.0158327	-0.00648434	-0.0937809	0.0568481	-0.224956	0.0300143	0.119412	-0.0339155	4.21535	-0.187975	0.147262	0.924315	-0.222785	0.479851	0.423292	-0.608397	-1.54663	1.25855	0.167105	0.164836		0.0268827	0.149307	0.158121	0.0742158			0.158567	0.0180479	0.000819614	0.00193113	0.00955718	0.0842935	0.0309418	0.0212736	0.0396648	0.0982999	0.0450122	0.926616	0.834122	0.992233	1.06751	1.11688	1.04226
PC(40:6)	Lipidomics	2322	-2.3164	-0.0192445	0.00517964	0.00587663	-0.000945042	-0.102595	-0.0279716	0.152847	0.0521337	-0.0874858	-0.0551545	-0.749409	1.15169	-1.51082	-1.16482	-1.42477	-0.574566	-0.936191	0.167566	-0.637026	-1.081	-0.126004	-0.0176554		-0.119693	-0.00609978	-0.00973574	0.00157914			0.101375	0.0183237	0.000766592	0.00201338	0.0106181	0.0596009	0.0331628	0.0230557	0.0383784	0.0929838	0.0491175	0.874673	0.849895	0.906104	1.05993	1.08462	1.05987
PC(38:5)	Lipidomics	2324	-2.42252	0.116553	0.00757868	0.00529594	0.0275032	-0.0287792	-0.089179	0.0462451	0.0521336	-0.0559195	-0.0539662	-0.607214	-0.48268	-0.573215	-0.0693309	-0.882627	-1.15702	-0.571078	0.243056	-0.0889745	-0.290389	0.0511483	0.0458894		-0.0904385	0.139863	0.0485497	0.0465813			0.168204	0.0138729	0.000639844	0.00150453	0.00773689	0.0639445	0.0264006	0.0168575	0.0284976	0.0970758	0.0411796	0.732171	0.654487	0.777471	0.937745	0.875992	0.821632
PC(34:4)	Lipidomics	2324	1.35469	-0.321301	0.00701764	0.0408067	-0.0842324	-0.0114717	0.011541	0.435283	-0.0667027	-0.183683	0.0854139	1.70654	3.26818	-0.185789	-0.763111	1.67829	3.30836	-3.87244	-1.37924	-0.014886	-2.86108	-0.148873	-0.118492		-0.121872	-0.225582	-0.031074	-0.101445			0.149454	0.0301404	0.00130119	0.00350965	0.0162455	0.140782	0.0491918	0.0350443	0.0538198	0.1647	0.0698233	1.41668	1.29351	1.57628	1.79997	1.63275	1.69598
PE(O-36:5)	Lipidomics	2324	-1.53782	-0.0606924	0.00736019	0.00752085	-0.0196692	-0.207193	0.0171479	-0.197333	0.0336683	-0.11685	0.00653798	3.15437	0.247109	0.919574	0.666335	1.34866	0.0763041	-2.32411	-1.23471	0.102767	0.927764	-0.0138389	0.0228392		-0.0555137	0.0490815	0.0160351	0.011945			0.148638	0.0192042	0.00078452	0.00214022	0.0102311	0.0853905	0.0320273	0.0240149	0.0379027	0.0573673	0.053856	0.948997	0.933269	0.972631	1.15755	1.03853	1.08882
PC(38:6)	Lipidomics	2324	-0.664324	-0.160659	0.0034244	0.0181801	-0.0400225	-0.0550208	0.0093244	0.165999	-0.0285627	0.00592678	0.0905577	2.33555	1.52035	1.90134	0.544026	1.41885	0.562683	-1.73475	-1.12831	0.16691	-1.39092	0.0805353	0.0665162		0.0816423	0.101271	0.0873609	0.0606451			0.116689	0.0172722	0.000748824	0.00187132	0.00918541	0.0609636	0.0267828	0.0194546	0.0317274	0.0959187	0.0406842	0.81319	0.766968	0.890524	1.03445	0.939817	0.992237
PC(O-36:3)	Lipidomics	2323	-3.50053	-0.0283241	0.00519197	0.00488668	0.00738136	-0.0517221	-0.0845369	-0.00476642	0.0134358	-0.00973386	-0.026066	-0.903337	-0.436768	-0.620391	-0.54412	-0.461741	-0.457556	-0.83139	0.0621204	0.918419	0.280317	0.103662	0.0798457		-0.0208137	0.0969331	0.0819481	0.0774357			0.143086	0.0126287	0.000548192	0.00129758	0.00683505	0.0545009	0.0225439	0.0145164	0.0259967	0.0507993	0.029663	0.619412	0.575337	0.647002	0.781005	0.768994	0.684602
DG(36:2)	Lipidomics	2324	-2.07327	-0.0388238	0.000148186	0.000977529	-0.000897472	-0.0768948	-0.0377678	-0.0586467	0.00395937	0.0207162	-0.0190676	-1.98087	1.13986	-0.742362	-0.820171	-0.848746	-0.896883	0.413805	0.356849	-1.21368	-0.347794	0.265433	0.16503		0.145386	0.197948	0.213687	0.150664			0.0866368	0.0136278	0.000599486	0.00143404	0.00748747	0.0729497	0.025609	0.0169586	0.0306342	0.0751351	0.0373208	0.649015	0.708394	0.713728	0.785728	0.75498	0.801687
SM(d18:1/17:0)	Lipidomics	2324	-2.78276	-0.0927246	0.0018176	0.0124355	-0.0263709	-0.136718	-0.0134047	-0.0491842	0.0130427	-0.114687	0.0242675	1.61865	0.92571	1.16123	-0.800608	1.99339	-0.522435	-2.89123	-0.846157	0.70166	-0.463975	0.0330651	0.0464566		-0.00266041	0.124548	0.0732527	0.0853184			0.13815	0.0192938	0.000830618	0.00226462	0.0100939	0.09098	0.0355264	0.0242578	0.0386646	0.0741961	0.0515689	0.955434	0.934123	0.968489	1.1634	0.977307	1.06857
DG(36:3)	Lipidomics	2323	-1.58018	-0.0143668	0.000196992	-0.00117661	0.00734679	-0.0750895	-0.047634	-0.107042	0.0450783	0.0234626	-0.0259501	1.9191	-0.364997	0.322918	0.278271	0.0676912	-0.444543	-1.8878	1.2545	-0.928066	1.18018	0.0902731	0.0547873		0.0673732	0.08795	0.0525621	0.0753386			0.112104	0.0140782	0.000655986	0.00164468	0.00779217	0.0723063	0.0240249	0.0175165	0.0232867	0.0631143	0.0315132	0.715526	0.735849	0.764895	0.860844	0.795845	0.836156
TG(50:2)	Lipidomics	2324	-2.70846	-0.00909382	0.00572238	0.00324248	-0.0098081	-0.0804536	-0.0304281	-0.068635	0.03628	0.0563787	0.0267874	0.844433	0.291995	0.624171	0.191862	-0.353754	-0.10669	-0.643218	-1.08515	0.585749	-0.613447	0.161636	0.112074		0.0997411	0.0721235	0.110555	0.118702			0.118033	0.0114149	0.000472655	0.00125269	0.00600836	0.035836	0.0199145	0.0133541	0.01912	0.0453937	0.0279889	0.553526	0.529792	0.604259	0.641673	0.678044	0.699625
LPC(18:2)	Lipidomics	2324	-2.78635	0.0369545	-0.00249293	-0.00955462	-0.00451461	-0.132232	0.00527387	-0.070132	0.0663365	0.00194238	-0.0160495	2.1628	-0.459527	-0.465267	1.22944	1.02687	-0.992979	-1.30779	1.71984	-1.71853	1.56853	0.0533131	0.14146		0.191654	0.223464	0.15306	0.142038			0.108848	0.0151245	0.00067819	0.00175294	0.0079898	0.0789534	0.0276079	0.0182225	0.0256021	0.057148	0.0359915	0.797074	0.779165	0.84611	0.938401	0.886127	0.869182
TG(52:3)	Lipidomics	2324	2.47955	-0.203312	0.00489857	0.0284542	-0.0601218	-0.0500216	0.0129146	0.242175	-0.0448178	-0.103595	0.102521	1.92909	2.17627	1.03741	-0.212653	1.89866	2.373	-2.55217	-1.75807	0.424415	-2.35572	0.0726748	0.0553329		0.0530847	0.0205787	0.0786166	0.0533497			0.137233	0.0220533	0.000958319	0.00248185	0.0116514	0.100957	0.0343156	0.0245668	0.0367452	0.111899	0.0506803	1.03975	0.939784	1.15068	1.31995	1.14566	1.25027
PC(O-36:4)	Lipidomics	2324	-2.16953	0.104256	0.00590798	0.00487054	-0.0091257	-0.145765	-0.0516943	0.290079	0.0327822	-0.0703958	-0.0292832	-0.142857	0.467761	-0.917317	-0.358004	-2.24952	-0.801144	-1.98456	0.789118	0.0212375	-0.691969	-0.213491	-0.0991		-0.0663764	-0.0356811	-0.089491	-0.069435			0.118754	0.0186855	0.00079723	0.00200906	0.0105098	0.0793263	0.0317614	0.0245075	0.0363014	0.0809118	0.051708	0.890192	0.874259	0.960625	1.10241	1.10126	1.10267
PE(38:2)	Lipidomics	2324	-0.294609	-0.00637557	0.00448462	0.0255662	-0.00467717	-0.200191	-0.0341422	0.0353288	-0.00202923	-0.158586	-0.0608978	0.92454	0.891457	1.01043	-0.892772	0.874554	-0.395153	-3.2397	-0.611023	-0.41802	-1.09643	-0.0118871	-0.00766844		0.00901436	0.0661011	-0.0169382	-0.00485485			0.138529	0.0192425	0.000778634	0.00204846	0.0104204	0.08791	0.0312814	0.0233316	0.0378325	0.081761	0.0517052	0.924809	0.915454	0.919151	1.16449	1.00404	1.03147
LPC(O-18:1)	Lipidomics	2324	-1.79519	0.0910936	0.00788822	0.00507105	0.0141693	-0.0468452	-0.0599927	0.0117648	0.0353032	0.0462231	-0.0314966	-1.1433	-0.0720639	-1.32538	-0.150367	-1.05808	-0.827553	-1.44739	0.324672	-0.0535913	-0.764707	-0.00343396	0.0125004		-0.11428	0.0768792	0.0226526	0.0100177			0.127704	0.0125459	0.000576105	0.00135365	0.00689565	0.0560322	0.0230746	0.0153078	0.0251116	0.075012	0.037786	0.662431	0.59895	0.709642	0.845085	0.815067	0.760195
PC(O-34:2)	Lipidomics	2324	-1.08995	0.0744634	0.00546344	0.00778756	0.0025801	-0.0592472	-0.0771517	0.103266	0.0369448	-0.00772424	-0.0164936	-0.11803	0.0275146	0.45523	-0.0946265	-0.0948428	-0.972926	-0.790498	-0.322738	-0.249133	-0.501137	0.10567	0.052969		-0.0443093	0.132056	0.064394	0.0498866			0.149411	0.0122142	0.000534057	0.00131264	0.00680089	0.0493804	0.0209412	0.014431	0.0253228	0.0667049	0.0330549	0.639781	0.572678	0.694394	0.820112	0.754566	0.723791
PC(32:1)	Lipidomics	2324	-0.932769	-0.230263	-0.000691794	-0.00357548	-0.0138232	-0.0262291	0.00512449	-0.113384	0.000620906	-0.00576176	-0.0175441	0.717175	0.857672	0.461848	-1.54687	0.313979	-0.671468	-0.408024	0.376082	-1.0495	-1.53869	-0.00861853	0.000977596		-0.0835442	0.0258732	-0.00835209	0.00118939			0.12333	0.0142796	0.000628365	0.00163552	0.00773349	0.0443039	0.0241506	0.0172578	0.0277654	0.0784227	0.0390727	0.721601	0.726572	0.754528	0.839812	0.799464	0.841439
LPC(22:6)	Lipidomics	2324	-0.781279	-0.142958	0.00367354	0.0202811	-0.0414489	-0.0903778	0.0037288	0.179693	-0.037023	-0.0369054	0.0680377	1.13958	1.52363	1.11733	0.0394172	1.36472	1.7128	-1.83194	-1.37305	0.805152	-2.16506	0.0633567	0.027745		-0.0212708	0.0103504	0.0459479	0.0278473			0.0997511	0.016753	0.000740908	0.00184355	0.0089724	0.0858076	0.0251927	0.0188422	0.027794	0.0686807	0.0360063	0.795448	0.700888	0.873096	1.02354	0.877348	0.943817
LPC(14:0)	Lipidomics	2324	-0.951517	-0.024903	0.000302512	-0.00038699	0.00294553	-0.149365	0.00528555	-0.136036	0.0383028	0.045559	-0.0375679	3.46281	0.0980242	1.17139	0.421699	0.220169	0.0488191	-1.35089	0.75754	-0.808418	1.41658	0.0232853	0.0103169		-0.019838	0.0116223	-0.0199888	0.00166276			0.107778	0.014393	0.000650698	0.00160606	0.00793164	0.0732897	0.0242623	0.0176213	0.0264071	0.0342346	0.0327948	0.715184	0.740006	0.763343	0.825428	0.81445	0.831911
SM(d18:1/21:0)	Lipidomics	2324	-0.427035	-0.0727442	0.00369942	0.00714986	-0.0239154	-0.121996	-0.0829988	0.0742081	0.0465072	0.034968	-0.0158523	0.741445	0.394431	1.27505	-1.02069	-0.263622	-0.962758	-0.587203	-0.530056	-0.115889	-0.319623	0.0687262	0.0189719		-0.0593623	0.100111	0.0393294	0.0169579			0.111598	0.0128796	0.000567482	0.00133237	0.00704537	0.05243	0.0236445	0.014707	0.0245731	0.0535064	0.0329221	0.626777	0.589954	0.664005	0.784303	0.766142	0.727713
TG(50:1)	Lipidomics	2323	1.83567	0.0344172	0.00256415	0.00440127	-0.0132776	-0.0927708	-0.0454667	0.171286	0.0166085	-0.0449371	0.0067414	1.6137	0.219953	0.60586	-0.442447	0.0949602	0.000802716	-1.7336	0.56541	-0.197176	-0.780507	-0.0116666	0.0129622		-0.0289925	0.0776919	0.0343418	0.0324239			0.119043	0.0127886	0.000524286	0.00141968	0.00704949	0.0572461	0.0223538	0.0161202	0.0235749	0.0515534	0.0351199	0.616424	0.59755	0.639713	0.75388	0.716455	0.716605
PC(40:5)	Lipidomics	2323	-2.35981	0.121396	0.00742864	-0.000479961	0.0296158	-0.0312524	-0.0761846	-0.0346456	0.031962	0.0065627	-0.032175	-1.32222	-0.955513	-1.9033	-0.343774	-0.799222	-0.440075	-0.894155	0.245303	-0.15206	-0.271476	0.037873	0.0293058		-0.105949	0.0793569	0.0320216	0.0373978			0.138642	0.0122665	0.000568288	0.00140487	0.00685888	0.057178	0.0252197	0.0147437	0.0243674	0.114143	0.0358574	0.63883	0.574782	0.678144	0.795724	0.800057	0.727779
TG(55:3)	Lipidomics	2324	-0.972823	0.121239	0.00561526	0.009808	-0.00497095	-0.0779962	-0.0483341	0.0456133	0.0256376	0.111421	-0.00829867	0.197927	0.148122	-0.37935	0.550856	-0.0647747	-0.518575	-0.645514	-0.910186	-0.406962	-0.513902	0.12687	0.0578176		-0.0590054	0.0854277	0.0741994	0.0527859			0.0945208	0.0115496	0.000473321	0.0012956	0.00614726	0.0448192	0.0204558	0.0135902	0.02138	0.0603787	0.0309208	0.567884	0.54413	0.633678	0.746399	0.697072	0.671308
SM(d18:1/25:0)	Lipidomics	2323	-3.24241	0.061729	0.00631196	0.0057331	0.00233657	-0.134391	-0.0410218	0.0745773	0.0160321	0.0272587	-0.0233308	-0.801593	-0.236525	-1.93204	0.933191	-1.65597	0.101256	-0.434616	0.210542	-0.0723488	-0.0226937	0.157894	0.144689		0.0322149	0.130277	0.148863	0.130729			0.13399	0.0146004	0.00061106	0.00164862	0.0081982	0.0651035	0.0258027	0.0182379	0.0299953	0.066523	0.0370843	0.756533	0.690543	0.766006	0.877624	0.906063	0.841133
LPC(O-16:1)	Lipidomics	2324	-1.29983	0.0524542	0.00599491	0.0072558	0.00242928	-0.0891485	-0.0794952	0.0534381	0.0462123	-0.0156237	-0.039909	0.598535	0.051916	0.186389	-0.360606	-0.881499	-0.790979	-0.0427266	-0.436053	0.140214	-0.0791644	0.0830862	0.0439249		-0.0838212	0.114195	0.0513543	0.0378455			0.12433	0.0114898	0.000521558	0.00123562	0.00637595	0.0452805	0.0222883	0.0138773	0.0221276	0.0757197	0.0315938	0.58254	0.527805	0.620164	0.737693	0.726567	0.666303
PC(40:4)	Lipidomics	2324	-0.160797	-0.0058291	0.00401037	0.010437	-0.0143973	-0.110127	-0.0882125	0.0678422	0.0453414	0.033935	-0.0133829	0.64433	0.218662	1.10648	-0.375004	-0.359153	-0.953582	-0.60506	-0.31489	-0.23737	-0.155133	0.088306	0.0229709		-0.0541832	0.0960548	0.0424359	0.0203494			0.120134	0.0120821	0.00052881	0.00127121	0.00664199	0.0481783	0.021395	0.0138606	0.0239448	0.0617314	0.031929	0.595388	0.550522	0.639069	0.745102	0.731927	0.68826
PC(O-38:4)	Lipidomics	2324	-0.137837	-0.253098	-0.00078721	-0.00881447	-0.0203366	-0.00720656	0.0590434	-0.249398	0.0228557	0.034802	-0.00301507	2.21613	1.11506	0.613215	-0.442391	0.590046	-0.925494	0.784777	0.573451	-1.42123	0.196413	0.102911	0.109071		-0.0533526	0.114867	0.102726	0.0939117			0.144526	0.0155206	0.000701599	0.00166287	0.00786649	0.0714583	0.0265295	0.0185976	0.0305579	0.0763598	0.0358781	0.79079	0.785754	0.844031	0.893547	0.905495	0.910486
Cer(d18:1/24:1)	Lipidomics	2324	0.980048	-0.0105566	0.0048386	0.0100847	-0.0183813	-0.141319	0.03752	-0.0666672	0.0314464	-0.107227	-0.0172268	3.10681	0.81949	1.37624	0.449809	0.998152	-0.709466	-1.46334	-0.0700505	-0.54714	0.884567	0.140009	0.141521		0.0522176	0.202636	0.141703	0.133012			0.1592	0.0163155	0.000676551	0.00178757	0.00871482	0.0773681	0.0262643	0.020269	0.0312955	0.0599135	0.0424298	0.816657	0.811544	0.836859	0.986821	0.903999	0.928497
PC(O-44:5)	Lipidomics	2324	-2.7157	0.0217488	0.00227511	-0.00594687	0.0058149	-0.154261	-0.00171597	-0.0842627	0.0397772	0.00285011	-0.0248051	3.20147	-0.491714	0.400894	0.734039	0.568568	0.186419	-1.65038	0.474912	-1.16305	1.00175	0.05588	0.0713834		0.0292052	0.0578042	0.0652968	0.0567641			0.0927096	0.0123423	0.000525537	0.00138275	0.00686632	0.0685724	0.0218048	0.0150928	0.024091	0.0269647	0.0328893	0.623496	0.635949	0.659922	0.727669	0.741272	0.717493
TG(52:2)	Lipidomics	2324	-1.13876	-0.0608427	0.00317613	0.000632265	-0.0158011	-0.136459	0.00897156	-0.089792	0.0497068	-0.0282585	-0.00229355	3.4219	-0.0105982	0.56588	-0.235783	0.323303	-0.220212	-1.2048	0.566812	-1.14241	1.61239	0.106688	0.0909706		0.0686189	0.154761	0.0800873	0.0810242			0.106261	0.0162362	0.000725589	0.00182027	0.00909969	0.0883034	0.0274678	0.0204506	0.0306298	0.0511297	0.0383449	0.838431	0.816935	0.871155	1.00799	0.946799	0.924311
PC(32:2)	Lipidomics	2324	-1.94106	0.176891	0.00524466	0.0130981	0.00733455	-0.0843437	-0.0426028	-0.0112729	0.040406	0.0889528	0.0187662	0.690009	-0.271541	-0.180498	0.278728	0.332608	-0.268058	-0.234502	-1.06435	-0.368314	-0.0489731	0.122637	0.0437393		-0.115081	0.0573078	0.0500395	0.0386116			0.0943298	0.0116129	0.000486687	0.00132395	0.00618911	0.0472252	0.0209014	0.0134987	0.0212497	0.0635152	0.0322445	0.572666	0.55483	0.654793	0.729558	0.702351	0.666621
PC(38:3)	Lipidomics	2324	1.22906	-0.105161	-4.35565e-05	-0.0129697	-0.0186434	-0.0372665	-0.00846123	-0.170741	0.0290809	0.0555974	0.0126455	1.45492	0.507439	0.0316645	-1.0512	0.251464	0.575219	0.585428	0.285151	-0.653154	-1.17217	0.103563	0.0740722		-0.0608251	0.0703537	0.0826994	0.0731085			0.111383	0.0121593	0.00054091	0.00131395	0.00657931	0.0374332	0.0213472	0.0151543	0.0219507	0.0624019	0.0330233	0.605944	0.568363	0.644577	0.70775	0.694184	0.676576
SM(d18:1/14:0)	Lipidomics	2324	-0.678572	0.107223	0.00452599	0.00157409	-0.0309015	-0.15421	-0.0118839	0.165298	0.0228335	-0.0206471	-0.0149973	2.08169	-0.0796992	-0.281082	-0.81165	-1.60221	0.351671	-1.30706	0.39665	-0.789228	-0.806899	-0.142831	-0.0576378		-0.104424	-0.00549705	-0.0245005	-0.0348303			0.122606	0.0158954	0.000681302	0.00180758	0.00878175	0.0751459	0.028198	0.0207127	0.0304344	0.0676425	0.0463212	0.808762	0.764523	0.84296	0.960275	0.919727	0.931255
SM(d18:1/20:0)	Lipidomics	2324	-1.65587	0.157902	0.00595022	0.00147588	0.0204153	-0.0994113	-0.0676863	0.0160902	0.0455223	-0.011164	-0.0179776	-0.304096	-0.541476	-0.501842	-0.191754	-0.552803	-0.724216	0.282015	-0.183558	-0.185277	-0.0681057	0.0854191	0.0610199		-0.0658058	0.108405	0.0578816	0.0605507			0.124532	0.0102338	0.000480311	0.00117612	0.00590864	0.0455887	0.0211187	0.0125484	0.021036	0.075385	0.0301173	0.544891	0.489754	0.596068	0.687622	0.659775	0.620356
LPC(20:3)	Lipidomics	2324	1.79338	-0.0184735	0.00410941	0.00362397	-0.0247856	-0.0716347	0.0275812	0.161859	0.0245279	-0.0853309	-0.00508188	2.85185	0.627168	0.802026	0.235054	0.634671	-0.53381	-1.1221	0.472611	-0.818377	0.291244	0.0503483	0.0996402		-0.0212486	0.158846	0.115788	0.101298			0.133895	0.0147235	0.000622312	0.00169623	0.0079501	0.075389	0.0242273	0.0188399	0.0278514	0.0498843	0.0402266	0.724995	0.697694	0.757316	0.884332	0.817268	0.843957
TG(55:2)	Lipidomics	2324	-0.648141	0.124186	0.00404434	0.00667265	0.00858726	-0.115954	-0.0735898	0.0275098	0.0539026	-0.0137764	0.00703276	-0.106606	-0.360616	0.609997	-0.413815	-0.250092	-0.83228	-0.307911	-0.256862	-0.236111	-0.154593	0.0671427	0.0249117		-0.0686423	0.0776022	0.0284779	0.0246784			0.124895	0.0101479	0.000468767	0.00113165	0.00579658	0.0414126	0.0193379	0.0122778	0.0209302	0.0641946	0.0294059	0.540707	0.479094	0.586331	0.662029	0.630142	0.607213
PC(O-38:5)	Lipidomics	2324	-0.402067	0.0569565	0.00368662	-0.00360697	-0.013724	-0.0351802	-0.031438	0.145608	0.0136104	0.0277695	0.00529992	0.107252	0.177119	-0.275608	-0.0183618	-0.364994	0.219329	-0.986281	0.241012	-0.577962	-0.382809	0.0268262	0.0340439		-0.0437388	0.0599222	0.0783685	0.0301636			0.0741735	0.0101482	0.000432725	0.00116186	0.00576693	0.0407206	0.0193431	0.0132395	0.021062	0.0556959	0.0266456	0.508285	0.454339	0.549363	0.618638	0.60474	0.606722
SM(d18:1/24:0)	Lipidomics	2324	-0.476611	0.163912	0.00306597	0.0015131	-0.00167309	-0.180633	-0.0368418	0.046733	0.0387348	0.0496619	0.0244554	0.0339552	-0.198201	0.246183	-0.577642	-0.46241	-0.55756	0.214656	-0.384552	-0.204605	0.139508	0.078669	0.0524453		-0.0716914	0.0712837	0.0589904	0.0550386			0.0858978	0.0105763	0.000494762	0.00124443	0.00602707	0.0486048	0.0213709	0.0125309	0.0200007	0.046547	0.0278619	0.540711	0.491242	0.597057	0.65803	0.645394	0.634945
PC(36:3)	Lipidomics	2324	0.44638	0.0552627	0.00336179	0.00236362	-0.0193896	-0.175278	-0.0366827	0.0971203	0.0347716	0.0703923	0.00380955	0.364429	0.392918	0.52272	-0.475346	-0.526837	-0.535185	-0.121902	-0.406111	-0.288435	-0.0544711	0.130821	0.0825627		-0.00949741	0.115527	0.101632	0.0764872			0.0873778	0.0102222	0.000450435	0.00113356	0.00573269	0.0406325	0.019907	0.0122958	0.0192054	0.0436721	0.0262601	0.522581	0.462595	0.556573	0.622403	0.628732	0.61156
SM(d18:1/15:0)	Lipidomics	2324	-0.836033	0.0918822	-3.29232e-06	-0.0160771	0.0171985	-0.123347	-0.0563128	-0.0278603	0.0484635	0.040705	0.00607353	1.89273	-0.448432	0.810523	-0.849771	-0.766415	-0.385602	-0.293468	0.785301	-1.8856	0.0613105	0.088594	0.0748545		0.160598	0.157115	0.0781078	0.0919004			0.115695	0.0134506	0.000648059	0.00151626	0.00746229	0.0830626	0.0269681	0.0161071	0.0265347	0.05749	0.0341221	0.688453	0.637331	0.731621	0.857647	0.811891	0.778085
SM(d18:1/18:0)	Lipidomics	2324	-1.42649	0.146525	0.0044088	0.0110504	0.0079885	-0.105802	-0.0363713	-0.0377117	0.0333488	0.0631381	0.0231749	0.215852	-0.361588	0.233081	-0.70906	0.00809244	-0.224988	-0.312125	-0.464619	-0.320246	-0.0451248	0.0434798	0.00599049		-0.0858693	0.0206231	0.0151908	0.00605224			0.0870643	0.00933452	0.000432885	0.00106712	0.00526836	0.0453725	0.017921	0.0115394	0.0180614	0.0563502	0.0278612	0.475644	0.443854	0.530624	0.594253	0.580823	0.555672
SM(d18:1/25:1)	Lipidomics	2324	1.14132	0.0784973	0.00392891	-0.0012803	-0.00807817	-0.0944854	-0.0513138	-0.0228799	0.0331066	0.0746692	-0.000236601	0.496031	-0.106292	-0.203049	-0.531305	-0.461703	-0.675603	-0.643858	-0.330172	-0.342526	-0.305844	0.0716474	0.0323904		-0.0354973	0.0571758	0.0456908	0.0358891			0.0840391	0.00884657	0.00040404	0.00100968	0.0049823	0.0384113	0.0179196	0.0105932	0.0160544	0.0434787	0.0230892	0.442034	0.405704	0.470913	0.542123	0.544031	0.554038
SM(d18:1/23:0)	Lipidomics	2324	-2.29738	0.198053	0.00329268	0.00762869	0.0132767	-0.091714	-0.0532704	0.0377956	0.0321159	0.0246734	0.0386741	0.562467	-0.527571	0.284572	-0.266496	0.393367	-0.42943	0.104807	-0.844576	-0.556768	-0.0536809	0.124495	0.0415253		-0.0422403	0.0828376	0.0438686	0.0431921			0.118472	0.0109697	0.000473823	0.00122709	0.00626176	0.0429875	0.0199238	0.0129822	0.0206041	0.0624285	0.0284649	0.57008	0.516986	0.640481	0.715341	0.649969	0.636711
SM(d18:1/22:0)	Lipidomics	2324	-1.46573	-0.00258739	0.00199516	0.00233313	-0.0256855	-0.156581	0.0125306	0.0264395	0.0220015	-0.0233213	0.0214538	-0.246504	0.898308	-0.414781	-1.31448	0.0119964	0.221609	-0.32102	-0.22115	0.126066	-1.45696	-0.0034645	0.0405158		-0.0537096	0.0639732	0.0440585	0.0492267			0.0976207	0.0141398	0.000588384	0.00149324	0.00755034	0.0403688	0.0247839	0.0168741	0.0258908	0.0655799	0.0349874	0.686064	0.668018	0.723931	0.820651	0.778973	0.796443
LPC(20:4)	Lipidomics	2322	-1.96757	-0.0847098	0.00467215	0.00364657	-0.0206205	-0.0632657	-0.0581885	-0.0654505	0.0372234	0.00390357	0.018204	1.11292	0.0594263	1.17207	-0.204429	-0.490888	-0.194955	-0.603194	-0.651531	-0.0916283	-0.686646	0.0938645	0.0325042		0.027654	0.0600916	0.053473	0.0418041			0.0967268	0.0121185	0.000525681	0.00122162	0.00657117	0.0345802	0.0201642	0.0143284	0.0202754	0.0567543	0.0344488	0.578899	0.537089	0.613175	0.714188	0.705677	0.713428
PC(38:4)	Lipidomics	2324	2.44568	-0.0545697	0.00186271	-0.000308292	-0.0179011	-0.0578955	-0.024133	0.0690837	0.0145754	-0.0089395	0.0022856	0.138821	1.15276	0.179004	-0.940457	0.0571113	-0.0527431	-0.298761	-0.284886	-0.847969	-0.989826	0.136437	0.13578		0.0425657	0.149979	0.167043	0.127697			0.0840129	0.00939414	0.000406704	0.0011237	0.00521033	0.0360509	0.0168263	0.0117005	0.0185728	0.0496926	0.0268214	0.464103	0.441568	0.487299	0.530837	0.534031	0.536884
PC(O-40:6)	Lipidomics	2318	-3.57905	0.022478	0.00754936	0.00377055	0.0105618	-0.0078011	-0.0667999	-0.115267	0.0513248	-0.0287747	-0.0218166	0.548033	-0.339847	0.0958579	0.398638	-0.534755	-0.42977	-0.593537	-1.10802	0.479304	-0.506206	0.0830137	-0.00177864		-0.0833415	-0.00874049	0.0137568	0.0128481			0.109164	0.0129571	0.000583353	0.00144679	0.00709523	0.0441678	0.0226124	0.0161314	0.0248157	0.0867387	0.0347391	0.662708	0.585728	0.68612	0.790526	0.768245	0.78562
PC(O-36:5)	Lipidomics	2324	1.1725	-0.0459282	0.00259874	0.00494917	-0.0102246	-0.0934913	-0.0349049	-0.187193	0.0180145	-0.0384901	-0.0199569	0.215527	1.25101	0.534507	-0.822889	-0.0457501	-0.32425	-0.191892	-0.431461	-0.886169	-0.375169	0.185942	0.118666		0.0443721	0.119757	0.133933	0.0996637			0.104064	0.0109942	0.000496828	0.00120801	0.00622712	0.0471754	0.019237	0.0146679	0.0222314	0.0552793	0.031509	0.547862	0.553958	0.582528	0.651226	0.614567	0.655208
SM(d18:1/18:1)	Lipidomics	2324	0.464731	0.0412689	0.00403041	0.00501514	-0.0291076	-0.0857269	-0.0169031	-0.000207105	0.0112075	-0.0124332	-0.00749051	0.577821	1.03866	-0.668938	-0.632597	0.465581	1.18657	-0.68514	-0.117821	-0.842389	-1.46277	0.0826042	0.0163424		-0.070013	0.0547499	0.0411043	0.0154231			0.091838	0.0134479	0.000577334	0.00143439	0.00759669	0.0421385	0.0258201	0.0170284	0.0290616	0.0619474	0.0378463	0.678186	0.630425	0.710834	0.820909	0.789002	0.760672
LPC(18:1)	Lipidomics	2324	-1.39392	0.161642	-0.0011794	-0.00724962	0.0155232	-0.0801692	-0.044943	-0.0279379	0.0298128	0.0747931	-0.0160344	0.259763	-0.242925	0.0730026	-0.0446901	-0.0490946	-0.520188	-0.587201	0.705711	-0.697745	-0.0286955	0.136717	0.0892112		0.119979	0.125594	0.106647	0.10419			0.0916955	0.0092348	0.000421498	0.00105257	0.00514057	0.044473	0.0190476	0.0109796	0.0183592	0.0518816	0.021774	0.463607	0.439019	0.495459	0.56606	0.544529	0.528589
PC(34:3)	Lipidomics	2324	-1.97096	0.0767129	0.00366512	0.00579896	-0.00813184	-0.134071	-0.0239292	0.124133	0.00678311	-0.055523	-0.017102	0.612238	0.58664	0.807217	-0.673677	0.393246	0.154821	-0.897916	-0.184805	-0.493245	-0.599514	0.0939964	0.0655316		0.0510801	0.102914	0.0838427	0.0728199			0.091122	0.0112975	0.000475339	0.00123885	0.00631157	0.0449718	0.0190358	0.0140541	0.0226104	0.0512696	0.0327524	0.56823	0.53175	0.571293	0.71049	0.645579	0.649032
SM(d18:1/23:1)	Lipidomics	2323	-3.22493	-0.0490853	0.00605315	0.0091906	-0.0105052	-0.0302463	-0.0680248	-0.0893458	0.037994	0.0274689	0.00016757	0.582182	0.304357	0.492406	0.298684	0.00378963	-0.497128	-1.0369	-0.26057	0.345385	-0.754151	0.0980045	0.0282119		0.0294363	0.0280695	0.0340117	0.0360973			0.110521	0.0126076	0.000551076	0.00129666	0.00653224	0.0465662	0.0218207	0.014793	0.0221901	0.0589007	0.0327718	0.657091	0.572459	0.699912	0.801481	0.755667	0.761576
PC(36:4)	Lipidomics	2324	2.31143	0.0262974	0.00353455	0.00100106	-0.0340649	-0.0442037	-0.00368439	0.190884	-0.00103047	-0.0149037	0.0248947	0.0665018	0.894604	-0.309082	-0.678065	0.481856	1.10616	-0.889433	-0.00902993	-0.528582	-1.67059	0.0486484	0.0490569		-0.0264262	0.0950737	0.0900974	0.0513354			0.0794088	0.0115522	0.000470837	0.00125161	0.00640737	0.034832	0.0213391	0.0139253	0.0216564	0.0548248	0.0300959	0.564241	0.523183	0.602846	0.676083	0.651391	0.642294
SM(d18:1/22:1)	Lipidomics	2324	-2.02226	0.137571	-0.000808573	-0.00791371	0.014985	-0.0775521	-0.04435	-0.0582253	0.0331952	0.0648596	-0.00794151	0.507633	-0.175195	0.261998	-0.30459	-0.255834	-0.402771	-0.575386	1.07013	-0.8394	0.100278	0.0859674	0.0450046		0.103306	0.0725441	0.0448207	0.0644986			0.0916196	0.00934791	0.00045779	0.00102235	0.00540574	0.0478004	0.0172282	0.0110956	0.0166336	0.0529884	0.0224092	0.497173	0.479978	0.523609	0.597593	0.573202	0.554575
PC(32:0)	Lipidomics	2324	2.43515	0.0343307	0.00217628	0.00165859	-0.0165111	-0.0714376	-0.0370352	-0.0646318	0.0247711	0.00206453	-0.00930968	1.73005	0.371222	0.916963	-0.202918	-0.325213	0.137883	-0.835891	0.428542	-0.561794	0.0242637	0.0228344	0.000242232		0.00646952	0.0319225	0.00595173	0.00515815			0.114597	0.00974314	0.000426137	0.00111886	0.00551981	0.0370743	0.0173234	0.012279	0.0186749	0.0477735	0.0274311	0.498609	0.491001	0.510358	0.61016	0.572367	0.567992
SM(d18:1/24:2)	Lipidomics	2323	-1.87025	-0.0016707	0.00291855	0.00271605	-0.000886017	-0.048277	-0.0130139	-0.0164581	0.00526586	-0.0497511	-0.0134803	-0.253336	0.247445	-0.112757	0.360232	-0.021872	-0.37301	-0.0374151	-0.00928581	-0.464998	-0.114151	0.0760438	0.0457115		-0.0104668	0.0578809	0.0499882	0.0297743			0.0350346	0.00557125	0.000237354	0.000589693	0.00287242	0.0242959	0.0107159	0.00606201	0.0121655	0.0379971	0.0144739	0.258442	0.259301	0.275786	0.310721	0.332683	0.299446
SM(d18:1/24:1)	Lipidomics	2324	2.97494	0.0253903	0.00147028	-0.000491866	-0.0156267	-0.0352247	-0.031592	0.122517	0.00975943	0.0220227	0.0151317	1.01001	0.206259	0.595919	-0.0419722	-0.385458	0.123898	-0.846688	0.480182	-0.379234	-0.225692	-0.0134217	0.0111456		0.00877198	0.0529131	0.0279015	0.0169062			0.0852637	0.00759363	0.00033281	0.000870448	0.00417297	0.0341822	0.0133557	0.00917855	0.0130672	0.0315864	0.0196318	0.372384	0.361584	0.398125	0.451147	0.440641	0.442804
PC(O-34:3)	Lipidomics	2324	-1.78309	-0.296173	0.00564575	0.0428176	-0.0768861	-0.0893795	0.00469928	0.43922	0.0282899	-0.483874	0.126786	3.21619	6.48231	-2.6329	1.08399	2.00393	5.62806	-0.224525	-1.06206	-0.856628	-6.07807	-0.574374	-0.388097		-0.087517	-0.627307	-0.37018	-0.332299			0.246169	0.0560115	0.00234861	0.00543566	0.0300444	0.254666	0.110108	0.0617652	0.108338	0.373216	0.125342	2.61685	2.47627	2.8329	3.05516	3.62005	3.41488
SM(d18:1/16:1)	Lipidomics	2324	-1.42916	-0.0169899	0.0172595	0.00263717	-0.0374305	-0.182002	0.10961	-0.0572686	0.0143068	-0.164871	-0.096307	4.84102	-0.23895	-1.73556	2.75177	-0.131899	-0.37538	0.21582	-0.860741	-3.17419	0.188218	-0.0152169	0.141243		-0.0827039	0.177107	0.143926	0.0679739			0.183216	0.0297575	0.00133118	0.00324566	0.0158248	0.150158	0.0568427	0.0356899	0.061262	0.132252	0.0836699	1.51028	1.35758	1.55938	1.7592	1.86361	1.69211
SM(d18:1/16:0)	Lipidomics	2324	-2.25934	-0.307607	0.0182851	0.0299354	-0.0624586	-0.186439	0.0865234	0.359069	-0.00366856	-0.0273369	0.0444381	9.21154	0.0207173	0.328936	2.56087	1.89033	1.22663	-3.60236	-2.50706	-1.35904	0.785559	0.012453	0.194035		0.0900601	0.119926	0.184015	0.117864			0.256183	0.0382307	0.00155569	0.00416416	0.020456	0.17248	0.059402	0.0449121	0.0691557	0.199785	0.0934243	1.732	1.76046	1.84136	2.14859	2.23383	2.16442
SM(d18:1/20:1)	Lipidomics	2324	-2.02549	-0.121695	0.00549172	0.000122158	-0.00213104	-0.0552524	0.0231902	-0.17265	0.00498977	-0.127076	-0.0114378	5.49214	0.698083	0.280131	-1.30833	-0.55682	0.402996	0.0793875	0.0945696	-0.719007	1.07484	0.143482	0.0827116		0.0526373	0.127359	0.014769	0.0597873			0.170085	0.0215227	0.000996821	0.00242644	0.0121941	0.111848	0.0382813	0.0273891	0.0421275	0.114936	0.053622	1.10924	1.11366	1.10258	1.30127	1.25672	1.25315
LPC(16:1)	Lipidomics	2317	-1.0997	0.0540911	0.00463187	0.00192279	0.0166492	-0.254989	0.0427647	-0.039429	0.099085	0.00124009	0.0428363	3.72973	-1.07849	0.838769	0.363289	1.25925	-0.913897	-0.844515	-0.617872	-0.0576738	0.39378	0.0407398	0.0186187		-0.21963	0.0928486	0.0149106	-0.00748468			0.128886	0.0211952	0.000871752	0.00222268	0.0115363	0.10902	0.0339545	0.02601	0.0395669	0.0850895	0.0471641	1.01694	1.08556	1.04028	1.22718	1.20236	1.1414
Cer(d18:1/24:0)	Lipidomics	2320	-3.06738	-0.261311	0.0115324	-0.0106192	-0.0275312	-0.144265	0.127534	-0.517076	-0.0155911	0.0578468	-0.134898	4.4678	-0.0203735	-1.64084	1.53922	-1.12642	-0.930045	2.28086	-0.39209	-4.43726	-0.423372	0.022748	0.100869		-0.190918	0.0555633	0.0911335	0.00192914			0.17719	0.0284496	0.00138553	0.0030592	0.0155302	0.145475	0.054497	0.0371689	0.0641342	0.11255	0.0820321	1.44817	1.2557	1.51553	1.63449	1.82365	1.65114
LPC(16:0)	Lipidomics	2322	-4.48562	-0.0501556	0.01165	-0.0037198	-0.00805398	-0.240409	0.0303448	-0.182932	0.0459949	0.0269843	-0.0504824	5.12575	-0.182429	-0.820007	2.38893	-1.24255	1.20615	-0.232334	0.15981	-2.53661	1.93047	0.0960476	0.110711		0.0554401	0.105977	0.0701515	0.0424814			0.128976	0.0253202	0.00117684	0.00269377	0.0138424	0.134019	0.044707	0.0303066	0.0543561	0.0886259	0.0640413	1.27785	1.18946	1.34046	1.5454	1.58285	1.41497
Cer(d18:1/23:0)	Lipidomics	2323	0.0981511	-0.29766	0.00672633	0.0217462	-0.0679958	-0.0822954	0.00531199	0.137555	-0.0309935	0.0206021	0.0578607	7.43039	1.51776	2.17617	2.11752	2.43544	0.179813	-3.63634	-0.175104	-1.58313	0.44038	0.00673412	0.0638951		0.168913	0.120489	0.106916	0.0704381			0.21206	0.0304549	0.00128775	0.00342535	0.0166021	0.126304	0.0486568	0.0341454	0.0615903	0.159261	0.073581	1.41044	1.38728	1.53659	1.70681	1.69211	1.72539
LPC(18:0)	Lipidomics	2324	-5.83048	0.053764	0.0100935	0.0142873	0.0138455	-0.0214458	-0.0960538	-0.266965	0.122791	-0.0179121	0.0493788	0.0394144	-0.430804	1.37524	-0.210011	1.36691	-1.37248	-1.73901	-2.0196	0.526917	-1.58749	0.203046	0.165992		0.167064	0.164228	0.164148	0.211112			0.321706	0.0313223	0.00128357	0.00341644	0.0188352	0.0645049	0.0437506	0.0446096	0.0493601	0.143439	0.0636703	1.48726	1.48831	1.56961	1.76853	1.8011	1.73816
PC(36:1)	Lipidomics	2322	-2.78559	-0.239906	0.0134126	0.022489	-0.0605751	-0.175262	0.0643974	0.216061	-0.041751	-0.0431074	0.102667	8.53709	0.836043	1.76312	2.77698	0.716641	-0.26726	-3.81495	-2.76558	-2.26202	1.94991	-0.0673926	0.0551844		0.112624	0.0506127	0.073319	0.0521434			0.247349	0.0340805	0.00145517	0.00381377	0.0191213	0.170308	0.0538574	0.0399143	0.0632569	0.174476	0.0788614	1.55927	1.50297	1.68486	1.97754	1.9113	1.87823
PC(O-34:1)	Lipidomics	2317	-0.135425	-0.270145	0.00648041	0.0281567	-0.0825791	0.102689	-0.00182147	0.214067	-0.0306861	-0.183398	0.0127529	2.24166	3.19134	-0.176522	-0.291909	1.44057	2.65	-2.46305	-0.798443	-0.657405	-2.09506	-0.285552	-0.301605		-0.28404	-0.476786	-0.231086	-0.256522			0.177436	0.0298702	0.00124232	0.00338278	0.016136	0.133277	0.0501295	0.0345321	0.0574207	0.157717	0.0734608	1.35148	1.27016	1.50085	1.71319	1.64524	1.69098
PC(38:2)	Lipidomics	2322	-2.92925	0.0595032	0.0122853	0.000703765	-0.107306	0.0525134	0.0673501	0.677799	-0.0493615	-0.113221	0.121364	2.07022	3.62345	2.32536	-3.26717	1.65522	3.02331	-2.63744	-2.55614	-0.958584	-4.34931	-0.236596	-0.107579		-0.23203	-0.0583418	-0.104245	-0.0648087			0.219743	0.0388172	0.00156701	0.00423669	0.0199613	0.158252	0.0626839	0.0455936	0.0689262	0.235181	0.105249	1.79047	1.6456	1.91524	2.24901	2.09279	2.41848
Cer(d18:1/22:0)	Lipidomics	2321	-0.499143	-0.234583	0.00916794	0.038552	-0.0726552	-0.127856	0.0275588	0.412366	-0.0427257	-0.282133	0.0818365	0.72957	2.87841	-2.36444	-0.837238	0.147192	2.00044	-5.67648	-2.16976	0.665665	-2.05187	-0.41035	-0.283083		-0.167855	-0.338108	-0.225738	-0.25008			0.175701	0.0388064	0.00168727	0.00428709	0.0201003	0.158675	0.0660692	0.0448954	0.0714358	0.195438	0.0906082	1.68411	1.65612	1.89311	2.18634	2.02382	2.21645
PC(34:1)	Lipidomics	2321	-1.32698	0.00774421	0.00296004	0.00310899	-0.0119427	-0.113534	-0.0282916	0.0499496	0.0556544	0.000302737	0.0313693	0.0744804	-0.164018	0.062783	-0.559006	0.92184	0.228368	-0.326278	-1.17716	0.120174	-1.40699	0.0347828	0.00127239		-0.10477	0.084161	-0.00614196	0.0125159			0.0927342	0.0119771	0.000513438	0.00129912	0.00656064	0.0367745	0.0231873	0.0139924	0.0203394	0.0606953	0.028746	0.538514	0.511727	0.574768	0.693512	0.642074	0.656738
PC(O-36:2)	Lipidomics	2321	-0.942219	-0.259935	0.00913296	0.0204896	-0.0616985	-0.0529518	0.0349235	0.165224	-0.00892448	-0.070315	0.0566115	7.05568	0.845756	1.76133	1.77572	1.3026	-0.301204	-3.29377	-1.51943	-2.03914	1.09964	0.0306857	0.0961379		0.168922	0.123347	0.133406	0.0885714			0.202585	0.0282523	0.00119152	0.00313712	0.0150635	0.13987	0.0469895	0.0321636	0.0552601	0.153322	0.067706	1.2905	1.27203	1.4004	1.56638	1.55496	1.55602
PC(36:2)	Lipidomics	2322	-1.95814	-0.19329	0.00797022	0.0220153	-0.0380318	0.0477294	-0.00981489	0.238405	-0.0354705	-0.0961074	0.0791472	1.15891	1.32351	-0.692685	1.09495	0.964636	0.901697	-3.87339	-1.47576	0.0697681	-1.73273	0.0237209	0.071405		0.186098	0.0776235	0.0770141	0.107106			0.128119	0.0253833	0.00108206	0.00300144	0.013053	0.121155	0.0419416	0.0277646	0.0455453	0.124554	0.0657399	1.16089	1.08547	1.2998	1.52449	1.30879	1.46952
PE(36:3)	Lipidomics	2322	-4.3823	-0.00604314	0.00203883	0.00442701	-0.00758382	0.0156614	-0.0336341	-0.0269001	-0.0361881	0.0915504	0.00164304	-0.686841	-0.180577	-0.135974	-0.375187	1.22474	-0.575139	-0.589086	-0.311383	0.47625	0.10549	0.109136	0.0673386		0.0958238	0.0313252	0.0857485	0.0697353			0.0789516	0.00994997	0.000426375	0.00110359	0.00542563	0.0282594	0.0185053	0.011568	0.0205474	0.0439777	0.0243068	0.437203	0.462762	0.482222	0.54627	0.547595	0.54103
PC(34:2)	Lipidomics	2324	1.09653	-0.27457	0.00602446	0.0283423	-0.0778152	-0.116878	0.0195213	0.216037	-0.0769667	0.0137081	0.102291	5.55839	1.87959	3.04865	1.1028	1.65087	-0.0256825	-4.05216	-0.289152	-0.816716	0.377715	0.0365245	0.0779857		0.191812	0.103944	0.107886	0.0594917			0.200009	0.029626	0.00130568	0.00334411	0.0153905	0.117078	0.0483099	0.0332508	0.0571772	0.177877	0.0702637	1.36344	1.30196	1.48701	1.69565	1.64495	1.69456
2-Hydroxybutyrate	Leiden	2323	-1.05337	-0.283631	0.00756181	0.0377624	-0.0180458	0.241188	0.345859	0.142089	-0.034778	-0.447908	-0.111559	3.98416	3.52013	2.69936	6.28591	-1.80503	4.53179	-4.00533	-2.14853	0.853069	3.15375	0.677448	0.466716	0.366078		0.512482	0.470233	0.346939	-0.158508		0.398604	0.0485614	0.00205782	0.00584111	0.0265997	0.20032	0.0933864	0.0712058	0.101587	0.216921	0.11773	2.45138	2.34309	2.49012	2.72384	2.58602	2.69695
Leucine	Leiden	2323	0.10837	-1.16246	-0.00636896	0.0443946	-0.0227267	0.226846	0.231057	-0.00913402	-0.154387	-0.384085	-0.160375	-0.220033	0.760647	2.46392	2.50056	0.385757	1.84995	3.58838	-0.875032	-2.95401	-0.304495	0.997596	0.968332	1.25797		0.88258	1.00036	0.940256	0.0919508		0.645255	0.0388015	0.00170012	0.00511429	0.0218627	0.23339	0.0885706	0.0344365	0.0858553	0.222948	0.0988979	1.96839	1.91263	2.1563	2.40153	2.21229	2.27663
Isoleucine	Leiden	2324	-0.473386	-1.01273	-0.0100826	0.0579358	0.00280944	0.286754	0.331937	0.0873789	-0.226218	-0.296593	-0.126822	-1.57098	0.470333	-2.0091	2.26815	-0.258148	1.65147	2.4435	-1.43274	-2.6225	0.192906	0.572421	0.713753	0.787232		0.544966	0.790051	0.718772	0.461613		0.536962	0.0384039	0.00173233	0.00551101	0.0229009	0.253025	0.0858262	0.0324848	0.0802328	0.223404	0.102844	2.05694	1.92134	2.22205	2.4681	2.33688	2.35204
Valine	Leiden	2324	-0.995878	-0.953738	-0.000473656	0.0575487	0.0201273	0.180482	0.26476	-0.006887	-0.196712	-0.462306	-0.111511	-2.20242	0.697898	-1.131	3.45776	0.433607	1.21169	2.58293	0.757423	-3.43841	1.17362	0.976471	1.00042	1.29859		0.919555	0.973729	0.928655	0.20235		0.451958	0.0397557	0.00175811	0.00572192	0.02297	0.205015	0.0819808	0.0367558	0.0896586	0.179949	0.110344	2.04188	2.04191	2.31876	2.46915	2.4052	2.47558
3-Hydroxyisobutyrate	Leiden	2320	-1.2939	-0.286869	0.00393402	0.0336596	0.0885443	0.083418	0.152052	0.171226	-0.0396987	-0.704341	-0.245002	0.565136	2.82261	2.21186	3.75656	-4.27233	3.75572	-2.028	2.42272	-2.63877	2.37502	0.804788	0.76698	0.840114		0.735249	0.707904	0.552078	-0.206743		0.424127	0.0511766	0.00221541	0.00532708	0.0270093	0.215154	0.10168	0.0689199	0.101378	0.29628	0.118878	2.35651	2.16864	2.53929	2.79807	2.58884	2.82784
Alpha-ketoisovalerate	Leiden	2320	0.966626	0.0545851	0.00175005	0.0142223	-0.00789971	-0.132736	0.0447426	0.0308956	-0.0640759	0.179906	-0.0310116	-0.87856	0.449281	2.39528	-0.650012	-1.16855	0.648092	0.760105	0.144374	0.818296	2.18467	-0.0569252	-0.119787	0.0527485		-0.0653022	-0.171336	-0.0596545	-1.61779		0.278847	0.0379677	0.0016235	0.00395317	0.0223987	0.217186	0.0841261	0.0327835	0.0795804	0.172588	0.102897	1.78809	1.79756	1.90833	2.14996	2.07822	2.17493
3-Hydroxybutyrate	Leiden	2312	0.0822513	-0.00953963	0.00093446	-0.00747045	0.0205985	0.391892	0.138711	0.322112	-0.092471	-0.443713	-0.170581	0.790247	2.02913	1.15098	5.98772	-2.07992	3.58239	-4.1599	-1.73273	-1.69822	3.50186	0.337275	0.138684	-0.218451		0.133994	0.147621	-0.00908354	-0.205966		0.391609	0.0546245	0.00229074	0.00522969	0.0263295	0.23723	0.100217	0.089308	0.105253	0.18408	0.126877	2.26775	2.31353	2.59485	2.57728	2.67192	2.95394
Alanine	Leiden	2324	-1.18704	-0.198293	0.00680941	0.0293829	0.0108638	0.178998	0.0756124	0.0395298	-0.168403	-0.0127776	-0.0274784	1.29656	-5.55486	-4.59466	2.79052	0.850983	0.255283	0.94732	1.17524	-4.34146	-2.2076	0.393977	0.221846	0.392856		0.264434	0.46468	0.252594	0.327044		0.400689	0.0485721	0.00208112	0.00583024	0.026878	0.270889	0.0967587	0.0391107	0.0889457	0.176129	0.0975534	2.43511	2.33902	2.5715	2.75299	2.83695	2.7754
Acetate	Leiden	2322	-1.55177	0.174231	0.00230245	0.0135452	0.00678856	0.0653483	0.176459	0.179388	0.0127715	0.134071	0.0695129	-1.24871	-2.87801	-0.416133	10.2428	-0.243542	3.95134	0.471785	-0.5139	4.3257	-1.1953	0.31451	0.199469	-0.492557		-0.037225	0.368857	0.212926	0.67903		0.512246	0.0483363	0.00191479	0.00501822	0.0262108	0.157188	0.0902416	0.0501877	0.0817514	0.30973	0.0990226	2.17063	2.14036	2.51111	2.70498	2.85632	2.71632
Methionine	Leiden	2324	2.05618	-0.0904719	-0.000543585	0.00313132	-0.00676331	-0.375543	0.00900903	-0.0023898	-0.0450548	0.110853	0.00396419	1.28291	-1.03488	2.60075	-2.59023	-0.627062	1.87708	-0.874559	0.594822	-0.781185	1.1104	-0.360932	-0.460228	-0.0740704		-0.45676	-0.613816	-0.450863	-1.7631		0.287032	0.0368788	0.00156076	0.0036435	0.0212759	0.199159	0.0744599	0.0300875	0.0732412	0.180431	0.104948	1.81886	1.91482	1.84077	2.13963	2.02238	2.09299
Glutamate	Leiden	2324	-0.1904	-0.79992	0.0078824	0.0372154	-0.118528	-0.292685	0.11408	-0.151734	-0.0640317	0.082509	0.217336	-3.46591	1.31628	6.36386	-2.92959	-1.04717	-5.76537	-1.15523	-1.27356	-0.823645	0.899303	-0.101772	0.0858598	0.245604		0.116526	0.159089	0.0245077	0.653526		0.380221	0.039434	0.00176159	0.00467941	0.0202843	0.188972	0.0851828	0.0490362	0.0727032	0.191227	0.0910062	2.17193	2.01923	2.4295	2.64096	2.53912	2.3218
Pyruvate / Oxaloacetate	Leiden	2320	0.181844	-0.667814	0.00694002	0.0365454	-0.138835	0.0724334	0.0510428	-0.0648169	-0.116808	0.11295	0.23228	-4.18114	1.81822	4.30067	1.83065	0.000529022	-3.46969	0.260704	-4.01744	-2.6715	-1.98767	0.0989451	0.221595	0.14709		0.191226	0.321099	0.217434	-0.143439		0.450649	0.0429716	0.00186983	0.00468419	0.0231499	0.318323	0.0977469	0.042033	0.0966133	0.222951	0.107694	2.23355	2.04479	2.50085	2.66718	2.49794	2.33003
Succinate	Leiden	2324	-2.09014	0.0603607	0.0170127	0.00387999	-0.00153796	0.116655	0.299922	-0.133932	0.0086687	-0.175065	0.0614455	0.268245	3.72104	0.384961	-0.770214	-1.25639	2.05143	-2.5886	0.925217	-1.02043	-0.156041	-0.0658076	-0.00655657	0.190368		0.00838254	0.00780294	-0.0905006	1.54777		0.438159	0.0387261	0.0015955	0.00412017	0.0200826	0.174992	0.089573	0.0472734	0.0696846	0.196744	0.081943	1.75887	1.75749	1.8398	2.20551	1.99734	2.04894
Carnitine	Leiden	2324	0.000594879	-0.6258	0.0135652	0.0153386	-0.100803	-0.246717	0.153392	-0.296767	-0.147248	0.337906	0.126952	3.87358	3.28866	-1.42048	-3.17354	2.26516	-0.0129677	1.44311	-0.484773	-1.18949	0.643085	0.0748412	0.124214	0.102143		0.218557	0.218146	0.0893907	0.426938		0.440531	0.049353	0.00197516	0.0049648	0.0233756	0.215303	0.0967536	0.066627	0.0694826	0.146444	0.103854	2.22821	2.16345	2.40562	2.53945	2.6497	2.45392
Glutamine	Leiden	2324	1.7721	0.319567	-0.002906	-0.0481785	0.0927843	-0.0236341	-0.0461299	-0.226112	0.0949081	0.141917	-0.105312	3.76032	-4.43712	-11.2957	1.79973	-0.124892	6.39574	2.20396	2.64171	1.58301	-0.621973	-0.335455	-0.409086	-0.278184		-0.453557	-0.518116	-0.250258	-0.94613		0.347247	0.05027	0.00205097	0.00518931	0.0240657	0.209869	0.0945394	0.086147	0.0767195	0.232014	0.105557	2.29998	2.35606	2.64941	2.67048	2.69478	2.52063
Citrate	Leiden	2324	-0.88289	-0.02858	0.0163394	-0.0205806	0.162142	0.329011	0.222437	-0.20368	-0.198762	-1.04088	-0.172357	-2.36761	-0.034988	3.18365	2.43274	-0.210299	0.66507	4.31076	-3.19566	0.67019	-0.240062	0.468338	0.284581	0.134533		0.155058	0.424277	0.309929	0.222254		0.432062	0.0449201	0.00181601	0.00533675	0.0254401	0.1625	0.100389	0.0463122	0.100813	0.202448	0.114742	2.31346	2.30426	2.39497	2.67347	2.75626	2.65308
Ca-EDTA	Leiden	2324	-0.191729	-0.380748	0.000507624	-0.0215423	0.00244351	0.219975	0.283401	-0.136916	-0.0337956	-0.442913	-0.122129	-7.35316	3.95997	-1.47617	5.80565	-1.53371	-3.47296	1.50575	0.581499	1.9317	-0.571455	1.12978	0.709892	0.435235		0.610852	1.01229	0.63396	0.728452		0.467893	0.045357	0.0019622	0.00534828	0.0245781	0.148037	0.105872	0.047467	0.0977858	0.150351	0.134483	2.34507	2.39211	2.45927	2.61211	2.73186	2.88178
Mg-EDTA	Leiden	2324	-0.435658	-0.403078	0.00434544	-0.0127657	-0.0233493	0.102765	0.151046	-0.107877	0.112148	-0.518875	-0.166737	-6.38266	4.05544	-4.99497	3.61385	3.56105	0.453384	2.69368	-1.49736	3.95609	-3.20856	1.0048	0.714047	0.378748		0.611191	0.962715	0.663201	0.718132		0.30873	0.0465586	0.00199958	0.00473346	0.0249647	0.232156	0.105888	0.0442652	0.0935932	0.165386	0.121522	2.36627	2.43241	2.43599	2.82462	2.64178	2.81352
DMA	Leiden	2310	-0.990207	-0.191702	0.0221903	-0.0134737	0.0183604	-0.226347	0.103221	-0.00238338	-0.131939	-0.207641	-0.147593	3.14678	1.26261	3.07956	3.88256	1.71204	-1.67816	1.52432	4.76047	1.6851	1.99548	0.202743	0.284837	0.142384		0.391419	0.234708	0.268087	0.614024		0.279217	0.0454664	0.00189009	0.00459041	0.0261335	0.218915	0.0935212	0.0432844	0.094617	0.210417	0.11258	2.19695	2.15761	2.33757	2.38617	2.48465	2.53854
Dimethylglycine	Leiden	2319	0.87535	-0.416083	0.00122641	-0.000340071	-0.0431559	-0.416912	0.112543	0.0477754	0.0352134	0.140297	0.210341	2.49065	-0.287382	-0.707354	2.07924	-4.05771	1.61994	-0.631631	-2.42672	-3.38378	-0.245859	-0.210663	-0.2659	0.209344		-0.311978	-0.149188	-0.24047	0.109169		0.255543	0.0466535	0.00217629	0.00523323	0.0277025	0.290668	0.107951	0.0452622	0.0927159	0.193057	0.114876	2.4432	2.25204	2.67306	2.90812	2.98798	3.0202
Alpha-ketoglutarate	Leiden	2324	-0.229498	0.111365	0.0059037	0.0158395	0.0315838	0.105683	-0.0746364	0.151401	-0.00957059	0.566134	0.260259	-3.43502	3.63391	3.44362	-3.54212	-1.30923	-0.38169	-4.11566	-6.05212	4.87213	-0.112241	-0.247854	-0.307635	-0.490527		-0.467119	-0.428547	-0.34461	-0.454654		0.358026	0.0483978	0.00207287	0.00554766	0.0260627	0.200973	0.0939608	0.0475891	0.0848941	0.206477	0.132937	2.15409	2.04836	2.30449	2.48334	2.607	2.49233
Lysine	Leiden	2324	-0.187172	-0.329407	0.01035	0.00963881	0.0631572	-0.0679141	0.0423949	-0.479128	-0.138245	-0.303851	-0.00115024	0.158513	3.62434	-2.44189	1.97384	-0.590804	0.966764	3.62092	2.18295	-1.9648	0.857796	0.0660519	-0.0319246	0.045863		-0.0501805	-0.176394	-0.0832137	0.177076		0.316315	0.0617279	0.00235294	0.00478201	0.0239534	0.279791	0.0790079	0.131588	0.0862826	0.226417	0.0980567	2.34393	2.08859	2.43098	2.75442	2.73507	2.54096
Ornithine	Leiden	2323	0.62082	-0.403429	0.0137149	0.0166579	-0.0877048	-0.057849	-0.0444126	-0.59444	-0.110666	-0.354773	0.0497389	3.60137	0.87697	3.8513	2.27711	-3.47655	-2.72927	1.1028	1.27853	-0.830471	-2.39128	-0.4733	-0.470778	0.00539184		-0.428818	-0.550992	-0.310614	-0.0705502		0.283896	0.0681065	0.00254752	0.0046722	0.0226865	0.13853	0.0838428	0.162766	0.085051	0.215322	0.106167	2.09516	1.95974	2.36775	2.53002	2.52967	2.4707
Glycine	Leiden	2324	1.18935	0.192681	0.0042085	-0.0419527	-0.0766752	-0.208412	-0.136676	-0.783352	0.215587	-0.107041	0.0278655	1.7592	-4.40543	-0.182721	-0.120763	-2.55166	-0.269177	3.06482	3.84657	-3.82827	-0.737026	-0.54102	-0.461397	0.108388		-0.549588	-0.249146	-0.337599	0.190418		0.473319	0.0812516	0.00277233	0.00495898	0.0238421	0.194907	0.0985815	0.216129	0.12461	0.243469	0.103325	2.20108	2.11616	2.70816	2.69788	2.55974	2.60499
Betaine	Leiden	2324	0.525044	-0.678509	0.0103768	0.00660046	-0.032122	0.717486	0.0991091	-0.700343	-0.0447901	-0.0331749	0.0240723	-0.0111496	-1.80367	-4.05889	-0.595546	1.82414	0.0331555	-0.889154	0.339659	2.07723	-1.65712	0.574894	0.212495	0.407566		0.347462	0.274372	0.178601	0.0817061		0.326628	0.0644178	0.00242966	0.00437232	0.0225672	0.277855	0.0805981	0.158548	0.0762456	0.206551	0.0893917	1.94468	1.87137	2.26123	2.44284	2.18617	2.07552
Creatine	Leiden	2324	-2.89644	0.91726	0.00758024	0.0257991	-0.11478	-0.297766	0.0200368	0.312468	-0.118322	0.096519	0.0488765	-0.582091	6.45117	2.2252	-0.821081	-0.902539	-1.2998	3.16475	2.01335	1.28933	4.29685	0.694919	0.606922	0.847762		0.454802	0.511292	0.535434	0.098967		0.374022	0.0463998	0.00190084	0.00485719	0.023222	0.213664	0.0799852	0.073251	0.0820633	0.127212	0.110696	2.2176	2.15773	2.42902	2.52312	2.46325	2.59654
Creatinine	Leiden	2323	1.04663	-1.25278	0.00748463	-0.0109014	0.0602994	-0.136634	-0.00525558	0.194212	-0.0097529	-0.589406	-0.183301	2.13728	1.22507	-0.219173	3.92432	0.892946	0.0417069	2.91255	0.677008	-3.25071	-1.29687	0.603423	0.614964	0.71133		0.455488	0.680639	0.62243	0.268878		0.365217	0.041765	0.00186871	0.004468	0.0220231	0.219938	0.0956221	0.0561314	0.0849817	0.303363	0.101493	2.14315	2.0724	2.27375	2.5796	2.57445	2.27633
Proline	Leiden	2322	0.82318	-0.711312	-0.00373198	0.0149068	0.00533471	-0.054593	0.143021	-0.393132	-0.0127799	-0.37177	0.0177393	-0.29879	-2.38291	-2.21667	1.59928	-0.911155	-0.315454	0.127	1.98084	-2.04435	1.30067	0.176308	0.189467	0.726588		0.130436	0.345402	0.347207	0.0110852		0.360058	0.0551094	0.00227808	0.00475602	0.0250833	0.216084	0.0942043	0.119517	0.0885153	0.295516	0.104534	2.2598	2.24602	2.51614	2.73734	2.69877	2.62265
Tyrosine	Leiden	2324	-0.804558	-0.222742	0.0098337	0.0470711	0.00577048	-0.146954	0.115642	-0.475687	0.0418009	-0.0483843	-0.139711	2.96577	-2.70954	-2.80709	0.266896	-0.864422	-3.61219	0.175689	2.53906	-2.81811	-1.76745	0.0497254	-0.14819	-0.10337		-0.103165	-0.169652	-0.17191	-0.107171		0.315645	0.0566536	0.00227907	0.00586059	0.0250821	0.245163	0.0940721	0.126698	0.090832	0.238137	0.112728	2.19395	2.18972	2.43686	2.57217	2.52158	2.54775
Phenylalanine	Leiden	2324	-0.329618	0.067524	0.000463906	0.0195411	-0.015016	0.00795761	-0.00774499	0.14395	0.0639198	0.143746	-0.0203208	4.49585	-0.460236	-1.96746	-0.0516546	0.574793	0.322628	6.44553	-0.0335642	-0.0123359	-2.80297	0.308078	0.194835	0.391335		0.220203	0.200018	0.271931	-0.583849		0.478062	0.0457275	0.0020218	0.00547349	0.0261514	0.196365	0.100072	0.0472207	0.0936616	0.267974	0.121533	2.38969	2.23415	2.65794	2.88378	2.84922	2.68552
Formate	Leiden	2324	-2.22148	-0.0129853	0.00762262	-0.00129752	-0.0197574	0.00921636	0.00381465	0.16193	0.0016424	-0.13562	-0.0329409	-3.99416	5.38175	-7.09865	7.06432	0.929265	-1.22516	2.1363	-2.82304	-2.72867	-0.633179	0.786812	0.533117	0.199269		0.586796	0.7199	0.347066	1.74134		0.220868	0.0387717	0.00172363	0.00393744	0.0205919	0.141099	0.0788953	0.0480058	0.0808809	0.183826	0.105851	1.77283	1.89379	1.98854	2.03578	2.168	2.09452
C0	Biocrates	1446	3.85614	-0.0985936	0.00150615	0.00175018	-0.0377431	-0.0443753	0.0499824	-0.0837233	0.0168581	0.10929	0.000545931	0.897498	0.624084	0.337482	-0.485832	0.774299	0.0866762	1.52617	-0.149569	-0.072107	0.667455	-0.0153116	-0.0393362	-0.0998268	-0.0491191		-0.0894608	-0.0848538	0.00969087		0.0598369	0.0138824	0.000496379	0.00153469	0.00709139	0.0591813	0.021395	0.0320879	0.0236489	0.0335463	0.0336035	0.585374	0.604927	0.651736	0.627028	0.661602	0.640181
C12:1	Biocrates	1448	-1.94722	-0.0450897	0.00210042	-0.00603317	0.00896187	-0.036191	0.0609698	-0.048791	0.0181666	-0.108449	0.0108922	1.1601	0.01524	-0.11057	0.149948	-0.657789	-0.466498	0.0218309	-0.0349096	0.611795	1.23689	-0.0818809	-0.144245	-0.142023	-0.163654		-0.112409	-0.138816	0.031285		0.082207	0.0166652	0.000650359	0.00226729	0.00991578	0.0551373	0.0270737	0.0164096	0.0296045	0.0825694	0.0342681	0.804164	0.800077	0.817632	0.867103	0.86669	0.855983
C14:1	Biocrates	1448	-2.21847	-0.0293221	0.00417011	-0.0012854	-0.0119812	-0.0495159	0.022254	-0.028881	-0.0156153	-0.00199173	0.0132606	0.601031	-0.13152	-0.338763	-0.375446	-0.13644	-0.911662	0.357785	-0.830201	-0.509814	0.498836	-0.0864567	-0.113163	-0.0998412	-0.118659		-0.109085	-0.104609	-0.210338		0.0811583	0.0165341	0.000694016	0.00213978	0.0105275	0.0603118	0.0284144	0.0139195	0.0313719	0.0582442	0.0384429	0.800906	0.826221	0.832985	0.921617	0.888797	0.889879
C14:2	Biocrates	1448	-3.21338	-0.129132	0.00462645	-0.00664613	0.015626	-0.0194746	0.0682115	-0.0511054	-0.03518	-0.0311984	0.0330458	2.21402	0.547639	1.3338	0.12828	-1.18937	-1.81276	0.598795	-0.41138	0.54658	0.182061	-0.19537	-0.118194	-0.111206	-0.157059		-0.100457	-0.122103	-0.196552		0.120888	0.0249665	0.00100911	0.00323486	0.0156703	0.078432	0.0435233	0.0206889	0.0629132	0.0631701	0.0527317	1.27916	1.2165	1.275	1.39522	1.39575	1.41064
C18:1	Biocrates	1448	-1.59591	-0.097094	0.00304565	0.00039174	-0.00616948	-0.0322298	0.0395716	-0.054436	-0.0078562	0.05113	0.0481631	1.13835	-0.359894	0.537225	-0.13389	-0.894675	0.349834	0.421991	-1.12172	-0.195589	-0.0519318	-0.0696063	-0.102961	-0.0768153	-0.088252		-0.102484	-0.0550375	-0.380676		0.0624015	0.014258	0.00056664	0.00170888	0.00889734	0.0497324	0.0217452	0.0222218	0.0250364	0.0655545	0.0352454	0.667321	0.674044	0.748941	0.8129	0.774262	0.782938
C18:2	Biocrates	1448	-2.3806	-0.192401	0.0029562	-0.00133992	-0.0017219	0.0013529	0.0896938	-0.0848918	-0.00864785	0.0712806	0.0697731	1.17999	0.422072	1.65804	-0.375594	-0.814231	-0.631996	-0.885175	1.19172	0.0373896	-0.264976	-0.173739	-0.0955689	-0.073309	-0.0360899		-0.12248	-0.021834	-0.325594		0.0759135	0.0184427	0.000711095	0.00216238	0.0108854	0.069214	0.0269165	0.0357837	0.0351014	0.0862666	0.0437352	0.825563	0.814102	0.925254	0.965011	0.984045	0.990704
C2	Biocrates	1447	1.2757	0.065722	0.00294177	0.00228198	0.0101844	-0.0307417	0.0601238	-0.0743379	-0.0746298	0.113906	-0.0618209	-1.22955	-2.42354	0.445168	-2.5847	2.02828	-0.085055	1.1217	-0.813186	-0.0642942	1.96151	0.000483751	-0.0882252	-0.00360171	-0.00109666		-0.112596	-0.0167723	-0.57663		0.102611	0.0219526	0.000953393	0.00269541	0.0149877	0.100059	0.0355137	0.0211917	0.0511069	0.0867169	0.053596	1.1452	1.12514	1.1734	1.29541	1.24333	1.16047
C8:1	Biocrates	1448	-2.59579	-0.0350256	0.00291979	0.0156375	-0.0311661	-0.0119839	0.128164	-0.0677815	0.0283921	0.0516754	-0.0469743	3.67469	1.18673	3.61055	-0.254327	-1.57156	-0.306741	-0.358153	-0.282036	0.314441	-0.120689	-0.170455	-0.0307667	-0.0731367	-0.0425048		-0.0174033	-0.0471585	-0.0486948		0.118191	0.0247646	0.00105098	0.0034598	0.0157393	0.0965754	0.0401905	0.0278103	0.0533816	0.12131	0.0634789	1.17648	1.24269	1.24186	1.44244	1.41761	1.33283
Arg	Biocrates	1448	4.7429	0.0407577	0.000581366	0.00411909	-0.0148024	-0.042854	0.0244764	0.00481336	-0.0278202	-0.00607387	0.0221092	-1.07992	-0.063849	0.928918	-0.836688	-0.229623	0.591736	-0.776416	-0.94329	-0.924514	0.298737	0.0477153	-0.0313885	-0.0428781	-0.0697405		-0.0483112	-0.0430967	-0.0245404		0.0459312	0.00991668	0.000385542	0.00122703	0.00590494	0.0372544	0.0145411	0.00941289	0.0210932	0.0419162	0.0250922	0.429065	0.496349	0.46531	0.507116	0.511011	0.51274
Gln	Biocrates	1445	6.04455	0.0262241	0.000594316	-0.00643401	0.0274049	-0.0177851	0.00895676	-0.0565045	-0.0474315	0.0446327	-0.0881201	-0.460587	-0.916924	0.418354	-0.458957	1.86694	2.39578	-0.147677	0.220062	0.329919	0.611975	0.0456911	-0.0127297	0.0419465	-0.070556		-0.0610031	0.0865154	-0.371499		0.0677652	0.016919	0.000643749	0.00188313	0.00997346	0.0724089	0.0252139	0.0248037	0.0340197	0.0730737	0.0458939	0.853584	0.80999	0.832574	0.911661	0.858509	0.933385
Gly	Biocrates	1448	5.59927	0.109022	0.000349788	-0.0104023	-0.0123231	-0.130558	-0.00273095	-0.124016	0.0108582	-0.00569182	-0.0464726	1.0477	-0.240436	0.151644	-0.366995	-0.255948	0.117305	-0.276669	1.26797	-0.494649	-1.01378	0.0435304	0.0262971	0.0579061	0.0421464		0.0126362	0.0617169	0.0602365		0.0736655	0.020147	0.000593481	0.00181481	0.00831905	0.0455813	0.0238684	0.0643918	0.0376052	0.0684642	0.0337822	0.601035	0.674429	0.709423	0.733059	0.736104	0.749085
His	Biocrates	1448	4.4726	-0.0173656	-0.00215675	0.00277581	0.000436706	-0.0358081	0.00486125	0.0255606	-0.0150913	0.0392276	-0.00619067	-0.551686	-0.196666	1.03818	-0.167171	-0.229555	0.639532	-0.290831	0.521023	-0.0826195	-0.0851444	0.0368335	-0.0118278	-0.0068953	-0.00905022		-0.0267566	-0.0083537	-0.00451265		0.0355106	0.00822697	0.000315448	0.000967246	0.00476688	0.0329991	0.0129489	0.0163159	0.0170792	0.0353191	0.0234004	0.378135	0.381512	0.390898	0.415336	0.4308	0.38843
Met	Biocrates	1448	3.60988	-0.0850618	-0.0010792	0.00269986	0.0129373	-0.0621721	0.016004	-0.0361965	-0.0564211	0.115304	-0.0421085	-0.37439	-1.2619	1.00736	-1.16547	-1.3066	0.797121	-0.541845	1.00331	0.0885826	1.14772	0.00260183	-0.0575964	-0.0135512	0.0239108		-0.0882335	-0.00351548	-0.510214		0.0547972	0.012655	0.000526908	0.00145312	0.0080712	0.0498206	0.0205663	0.0181965	0.0313395	0.0248553	0.0448588	0.621699	0.634019	0.648899	0.690186	0.662728	0.704742
Orn	Biocrates	1448	4.19359	-0.098736	0.00304648	0.00274724	-0.0340249	-0.0138867	-0.0019166	-0.0942946	-0.00796345	0.0111061	0.0347457	1.62599	0.900343	1.36009	-0.727055	-1.14127	0.145839	-0.974654	1.72262	-0.986894	0.140852	0.0699978	0.0283756	0.0397483	0.052838		-0.0119429	0.0451528	0.0573266		0.0674708	0.0160689	0.00063375	0.00171746	0.00898698	0.0423485	0.022038	0.0438037	0.0312259	0.0406144	0.033401	0.667591	0.646831	0.745979	0.760488	0.732194	0.780325
Phe	Biocrates	1448	4.03994	-0.047517	-0.000114272	0.00631811	-0.00439449	-0.00373287	0.0292967	0.00394508	-0.0159907	-0.00948826	0.0104727	-0.423988	0.461811	1.10068	-0.591109	-0.322759	0.215277	-0.329064	-0.17376	-0.483628	0.00272166	0.0581482	-0.00141821	0.0171263	0.0206398		-0.00493171	0.0114221	0.0528802		0.0408738	0.00798327	0.000315906	0.00106955	0.00487351	0.032519	0.0135743	0.00861392	0.0157448	0.0321754	0.0203098	0.367093	0.390009	0.385691	0.422231	0.421931	0.441137
Pro	Biocrates	1448	5.61528	-0.201154	-0.00140469	0.00618397	-0.00589388	0.0206501	0.0382537	-0.0416282	-0.0429759	0.0466386	-0.027803	0.469523	-0.494759	-0.948942	2.04388	-0.406751	-0.0823313	0.193261	0.731953	0.304176	1.28249	0.0711821	0.000167176	0.00890756	0.0203883		-0.00483943	0.0214979	-0.0993491		0.0829704	0.0167792	0.000581218	0.00212305	0.00956768	0.0590835	0.0234684	0.032059	0.0303347	0.0732347	0.0394441	0.698661	0.719034	0.784756	0.847626	0.796888	0.778792
Ser	Biocrates	1448	4.70109	0.0671182	-0.00162263	-0.00532004	0.00935612	-0.0346491	0.0200674	0.00471048	-0.013733	-0.00533025	-0.02187	-0.418475	-0.783892	1.12192	-2.15606	-0.0189477	0.406855	-0.903679	0.877817	-0.502177	0.0393335	0.0674476	0.0459459	0.101714	0.115599		0.0692241	0.0682862	-0.0652748		0.089434	0.0130322	0.000499395	0.00148694	0.00761939	0.0520333	0.0192439	0.0102627	0.0245053	0.0459671	0.026288	0.62761	0.638563	0.681739	0.721869	0.703946	0.679264
Thr	Biocrates	1448	4.59052	0.0080338	-0.00276525	-0.00175753	0.0139602	-0.0897045	0.0212521	0.0901005	-0.00743038	-0.11036	0.00898238	-1.53636	-0.50753	2.55675	-1.74623	0.667996	-0.242369	-1.16398	1.00481	0.160853	1.11418	0.108284	0.0988617	0.117936	0.138419		0.106611	0.104726	-0.126325		0.108892	0.016318	0.000647366	0.00209266	0.010585	0.0683068	0.0265573	0.0306835	0.0294995	0.134405	0.0407996	0.779157	0.830647	0.957798	1.00204	0.954258	0.845752
Trp	Biocrates	1448	4.48744	-0.0607571	-0.00162718	0.00179264	-0.00150543	-0.0161387	0.0127579	-0.0173449	-0.0281349	-0.00771918	-0.0293587	-0.37174	0.248404	0.217585	-0.140024	-0.011503	1.01305	-0.739925	0.315122	-0.0957242	0.149689	0.0885047	0.0050516	0.017999	0.0271665		-0.00339516	0.0252206	0.0650289		0.033945	0.00742019	0.000281275	0.000911001	0.00441917	0.0271632	0.013051	0.00927935	0.0142451	0.0218231	0.0195132	0.337094	0.360046	0.360461	0.400353	0.380506	0.37546
Tyr	Biocrates	1448	4.16607	-0.0487307	0.00123493	0.0118571	-0.00822147	-0.0297864	0.0269148	-0.0779482	-0.0306926	0.0362036	-0.0159128	-0.990045	0.400644	1.54704	-0.405709	-0.736773	1.06085	-0.723904	0.712829	-1.0009	0.432173	0.0381501	-0.016806	-0.0481808	-0.0289877		-0.0488349	-0.0475728	-0.139034		0.0752688	0.0127338	0.000470996	0.0018149	0.00667932	0.0431186	0.0175378	0.0377653	0.0254338	0.0593914	0.0283787	0.495312	0.542979	0.576321	0.614298	0.606328	0.609514
Val	Biocrates	1448	5.73437	-0.141403	-0.00018923	0.0129573	-0.00183709	0.0615426	-0.00879988	-0.00777021	-0.0205855	-0.029423	0.0271475	-0.00404501	0.686749	0.422153	-0.735714	-0.229464	0.558965	-0.467571	0.923666	-0.635434	-0.217925	0.0334552	0.0127404	0.00940674	0.0143064		-0.00325721	-0.0044938	-0.167243		0.0603054	0.0100894	0.000380875	0.00150394	0.00588139	0.0368024	0.0151604	0.0126615	0.0208317	0.0333439	0.022876	0.443439	0.462902	0.500261	0.552967	0.529717	0.519554
xLeu	Biocrates	1448	5.49782	-0.187896	-0.00150858	0.0115678	-0.0100459	0.055635	0.0133918	-0.00496302	-0.03141	-0.0395249	0.0145088	-0.193373	0.502842	0.921891	-0.550239	-0.292922	0.777134	-0.549238	0.786181	-0.650545	0.107817	0.0506479	0.0357661	0.0338695	0.0280438		0.0202818	0.0277138	-0.0382382		0.0551851	0.00996063	0.00038117	0.00151026	0.00610223	0.0388197	0.0155612	0.0123209	0.0207817	0.0356568	0.0218973	0.440582	0.44624	0.493546	0.563326	0.527913	0.529181
PC aa C28:1	Biocrates	1448	0.445745	0.108483	0.00772697	0.00490814	-0.00100039	-0.0465812	-0.034357	-0.0184206	-0.0225086	0.0860213	0.0635162	-1.66986	0.35348	-1.68253	-0.264514	0.868007	-0.981213	0.582937	-0.509556	-0.542423	0.237462	0.0626961	-0.105795	-0.0573738	-0.0270614		-0.0691878	-0.0516498	0.0971228		0.0645657	0.013766	0.00056484	0.00157094	0.0086518	0.0581209	0.0220791	0.0112439	0.0260231	0.0556987	0.038402	0.64116	0.591712	0.697444	0.787091	0.70831	0.750076
PC aa C30:0	Biocrates	1448	1.13689	0.0997819	0.00528418	0.00156995	-0.0284537	0.0268337	-0.0201562	0.0751422	-0.0637135	-0.0220327	0.0599961	-1.44368	0.30565	-2.41699	-0.767856	-0.296645	-0.818474	0.377498	-0.112234	-1.87785	0.519196	0.111193	-0.0838446	-0.0153253	0.0511693		-0.0517089	-0.0319921	0.0191636		0.0855547	0.0174261	0.000751472	0.0021408	0.0116703	0.0668049	0.0279781	0.0318948	0.0353732	0.0808735	0.0439182	0.871733	0.833053	0.940017	1.0001	0.931476	0.938037
PC aa C32:0	Biocrates	1448	2.70322	0.0536791	0.00435375	-0.00160204	-0.0345822	0.0546067	-0.0214808	0.0473239	-0.0415926	-0.060619	0.0315492	0.164665	-0.409272	-1.39464	-0.199023	-0.514464	-0.493889	-0.59747	0.116214	-0.781934	0.180274	0.0437542	-0.0473025	-0.00757606	0.0186187		-0.0286283	-0.011942	-0.378564		0.0551934	0.0123657	0.000502592	0.00140401	0.00756981	0.0506732	0.0199155	0.0289168	0.0240773	0.0533519	0.0299351	0.547814	0.536423	0.606747	0.645499	0.603656	0.616995
PC aa C32:1	Biocrates	1448	2.50578	0.141281	0.00372875	0.0131962	-0.0877859	0.00211443	0.0201942	0.121381	-0.0368153	-0.0627212	0.0330782	-2.19568	0.296604	-2.04091	-0.492473	-1.45292	-0.202656	-0.15625	-0.312591	-2.32374	0.986659	0.360644	-0.0546568	-0.00670103	0.0709655		-0.0415333	-0.0184742	-0.40166		0.13687	0.0262837	0.0010901	0.00331408	0.0173147	0.119702	0.0442189	0.0573087	0.0599762	0.123565	0.0714412	1.24048	1.23972	1.33063	1.47944	1.35909	1.36057
PC aa C32:2	Biocrates	1447	0.906856	0.137417	0.00346087	0.00658021	-0.0247491	0.0137175	-0.00680941	0.140546	-0.0585954	0.237657	0.0578898	-1.22934	1.59204	-0.23938	0.493267	-0.795755	-0.765455	-0.076103	0.499157	-1.85192	0.324817	0.166597	-0.0538829	-0.0274818	0.0729025		-0.0515761	-0.00531873	-0.12661		0.115881	0.0230242	0.000909793	0.00260369	0.0140493	0.0613968	0.0322589	0.043231	0.0450647	0.056057	0.0502819	1.08159	1.07739	1.14271	1.29278	1.14071	1.22475
PC aa C32:3	Biocrates	1448	-0.891054	0.169022	0.00421599	0.00471035	-0.0041161	-0.0200117	-0.0124708	0.0416129	-0.0183435	-0.0770176	0.0584888	-0.0362856	0.782154	-0.667913	0.747431	-0.30334	0.0800739	-0.132052	-0.753848	-1.23168	-0.476429	0.0428487	-0.0511428	-0.041631	-0.0296924		-0.0216656	-0.0413217	-0.185171		0.0681051	0.0126974	0.000543563	0.00150605	0.00805362	0.0517592	0.0204593	0.0182476	0.0260765	0.0528047	0.0301548	0.568202	0.641619	0.653378	0.754234	0.666183	0.735044
PC aa C34:1	Biocrates	1448	5.52323	0.0433783	0.00292069	0.00120255	-0.0493431	-0.0231779	-0.0398197	0.0580404	-0.0307896	-0.0601212	0.0297411	-0.407172	0.0407352	-1.05196	0.183859	-0.458304	-0.190875	-0.159087	-0.513531	-1.62551	-0.265552	0.167115	-0.0440019	-0.0351929	-0.0326238		-0.0450014	-0.0374502	-0.406077		0.0657089	0.0136899	0.000552211	0.00151487	0.0086966	0.060114	0.023284	0.032082	0.0295376	0.0740201	0.0336519	0.61979	0.648892	0.668145	0.765047	0.689849	0.670905
PC aa C34:2	Biocrates	1448	6.37535	0.0359699	0.00257936	0.00111567	-0.0318116	-0.0234527	-0.0127109	0.0536234	-0.0134662	-0.0105625	0.0347453	0.490533	0.100811	0.249756	0.453882	-0.735516	-0.278162	-0.826863	-0.235002	-0.742515	-0.589017	0.00408357	-0.0453331	-0.0495713	-0.0597322		-0.0410173	-0.052006	-0.644923		0.0498789	0.0101705	0.000388332	0.00114938	0.00585762	0.0419831	0.0144977	0.0247567	0.0209948	0.0305516	0.022975	0.4379	0.453073	0.481359	0.541395	0.517616	0.492885
PC aa C34:3	Biocrates	1448	2.98995	0.130738	0.00244602	-0.000576731	-0.0293169	-0.0245539	0.00335916	0.0636525	0.00511243	-0.0514239	0.0519014	0.470715	0.860325	0.336206	0.880578	-0.773313	-0.519116	-0.868625	-0.14569	-0.846706	-0.329169	0.174966	0.0235286	0.0140966	0.0252719		0.0363372	0.0255134	-0.182041		0.0717817	0.0140891	0.000573066	0.00168706	0.00816941	0.0710454	0.0219816	0.0264322	0.0280359	0.0468081	0.0327527	0.632765	0.699456	0.696189	0.82954	0.702837	0.761415
PC aa C34:4	Biocrates	1448	0.269247	0.123811	0.00376266	0.00888119	-0.0301537	-0.00475397	-0.0265423	0.0762192	-0.0543729	0.117991	0.049195	-1.332	1.33562	-0.552057	0.0791345	-0.571532	-0.106609	-0.0141741	-0.189841	-1.93142	0.282623	0.121583	-0.0682382	-0.0475122	-0.0153415		-0.0724127	-0.0382807	-0.234766		0.0973444	0.0187413	0.00075256	0.00233121	0.0122412	0.0733565	0.0297533	0.0257594	0.0382293	0.0678226	0.0479005	0.872834	0.920511	0.939159	1.08368	0.974917	1.04726
PC aa C36:0	Biocrates	1448	1.26817	0.129837	0.003818	-0.00323185	-0.000343737	0.0904881	0.0395895	0.0866277	-0.00947016	-0.115261	0.097748	0.647806	1.25117	-0.691319	1.85665	-0.831002	-0.913104	-1.07989	-1.58799	-0.632342	-1.31992	0.0538123	0.0065419	-0.0192076	-0.121159		0.0437677	-0.0340191	0.220149		0.0788016	0.0186123	0.00075707	0.002041	0.0105081	0.0720878	0.028829	0.0347497	0.0411447	0.0485223	0.0433296	0.829145	0.865787	0.869712	0.996827	0.894719	0.971223
PC aa C36:1	Biocrates	1448	3.62385	0.0662317	0.00378914	0.00331356	-0.0424807	-0.0270675	-0.0557281	-0.0235114	-0.0069401	-0.0567062	0.0668569	0.157294	0.659881	-0.925846	0.107577	0.610537	-0.227445	0.250361	-0.160461	-1.16948	-0.594305	0.1301	-0.0603397	-0.0619019	-0.0518471		-0.0748131	-0.0608639	0.0133076		0.0632817	0.0146815	0.000548197	0.00149524	0.00887649	0.0571304	0.0241957	0.0170087	0.0324987	0.0782268	0.0317102	0.627536	0.644063	0.671424	0.736023	0.701322	0.698862
PC aa C36:2	Biocrates	1448	5.68318	0.0507934	0.00376783	0.000228701	-0.0327664	-0.0492154	-0.0250961	-0.0412623	0.00387107	0.00299895	0.0575519	0.718728	0.278775	0.0530428	0.169677	-0.175752	-0.330353	-0.70083	0.151293	-0.372021	-0.761197	0.0442154	-0.0331674	-0.0345649	-0.0382748		-0.0335359	-0.0351419	-0.409569		0.0482532	0.0117061	0.000421523	0.00122767	0.00643239	0.0426123	0.0177689	0.0184357	0.022555	0.0374991	0.0247713	0.479421	0.509986	0.526276	0.554233	0.560539	0.537667
PC aa C36:3	Biocrates	1448	5.09863	0.0738656	0.00159485	0.0021894	-0.0313378	-0.0466008	-0.0299868	0.0518535	-0.0335344	0.042209	0.0799285	0.0137847	0.466748	0.310214	0.331077	-0.296992	-0.412568	-0.410733	-0.0234875	-1.158	-0.422717	0.0664235	7.96321e-05	-0.00289124	0.0219398		-0.00955486	0.0137135	-0.459015		0.0568491	0.0118061	0.000480059	0.00141053	0.00731274	0.0505076	0.0205695	0.0224282	0.025164	0.0408492	0.0323305	0.52953	0.575123	0.556639	0.679276	0.628575	0.627206
PC aa C36:4	Biocrates	1448	5.31004	0.0454629	0.00251187	0.00528003	-0.0405969	-0.0753161	-0.0529411	0.0465081	-0.0285538	0.00317976	0.0295802	-0.495783	0.167294	-0.42891	-0.361034	-0.58783	0.0398383	-0.619602	-0.259197	-1.3179	0.0661761	-0.0156002	-0.0812928	-0.0546617	-0.0877856		-0.0850647	-0.0651299	-0.496589		0.0662745	0.0130916	0.000555627	0.00175521	0.00933896	0.0544173	0.0242785	0.024229	0.0251197	0.0550473	0.0379377	0.629874	0.641926	0.698695	0.755031	0.743241	0.721855
PC aa C36:5	Biocrates	1447	3.04615	0.0917547	0.0115326	0.00274408	-0.0505747	0.090859	-0.0252286	-0.0337733	-0.0249368	0.0187724	0.00602653	0.193483	0.0305825	-1.8027	-2.01331	0.740995	0.120956	-0.817651	-1.06587	-1.29808	0.796402	0.0705886	-0.14242	-0.126355	-0.13707		-0.136532	-0.183784	-0.456016		0.119017	0.0239491	0.000964706	0.00275024	0.0151184	0.117714	0.0398066	0.0297166	0.0463034	0.159826	0.0626924	1.13794	1.07507	1.19775	1.34607	1.31144	1.31773
PC aa C36:6	Biocrates	1448	-0.223543	0.14689	0.0077382	0.00238102	-0.0300464	0.15519	-0.00165241	0.0515228	-0.015651	0.0358683	0.0319574	0.300193	0.147961	-1.77847	-1.33902	0.0604006	-0.90952	-0.767443	-0.516665	-1.16687	0.105835	0.166863	-0.0807409	-0.0693486	-0.100837		-0.0607766	-0.121558	0.184152		0.103473	0.0187876	0.000796972	0.00228357	0.011911	0.105494	0.030245	0.0278322	0.0380894	0.0900112	0.0454639	0.937229	0.907442	1.06335	1.12827	1.05183	1.0791
PC aa C38:0	Biocrates	1448	1.01152	0.13282	0.00481843	-0.00366816	0.00412744	0.0413637	0.0184214	0.0123723	0.00732356	-0.056782	0.0827022	1.25242	0.970642	-0.940553	1.58894	0.106873	-0.538711	-0.963057	-0.771936	-0.540922	-1.05443	0.0103632	-0.032762	-0.0473227	-0.120666		-0.00213967	-0.0738279	0.227581		0.0748241	0.0155079	0.000644327	0.00178268	0.00900805	0.0558795	0.0259851	0.0134521	0.0342714	0.0259486	0.0394486	0.702918	0.72695	0.744506	0.876722	0.76635	0.827907
PC aa C38:3	Biocrates	1448	3.40571	0.0944274	0.00303196	0.0144067	-0.0333699	-0.131812	-0.0217408	-0.0116233	-0.0224204	0.0899733	0.0831265	-1.14974	0.897306	0.272386	-0.425851	0.207395	-0.96414	-0.0879128	-0.0854466	-1.46765	-0.465517	0.0840607	-0.0299942	-0.0268742	0.029082		-0.0385217	-0.0233112	-0.152719		0.0733963	0.0138122	0.000553715	0.00200079	0.00895248	0.0431089	0.0236245	0.0161339	0.0305083	0.0490887	0.0397098	0.600451	0.668194	0.653146	0.743976	0.719966	0.70532
PC aa C38:4	Biocrates	1448	4.20598	0.062782	0.00351458	0.0106756	-0.039831	-0.157426	-0.0582075	-0.0566771	-0.0120591	0.0245268	0.0560142	-0.806211	0.353169	-0.315499	-0.770396	0.066003	0.0612522	-0.431328	-0.238209	-0.991662	-0.240481	-0.0314857	-0.0889735	-0.0540108	-0.0799748		-0.0945903	-0.0765108	-0.220992		0.0747528	0.0157831	0.000605423	0.00202511	0.0102036	0.0533968	0.0265623	0.026219	0.0312589	0.0702458	0.0431088	0.689073	0.724483	0.792126	0.818315	0.795231	0.80273
PC aa C38:5	Biocrates	1448	3.80898	0.0607622	0.00618837	0.000452823	-0.0392388	-0.00590618	-0.0314686	-0.0853558	-0.0215077	0.0238553	0.0371633	-0.823441	-0.0516764	-1.90402	-1.41328	0.128846	0.201336	-0.401592	-0.519332	-0.674062	0.303545	0.029563	-0.0997534	-0.0646467	-0.0730299		-0.0926449	-0.0798386	-0.333393		0.0733988	0.0171371	0.000643539	0.00189157	0.0105941	0.0686409	0.0265274	0.0335058	0.0330494	0.0756165	0.0475006	0.716372	0.722614	0.833935	0.858703	0.860912	0.847297
PC aa C38:6	Biocrates	1448	3.87961	0.0990099	0.00852276	0.00255507	-0.0251761	0.0685754	-0.0152612	0.0134496	-0.0237925	0.0660518	-0.0210446	0.857198	-1.74024	-2.33377	-0.843412	-0.422893	0.261274	-1.80275	-0.0327672	-1.53064	1.17445	0.107023	-0.0872675	-0.0415627	-0.113058		-0.0631076	-0.123139	-0.393946		0.0864615	0.0185336	0.000812743	0.00221424	0.0127682	0.0926432	0.0331825	0.0205657	0.0393597	0.0491287	0.0587467	0.948517	0.93086	1.00682	1.10787	1.07179	1.04764
PC aa C40:1	Biocrates	1448	-0.740678	0.138226	0.00198482	0.00427526	-0.0100002	0.0315043	0.0345718	0.0974987	0.00132214	-0.287597	0.0989482	-0.616759	1.12999	0.0177013	1.47789	-0.407929	-1.76885	-0.448809	-1.66796	-1.7657	-1.43112	0.178685	0.0558287	0.042505	0.00249359		0.0924849	0.0152112	0.569666		0.110756	0.0179386	0.000739536	0.0022994	0.0108991	0.0587556	0.0288869	0.0300582	0.039187	0.137857	0.0423544	0.827975	0.93493	0.91835	0.997422	0.930663	1.03292
PC aa C40:2	Biocrates	1448	-0.242435	0.134243	0.00182161	0.00347496	-0.00884653	-0.0166564	0.0029563	0.0956715	0.0142016	-0.191871	0.0926239	-0.103366	1.38002	0.77477	1.40956	-0.921489	-2.03808	-0.224488	-1.46711	-1.9395	-1.85275	0.158677	0.0799802	0.0539867	-0.0294594		0.113861	0.0206212	0.814714		0.134285	0.020182	0.000837245	0.00266282	0.012163	0.0691509	0.0349282	0.0323012	0.0426268	0.0696692	0.0463906	0.941016	1.10957	1.07693	1.17054	1.08251	1.15555
PC aa C40:3	Biocrates	1448	0.0118675	0.125388	0.00338058	0.00170801	-0.0218692	0.0439485	-0.00564853	0.0695469	0.00206273	-0.0984838	0.0881702	-0.240013	1.24978	-0.0115737	1.20698	-0.194647	-1.51189	-0.191649	-1.21398	-1.0065	-1.49175	0.156094	0.0485364	0.0238137	-0.0411588		0.0822767	-0.00422524	0.579231		0.106548	0.0175038	0.000759237	0.00217201	0.0107438	0.0653007	0.0315812	0.0249548	0.0369003	0.0567184	0.0400048	0.829221	0.898593	0.939605	1.02409	0.927493	0.986973
PC aa C40:4	Biocrates	1448	1.10406	0.0561845	0.00338875	0.00494923	-0.0291221	-0.0373213	-0.0162397	0.0256484	-0.0145286	-0.0133772	0.0732632	-0.781968	0.948614	-0.674759	0.0255019	0.0516989	-1.17002	-0.529229	-0.559092	-1.12042	-0.958132	0.134759	-0.00556389	-0.000716753	-0.00794345		0.00646598	-0.0231195	0.212144		0.0707216	0.0130845	0.000544008	0.00160394	0.00891276	0.0468846	0.0238681	0.0145808	0.0274791	0.0530783	0.0370927	0.608325	0.652459	0.702653	0.765363	0.712315	0.731493
PC aa C40:5	Biocrates	1448	2.04427	0.0332295	0.00577905	0.00612205	-0.039215	-0.107517	-0.00900452	-0.0931832	-0.0171994	0.0473222	0.0767058	-1.22098	0.451859	-1.72806	-1.20476	0.466885	-0.245241	-0.329086	0.0988506	-0.950266	-0.567901	0.158771	-0.0539406	-0.0256267	0.0135031		-0.0499926	-0.0351204	-0.275892		0.0885099	0.0181145	0.000679512	0.00193023	0.0111584	0.0459528	0.0276115	0.0381844	0.0359779	0.0764281	0.051631	0.749943	0.755664	0.858022	0.893121	0.842304	0.865206
PC aa C40:6	Biocrates	1448	2.31476	0.103646	0.0100127	0.0109425	-0.0299007	-0.0364871	0.00793332	-0.0589082	-0.0120548	0.0771293	0.0248654	0.745418	-1.27714	-2.85285	-0.809257	0.0995192	-0.0505604	-1.63682	0.364726	-1.51005	0.472816	0.136726	-0.098847	-0.0571743	-0.0902411		-0.0762979	-0.148656	-0.20276		0.0978665	0.0200343	0.000844596	0.00232911	0.0136007	0.084401	0.0353104	0.0211176	0.0414843	0.0465355	0.0655751	1.00932	0.98632	1.06827	1.18003	1.12324	1.10872
PC aa C42:0	Biocrates	1448	-0.871087	0.158298	0.00235156	-0.00224889	-0.0128832	-0.00652149	0.00631675	0.0180629	0.0168889	-0.0672973	0.0703116	0.0232981	0.727918	-1.1716	0.571856	-0.200105	-0.888791	0.000423655	-0.746985	-0.767646	-0.353797	-0.0354355	-0.0442479	-0.04419	-0.0938647		-0.0188636	-0.081532	0.605615		0.0865063	0.0143673	0.000575368	0.00181397	0.00880016	0.0432222	0.0258957	0.0120064	0.0327178	0.0321692	0.0346966	0.640036	0.66654	0.722134	0.774198	0.712169	0.765999
PC aa C42:1	Biocrates	1448	-1.45669	0.150663	0.00376606	-0.00402842	-0.00625112	0.0451547	0.0136985	0.0351952	-0.00158312	-0.168383	0.0775391	-0.2234	0.612278	-1.51228	0.197418	-0.438359	-0.614602	-0.70674	-1.08676	-1.43904	-0.639089	0.0817837	0.0299516	0.032647	-0.0429122		0.0624962	-0.00440171	0.709212		0.0963319	0.015712	0.000658918	0.00193598	0.00985104	0.0462158	0.0282122	0.0187628	0.0348166	0.0544432	0.0404006	0.737653	0.769053	0.818457	0.919937	0.825562	0.886945
PC aa C42:2	Biocrates	1448	-1.35673	0.163262	0.00442027	-0.00498754	-0.0155078	0.100686	0.0320132	0.0976827	0.00839989	-0.143132	0.0481581	0.506262	0.437209	-0.497692	0.794574	-0.776297	-1.34045	-0.990729	-0.589265	-1.24593	-0.554663	0.218926	0.0832622	0.0717013	-0.0248077		0.127099	0.0141348	0.718658		0.111337	0.018096	0.000755762	0.00219356	0.0106888	0.0713125	0.0310375	0.038666	0.0389184	0.029529	0.0425699	0.859084	0.902987	0.981458	1.06429	0.952121	1.02083
PC aa C42:4	Biocrates	1448	-1.39109	0.0864616	0.00461241	0.00211127	-0.0108506	0.0324151	0.0266034	0.076255	-0.00886923	-0.137228	0.0515903	0.456209	0.386048	-0.40421	0.587476	-0.60054	-1.64154	-1.28814	-0.0229857	-1.15824	-0.904601	0.234615	0.0687163	0.0605279	0.0306402		0.102334	-0.00688774	0.739751		0.11327	0.0173564	0.000708182	0.00210048	0.010496	0.0639508	0.0312559	0.024302	0.0371839	0.0650702	0.0402213	0.830934	0.833301	0.939219	1.02628	0.935947	0.944555
PC aa C42:5	Biocrates	1448	-0.809709	0.121014	0.00437769	0.000962834	-0.0190751	0.0491392	0.0049313	0.054922	-0.00875373	-0.0634297	0.0668458	-0.139756	0.512148	-1.3657	0.35676	-0.137605	-0.819733	-1.10133	-0.365648	-0.444057	-0.383388	0.147454	-0.00753415	0.0196467	-0.0133997		0.0377927	-0.0306079	0.0283813		0.0828722	0.0147672	0.000643887	0.00189805	0.00944341	0.0517493	0.0264202	0.0285552	0.0306566	0.0512389	0.0377778	0.703929	0.740459	0.803849	0.88697	0.791206	0.826063
PC aa C42:6	Biocrates	1448	-0.517404	0.0979559	0.00291843	-0.000311198	-0.0197424	0.0412464	0.00514809	0.0407229	0.00440472	-0.0391593	0.0602009	-0.26598	0.102406	-1.4356	0.198939	0.135742	-0.943781	-0.201919	-0.481507	-0.412139	-0.0657842	0.0444208	-0.0681054	-0.0415097	-0.0813764		-0.0346165	-0.0617532	0.186687		0.0595286	0.0114917	0.000462847	0.00143765	0.0072189	0.0488464	0.0195331	0.0204865	0.0244943	0.0268722	0.0319169	0.531961	0.569075	0.62119	0.664524	0.615521	0.640906
PC ae C30:0	Biocrates	1448	-1.0118	0.0911978	0.00302234	-0.00388896	0.0107073	-0.0109029	-0.0311758	0.0500995	-0.0223232	-0.0613617	0.0881852	-2.26011	0.0313133	-1.99557	0.115869	-0.0700798	-0.91092	0.396623	-0.502383	-0.461972	0.0551698	0.0822435	-0.0794234	-0.00593331	0.0342739		-0.0188172	-0.0105886	0.043553		0.0660777	0.013969	0.000580448	0.00190333	0.00912495	0.0556639	0.0223865	0.0170529	0.0330253	0.0672335	0.0320691	0.638847	0.633622	0.713614	0.79812	0.716584	0.759643
PC ae C32:1	Biocrates	1448	1.18483	0.0922636	0.00284118	-0.00474057	-0.0145504	-0.0534293	-0.0328615	0.0228064	-0.0298646	-0.00588664	0.00827316	-1.40335	-0.714348	-1.31829	-0.463085	0.52637	-0.100549	0.674387	-0.296551	0.136877	0.274755	-0.00384668	-0.0827794	-0.0472695	-0.0172979		-0.0500106	-0.0327037	-0.392759		0.0517678	0.0121612	0.000469871	0.00142768	0.00733158	0.0460239	0.0206829	0.0126076	0.0252141	0.0441357	0.0319786	0.535228	0.517946	0.593457	0.652057	0.58245	0.595681
PC ae C32:2	Biocrates	1448	-0.401814	0.179561	0.00481635	-0.00161915	-0.0116271	-0.0353152	-0.00931063	0.012561	0.00301815	-0.0744771	0.0335318	-0.9663	-0.0339316	-1.19786	-0.629194	0.115182	0.108299	0.236878	-0.432995	0.154182	0.270954	-0.028801	-0.0714695	-0.0491434	-0.0630419		-0.0414028	-0.0528172	-0.35423		0.0549279	0.0125271	0.000500542	0.00147368	0.00767698	0.0560559	0.021068	0.0125591	0.0266978	0.0337736	0.0315772	0.566378	0.551198	0.639249	0.726673	0.602284	0.625572
PC ae C34:0	Biocrates	1448	0.304167	0.0801556	0.00630717	-0.00404757	-0.0118686	0.0570803	-0.0208668	0.0106472	-0.0553306	-0.128248	0.040707	-2.32321	-0.290345	-3.16532	-0.245567	0.0342019	0.108384	0.763063	-0.215007	-0.713077	0.776746	0.00900462	-0.146401	-0.08267	-0.0413382		-0.0940953	-0.0823806	-0.315207		0.0742309	0.0144429	0.000618742	0.00201671	0.00959473	0.061757	0.0238503	0.0167712	0.0304255	0.080625	0.0372981	0.714667	0.687721	0.810717	0.839461	0.805084	0.837486
PC ae C34:1	Biocrates	1448	2.33492	0.117849	0.00327165	-0.0055903	-0.00592425	0.0227152	-0.0537811	0.0153939	-0.0401778	-0.0252797	0.0298487	-1.30195	-0.321009	-1.78802	-0.10265	-0.0954816	-0.249377	0.405862	0.00192547	-0.61478	0.285782	0.079327	-0.0667921	-0.0253049	-0.00531922		-0.0316147	-0.0120065	-0.378541		0.052213	0.0111893	0.000460179	0.00147189	0.00709925	0.0409118	0.019701	0.0138096	0.0235001	0.0696119	0.0297038	0.511146	0.524218	0.565934	0.604721	0.567455	0.56512
PC ae C34:2	Biocrates	1448	2.5291	0.115287	0.00333303	-0.00930937	0.0114271	-0.0156461	-0.0615496	0.00630349	-0.0223495	-0.00947998	0.0163102	0.264156	0.721183	-0.151676	0.00853628	0.729145	0.538002	-0.00759787	0.571655	-0.746202	-0.0352046	-0.053928	-0.0844496	-0.0813587	-0.0532584		-0.0801744	-0.0591116	-0.321755		0.0603016	0.012759	0.000513063	0.00162595	0.00750795	0.052055	0.0201887	0.0135055	0.0248434	0.0730008	0.0350569	0.565824	0.631704	0.615934	0.655809	0.635824	0.64343
PC ae C34:3	Biocrates	1448	2.32055	0.106013	0.00294481	-0.0149765	0.0144823	-0.050299	-0.0658269	-0.0158815	-0.00448385	-0.0554329	0.0179533	0.441234	0.213889	0.224946	-1.03874	1.53009	0.446824	0.427147	0.861654	-0.237846	0.069686	-0.135948	-0.140587	-0.163927	-0.13683		-0.153816	-0.110258	-0.291532		0.0743714	0.0155215	0.000629145	0.00204561	0.00914793	0.0786291	0.0250267	0.0150491	0.032409	0.0546041	0.0400101	0.69035	0.770099	0.767277	0.812045	0.766463	0.784534
PC ae C36:0	Biocrates	1448	0.344037	0.0675533	0.00429645	-0.00647055	-0.0191305	0.104581	-0.00484019	0.0409724	0.0176569	-0.142	0.0361249	-0.621593	-1.11378	-2.25321	0.0522362	-0.494681	0.338017	0.855906	-1.13231	-1.6781	0.142109	0.083429	-0.110822	-0.0494573	-0.12561		-0.0544623	-0.0885829	-0.465195		0.0867773	0.0166966	0.000699945	0.00204032	0.0111771	0.073618	0.0316107	0.0128413	0.0401992	0.0543817	0.0454463	0.854581	0.825583	0.927369	0.955323	0.856738	0.944771
PC ae C36:1	Biocrates	1448	2.54855	0.130978	0.00165133	-0.00580065	-0.00505346	0.0519926	0.000116266	0.104728	0.00853292	-0.138968	0.0583095	-0.356229	0.760598	-0.138103	1.78884	-0.56655	-0.92519	-0.719042	-0.716177	-0.605032	-1.19753	0.124234	0.0150024	-0.0182753	-0.0686916		0.0504885	-0.0193397	0.603606		0.0775855	0.0162954	0.000644283	0.00185719	0.00909227	0.0700171	0.0237306	0.038751	0.0352495	0.0375613	0.0339402	0.707901	0.798981	0.810721	0.91508	0.78951	0.848842
PC ae C36:2	Biocrates	1448	2.67681	0.139174	0.003979	-0.00804895	0.00384045	0.0281997	-0.0267019	0.0211812	-0.00797657	-0.0331764	0.0598525	-0.494811	0.51668	-1.10636	0.998732	-0.343658	-0.492757	-0.428334	-0.486635	-0.364687	-0.718152	-0.0378468	-0.0494518	-0.0543121	-0.081231		-0.0209818	-0.037348	0.00986146		0.0612981	0.0132739	0.000523135	0.0017841	0.00751479	0.0555176	0.0216657	0.0177913	0.0247361	0.0596633	0.0317726	0.55775	0.609959	0.619929	0.700455	0.620218	0.67694
PC ae C36:3	Biocrates	1448	2.01321	0.109092	0.00274714	-0.00779711	0.00453113	-0.042603	-0.0596027	0.010734	-0.0223701	-0.00935212	0.055306	-0.00411605	1.33257	-0.061054	0.141285	1.0131	0.613002	0.220409	0.604332	-0.932032	-0.0110744	-0.0298521	-0.0563206	-0.0665052	-0.0297278		-0.0619089	-0.0318255	-0.202903		0.0573026	0.0122644	0.000484859	0.001472	0.00732433	0.0535049	0.0195609	0.0100994	0.0225301	0.0656607	0.0344524	0.545564	0.620953	0.58996	0.640477	0.598711	0.627201
PC ae C36:4	Biocrates	1447	2.92856	0.00310707	0.00256327	-4.06846e-05	-0.0157182	-0.0681307	-0.0904401	-0.0208765	-0.0325928	-0.00095788	0.0293282	-0.185381	1.2844	0.259049	-0.776296	0.756799	0.61503	0.16767	0.260412	-0.775061	-0.0205552	-0.102375	-0.113835	-0.0988737	-0.0899248		-0.128258	-0.0837164	-0.38633		0.0587417	0.0130956	0.000552888	0.00161803	0.00876466	0.0700191	0.0222421	0.0159173	0.0217971	0.0372395	0.0368646	0.593735	0.673407	0.692104	0.741708	0.711808	0.741869
PC ae C36:5	Biocrates	1448	2.45213	0.00706709	0.00559303	-0.000867024	-0.0280407	-0.0441131	-0.0703688	-0.0544866	-0.0204131	-0.0559608	0.020078	-0.213259	0.679993	-0.481926	-1.89507	0.779705	0.664772	0.223878	0.201181	-0.541015	0.172952	-0.168617	-0.166891	-0.162391	-0.166259		-0.17043	-0.14778	-0.378439		0.064818	0.0153027	0.000642627	0.0018137	0.00978828	0.0667006	0.0245176	0.0232529	0.0297292	0.0515593	0.0410524	0.682608	0.744435	0.778572	0.850452	0.803038	0.808725
PC ae C38:0	Biocrates	1448	0.791835	0.12626	0.0073228	-0.00186262	-0.00942903	0.11249	-0.0209769	0.0199285	-0.00357854	-0.0115631	0.030083	0.742471	-0.835702	-1.07231	-0.923276	-0.156538	-0.72429	-1.3237	-0.0446347	-1.12698	0.648681	0.208532	-0.0111582	0.00869943	-0.0359043		0.0113352	-0.0501695	-0.135976		0.0762487	0.0147124	0.000686581	0.00177063	0.00994273	0.0793525	0.0265389	0.0142717	0.0327332	0.0812659	0.0416748	0.783486	0.758382	0.865413	0.932567	0.874964	0.864658
PC ae C38:1	Biocrates	1448	1.03065	0.17613	0.00189115	-0.0100165	-0.00972086	0.0560178	0.0131377	0.076802	0.0389465	-0.195783	0.0962874	0.730647	0.744464	1.18478	1.48146	-0.657384	-1.61935	-0.132791	0.593993	-0.165092	-0.852908	0.16555	0.0931721	0.036528	-0.0279406		0.137714	0.013903	1.06443		0.134066	0.0222571	0.00083246	0.00252541	0.0130807	0.0828239	0.0327019	0.0221417	0.0433986	0.0465349	0.0429176	1.01372	1.12316	1.15614	1.24494	1.15229	1.24636
PC ae C38:2	Biocrates	1448	1.58505	0.142401	0.000509441	-0.00333755	-0.0106968	0.0404651	0.0133211	0.128706	-0.00295511	-0.136444	0.0964062	0.145737	1.30766	1.05766	2.16428	-0.647656	-1.74366	-0.409026	-0.484094	-1.4253	-1.72764	0.180881	0.113672	0.062618	0.0371573		0.148393	0.0591952	0.638984		0.107636	0.0197567	0.000781921	0.00230236	0.0111361	0.0907495	0.0299185	0.0427744	0.0399364	0.0513136	0.0418269	0.865427	0.994279	1.00797	1.12802	0.97369	1.05625
PC ae C38:3	Biocrates	1448	2.136	0.0945132	0.00119982	0.00111402	-0.022142	-0.000426841	-0.0435143	0.12233	-0.00367873	-0.11991	0.0623521	-0.496252	0.611128	0.55561	0.389365	-0.559046	-1.24327	-0.0465284	-0.173966	-1.57786	-1.12836	0.119398	0.0350178	0.0146247	-0.0138114		0.05347	-0.0107461	0.391186		0.096529	0.0154326	0.000649179	0.0018749	0.00930512	0.0740688	0.0243285	0.0418759	0.0317702	0.0565572	0.0343741	0.692622	0.818495	0.815856	0.920125	0.789072	0.840302
PC ae C38:4	Biocrates	1447	2.6422	0.0603723	0.00322781	-0.001443	-0.0137175	-0.00762664	-0.0588447	0.0124034	-0.0241699	-0.0257522	0.0249568	-1.20839	0.475967	-0.789035	-0.219961	0.0768075	-0.229446	0.335573	-0.267708	-0.655631	0.109843	-0.0501195	-0.094216	-0.0748444	-0.093811		-0.0843314	-0.0818388	-0.0801539		0.0465177	0.010418	0.000435097	0.00121749	0.00691773	0.0393569	0.0190015	0.00874431	0.019642	0.0404761	0.0288488	0.443431	0.516205	0.526769	0.583386	0.549718	0.591057
PC ae C38:5	Biocrates	1448	2.89075	0.0153365	0.00388089	-0.00353477	-0.0137331	-0.0102092	-0.0694379	-0.0549046	-0.0239357	0.00227709	0.0146802	-0.265854	0.509448	-0.473067	-0.632904	0.343016	0.754958	0.21747	0.210977	-0.462406	0.11204	-0.0984941	-0.104651	-0.0764163	-0.0864329		-0.104991	-0.0789971	-0.359399		0.0533772	0.0135876	0.000516099	0.00142598	0.00819689	0.0580309	0.0204503	0.0269301	0.0217878	0.0284744	0.0345495	0.551925	0.614031	0.636639	0.681535	0.678882	0.678242
PC ae C38:6	Biocrates	1448	1.8406	0.0678664	0.00738113	-0.00189026	-0.0137252	0.0267887	-0.0410156	-0.0542322	-0.0207192	-0.0169606	0.00893784	0.772167	0.125148	-1.20929	-1.43415	0.829888	0.887346	-0.413544	0.271139	-0.695077	0.364122	-0.0668321	-0.151948	-0.141868	-0.151126		-0.153562	-0.159934	-0.378114		0.0705636	0.0156928	0.000627362	0.00172944	0.00991542	0.0688802	0.0250792	0.0258721	0.0308348	0.044827	0.045604	0.718852	0.743778	0.792152	0.881682	0.814482	0.838775
PC ae C40:1	Biocrates	1448	0.529249	0.140508	0.00241657	-0.000776233	-0.00250185	0.00828411	0.000798774	0.0944182	-0.0240023	-0.108621	0.0789091	-0.0784941	0.44367	-0.469025	1.00913	-0.716199	-1.08623	-0.649315	-1.27871	-1.15502	-0.785058	0.132146	0.0342916	0.0242349	-0.0777106		0.0479119	-0.0061456	0.345568		0.0834329	0.0152974	0.00066998	0.00174538	0.00947966	0.0600507	0.0255987	0.0356452	0.0327331	0.0405928	0.037556	0.700002	0.75505	0.812221	0.895068	0.796978	0.884987
PC ae C40:2	Biocrates	1448	0.610459	0.149892	0.00318217	0.00504225	-0.0132335	-0.0059855	-0.00934599	0.0741107	-0.00975026	-0.0588774	0.105761	-1.18651	0.844894	-0.591528	1.10624	-0.586049	-1.48476	0.157644	-1.13056	-1.05135	-0.602064	0.0214383	-0.0374053	-0.0537141	-0.0618333		-0.0193426	-0.0797851	0.48134		0.0808327	0.0147937	0.00060397	0.00190836	0.00870768	0.0617787	0.0237946	0.0313088	0.0315756	0.0271805	0.0352923	0.658546	0.725691	0.760847	0.852177	0.777723	0.815889
PC ae C40:3	Biocrates	1448	1.24358	0.111998	0.00211482	0.00359474	-0.0229849	-0.0546639	-0.0307223	0.0485247	0.00314048	-0.193079	0.0776963	-0.534018	0.830747	0.681291	0.286799	-0.439418	-1.87641	0.146778	0.466153	-1.49878	-1.08179	0.166087	0.048096	0.0235735	-0.00755135		0.0644415	-0.0118825	0.387004		0.114541	0.016297	0.000681373	0.00219027	0.0103976	0.0691547	0.0276563	0.0160286	0.0336631	0.0795297	0.03931	0.757884	0.897156	0.857002	0.958601	0.860923	0.900595
PC ae C40:4	Biocrates	1448	1.60204	0.0774795	0.00310734	-0.00140403	-0.0210366	-0.00887218	-0.030504	0.0227267	0.000199803	-0.14288	0.0612407	-0.522681	0.159635	-0.0619942	-0.245835	-0.00873566	-1.20247	0.431828	-0.252494	-1.12471	-0.634087	0.128205	0.000636598	0.00860285	-0.00792846		0.0368184	-0.0162135	0.0518072		0.0832148	0.0139693	0.00057163	0.0016335	0.00881598	0.0559698	0.0240029	0.0121279	0.0295077	0.0641281	0.0351393	0.620237	0.694309	0.700195	0.776872	0.72526	0.759305
PC ae C40:5	Biocrates	1448	1.73119	0.0867324	0.0053415	-0.00221313	-0.0160629	0.0749379	-0.0261951	0.0443309	-0.0109364	-0.0608941	0.0267203	0.220027	-0.856934	-0.948505	-0.481651	-0.411868	-0.721772	-0.522464	0.47104	-1.26486	0.272541	0.167422	-0.00972474	0.0128315	-0.0130672		0.0261641	-0.0537289	0.0242234		0.0764507	0.0136875	0.000595507	0.0016317	0.00903695	0.0618279	0.0245602	0.0190141	0.0283484	0.0636715	0.0365054	0.681499	0.699925	0.76015	0.817682	0.782813	0.747179
PC ae C40:6	Biocrates	1448	1.4238	0.093579	0.00719795	-0.0060881	0.00140485	0.0691702	-0.023714	-0.0229367	-0.00724165	-0.00430681	0.0264728	0.109927	-0.971162	-2.07915	-0.57232	0.315516	-0.0326695	-0.521357	0.0662554	-0.790848	0.403462	0.0453167	-0.0848484	-0.0494761	-0.0931052		-0.0578937	-0.0964245	-0.157382		0.0652793	0.0134423	0.000577145	0.00176896	0.00897109	0.0569468	0.0243593	0.0108203	0.0277138	0.0457396	0.0408766	0.679191	0.684892	0.743653	0.817708	0.76129	0.75298
PC ae C42:0	Biocrates	1448	-0.512434	0.128649	0.00194856	0.00172934	-0.0017669	0.00271702	0.035269	0.069832	-0.000631375	-0.0851054	0.0648158	-0.459126	0.985154	-0.113205	1.17432	-0.302424	-1.07064	-0.431509	-0.796895	-0.666647	-0.791179	0.0891229	0.0547299	0.0309538	-0.0156215		0.0789929	0.0215211	0.130049		0.0661545	0.0136562	0.000561048	0.0016097	0.00779321	0.0466809	0.0225205	0.0285799	0.0285028	0.0304777	0.0343644	0.594396	0.59446	0.653009	0.757449	0.684559	0.724256
PC ae C42:1	Biocrates	1448	-0.624875	0.15384	0.00163161	0.00395075	-0.00393216	-0.0600348	0.00516855	0.0688747	0.00473354	-0.148355	0.0946406	-0.502233	1.3332	0.232506	1.3541	-0.768522	-1.67371	-0.592915	-1.20672	-0.973048	-1.4096	0.173773	0.0887129	0.0728556	-0.0197925		0.106272	0.0346814	0.632246		0.118972	0.0187994	0.000789077	0.00238306	0.0115878	0.0746319	0.0338681	0.0275232	0.0394031	0.0596798	0.0455175	0.867603	0.982374	0.979891	1.06518	1.00219	1.10212
PC ae C42:2	Biocrates	1448	-0.372724	0.140577	0.00331615	-0.00159198	-0.0106149	0.0266423	0.00732764	0.0378392	0.000868186	-0.108042	0.105073	-0.115045	0.673856	-0.743082	0.379224	-0.180977	-1.52498	-0.0115818	-1.30201	-0.989735	-1.00841	0.102618	0.00207393	0.000542041	-0.0709209		0.0306988	-0.0330713	0.513747		0.0907926	0.0157454	0.000663347	0.00189516	0.00977561	0.0531095	0.0278208	0.0179737	0.0334285	0.041406	0.036109	0.750446	0.80635	0.838517	0.931641	0.825972	0.904599
PC ae C42:3	Biocrates	1448	0.106959	0.141186	0.00398445	-0.00443144	-0.00465636	0.0800295	0.00946019	0.0606701	0.00652887	-0.070222	0.0707852	0.431295	-0.162333	-0.75851	0.575154	-0.0375643	-1.1902	-0.525282	-0.582362	-0.679838	-0.611459	0.127919	0.00231799	0.00551827	-0.0564993		0.0395014	-0.0344679	0.313204		0.0851263	0.0146383	0.000637009	0.00188737	0.00892673	0.053169	0.0250663	0.0275387	0.031303	0.037676	0.0366911	0.694532	0.744882	0.794452	0.878084	0.776683	0.829661
PC ae C42:4	Biocrates	1448	0.309753	0.0841487	0.00272076	-0.00574986	-0.0131295	-0.00469926	-0.00684658	0.0230805	0.00512614	-0.0656902	0.0679018	-0.671524	0.0669792	-0.513146	-0.245057	-0.13325	-1.48394	0.612191	0.254993	-0.826831	-0.0838954	0.112505	-0.0208057	0.00423899	0.0103361		0.0165094	-0.0181908	0.150728		0.0681633	0.0124951	0.000504993	0.00149144	0.00782807	0.0386721	0.0213441	0.0116987	0.0261227	0.0511039	0.0299184	0.569585	0.587039	0.619487	0.683688	0.627693	0.648918
PC ae C42:5	Biocrates	1448	1.00656	0.0877202	0.00367438	-0.00231777	-0.0145386	-0.0194575	-0.00800019	-0.00247024	0.00288591	-0.0516598	0.0241409	0.152472	-0.667533	-0.858379	-0.0225431	-0.171128	-0.991964	-0.0689345	0.385399	-1.04632	0.232327	0.136784	-0.030308	0.00478688	0.00629411		0.00950713	-0.0503487	-0.0525881		0.0686268	0.0119506	0.000478528	0.00145818	0.00765475	0.0378819	0.0217158	0.00933685	0.0226569	0.0424696	0.0321865	0.550324	0.575289	0.595513	0.641022	0.633333	0.613947
PC ae C44:3	Biocrates	1448	-1.81755	0.148823	0.00448631	-0.000204411	-0.000436078	0.0435341	0.0548698	0.0617024	0.00961218	-0.167494	0.0854046	0.988061	0.339036	-1.01569	1.04231	-0.473284	-1.73517	-1.35099	-0.410997	-1.44143	-0.492822	0.286647	0.1184	0.11038	0.0529142		0.16796	0.0534201	0.583487		0.115633	0.0177038	0.000751281	0.00229285	0.010747	0.0582443	0.0310492	0.0281997	0.0365898	0.076531	0.0434037	0.852843	0.849959	0.962221	1.03764	0.965053	0.997468
PC ae C44:4	Biocrates	1448	-0.837508	0.0988464	0.00162172	-0.00573844	-0.00836901	-0.00800433	0.00757664	0.034622	-0.000716994	-0.0221878	0.0314665	-0.523987	-0.203835	-0.582821	0.315875	0.16078	-1.36207	0.209963	-0.188807	-0.368122	0.417249	0.0551218	-0.006305	0.0165735	0.00276925		0.0256828	0.014244	0.184258		0.0727533	0.0133181	0.000501442	0.00187418	0.00770955	0.0392019	0.0225165	0.015223	0.0279664	0.0470798	0.0321921	0.588717	0.637506	0.660186	0.681474	0.639254	0.63734
PC ae C44:5	Biocrates	1447	0.551007	0.0538357	-7.63269e-05	-0.00916588	-0.00694761	-0.0662077	-0.0284887	-0.0303696	0.0114931	0.0387495	0.00421869	-0.859063	0.134668	-1.14153	0.422292	0.530605	-0.726807	1.03037	0.634456	-0.241425	1.1075	-0.134198	-0.0754884	-0.0201068	-0.0079911		-0.0620709	-0.0247234	-0.0324398		0.064231	0.0144749	0.00056305	0.00175729	0.00927641	0.051758	0.0253976	0.0112752	0.0319222	0.0631653	0.0343186	0.691908	0.675843	0.777094	0.744692	0.734412	0.705052
PC ae C44:6	Biocrates	1448	0.0873501	0.0768945	0.00152178	-0.00892852	-0.0134494	-0.0088852	-0.00997558	-0.0300052	0.017522	0.0250277	0.0182058	0.0777367	0.229201	-1.0339	-0.0870561	0.535311	-0.702166	0.449006	0.189011	-0.479078	0.930752	-0.113941	-0.0751698	-0.0307099	-0.00623191		-0.0497766	-0.0318753	0.102231		0.0706851	0.0140214	0.000561784	0.00185242	0.00890713	0.044703	0.024062	0.0138634	0.0324334	0.0519066	0.0313267	0.624444	0.678095	0.685275	0.727005	0.696498	0.691019
lysoPC a C16:0	Biocrates	1448	4.79976	-0.0963852	0.00214989	-0.00721563	-0.0102287	-0.0413787	-0.0168736	-0.0519444	-0.0129973	0.0391538	0.00107187	1.48414	0.114166	-0.55743	0.550781	-0.687019	-1.02777	-0.16893	-0.0742149	-1.61282	-1.13728	0.0722727	-0.0354676	-0.0129641	-0.0296751		-0.0541297	0.0119773	0.158957		0.0503638	0.0113499	0.000423506	0.00145936	0.00676009	0.0441511	0.0187412	0.014625	0.0257409	0.0346487	0.0265352	0.474814	0.480188	0.503933	0.562803	0.579037	0.573677
lysoPC a C16:1	Biocrates	1448	1.17257	-0.0231561	0.00167531	-0.00488776	-0.0285675	-0.0224972	0.000422097	-0.0686568	0.00823232	-0.0498451	-0.00421241	0.39423	-0.0701004	-1.34099	0.0851373	-1.39567	-0.505903	0.288337	0.102772	-1.04883	-0.542603	0.180397	-0.018643	0.0190974	0.0157305		-0.0421684	0.0517488	0.0235923		0.0807487	0.0180005	0.00064471	0.00194422	0.01079	0.0812	0.028764	0.0252672	0.0454167	0.0555039	0.0403757	0.782543	0.745049	0.840624	0.891428	0.857355	0.888461
lysoPC a C17:0	Biocrates	1448	0.653087	-0.0384504	0.00531473	-0.0164308	0.0285712	-0.00527051	-0.0485753	-0.13139	0.00960438	-0.0284284	0.0337431	-0.144658	-0.162973	-1.97489	0.210788	-0.0707742	-0.821493	0.685531	0.00650674	-0.883138	-0.47123	-0.0154027	-0.0846997	-0.0569305	-0.0883604		-0.0771265	-0.02036	0.24454		0.081497	0.0157673	0.000639447	0.00256508	0.00878573	0.0514831	0.0262327	0.0365302	0.0333611	0.0634707	0.0368446	0.656383	0.690167	0.724522	0.782824	0.759415	0.803109
lysoPC a C18:0	Biocrates	1448	3.32131	-0.0742713	0.00436986	-0.00660704	-0.00110687	-0.0846614	-0.0329673	-0.174927	0.00924777	0.0144926	0.0396826	1.87597	0.397862	0.0688996	-0.116202	0.398799	-1.26236	0.0833432	0.315255	-0.797709	-1.21123	0.0798044	-0.0324947	-0.0129007	-0.0197991		-0.0536606	0.00165015	0.219456		0.0696548	0.0180634	0.00062402	0.00166935	0.00808619	0.050908	0.0220635	0.0616642	0.035886	0.0350798	0.0313582	0.584919	0.591039	0.680693	0.710868	0.730329	0.699766
lysoPC a C18:1	Biocrates	1448	3.75167	-0.158581	0.00161777	-0.0229599	-0.00821216	0.0269387	-0.0761184	-0.14388	0.0120758	-0.110089	0.0105205	2.27994	-0.406985	-0.770256	-0.0534695	-0.65249	-0.447628	0.783739	0.364895	-0.622587	-0.954717	0.0121314	-0.038473	-0.0250835	-0.0665367		-0.0764863	0.00662824	-0.00196832		0.085288	0.0196718	0.000697491	0.0026061	0.00944405	0.0759041	0.0248656	0.0542858	0.0401093	0.0589745	0.0392235	0.681765	0.716611	0.770696	0.797064	0.831997	0.783671
lysoPC a C18:2	Biocrates	1448	4.52588	-0.250789	-0.00013712	-0.0295269	0.00467003	0.0563283	-0.0533429	-0.166278	0.0346574	-0.0959213	-0.00834787	2.91634	-0.401906	0.163339	0.0696635	-0.971196	-0.496419	-0.101434	0.882002	0.244266	-0.956303	-0.109638	-0.0296644	-0.032472	-0.0987374		-0.0719339	-0.0022207	0.0409006		0.0969599	0.0228401	0.000893674	0.00320049	0.0114313	0.0828525	0.0284531	0.0625207	0.0441434	0.0452872	0.0501128	0.806229	0.957027	0.911776	0.984982	0.967108	1.01469
lysoPC a C20:3	Biocrates	1448	1.47496	-0.203241	-0.00054839	-0.0112732	-0.0047781	0.00171271	-0.0575387	-0.102987	-0.00550432	-0.046677	0.0678854	0.64838	0.282936	0.737125	-0.30765	-0.517435	-1.81398	0.438446	0.349072	-1.48452	-0.350332	0.0427432	0.00335476	0.00684024	0.0268442		-0.0397887	0.0386735	-0.0793707		0.0819255	0.0194573	0.000714942	0.00202636	0.0107259	0.0826403	0.0292196	0.043815	0.0454881	0.0554833	0.0375021	0.768034	0.808168	0.8483	0.940622	0.947596	0.938509
lysoPC a C20:4	Biocrates	1448	2.49029	-0.219403	0.000563449	-0.0143781	-0.00704365	-0.014423	-0.0918233	-0.155232	0.0277665	-0.0936213	-0.00596324	1.56565	-0.079937	-0.25438	-0.94004	-0.607148	-0.732977	0.0376967	0.126118	-0.984117	-0.162137	-0.131806	-0.0974575	-0.0567532	-0.145409		-0.134053	-0.067697	-0.0337302		0.086043	0.0206288	0.000793718	0.00233266	0.0110789	0.0857772	0.030278	0.055103	0.045179	0.058236	0.0380166	0.841278	0.831901	0.924676	0.977368	1.00319	0.939569
SM (OH) C14:1	Biocrates	1448	1.45903	0.112854	0.00753697	-0.00301627	0.0237305	-0.0469044	-0.0365424	-0.0524483	-0.033032	-0.00105958	0.0474562	-1.30245	-0.450596	-2.51871	-0.611158	0.668443	-1.0334	0.951871	-0.658285	-0.285489	0.16227	-0.0665339	-0.120249	-0.0876898	-0.0722162		-0.101924	-0.074876	-0.0182649		0.0633765	0.0135438	0.00054067	0.00161543	0.00832017	0.055915	0.0222177	0.00989476	0.026129	0.0539194	0.0352067	0.626962	0.583431	0.672548	0.761485	0.689973	0.711359
SM (OH) C16:1	Biocrates	1448	0.671609	0.1308	0.00723521	-0.00202233	0.0211432	-0.0620417	-0.0539413	-0.0660899	-0.00854396	-0.0149525	0.0524871	-2.09495	-0.933347	-2.50082	-1.12446	0.603781	-0.491746	0.849672	-0.63304	-0.230041	0.262683	-0.131185	-0.150062	-0.108973	-0.0985537		-0.128417	-0.0973573	0.0621931		0.0665998	0.0137471	0.00052816	0.00164045	0.00815333	0.0538867	0.0239596	0.0144637	0.0284064	0.0704307	0.036619	0.622108	0.576613	0.686	0.760389	0.702119	0.719354
SM (OH) C22:1	Biocrates	1448	1.9465	0.0826908	0.00501195	0.00449639	0.00421346	-0.026522	-0.0684012	-0.0261435	-0.0182828	0.0229298	0.0619523	-0.0878557	-0.105761	-0.671285	-0.839572	0.652587	-0.0482232	-0.0519569	-0.496406	-1.15328	-0.16796	-0.0599402	-0.12471	-0.107696	-0.100585		-0.114731	-0.095375	0.397597		0.0580013	0.012186	0.000455498	0.00138531	0.00735586	0.0551763	0.0196019	0.00947127	0.0285535	0.0356887	0.0322342	0.558941	0.539805	0.658136	0.670982	0.675564	0.681038
SM (OH) C22:2	Biocrates	1448	1.62974	0.192988	0.00616799	-0.00143646	0.0207061	-0.043719	-0.0536385	-0.035883	-0.00459544	0.00173342	0.022219	-0.564324	-0.713009	-1.89702	-1.07643	-0.173737	-0.0609948	0.542191	-0.415223	-0.489321	0.728175	-0.0501265	-0.102316	-0.0802155	-0.0609646		-0.0896155	-0.0729727	0.251887		0.0593476	0.0125598	0.000491054	0.00154059	0.00748322	0.0655003	0.0207399	0.0114881	0.0274601	0.0441965	0.0354093	0.591506	0.564222	0.640875	0.715551	0.686837	0.674763
SM (OH) C24:1	Biocrates	1448	-0.248528	0.0171055	0.00553128	0.0012891	0.00804275	-0.041069	-0.0761172	-0.06759	0.00962306	0.0296098	0.0932182	-1.33037	-0.393147	-1.37752	-0.985792	1.17694	0.511164	0.341123	0.117969	-0.905714	-0.774651	-0.225135	-0.159034	-0.129054	-0.146069		-0.147017	-0.10165	0.521749		0.0816528	0.0151202	0.000559599	0.00175958	0.00917415	0.0602663	0.0238663	0.0212571	0.0277371	0.0469638	0.0367516	0.696766	0.670474	0.791403	0.824551	0.798806	0.837486
SM C16:0	Biocrates	1448	4.54396	0.0628485	0.00457568	-0.00415586	-0.0150163	-0.0441206	-0.0345321	-0.026711	-0.0165668	-0.00682835	0.0356469	0.129047	0.0218513	-0.789375	-0.455708	0.842894	-0.50421	0.428523	-0.460794	-0.675747	-0.274844	-0.070807	-0.0832604	-0.054876	-0.0555967		-0.0654134	-0.033502	0.0390197		0.0397716	0.00982324	0.000372963	0.00101231	0.00596894	0.0380919	0.0159423	0.00768228	0.0213917	0.0271952	0.0244369	0.407865	0.432476	0.465062	0.493386	0.477201	0.479814
SM C16:1	Biocrates	1448	2.24336	0.145115	0.00532428	0.00408945	-0.00161522	-0.0804778	-0.0202846	-0.0382914	0.00884537	-0.0172882	0.0281446	0.301872	0.0308508	-0.99511	-0.352585	0.12366	-0.233967	0.344683	-0.308308	-0.29031	-0.276092	-0.0229605	-0.0365969	-0.0228057	-0.0355759		-0.025092	-0.0164015	0.0560957		0.0463301	0.0105571	0.000385761	0.00107151	0.0060435	0.0457788	0.0164726	0.012094	0.0209235	0.0190221	0.0249467	0.44393	0.467622	0.470875	0.553182	0.506927	0.515359
SM C18:0	Biocrates	1448	2.37747	0.134547	0.00472172	0.00862386	-0.00748342	-0.0913242	-0.0347192	-0.0108909	-0.00366577	0.00962921	0.0305307	-1.3235	-0.458683	-1.15399	-0.357672	0.921654	-0.32399	0.582984	-0.881682	-1.29307	0.0118752	-0.0647575	-0.113979	-0.0716393	-0.0636626		-0.098002	-0.0711507	0.11662		0.0620334	0.0120639	0.000473342	0.00145233	0.00754018	0.0442236	0.0217201	0.0101425	0.0267669	0.0487887	0.0323507	0.544041	0.55542	0.616059	0.688022	0.631824	0.640051
SM C18:1	Biocrates	1448	1.51878	0.205011	0.00478413	0.00923482	0.00492844	-0.12066	-0.0392492	-0.0408113	0.0116851	-0.0581099	0.0259111	-0.718589	-0.656271	-1.40903	-0.468419	0.328855	0.292053	0.515255	-0.740383	-0.745433	-0.218639	-0.0631358	-0.0825589	-0.0524136	-0.0617971		-0.0672639	-0.0558699	0.136473		0.0697951	0.0131208	0.000472848	0.00150244	0.00754593	0.0480528	0.0227467	0.0135841	0.0269803	0.053973	0.0333954	0.570019	0.572882	0.604996	0.698446	0.642659	0.683729
SM C20:2	Biocrates	1448	-1.42695	0.245464	0.00319759	0.00441731	0.00201807	-0.136159	-0.0682891	0.0460358	0.00909523	-0.0680796	0.0378803	0.525908	-0.697598	-0.853151	-0.457773	-0.603738	-0.644244	0.328384	-0.305364	0.110494	1.32752	-0.108149	-0.0967734	-0.0563387	-0.0464819		-0.0632474	-0.0180374	0.0778549		0.0798009	0.0174203	0.000689561	0.00194901	0.0102036	0.0687317	0.0298551	0.0333769	0.0360914	0.0386687	0.0458021	0.753874	0.770137	0.823047	0.835978	0.806571	0.897231
SM C24:0	Biocrates	1448	2.76683	-0.00939623	0.00255336	0.00391482	-0.0215473	-0.026506	-0.0521281	0.0183078	-0.0117181	0.0411591	0.0582337	0.0666512	0.754494	0.0593809	0.101181	0.947199	-0.3778	-0.165405	-0.0833257	-1.16443	-0.889921	-0.0368992	-0.0775044	-0.0680193	-0.0963057		-0.0744737	-0.0510969	0.530047		0.0538505	0.0116711	0.00044084	0.00131435	0.00737076	0.053999	0.0198364	0.0135021	0.0270671	0.0471594	0.0268544	0.520345	0.546972	0.636337	0.630108	0.652435	0.642826
SM C24:1	Biocrates	1448	3.72369	0.0638302	0.00335434	0.000278218	-0.0316471	-0.036971	-0.0450748	0.0139302	-0.00290621	0.0363604	0.0231431	0.314333	0.00191379	-0.439042	-0.13945	0.164624	-0.28639	0.0765336	-0.262713	-0.934243	0.0783618	-0.0919528	-0.0737775	-0.0612351	-0.0741718		-0.0732759	-0.05499	0.189363		0.0481932	0.010843	0.00042783	0.00119181	0.0068864	0.0527142	0.0186607	0.0150728	0.024416	0.0266163	0.0242516	0.500715	0.517763	0.551514	0.568181	0.561248	0.535672
AAA	Biocrates	1448	5.34768	-0.0518104	-0.000282602	0.00641864	-0.00487946	-0.0178941	0.0229245	-0.0309953	-0.0255057	0.00627959	-0.0126677	-0.588611	0.339363	0.878269	-0.400998	-0.3475	0.77734	-0.623591	0.283086	-0.508593	0.224653	0.0666976	-0.00169859	-0.00154922	0.00945115		-0.0159026	0.00050597	-0.00687336		0.0447609	0.00799378	0.000298864	0.00110709	0.00459707	0.0293238	0.0127228	0.0160924	0.0162112	0.0346106	0.0194914	0.344489	0.373995	0.378943	0.411802	0.40361	0.409354
MUFA (PC)	Biocrates	1448	5.80996	0.0674874	0.00288039	0.00124841	-0.0427452	-0.0117192	-0.0329625	0.051912	-0.0213907	-0.0722334	0.0431833	-0.380367	0.317793	-1.00681	0.429823	-0.266841	-0.350147	-0.216779	-0.501734	-1.36869	-0.310425	0.166393	-0.040682	-0.0360727	-0.0349066		-0.0347284	-0.0388972	-0.227586		0.0611002	0.0129336	0.000519947	0.00141825	0.00821247	0.0577566	0.0219429	0.0285277	0.0284716	0.0686391	0.0299286	0.586158	0.620679	0.633812	0.722685	0.647599	0.642835
PUFA (PC)	Biocrates	1448	7.4101	0.0628836	0.00349486	0.00223555	-0.0325009	-0.02928	-0.0230436	0.0181647	-0.0166218	0.00891828	0.0440632	0.208199	0.194732	-0.254992	-0.049559	-0.316876	-0.273645	-0.617153	-0.224303	-0.832228	-0.304584	0.0211061	-0.0522012	-0.0459371	-0.0564167		-0.0500212	-0.0543368	-0.421712		0.0445502	0.00913196	0.000381062	0.00109203	0.00611403	0.0361087	0.0155978	0.0122709	0.0187111	0.0341592	0.0253652	0.429243	0.449627	0.450495	0.528259	0.508281	0.489769
SFA (PC)	Biocrates	1448	3.44318	0.093948	0.00449043	-0.00177553	-0.0177287	0.0558778	-0.001379	0.0494907	-0.0203973	-0.0717235	0.0553369	0.063469	0.200787	-1.37081	0.35413	-0.355324	-0.626451	-0.630119	-0.454383	-0.87703	-0.141245	0.0629082	-0.0387496	-0.0172549	-0.0323712		-0.00989998	-0.0326725	-0.0963854		0.0529813	0.0118404	0.000500891	0.00136773	0.00730167	0.0471238	0.0188657	0.0233852	0.0245973	0.0394407	0.0273968	0.537578	0.553467	0.587559	0.655875	0.585048	0.626801
Total PC	Biocrates	1448	7.61223	0.0641538	0.00340453	0.00195918	-0.0343587	-0.0243643	-0.0239701	0.0251949	-0.0172793	-0.00472924	0.0436421	0.109866	0.234398	-0.408958	0.0585206	-0.306314	-0.283424	-0.537397	-0.284208	-0.924664	-0.31746	0.0495508	-0.0487165	-0.042556	-0.0511518		-0.0455363	-0.0494393	-0.38242		0.0458328	0.00935158	0.000389503	0.00110139	0.00621367	0.0386262	0.0159926	0.0149618	0.0191004	0.0381888	0.0252696	0.438595	0.457146	0.458654	0.543158	0.507863	0.492678
Total PC aa	Biocrates	1448	7.50861	0.0603205	0.00347093	0.0027189	-0.0376223	-0.0301525	-0.0230852	0.0250303	-0.0187583	0.00331553	0.0426742	0.14688	0.158706	-0.406632	0.00562471	-0.373726	-0.263174	-0.59263	-0.285064	-0.97553	-0.307162	0.0530213	-0.048597	-0.0409349	-0.0484424		-0.0481965	-0.0487714	-0.434587		0.0481594	0.0096773	0.000403093	0.00115554	0.00645188	0.0400887	0.0165851	0.0154257	0.0198518	0.0408218	0.026488	0.457199	0.47076	0.475594	0.560347	0.529234	0.509931
Total PC ae	Biocrates	1448	5.2667	0.092764	0.00302866	-0.00363284	-0.00903999	0.0100144	-0.0316335	0.0261939	-0.0126262	-0.0599379	0.0497091	-0.21643	0.628303	-0.533725	0.379792	0.0661341	-0.381058	-0.101551	-0.216271	-0.703478	-0.450512	0.0145183	-0.0521977	-0.0535919	-0.0715063		-0.0317389	-0.0556836	0.0248775		0.0439995	0.009597	0.000396664	0.00108864	0.00588552	0.0415081	0.0162991	0.0118416	0.0208829	0.0240693	0.0236591	0.420622	0.489473	0.470172	0.549846	0.483191	0.517733
Total SM	Biocrates	1448	5.26371	0.0797461	0.00440138	0.000123176	-0.0135837	-0.0470054	-0.0408833	-0.0162707	-0.00888252	0.00585321	0.0352354	-0.0592503	-0.0118545	-0.799286	-0.404966	0.619023	-0.342332	0.31072	-0.43091	-0.775116	-0.151099	-0.0663438	-0.0832386	-0.0593508	-0.064525		-0.0707738	-0.0462592	0.149702		0.0404639	0.00934288	0.000359521	0.000972086	0.0058067	0.0388601	0.0158023	0.00718882	0.0207085	0.0261286	0.023431	0.413921	0.427646	0.466805	0.496014	0.477737	0.464837
Total SM-OH	Biocrates	1448	2.9543	0.122353	0.00601944	0.000716304	0.0137819	-0.0353642	-0.0577858	-0.039333	-0.0148723	0.00690473	0.0481919	-0.630029	-0.42458	-1.56239	-0.927537	0.414496	-0.275324	0.397092	-0.477788	-0.685802	0.147023	-0.066513	-0.119276	-0.0944745	-0.0834685		-0.105204	-0.083522	0.247813		0.0552363	0.0115923	0.000444529	0.00133998	0.00701207	0.0513386	0.0190551	0.00969678	0.0251884	0.040435	0.0316093	0.538544	0.507487	0.601175	0.654688	0.621856	0.622732
Total SM-non OH	Biocrates	1448	5.16207	0.0737313	0.00413879	9.77469e-05	-0.0175581	-0.0494271	-0.0380053	-0.0129147	-0.00784872	0.00534362	0.0333741	0.0377073	0.0468222	-0.682886	-0.33232	0.642389	-0.367937	0.305875	-0.405549	-0.792989	-0.219387	-0.06714	-0.0786868	-0.0555767	-0.0626284		-0.0670547	-0.0420491	0.136509		0.0398468	0.00928904	0.000359355	0.000960216	0.00582622	0.0387678	0.0158202	0.00749633	0.0206328	0.0258932	0.0228674	0.409163	0.429465	0.462689	0.489257	0.475192	0.461374
Total lysoPC	Biocrates	1448	5.65268	-0.119633	0.00191294	-0.0119281	-0.00554525	-0.0229063	-0.0293081	-0.0949866	0.00103415	-0.00782909	0.0115916	1.71792	0.118048	-0.430012	0.241994	-0.532065	-0.910324	-0.0961704	0.179271	-1.10355	-1.08837	0.0398162	-0.0297863	-0.0122763	-0.038114		-0.0541162	0.0120515	0.130151		0.0557117	0.0131361	0.000475578	0.00164833	0.00678992	0.0502743	0.018468	0.0313968	0.0282467	0.0303869	0.0268543	0.48443	0.515476	0.525395	0.569056	0.6033	0.585807
[truncated: 73 more columns]
