# Supplementary material for: Heritability estimates for 361 blood metabolites across 40 genome-wide association studies
Source: Nat Commun. 2020 Jan 7;11:39. doi: 10.1038/s41467-019-13770-6 (PMC6946682; doi:10.1038/s41467-019-13770-6)
Supplement: Supplementary file 17 — Supplementary Dataset 15 [file 41467_2019_13770_MOESM17_ESM.xlsx]

## Sheet: Sheet1
Supplementary Data 15. two-variance component GCTA results for the Nightingale Health 1H-NMR, UPLC-MS lipidomics, Leiden 1H-NMR and Biocrates metabolomics platform The two-variance component models, including narrow-sense heritability and SNP heritability for the full, reduced and sparse models. Overview of the different models can be found in Supplementary Note 4 and Supplementary Table 5.Full n…
metabolite	platform	model	N	h2total estimate	h2total s.e.	V(G2) estimate	V(G2) s.e.	h2SNP estimate	h2SNP s.e.	logL	LRT	p-value
M-VLDL-P	Nightingale Health	full	4089	0.550996	0.023564	0.226379	0.127265	0.324618	0.125675	-1433.42	NA	NA
M-VLDL-L	Nightingale Health	full	4089	0.554016	0.023499	0.226462	0.127292	0.327554	0.125707	-1429.38	NA	NA
M-VLDL-PL	Nightingale Health	full	4089	0.552907	0.023462	0.236569	0.12737	0.316338	0.12578	-1431.61	NA	NA
M-VLDL-C	Nightingale Health	full	4093	0.554418	0.023552	0.248474	0.127563	0.305944	0.125854	-1370.58	NA	NA
M-VLDL-CE	Nightingale Health	full	4095	0.545967	0.023657	0.263371	0.128098	0.282596	0.126285	-1400.07	NA	NA
M-VLDL-FC	Nightingale Health	full	4088	0.554026	0.023641	0.226332	0.127346	0.327694	0.125746	-1357.29	NA	NA
M-VLDL-TG	Nightingale Health	full	4089	0.538542	0.023822	0.248606	0.127225	0.289936	0.125521	-1447.81	NA	NA
S-VLDL-P	Nightingale Health	full	4098	0.580658	0.02241	0.349805	0.128231	0.230853	0.126439	-818.479	NA	NA
S-VLDL-L	Nightingale Health	full	4100	0.581689	0.022304	0.349807	0.128129	0.231883	0.126351	-707.487	NA	NA
S-VLDL-PL	Nightingale Health	full	4100	0.557264	0.023171	0.302969	0.127766	0.254295	0.125852	-785.13	NA	NA
S-VLDL-C	Nightingale Health	full	4102	0.577579	0.022134	0.344284	0.128917	0.233296	0.127269	-371.788	NA	NA
S-VLDL-CE	Nightingale Health	full	4102	0.581098	0.021993	0.370878	0.129446	0.21022	0.127838	-375.907	NA	NA
S-VLDL-FC	Nightingale Health	full	4100	0.546914	0.023304	0.300394	0.127884	0.24652	0.125985	-471.885	NA	NA
S-VLDL-TG	Nightingale Health	full	4092	0.525326	0.024427	0.283061	0.126779	0.242265	0.124967	-1390.31	NA	NA
XS-VLDL-P	Nightingale Health	full	4102	0.528317	0.023689	0.322461	0.128243	0.205856	0.126275	-484.197	NA	NA
XS-VLDL-L	Nightingale Health	full	4102	0.523715	0.023798	0.313136	0.128101	0.210579	0.126173	-445.463	NA	NA
XS-VLDL-PL	Nightingale Health	full	4101	0.545053	0.023588	0.412565	0.128428	0.132487	0.12629	-859.69	NA	NA
XS-VLDL-C	Nightingale Health	full	4102	0.516586	0.024039	0.324999	0.127853	0.191587	0.125968	-322.629	NA	NA
XS-VLDL-CE	Nightingale Health	full	4102	0.502488	0.024364	0.352073	0.128139	0.150415	0.126017	-308.871	NA	NA
XS-VLDL-FC	Nightingale Health	full	4102	0.530633	0.02402	0.283759	0.127569	0.246874	0.125903	-385.8	NA	NA
XS-VLDL-TG	Nightingale Health	full	4097	0.48775	0.025217	0.305906	0.127651	0.181844	0.125329	-1076.76	NA	NA
IDL-P	Nightingale Health	full	4101	0.556957	0.023277	0.438804	0.12804	0.118153	0.125889	-841.832	NA	NA
IDL-L	Nightingale Health	full	4101	0.560156	0.02318	0.447658	0.127913	0.112498	0.125788	-840.832	NA	NA
IDL-PL	Nightingale Health	full	4101	0.54521	0.023857	0.476632	0.127347	0.068578	0.124996	-1127.84	NA	NA
IDL-C	Nightingale Health	full	4102	0.564349	0.022901	0.460966	0.127628	0.103383	0.125585	-806.092	NA	NA
IDL-CE	Nightingale Health	full	4101	0.557419	0.023154	0.439822	0.127861	0.117598	0.125774	-813.908	NA	NA
IDL-FC	Nightingale Health	full	4102	0.571728	0.022797	0.488533	0.127249	0.083195	0.125253	-809.447	NA	NA
IDL-TG	Nightingale Health	full	4099	0.449551	0.026085	0.316611	0.127545	0.13294	0.124908	-1007.55	NA	NA
L-LDL-P	Nightingale Health	full	4101	0.557499	0.023371	0.476327	0.127772	0.081172	0.125439	-1089.6	NA	NA
L-LDL-L	Nightingale Health	full	4101	0.561868	0.023248	0.485721	0.127702	0.076147	0.125394	-1094.01	NA	NA
L-LDL-PL	Nightingale Health	full	4102	0.549137	0.023574	0.48342	0.127582	0.065717	0.125211	-1181.08	NA	NA
L-LDL-C	Nightingale Health	full	4101	0.569493	0.023031	0.502846	0.127354	0.066647	0.125089	-1136.82	NA	NA
L-LDL-CE	Nightingale Health	full	4101	0.564199	0.0232	0.497184	0.127335	0.067015	0.125023	-1186.73	NA	NA
L-LDL-FC	Nightingale Health	full	4102	0.586834	0.02238	0.510593	0.127346	0.076241	0.125324	-964.653	NA	NA
L-LDL-TG	Nightingale Health	full	4098	0.447834	0.026124	0.305283	0.128071	0.142551	0.125516	-977.886	NA	NA
S-LDL-P	Nightingale Health	full	4102	0.585352	0.022284	0.452322	0.128451	0.13303	0.126522	-1184.61	NA	NA
S-LDL-L	Nightingale Health	full	4102	0.58933	0.022132	0.470302	0.128376	0.119028	0.126464	-1155.32	NA	NA
S-LDL-PL	Nightingale Health	full	4102	0.56552	0.022909	0.433718	0.128211	0.131802	0.126169	-1221.97	NA	NA
S-LDL-C	Nightingale Health	full	4102	0.603647	0.021694	0.5003	0.128012	0.103347	0.126192	-1161.37	NA	NA
S-LDL-CE	Nightingale Health	full	4102	0.596265	0.021989	0.484269	0.127945	0.111996	0.126078	-1263.38	NA	NA
S-LDL-FC	Nightingale Health	full	4102	0.603367	0.021423	0.443664	0.12863	0.159704	0.127053	-702.628	NA	NA
S-LDL-TG	Nightingale Health	full	4097	0.437468	0.026375	0.210713	0.126643	0.226755	0.12434	-1402.15	NA	NA
XL-HDL-P	Nightingale Health	full	4102	0.561824	0.02278	0.336269	0.128168	0.225554	0.126815	-1095.87	NA	NA
XL-HDL-L	Nightingale Health	full	4102	0.559712	0.022857	0.325792	0.128031	0.23392	0.126691	-1099.52	NA	NA
XL-HDL-PL	Nightingale Health	full	4102	0.588688	0.021613	0.428175	0.128947	0.160513	0.127664	-1056.49	NA	NA
XL-HDL-C	Nightingale Health	full	4102	0.512129	0.024386	0.220855	0.127502	0.291274	0.126062	-885.671	NA	NA
XL-HDL-CE	Nightingale Health	full	4101	0.502955	0.024656	0.183527	0.127685	0.319428	0.126285	-739.836	NA	NA
XL-HDL-FC	Nightingale Health	full	4102	0.528926	0.023921	0.317422	0.127474	0.211504	0.125893	-1114.63	NA	NA
XL-HDL-TG	Nightingale Health	full	4091	0.448384	0.026851	0.512517	0.127968	-0.064133	0.124633	-1066.77	NA	NA
S-HDL-P	Nightingale Health	full	4102	0.474252	0.02547	0.554374	0.132303	-0.080123	0.128758	-1502.1	NA	NA
S-HDL-L	Nightingale Health	full	4102	0.476769	0.025394	0.558658	0.132287	-0.081889	0.128766	-1457.38	NA	NA
S-HDL-PL	Nightingale Health	full	4102	0.559518	0.022597	0.54213	0.132255	0.017389	0.130213	-1482.25	NA	NA
S-HDL-C	Nightingale Health	full	4096	0.451066	0.026907	0.357356	0.129262	0.093711	0.125987	-1346.51	NA	NA
S-HDL-CE	Nightingale Health	full	4102	0.467505	0.02681	0.302807	0.128714	0.164698	0.125905	-1388.62	NA	NA
S-HDL-FC	Nightingale Health	full	4102	0.514917	0.023582	0.484369	0.132345	0.030548	0.129786	-404.799	NA	NA
S-HDL-TG	Nightingale Health	full	4098	0.424522	0.026571	0.301625	0.124317	0.122896	0.121728	-1481.66	NA	NA
VLDL-D	Nightingale Health	full	4100	0.539165	0.023835	0.251963	0.127447	0.287202	0.1258	-1221.67	NA	NA
LDL-D	Nightingale Health	full	4099	0.569964	0.022306	0.363642	0.12852	0.206322	0.127055	-943.164	NA	NA
HDL-D	Nightingale Health	full	4102	0.585911	0.021792	0.468586	0.127699	0.117325	0.126228	-612.014	NA	NA
Serum-C	Nightingale Health	full	4102	0.555145	0.023205	0.453289	0.127607	0.101856	0.125401	-707.504	NA	NA
VLDL-C	Nightingale Health	full	4097	0.578211	0.022516	0.337681	0.128795	0.24053	0.12705	-687.987	NA	NA
Remnant-C	Nightingale Health	full	4102	0.580835	0.022099	0.413281	0.128721	0.167554	0.126857	-667.256	NA	NA
LDL-C	Nightingale Health	full	4102	0.581208	0.022555	0.509641	0.127592	0.071568	0.12547	-1167.09	NA	NA
HDL-C	Nightingale Health	full	4102	0.55013	0.022827	0.505076	0.128156	0.045054	0.126201	-596.862	NA	NA
HDL3-C	Nightingale Health	full	4102	0.258582	0.029694	0.154058	0.117953	0.104524	0.114444	-1570.78	NA	NA
EstC	Nightingale Health	full	4102	0.556243	0.023204	0.458526	0.12746	0.097718	0.125284	-800.888	NA	NA
FreeC	Nightingale Health	full	4102	0.539021	0.023668	0.441605	0.127804	0.097416	0.125451	-450.069	NA	NA
Serum-TG	Nightingale Health	full	4088	0.516565	0.024746	0.27314	0.126816	0.243425	0.124789	-1440	NA	NA
VLDL-TG	Nightingale Health	full	4088	0.542006	0.023868	0.264508	0.127358	0.277498	0.125589	-1431.93	NA	NA
LDL-TG	Nightingale Health	full	4098	0.452447	0.025876	0.262132	0.127727	0.190315	0.125388	-1183.26	NA	NA
HDL-TG	Nightingale Health	full	4101	0.44996	0.026222	0.245252	0.125976	0.204708	0.12341	-1482.02	NA	NA
TotPG	Nightingale Health	full	4102	0.483911	0.025034	0.470713	0.126729	0.013197	0.123772	-1027.89	NA	NA
PC	Nightingale Health	full	4101	0.428355	0.026531	0.391607	0.125849	0.036748	0.122606	-134.639	NA	NA
SM	Nightingale Health	full	4102	0.436844	0.02631	0.241751	0.125007	0.195093	0.122526	-65.151	NA	NA
TotCho	Nightingale Health	full	4101	0.477201	0.025414	0.443025	0.126696	0.034176	0.123638	-848.873	NA	NA
ApoA1	Nightingale Health	full	4102	0.528792	0.023096	0.407471	0.127538	0.121321	0.125626	-267.766	NA	NA
ApoB	Nightingale Health	full	4102	0.603328	0.021375	0.45066	0.128147	0.152668	0.126279	-876.925	NA	NA
Glc	Nightingale Health	full	4090	0.439111	0.027261	0.188323	0.128225	0.250788	0.126119	-1092.51	NA	NA
Lac	Nightingale Health	full	4097	0.424687	0.026665	0.299057	0.125029	0.125631	0.122624	-1814.68	NA	NA
Cit	Nightingale Health	full	4102	0.243188	0.029049	0.091504	0.120621	0.151684	0.118379	-19.204	NA	NA
Ala	Nightingale Health	full	4102	0.374769	0.027232	0.245063	0.125001	0.129706	0.122925	-1409.91	NA	NA
His	Nightingale Health	full	4102	0.336572	0.027862	0.136919	0.124996	0.199654	0.122654	-1726	NA	NA
Ile	Nightingale Health	full	4100	0.413745	0.026674	0.20853	0.125951	0.205215	0.123523	-1157.53	NA	NA
Leu	Nightingale Health	full	4101	0.361142	0.028214	0.232477	0.126009	0.128665	0.123164	-910.933	NA	NA
Val	Nightingale Health	full	4102	0.298784	0.029182	0.277918	0.124109	0.020867	0.120541	-1400.68	NA	NA
Tyr	Nightingale Health	full	4102	0.267553	0.028958	0.19174	0.122331	0.075813	0.119445	-1524.96	NA	NA
bOHBut	Nightingale Health	full	4092	0.171018	0.028958	0.256129	0.118812	-0.085112	0.114754	-1400.2	NA	NA
Crea	Nightingale Health	full	4101	0.574098	0.02243	0.393486	0.131302	0.180612	0.130097	-991.865	NA	NA
Alb	Nightingale Health	full	4101	0.325872	0.028179	0.445614	0.124103	-0.119741	0.120462	-1238.67	NA	NA
Gp	Nightingale Health	full	4101	0.473391	0.026066	0.24551	0.124599	0.227881	0.122441	-1363.83	NA	NA
M-VLDL-P	Nightingale Health	reduced	4089	0.551253	0.023541	0.229499	0.12733	0.321754	0.125737	-1428.86	-9.116	0.5
M-VLDL-L	Nightingale Health	reduced	4089	0.554378	0.023472	0.229867	0.127366	0.32451	0.125779	-1424.87	-9.016	0.5
M-VLDL-PL	Nightingale Health	reduced	4089	0.553114	0.023438	0.239675	0.127438	0.313439	0.125845	-1427.47	-8.278	0.5
M-VLDL-C	Nightingale Health	reduced	4093	0.555349	0.023512	0.254086	0.127667	0.301264	0.125951	-1366.19	-8.778	0.5
M-VLDL-CE	Nightingale Health	reduced	4095	0.546789	0.023629	0.269528	0.128177	0.277261	0.126353	-1395.6	-8.932	0.5
M-VLDL-FC	Nightingale Health	reduced	4088	0.554519	0.023605	0.231229	0.127453	0.32329	0.125845	-1353.23	-8.102	0.5
M-VLDL-TG	Nightingale Health	reduced	4089	0.538488	0.023807	0.249635	0.127224	0.288853	0.125523	-1442.86	-9.902	0.5
S-VLDL-P	Nightingale Health	reduced	4098	0.581277	0.022372	0.356202	0.128309	0.225075	0.1265	-813.822	-9.314	0.5
S-VLDL-L	Nightingale Health	reduced	4100	0.582435	0.022266	0.356425	0.128209	0.22601	0.126415	-703.269	-8.436	0.5
S-VLDL-PL	Nightingale Health	reduced	4100	0.558105	0.023129	0.31023	0.127863	0.247875	0.125927	-780.511	-9.238	0.5
S-VLDL-C	Nightingale Health	reduced	4102	0.578062	0.022107	0.34936	0.128905	0.228702	0.127247	-365.772	-12.032	0.5
S-VLDL-CE	Nightingale Health	reduced	4102	0.581373	0.021972	0.374803	0.129403	0.20657	0.127789	-369.717	-12.38	0.5
S-VLDL-FC	Nightingale Health	reduced	4100	0.547502	0.023271	0.307022	0.127934	0.24048	0.126015	-466.488	-10.794	0.5
S-VLDL-TG	Nightingale Health	reduced	4092	0.525516	0.024401	0.285894	0.126847	0.239622	0.125025	-1386.54	-7.55	0.5
XS-VLDL-P	Nightingale Health	reduced	4102	0.529256	0.023645	0.328289	0.128238	0.200967	0.126257	-478.553	-11.288	0.5
XS-VLDL-L	Nightingale Health	reduced	4102	0.524691	0.023753	0.318215	0.128088	0.206476	0.12615	-439.603	-11.72	0.5
XS-VLDL-PL	Nightingale Health	reduced	4101	0.546038	0.023539	0.415298	0.128396	0.13074	0.126258	-854.268	-10.844	0.5
XS-VLDL-C	Nightingale Health	reduced	4102	0.51733	0.024004	0.327509	0.127812	0.189821	0.125922	-316.529	-12.2	0.5
XS-VLDL-CE	Nightingale Health	reduced	4102	0.503095	0.024337	0.355586	0.128092	0.147509	0.125962	-302.773	-12.196	0.5
XS-VLDL-FC	Nightingale Health	reduced	4102	0.531608	0.023972	0.284737	0.127531	0.246871	0.125861	-379.383	-12.834	0.5
XS-VLDL-TG	Nightingale Health	reduced	4097	0.488019	0.025195	0.313011	0.127761	0.175007	0.125405	-1074.22	-5.072	0.5
IDL-P	Nightingale Health	reduced	4101	0.558209	0.023215	0.439994	0.128031	0.118215	0.125891	-836.295	-11.074	0.5
IDL-L	Nightingale Health	reduced	4101	0.56143	0.023115	0.448562	0.127905	0.112868	0.125792	-835.355	-10.954	0.5
IDL-PL	Nightingale Health	reduced	4101	0.546677	0.023788	0.477213	0.127329	0.069464	0.124993	-1122.64	-10.404	0.5
IDL-C	Nightingale Health	reduced	4102	0.565651	0.022836	0.461501	0.127632	0.10415	0.125606	-800.874	-10.436	0.5
IDL-CE	Nightingale Health	reduced	4101	0.558728	0.023089	0.44057	0.127874	0.118158	0.125804	-808.742	-10.332	0.5
IDL-FC	Nightingale Health	reduced	4102	0.573103	0.022727	0.48842	0.127235	0.084684	0.125252	-803.919	-11.056	0.5
IDL-TG	Nightingale Health	reduced	4099	0.44956	0.026051	0.323834	0.127518	0.125726	0.124852	-1003.06	-8.978	0.5
L-LDL-P	Nightingale Health	reduced	4101	0.55896	0.023301	0.476718	0.127777	0.082242	0.125461	-1084.48	-10.248	0.5
L-LDL-L	Nightingale Health	reduced	4101	0.563372	0.023175	0.486011	0.127708	0.07736	0.125419	-1088.98	-10.062	0.5
L-LDL-PL	Nightingale Health	reduced	4102	0.5509	0.023495	0.484031	0.127592	0.066869	0.125244	-1176.5	-9.16	0.5
L-LDL-C	Nightingale Health	reduced	4101	0.570999	0.022956	0.503052	0.127362	0.067947	0.125117	-1132.12	-9.4	0.5
L-LDL-CE	Nightingale Health	reduced	4101	0.565612	0.023132	0.497469	0.127345	0.068143	0.125054	-1182.27	-8.926	0.5
L-LDL-FC	Nightingale Health	reduced	4102	0.588526	0.022292	0.510369	0.127343	0.078157	0.125339	-959.261	-10.784	0.5
L-LDL-TG	Nightingale Health	reduced	4098	0.447958	0.026078	0.311199	0.128018	0.136759	0.125441	-971.925	-11.922	0.5
S-LDL-P	Nightingale Health	reduced	4102	0.58662	0.022218	0.450863	0.12844	0.135757	0.12653	-1179.34	-10.532	0.5
S-LDL-L	Nightingale Health	reduced	4102	0.590666	0.022063	0.468956	0.128369	0.121709	0.126475	-1150.01	-10.612	0.5
S-LDL-PL	Nightingale Health	reduced	4102	0.566832	0.022846	0.430585	0.1282	0.136247	0.126182	-1216.66	-10.632	0.5
S-LDL-C	Nightingale Health	reduced	4102	0.605034	0.021619	0.499158	0.128009	0.105876	0.126207	-1156.2	-10.328	0.5
S-LDL-CE	Nightingale Health	reduced	4102	0.597628	0.021917	0.483366	0.127936	0.114262	0.126087	-1258.52	-9.708	0.5
S-LDL-FC	Nightingale Health	reduced	4102	0.6042	0.021369	0.440507	0.128607	0.163692	0.127045	-696.501	-12.254	0.5
S-LDL-TG	Nightingale Health	reduced	4097	0.4381	0.02633	0.213396	0.126666	0.224704	0.124354	-1396.87	-10.56	0.5
XL-HDL-P	Nightingale Health	reduced	4102	0.563118	0.022713	0.328839	0.128115	0.234278	0.126785	-1089.65	-12.44	0.5
XL-HDL-L	Nightingale Health	reduced	4102	0.560992	0.022792	0.318367	0.127981	0.242625	0.126664	-1093.35	-12.338	0.5
XL-HDL-PL	Nightingale Health	reduced	4102	0.590375	0.021529	0.423482	0.128903	0.166894	0.127632	-1050.08	-12.82	0.5
XL-HDL-C	Nightingale Health	reduced	4102	0.512893	0.024337	0.214998	0.127458	0.297895	0.126052	-879.06	-13.222	0.5
XL-HDL-CE	Nightingale Health	reduced	4101	0.503242	0.024622	0.177634	0.127627	0.325608	0.126262	-733.081	-13.51	0.5
XL-HDL-FC	Nightingale Health	reduced	4102	0.530353	0.023855	0.310359	0.127438	0.219994	0.125889	-1108.45	-12.358	0.5
XL-HDL-TG	Nightingale Health	reduced	4091	0.45093	0.026745	0.519202	0.127946	-0.068272	0.124606	-1061.86	-9.83	0.5
S-HDL-P	Nightingale Health	reduced	4102	0.474128	0.025453	0.553274	0.132207	-0.079146	0.128648	-1495.38	-13.434	0.5
S-HDL-L	Nightingale Health	reduced	4102	0.476811	0.025374	0.557038	0.132187	-0.080227	0.128654	-1450.67	-13.424	0.5
S-HDL-PL	Nightingale Health	reduced	4102	0.557748	0.022645	0.542364	0.132104	0.015384	0.130031	-1478.93	-6.638	0.5
S-HDL-C	Nightingale Health	reduced	4096	0.451963	0.026876	0.354651	0.129242	0.097313	0.12599	-1341.55	-9.914	0.5
S-HDL-CE	Nightingale Health	reduced	4102	0.467891	0.026791	0.301528	0.128706	0.166364	0.125921	-1384.52	-8.204	0.5
S-HDL-FC	Nightingale Health	reduced	4102	0.512937	0.023626	0.479834	0.132087	0.033104	0.129495	-398.987	-11.624	0.5
S-HDL-TG	Nightingale Health	reduced	4098	0.425319	0.026532	0.304629	0.124385	0.12069	0.121783	-1479.74	-3.83	0.5
VLDL-D	Nightingale Health	reduced	4100	0.538763	0.023829	0.2516	0.127368	0.287163	0.125724	-1216.27	-10.81	0.5
LDL-D	Nightingale Health	reduced	4099	0.570188	0.022277	0.35931	0.128449	0.210878	0.126999	-936.914	-12.5	0.5
HDL-D	Nightingale Health	reduced	4102	0.587456	0.021719	0.463091	0.127675	0.124365	0.126222	-606.15	-11.728	0.5
Serum-C	Nightingale Health	reduced	4102	0.556421	0.023142	0.452091	0.127601	0.10433	0.125417	-702.379	-10.25	0.5
VLDL-C	Nightingale Health	reduced	4097	0.579079	0.022473	0.343279	0.128826	0.2358	0.127072	-682.318	-11.338	0.5
Remnant-C	Nightingale Health	reduced	4102	0.58171	0.022056	0.417385	0.12873	0.164324	0.126865	-662.077	-10.358	0.5
LDL-C	Nightingale Health	reduced	4102	0.582622	0.022482	0.509533	0.127597	0.073089	0.125494	-1162.17	-9.844	0.5
HDL-C	Nightingale Health	reduced	4102	0.551351	0.022776	0.498666	0.128067	0.052685	0.126127	-591.355	-11.014	0.5
HDL3-C	Nightingale Health	reduced	4102	0.260094	0.029637	0.153142	0.11796	0.106952	0.114481	-1565.72	-10.112	0.5
EstC	Nightingale Health	reduced	4102	0.55723	0.023154	0.455969	0.127439	0.101261	0.125282	-795.704	-10.368	0.5
FreeC	Nightingale Health	reduced	4102	0.54069	0.023585	0.44525	0.127818	0.09544	0.125482	-445.411	-9.316	0.5
Serum-TG	Nightingale Health	reduced	4088	0.516922	0.024711	0.275779	0.126873	0.241143	0.124839	-1436.04	-7.928	0.5
VLDL-TG	Nightingale Health	reduced	4088	0.542172	0.02384	0.266703	0.12738	0.275469	0.125609	-1427.37	-9.134	0.5
LDL-TG	Nightingale Health	reduced	4098	0.452498	0.025837	0.267571	0.127702	0.184927	0.125339	-1177.64	-11.238	0.5
HDL-TG	Nightingale Health	reduced	4101	0.450554	0.026203	0.252217	0.126089	0.198337	0.123491	-1479.31	-5.43	0.5
TotPG	Nightingale Health	reduced	4102	0.483655	0.025036	0.473997	0.126692	0.009659	0.123704	-1023.01	-9.766	0.5
PC	Nightingale Health	reduced	4101	0.428024	0.026539	0.392728	0.12573	0.035296	0.122481	-128.964	-11.35	0.5
SM	Nightingale Health	reduced	4102	0.437594	0.026271	0.246397	0.124937	0.191197	0.122469	-60.15	-10.002	0.5
TotCho	Nightingale Health	reduced	4101	0.477979	0.0254	0.444257	0.126663	0.033722	0.123602	-843.526	-10.694	0.5
ApoA1	Nightingale Health	reduced	4102	0.529265	0.02306	0.400892	0.127435	0.128373	0.125539	-260.956	-13.62	0.5
ApoB	Nightingale Health	reduced	4102	0.604133	0.021328	0.45426	0.128174	0.149872	0.126305	-871.958	-9.934	0.5
Glc	Nightingale Health	reduced	4090	0.43946	0.027278	0.182034	0.128287	0.257426	0.126217	-1091.93	-1.164	0.5
Lac	Nightingale Health	reduced	4097	0.425284	0.026653	0.297147	0.124981	0.128137	0.122582	-1809.07	-11.208	0.5
Cit	Nightingale Health	reduced	4102	0.245954	0.029038	0.084391	0.120571	0.161562	0.118373	-19.25	0.092	0.380825
Ala	Nightingale Health	reduced	4102	0.373683	0.027248	0.251539	0.12498	0.122144	0.122873	-1406.39	-7.032	0.5
His	Nightingale Health	reduced	4102	0.336073	0.027846	0.137843	0.124908	0.198229	0.122556	-1719.64	-12.724	0.5
Ile	Nightingale Health	reduced	4100	0.411026	0.026719	0.193642	0.125637	0.217384	0.123262	-1155.85	-3.366	0.5
Leu	Nightingale Health	reduced	4101	0.358109	0.028276	0.217065	0.125587	0.141043	0.122785	-912.603	3.34	0.0338073
Val	Nightingale Health	reduced	4102	0.299924	0.029186	0.265272	0.124004	0.034652	0.120504	-1402.65	3.946	0.0234915
Tyr	Nightingale Health	reduced	4102	0.266724	0.028931	0.193539	0.122202	0.073185	0.119312	-1519.92	-10.07	0.5
bOHBut	Nightingale Health	reduced	4092	0.171534	0.028942	0.253412	0.118797	-0.081878	0.114777	-1393.93	-12.548	0.5
Crea	Nightingale Health	reduced	4101	0.574795	0.022398	0.387944	0.131098	0.186851	0.129892	-990.215	-3.3	0.5
Alb	Nightingale Health	reduced	4101	0.324839	0.028201	0.43925	0.123981	-0.11441	0.120348	-1233.32	-10.688	0.5
Gp	Nightingale Health	reduced	4101	0.474287	0.026055	0.253844	0.124673	0.220443	0.122504	-1361.14	-5.374	0.5
M-VLDL-P	Nightingale Health	sparse	4211	0.565062	0.022165	0.296837	0.1256	0.268225	0.124159	-1704.32	550.93	3.95046e-122
M-VLDL-L	Nightingale Health	sparse	4211	0.568686	0.022077	0.295576	0.12561	0.273109	0.124181	-1694.73	539.724	1.08254e-119
M-VLDL-PL	Nightingale Health	sparse	4211	0.568991	0.021994	0.305154	0.125706	0.263838	0.124282	-1706.65	558.35	9.60551e-124
M-VLDL-C	Nightingale Health	sparse	4216	0.572768	0.022072	0.312432	0.125478	0.260336	0.123935	-1589.2	446.014	2.65802e-99
M-VLDL-CE	Nightingale Health	sparse	4219	0.560454	0.022355	0.314252	0.125369	0.246202	0.123712	-1579.36	367.524	3.23796e-82
M-VLDL-FC	Nightingale Health	sparse	4210	0.569803	0.022131	0.298701	0.125671	0.271102	0.124237	-1617.96	529.452	1.8584e-117
M-VLDL-TG	Nightingale Health	sparse	4211	0.547368	0.022584	0.321218	0.125621	0.22615	0.124052	-1734.6	583.494	3.25866e-129
S-VLDL-P	Nightingale Health	sparse	4221	0.585273	0.021304	0.405732	0.125976	0.179541	0.124323	-1093.2	558.762	7.81441e-124
S-VLDL-L	Nightingale Health	sparse	4223	0.583678	0.021301	0.402133	0.125847	0.181545	0.124187	-970.709	534.88	1.22534e-118
S-VLDL-PL	Nightingale Health	sparse	4223	0.560802	0.022089	0.338445	0.12528	0.222356	0.123541	-1068.82	576.622	1.01821e-127
S-VLDL-C	Nightingale Health	sparse	4227	0.573066	0.021333	0.381099	0.126144	0.191966	0.124601	-541.285	351.026	1.26673e-78
S-VLDL-CE	Nightingale Health	sparse	4227	0.577021	0.021218	0.40482	0.126457	0.172202	0.124963	-503.769	268.104	1.4693e-60
S-VLDL-FC	Nightingale Health	sparse	4224	0.546173	0.022311	0.336315	0.125299	0.209858	0.123539	-706.557	480.138	9.96977e-107
S-VLDL-TG	Nightingale Health	sparse	4214	0.538298	0.022949	0.341752	0.124887	0.196546	0.12325	-1701.22	629.364	3.43649e-139
XS-VLDL-P	Nightingale Health	sparse	4227	0.515138	0.02317	0.287245	0.124828	0.227892	0.123163	-619.775	282.444	1.1015e-63
XS-VLDL-L	Nightingale Health	sparse	4227	0.509527	0.02331	0.274411	0.124626	0.235116	0.123012	-561.099	242.992	4.37827e-55
XS-VLDL-PL	Nightingale Health	sparse	4226	0.52993	0.023218	0.354942	0.125016	0.174988	0.123175	-969.437	230.338	2.51536e-52
XS-VLDL-C	Nightingale Health	sparse	4227	0.507981	0.023371	0.299903	0.124181	0.208078	0.122623	-391.605	150.152	8.02983e-35
XS-VLDL-CE	Nightingale Health	sparse	4227	0.50105	0.023458	0.345251	0.124341	0.155799	0.122545	-389.493	173.44	6.55917e-40
XS-VLDL-FC	Nightingale Health	sparse	4227	0.506995	0.023809	0.233338	0.124102	0.273657	0.12273	-467.699	176.632	1.31765e-40
XS-VLDL-TG	Nightingale Health	sparse	4220	0.489477	0.024257	0.308253	0.124819	0.181224	0.122803	-1384.53	620.62	2.74081e-137
IDL-P	Nightingale Health	sparse	4226	0.547586	0.022716	0.389076	0.12451	0.15851	0.122681	-926.37	180.15	2.24719e-41
IDL-L	Nightingale Health	sparse	4226	0.550529	0.022628	0.401792	0.124432	0.148736	0.122609	-919.018	167.326	1.41968e-38
IDL-PL	Nightingale Health	sparse	4226	0.539666	0.023219	0.442202	0.123974	0.097465	0.121903	-1209.55	173.828	5.39655e-40
IDL-C	Nightingale Health	sparse	4227	0.558805	0.022233	0.430832	0.124232	0.127973	0.122465	-862.07	122.392	9.47261e-29
IDL-CE	Nightingale Health	sparse	4226	0.552201	0.022406	0.413308	0.124341	0.138894	0.122523	-870.984	124.484	3.30046e-29
IDL-FC	Nightingale Health	sparse	4227	0.563055	0.02232	0.455458	0.124129	0.107597	0.122392	-885.453	163.068	1.20875e-37
IDL-TG	Nightingale Health	sparse	4223	0.451861	0.025293	0.285466	0.124211	0.166395	0.122044	-1285.19	564.25	5.00124e-125
L-LDL-P	Nightingale Health	sparse	4224	0.547311	0.022892	0.43456	0.124309	0.112751	0.122269	-1185.85	202.75	2.62247e-46
L-LDL-L	Nightingale Health	sparse	4224	0.551502	0.022786	0.445608	0.124259	0.105894	0.122231	-1184.13	190.314	1.35757e-43
L-LDL-PL	Nightingale Health	sparse	4224	0.541079	0.023025	0.468577	0.12432	0.072502	0.122154	-1266.33	179.664	2.86915e-41
L-LDL-C	Nightingale Health	sparse	4224	0.559192	0.02258	0.468164	0.12401	0.091028	0.122001	-1215.37	166.504	2.14656e-38
L-LDL-CE	Nightingale Health	sparse	4224	0.554419	0.022709	0.464423	0.12395	0.089997	0.121892	-1265.3	166.076	2.66216e-38
L-LDL-FC	Nightingale Health	sparse	4227	0.576601	0.021937	0.47505	0.124114	0.101552	0.122335	-1046.84	175.15	2.77601e-40
L-LDL-TG	Nightingale Health	sparse	4223	0.451994	0.025278	0.268288	0.124495	0.183705	0.122455	-1233.74	523.636	3.4234e-116
S-LDL-P	Nightingale Health	sparse	4224	0.568307	0.022054	0.424236	0.124927	0.144071	0.123158	-1296.29	233.902	4.20128e-53
S-LDL-L	Nightingale Health	sparse	4224	0.572547	0.021913	0.443267	0.1249	0.12928	0.123141	-1259.31	218.598	9.14471e-50
S-LDL-PL	Nightingale Health	sparse	4223	0.553483	0.02242	0.421121	0.124492	0.132363	0.122569	-1347.03	260.746	5.90034e-59
S-LDL-C	Nightingale Health	sparse	4225	0.586085	0.02159	0.469079	0.124636	0.117007	0.122965	-1248.22	184.03	3.19544e-42
S-LDL-CE	Nightingale Health	sparse	4224	0.583804	0.021732	0.460044	0.124765	0.12376	0.123047	-1348.88	180.724	1.68389e-41
S-LDL-FC	Nightingale Health	sparse	4227	0.590621	0.021001	0.420228	0.125007	0.170394	0.123609	-785.733	178.464	5.24529e-41
S-LDL-TG	Nightingale Health	sparse	4220	0.448808	0.025242	0.200317	0.123982	0.248491	0.122037	-1679.79	565.85	2.24403e-125
XL-HDL-P	Nightingale Health	sparse	4219	0.581357	0.021342	0.335649	0.125752	0.245708	0.124674	-1292.62	405.95	1.39537e-90
XL-HDL-L	Nightingale Health	sparse	4219	0.577251	0.021488	0.323269	0.12556	0.253982	0.124489	-1295	403.294	5.28262e-90
XL-HDL-PL	Nightingale Health	sparse	4217	0.613092	0.020116	0.481274	0.126835	0.131817	0.125715	-1319.79	539.404	1.27075e-119
XL-HDL-C	Nightingale Health	sparse	4224	0.516898	0.023106	0.223794	0.124031	0.293103	0.12287	-1088.96	419.81	1.34206e-93
XL-HDL-CE	Nightingale Health	sparse	4225	0.51342	0.023098	0.212736	0.124248	0.300684	0.123114	-979.77	493.378	1.31151e-109
XL-HDL-FC	Nightingale Health	sparse	4221	0.537404	0.022871	0.321506	0.124338	0.215898	0.122951	-1274.77	332.628	1.28642e-74
XL-HDL-TG	Nightingale Health	sparse	4216	0.438859	0.025871	0.49314	0.123921	-0.05428	0.120892	-1162.66	201.616	4.63619e-46
S-HDL-P	Nightingale Health	sparse	4208	0.463397	0.02495	0.479229	0.127371	-0.015832	0.124253	-1793.23	595.698	7.21928e-132
S-HDL-L	Nightingale Health	sparse	4208	0.464925	0.024922	0.48981	0.127366	-0.024885	0.124227	-1738.85	576.37	1.15519e-127
S-HDL-PL	Nightingale Health	sparse	4219	0.556436	0.021744	0.489346	0.127906	0.067091	0.126104	-1680.71	403.566	4.60935e-90
S-HDL-C	Nightingale Health	sparse	4216	0.45507	0.025789	0.420381	0.125688	0.034689	0.122723	-1548.52	413.938	2.54627e-92
S-HDL-CE	Nightingale Health	sparse	4221	0.46956	0.025769	0.376074	0.125695	0.093485	0.123086	-1549.13	329.214	7.12771e-74
S-HDL-FC	Nightingale Health	sparse	4227	0.525371	0.02224	0.489358	0.126884	0.036014	0.124664	-674.701	551.428	3.07831e-122
S-HDL-TG	Nightingale Health	sparse	4222	0.454834	0.024747	0.354341	0.123732	0.100493	0.121572	-1882.73	805.978	1.35305e-177
VLDL-D	Nightingale Health	sparse	4225	0.554226	0.022507	0.305232	0.125509	0.248994	0.12405	-1507.57	582.61	5.0737e-129
LDL-D	Nightingale Health	sparse	4223	0.561791	0.02184	0.419218	0.124514	0.142573	0.122971	-1056.32	238.812	3.57039e-54
HDL-D	Nightingale Health	sparse	4227	0.616323	0.019864	0.525687	0.125693	0.090636	0.1245	-915.223	618.146	9.46164e-137
Serum-C	Nightingale Health	sparse	4225	0.54524	0.022644	0.430678	0.124248	0.114562	0.122305	-797.183	189.608	1.93583e-43
VLDL-C	Nightingale Health	sparse	4221	0.586368	0.02131	0.394499	0.125812	0.191869	0.124193	-869.891	375.146	7.09155e-84
Remnant-C	Nightingale Health	sparse	4227	0.576938	0.021284	0.418693	0.125245	0.158244	0.123557	-782.509	240.864	1.27434e-54
LDL-C	Nightingale Health	sparse	4225	0.56903	0.022205	0.478979	0.12426	0.090051	0.12235	-1246.86	169.376	5.06321e-39
HDL-C	Nightingale Health	sparse	4220	0.566572	0.02168	0.570148	0.125048	-0.003577	0.123304	-855.69	528.67	2.74959e-117
HDL3-C	Nightingale Health	sparse	4223	0.26658	0.028832	0.196641	0.116142	0.069938	0.11294	-1683.23	235.014	2.40377e-53
EstC	Nightingale Health	sparse	4225	0.549013	0.022535	0.445954	0.124168	0.103059	0.122263	-896.252	201.096	6.02051e-46
FreeC	Nightingale Health	sparse	4226	0.526686	0.023238	0.398811	0.124271	0.127875	0.122183	-530.722	170.622	2.70575e-39
Serum-TG	Nightingale Health	sparse	4210	0.532075	0.023303	0.31853	0.125047	0.213545	0.123265	-1731.13	590.184	1.1425e-130
VLDL-TG	Nightingale Health	sparse	4210	0.552983	0.022545	0.325244	0.125752	0.227739	0.124157	-1727.18	599.64	1.00247e-132
LDL-TG	Nightingale Health	sparse	4222	0.460313	0.024984	0.236395	0.124126	0.223918	0.122235	-1451.65	548.018	1.69874e-121
HDL-TG	Nightingale Health	sparse	4223	0.457323	0.025205	0.218338	0.123541	0.238985	0.121342	-1691.72	424.83	1.08424e-94
TotPG	Nightingale Health	sparse	4227	0.49223	0.023868	0.430575	0.123547	0.061655	0.121046	-1217.21	388.394	9.25715e-87
PC	Nightingale Health	sparse	4226	0.460198	0.02431	0.338247	0.123239	0.121951	0.121029	-466.37	674.812	4.48863e-149
SM	Nightingale Health	sparse	4227	0.426976	0.025791	0.225439	0.121721	0.201536	0.119459	-142.331	164.362	6.30451e-38
TotCho	Nightingale Health	sparse	4226	0.485639	0.024197	0.412414	0.123243	0.073225	0.120739	-1038.05	389.04	6.6964e-87
ApoA1	Nightingale Health	sparse	4224	0.536701	0.02207	0.440249	0.124403	0.096452	0.12264	-458.009	394.106	5.28418e-88
ApoB	Nightingale Health	sparse	4226	0.595786	0.020748	0.439924	0.124906	0.155862	0.123203	-1014.39	284.874	3.25439e-64
Glc	Nightingale Health	sparse	4210	0.441528	0.026035	0.269236	0.127051	0.172292	0.12494	-1367.08	550.298	5.42167e-122
Lac	Nightingale Health	sparse	4213	0.411857	0.026289	0.349727	0.120551	0.062129	0.117938	-1946.98	275.82	3.05833e-62
Cit	Nightingale Health	sparse	4227	0.272613	0.028005	0.090394	0.117867	0.182219	0.116049	-23.207	7.914	0.00245268
Ala	Nightingale Health	sparse	4227	0.381573	0.026368	0.197589	0.121395	0.183984	0.119584	-1489.32	165.856	2.97366e-38
His	Nightingale Health	sparse	4227	0.3664	0.026518	0.116906	0.122093	0.249493	0.120079	-1845.65	252.016	4.71966e-57
Ile	Nightingale Health	sparse	4225	0.461434	0.02484	0.247069	0.124745	0.214365	0.122662	-1454.18	596.654	4.47254e-132
Leu	Nightingale Health	sparse	4226	0.393235	0.026732	0.208429	0.123457	0.184807	0.121129	-1084.24	343.282	6.15303e-77
Val	Nightingale Health	sparse	4227	0.328811	0.027975	0.211348	0.121693	0.117462	0.118812	-1552.49	299.676	1.93789e-67
Tyr	Nightingale Health	sparse	4226	0.286165	0.027987	0.251139	0.120244	0.035026	0.117129	-1755.44	471.038	9.52495e-105
bOHBut	Nightingale Health	sparse	4212	0.209719	0.028078	0.409613	0.117648	-0.199894	0.11341	-1577.86	367.852	2.74697e-82
Crea	Nightingale Health	sparse	4226	0.570192	0.021792	0.413287	0.127666	0.156905	0.126358	-1070.38	160.326	4.80166e-37
Alb	Nightingale Health	sparse	4226	0.35788	0.026761	0.299307	0.122215	0.058573	0.119636	-1471.18	475.714	9.14843e-106
Gp	Nightingale Health	sparse	4226	0.530829	0.023581	0.372833	0.124576	0.157996	0.122854	-1844.46	966.644	1.59864e-212
TG(53:1)	Lipidomics	full	2308	0.214985	0.037846	0.224808	0.217436	-0.009823	0.214785	-1345.61	NA	NA
TG(52:0)	Lipidomics	full	2308	0.449261	0.0317	0.58856	0.235425	-0.139299	0.232765	38.219	NA	NA
TG(46:0)	Lipidomics	full	2308	0.460873	0.031473	0.448369	0.232029	0.012504	0.229899	-402.169	NA	NA
TG(44:0)	Lipidomics	full	2308	0.401841	0.033601	0.238954	0.235878	0.162886	0.233984	738.645	NA	NA
Cer(d18:0/24:0)	Lipidomics	full	2301	0.404162	0.033875	0.207875	0.227526	0.196287	0.225363	874.296	NA	NA
PC(36:5)	Lipidomics	full	2304	0.395756	0.03387	0.373121	0.237986	0.022636	0.23565	71.129	NA	NA
PC(36:6)	Lipidomics	full	2306	0.423649	0.032556	0.411375	0.239901	0.012274	0.237694	395.579	NA	NA
TG(46:3)	Lipidomics	full	2307	0.436971	0.032865	0.298932	0.228724	0.138039	0.22681	113.261	NA	NA
TG(54:1)	Lipidomics	full	2308	0.30857	0.036536	0.013913	0.220615	0.294658	0.219122	-192.681	NA	NA
LPE(22:6)	Lipidomics	full	2306	0.412368	0.033322	0.424229	0.228204	-0.011861	0.225692	-191.498	NA	NA
TG(56:7)	Lipidomics	full	2301	0.307002	0.035922	0.336084	0.221068	-0.029082	0.218219	99.689	NA	NA
PE(O-38:5)	Lipidomics	full	2306	0.42521	0.032436	0.519066	0.233212	-0.093856	0.230149	-411.9	NA	NA
TG(55:1)	Lipidomics	full	2305	0.361922	0.034781	0.266189	0.225389	0.095733	0.222816	-401.16	NA	NA
TG(56:2)	Lipidomics	full	2305	0.155553	0.038501	0.34043	0.212737	-0.184878	0.207156	2062.41	NA	NA
CE(20:4)	Lipidomics	full	2305	0.426212	0.032913	0.316749	0.226869	0.109463	0.225028	277.509	NA	NA
LPC(20:5)	Lipidomics	full	2306	0.370981	0.034091	0.227904	0.220629	0.143077	0.218076	539.49	NA	NA
TG(51:2)	Lipidomics	full	2306	0.118797	0.039391	0.392874	0.212582	-0.274077	0.206721	2482.03	NA	NA
TG(51:4)	Lipidomics	full	2308	0.469533	0.031469	0.348917	0.231033	0.120616	0.229246	210.361	NA	NA
PC(O-36:6)	Lipidomics	full	2308	0.473691	0.031141	0.460072	0.229888	0.013619	0.227757	98.191	NA	NA
TG(54:5)	Lipidomics	full	2304	0.274601	0.037297	0.210375	0.220756	0.064226	0.21787	1877.16	NA	NA
TG(46:1)	Lipidomics	full	2306	0.371685	0.034267	0.214157	0.23187	0.157528	0.229651	994.765	NA	NA
Cer(d18:1/22:1)	Lipidomics	full	2308	0.365772	0.034583	0.366447	0.223293	-0.000675	0.220832	137.47	NA	NA
TG(54:7)	Lipidomics	full	2308	0.438033	0.032614	0.568209	0.227088	-0.130176	0.224148	150.68	NA	NA
TG(46:2)	Lipidomics	full	2306	0.366843	0.034642	0.211632	0.227423	0.155211	0.22565	-457.906	NA	NA
TG(50:0)	Lipidomics	full	2308	0.404294	0.033836	0.434672	0.228265	-0.030378	0.225372	406.852	NA	NA
PE(36:4)	Lipidomics	full	2308	0.436176	0.032585	0.379357	0.228689	0.056819	0.226166	271.437	NA	NA
TG(51:1)	Lipidomics	full	2308	0.448416	0.032393	0.407125	0.229162	0.041291	0.226904	-6.668	NA	NA
TG(48:2)	Lipidomics	full	2304	0.279543	0.03679	0.176113	0.221814	0.10343	0.219026	1288.53	NA	NA
CE(18:1)	Lipidomics	full	2308	0.364185	0.034786	0.438542	0.222137	-0.074357	0.219063	686.172	NA	NA
TG(54:6)	Lipidomics	full	2306	0.415094	0.033326	0.370738	0.22809	0.044356	0.225259	59.741	NA	NA
TG(51:3)	Lipidomics	full	2308	0.414244	0.033305	0.452123	0.226368	-0.037879	0.223357	34.71	NA	NA
Cer(d18:1/16:0)	Lipidomics	full	2308	0.391989	0.033767	0.231905	0.230354	0.160084	0.228282	1039.63	NA	NA
TG(52:4)	Lipidomics	full	2307	0.358442	0.034974	0.433658	0.223275	-0.075216	0.219881	-227.485	NA	NA
TG(56:6)	Lipidomics	full	2306	0.392305	0.034436	0.460154	0.222657	-0.067849	0.219955	670.082	NA	NA
TG(48:0)	Lipidomics	full	2308	0.457249	0.031745	0.575377	0.238612	-0.118128	0.236106	1322.13	NA	NA
CE(18:2)	Lipidomics	full	2306	0.379431	0.034626	0.608678	0.226209	-0.229247	0.222522	620.441	NA	NA
PC(40:7)	Lipidomics	full	2308	0.410677	0.032841	0.240091	0.231086	0.170586	0.229225	991.974	NA	NA
TG(52:1)	Lipidomics	full	2308	0.389758	0.033857	0.399326	0.234228	-0.009568	0.231654	2089.98	NA	NA
PE(34:2)	Lipidomics	full	2308	0.505491	0.029486	0.74629	0.239766	-0.240799	0.237045	573.217	NA	NA
TG(56:3)	Lipidomics	full	2308	0.46222	0.031502	0.707989	0.235842	-0.245769	0.232565	1071.34	NA	NA
PC(40:8)	Lipidomics	full	2307	0.366585	0.034585	0.855446	0.224912	-0.488862	0.219836	815.031	NA	NA
TG(48:1)	Lipidomics	full	2308	0.474708	0.030726	0.600427	0.228851	-0.12572	0.226293	1094.76	NA	NA
TG(54:4)	Lipidomics	full	2308	0.494934	0.030078	0.674122	0.23926	-0.179188	0.236612	713.048	NA	NA
TG(56:5)	Lipidomics	full	2307	0.386731	0.033835	0.559899	0.229471	-0.173168	0.225909	1960.94	NA	NA
TG(52:5)	Lipidomics	full	2308	0.246804	0.037165	0.417698	0.215094	-0.170894	0.210227	1690.65	NA	NA
LPE(18:0)	Lipidomics	full	2308	0.364673	0.034693	0.371471	0.233037	-0.006798	0.229887	1708.88	NA	NA
TG(56:4)	Lipidomics	full	2308	0.396094	0.034434	0.299181	0.223891	0.096913	0.221598	1225.06	NA	NA
TG(50:3)	Lipidomics	full	2308	0.398809	0.033561	0.454457	0.22792	-0.055649	0.22477	115.455	NA	NA
TG(50:4)	Lipidomics	full	2308	0.213216	0.03732	0.146453	0.216139	0.066763	0.212945	1327.44	NA	NA
PE(38:4)	Lipidomics	full	2308	0.44945	0.032186	0.566602	0.230417	-0.117152	0.227463	712.097	NA	NA
TG(48:3)	Lipidomics	full	2308	0.471878	0.031343	0.749021	0.233323	-0.277143	0.22998	1614.43	NA	NA
TG(54:2)	Lipidomics	full	2308	0.363101	0.034747	0.430238	0.230851	-0.067137	0.227647	1749.5	NA	NA
PC(O-38:6)	Lipidomics	full	2308	0.404526	0.032839	0.040871	0.228649	0.363655	0.227622	1480.14	NA	NA
TG(54:3)	Lipidomics	full	2308	0.402478	0.034113	0.462231	0.228932	-0.059752	0.226245	1958.6	NA	NA
LPC(O-16:0)	Lipidomics	full	2308	0.428227	0.032348	0.587052	0.234856	-0.158825	0.232122	612.416	NA	NA
SM(d18:1/18:2)	Lipidomics	full	2308	0.415558	0.032858	0.679569	0.232465	-0.264011	0.229423	1210.82	NA	NA
PC(40:6)	Lipidomics	full	2306	0.3197	0.035867	0.744989	0.225614	-0.42529	0.220785	1107.43	NA	NA
PC(38:5)	Lipidomics	full	2308	0.448915	0.032019	0.616497	0.2367	-0.167582	0.233575	1759.28	NA	NA
PC(34:4)	Lipidomics	full	2308	0.393097	0.033638	0.448331	0.230068	-0.055234	0.227348	122.274	NA	NA
PE(O-36:5)	Lipidomics	full	2308	0.451679	0.031707	0.76374	0.23419	-0.312061	0.230613	1100.06	NA	NA
PC(38:6)	Lipidomics	full	2308	0.402609	0.033694	0.431928	0.227388	-0.029319	0.22462	1352.54	NA	NA
PC(O-36:3)	Lipidomics	full	2307	0.463818	0.031961	0.357901	0.236442	0.105917	0.234452	2063.59	NA	NA
DG(36:2)	Lipidomics	full	2308	0.385018	0.033619	0.001857	0.228004	0.383161	0.227347	1813.67	NA	NA
SM(d18:1/17:0)	Lipidomics	full	2308	0.40365	0.033397	0.681946	0.225734	-0.278296	0.222378	1085.16	NA	NA
DG(36:3)	Lipidomics	full	2307	0.471984	0.031241	0.417161	0.234725	0.054823	0.232513	1763.63	NA	NA
TG(50:2)	Lipidomics	full	2308	0.449927	0.031867	0.36095	0.230382	0.088978	0.228668	2301.03	NA	NA
LPC(18:2)	Lipidomics	full	2308	0.529468	0.028978	0.299283	0.244505	0.230185	0.243368	1670.56	NA	NA
TG(52:3)	Lipidomics	full	2308	0.395138	0.03373	0.489991	0.226854	-0.094853	0.223685	838.193	NA	NA
PC(O-36:4)	Lipidomics	full	2308	0.36749	0.034372	0.898752	0.227962	-0.531262	0.22231	1075.22	NA	NA
PE(38:2)	Lipidomics	full	2308	0.399138	0.033457	0.544129	0.233614	-0.144991	0.230244	1129.23	NA	NA
LPC(O-18:1)	Lipidomics	full	2308	0.492273	0.030159	0.908267	0.231896	-0.415995	0.228362	2005.72	NA	NA
PC(O-34:2)	Lipidomics	full	2308	0.477894	0.030993	0.740819	0.236162	-0.262925	0.232985	2105.81	NA	NA
PC(32:1)	Lipidomics	full	2308	0.360285	0.034864	0.257415	0.228051	0.10287	0.22575	1680.15	NA	NA
LPC(22:6)	Lipidomics	full	2308	0.340434	0.034913	0.38927	0.223409	-0.048835	0.219955	1418.7	NA	NA
LPC(14:0)	Lipidomics	full	2308	0.494617	0.030031	0.516523	0.236553	-0.021907	0.234294	1769.2	NA	NA
SM(d18:1/21:0)	Lipidomics	full	2308	0.463677	0.032014	0.521915	0.238614	-0.058238	0.235924	2064.76	NA	NA
TG(50:1)	Lipidomics	full	2307	0.375805	0.034584	0.727633	0.231469	-0.351828	0.226846	1999.97	NA	NA
PC(40:5)	Lipidomics	full	2307	0.45784	0.031715	0.672048	0.234893	-0.214208	0.231716	2061.51	NA	NA
TG(55:3)	Lipidomics	full	2308	0.410225	0.033208	0.622922	0.231259	-0.212698	0.227647	2234.77	NA	NA
SM(d18:1/25:0)	Lipidomics	full	2307	0.476353	0.03116	0.416234	0.232025	0.060119	0.230426	1681.4	NA	NA
LPC(O-16:1)	Lipidomics	full	2308	0.419332	0.033272	0.608057	0.235179	-0.188725	0.231577	2213.52	NA	NA
PC(40:4)	Lipidomics	full	2308	0.438343	0.032722	0.63576	0.236551	-0.197418	0.233157	2181.68	NA	NA
PC(O-38:4)	Lipidomics	full	2308	0.449801	0.032225	0.181102	0.230863	0.268699	0.229647	1612.7	NA	NA
Cer(d18:1/24:1)	Lipidomics	full	2308	0.521283	0.029287	0.725729	0.236991	-0.204446	0.23423	1520.87	NA	NA
PC(O-44:5)	Lipidomics	full	2308	0.429542	0.032725	0.261577	0.242512	0.167965	0.240974	2046.11	NA	NA
TG(52:2)	Lipidomics	full	2308	0.544647	0.028243	0.425932	0.240464	0.118715	0.238835	1484.91	NA	NA
PC(32:2)	Lipidomics	full	2308	0.438928	0.032654	0.589474	0.233649	-0.150546	0.230599	2217.76	NA	NA
PC(38:3)	Lipidomics	full	2308	0.318628	0.035509	0.039429	0.222195	0.279199	0.220858	2049.94	NA	NA
SM(d18:1/14:0)	Lipidomics	full	2308	0.378346	0.034073	0.681861	0.227217	-0.303515	0.22327	1433.08	NA	NA
SM(d18:1/20:0)	Lipidomics	full	2308	0.408552	0.033824	0.669117	0.23402	-0.260564	0.230167	2377.45	NA	NA
LPC(20:3)	Lipidomics	full	2308	0.493874	0.030713	0.733371	0.236514	-0.239497	0.233303	1735.54	NA	NA
TG(55:2)	Lipidomics	full	2308	0.432023	0.033028	0.579127	0.236091	-0.147104	0.23266	2458.71	NA	NA
PC(O-38:5)	Lipidomics	full	2308	0.376015	0.034304	0.208351	0.237617	0.167664	0.235937	2439.24	NA	NA
SM(d18:1/24:0)	Lipidomics	full	2308	0.42739	0.033045	0.246074	0.228729	0.181316	0.227134	2393.49	NA	NA
PC(36:3)	Lipidomics	full	2308	0.404563	0.03364	0.420706	0.228116	-0.016143	0.225339	2496.19	NA	NA
SM(d18:1/15:0)	Lipidomics	full	2308	0.450168	0.032448	0.573826	0.238683	-0.123657	0.235435	1852.99	NA	NA
SM(d18:1/18:0)	Lipidomics	full	2308	0.437136	0.032458	0.542532	0.23468	-0.105396	0.231679	2636.66	NA	NA
SM(d18:1/25:1)	Lipidomics	full	2308	0.380827	0.034142	0.559246	0.233247	-0.178418	0.229343	2793.57	NA	NA
SM(d18:1/23:0)	Lipidomics	full	2308	0.481818	0.03088	0.593578	0.236711	-0.11176	0.233982	2331.67	NA	NA
SM(d18:1/22:0)	Lipidomics	full	2308	0.447995	0.03227	0.24696	0.229486	0.201035	0.228132	1827.83	NA	NA
LPC(20:4)	Lipidomics	full	2306	0.417341	0.03415	0.336195	0.229406	0.081146	0.226898	2134.13	NA	NA
PC(38:4)	Lipidomics	full	2308	0.324137	0.035502	0.251112	0.225647	0.073025	0.223094	2611.73	NA	NA
PC(O-40:6)	Lipidomics	full	2302	0.392664	0.033855	0.172605	0.228323	0.220058	0.226511	1906.28	NA	NA
PC(O-36:5)	Lipidomics	full	2308	0.350255	0.034219	0.123977	0.227555	0.226278	0.225723	2231.02	NA	NA
SM(d18:1/18:1)	Lipidomics	full	2308	0.308898	0.03564	0.438641	0.226909	-0.129744	0.223463	1801.61	NA	NA
LPC(18:1)	Lipidomics	full	2308	0.407821	0.033661	0.173133	0.232423	0.234689	0.230451	2718.06	NA	NA
PC(34:3)	Lipidomics	full	2308	0.38315	0.034356	0.651042	0.229869	-0.267892	0.226288	2286.51	NA	NA
SM(d18:1/23:1)	Lipidomics	full	2307	0.475528	0.030966	0.343583	0.227023	0.131945	0.225089	2066.19	NA	NA
PC(36:4)	Lipidomics	full	2308	0.37494	0.034582	0.47508	0.229743	-0.10014	0.226437	2240.96	NA	NA
SM(d18:1/22:1)	Lipidomics	full	2308	0.433462	0.03207	0.527357	0.235737	-0.093895	0.232781	2646.3	NA	NA
PC(32:0)	Lipidomics	full	2308	0.365881	0.034633	0.526061	0.229895	-0.16018	0.226331	2533.89	NA	NA
SM(d18:1/24:2)	Lipidomics	full	2307	0.22181	0.03782	-0.016087	0.214658	0.237897	0.212007	3850.13	NA	NA
SM(d18:1/24:1)	Lipidomics	full	2308	0.372882	0.034993	0.618834	0.229467	-0.245951	0.225535	3158.45	NA	NA
PC(O-34:3)	Lipidomics	full	2308	0.214985	0.037846	0.224808	0.217436	-0.009823	0.214785	-1345.61	NA	NA
SM(d18:1/16:1)	Lipidomics	full	2308	0.449261	0.0317	0.58856	0.235425	-0.139299	0.232765	38.219	NA	NA
SM(d18:1/16:0)	Lipidomics	full	2308	0.460873	0.031473	0.448369	0.232029	0.012504	0.229899	-402.169	NA	NA
SM(d18:1/20:1)	Lipidomics	full	2308	0.401841	0.033601	0.238954	0.235878	0.162886	0.233984	738.645	NA	NA
LPC(16:1)	Lipidomics	full	2301	0.404162	0.033875	0.207875	0.227526	0.196287	0.225363	874.296	NA	NA
Cer(d18:1/24:0)	Lipidomics	full	2304	0.395756	0.03387	0.373121	0.237986	0.022636	0.23565	71.129	NA	NA
LPC(16:0)	Lipidomics	full	2306	0.423649	0.032556	0.411375	0.239901	0.012274	0.237694	395.579	NA	NA
Cer(d18:1/23:0)	Lipidomics	full	2307	0.436971	0.032865	0.298932	0.228724	0.138039	0.22681	113.261	NA	NA
LPC(18:0)	Lipidomics	full	2308	0.30857	0.036536	0.013913	0.220615	0.294658	0.219122	-192.681	NA	NA
PC(36:1)	Lipidomics	full	2306	0.412368	0.033322	0.424229	0.228204	-0.011861	0.225692	-191.498	NA	NA
PC(O-34:1)	Lipidomics	full	2301	0.307002	0.035922	0.336084	0.221068	-0.029082	0.218219	99.689	NA	NA
PC(38:2)	Lipidomics	full	2306	0.42521	0.032436	0.519066	0.233212	-0.093856	0.230149	-411.9	NA	NA
Cer(d18:1/22:0)	Lipidomics	full	2305	0.361922	0.034781	0.266189	0.225389	0.095733	0.222816	-401.16	NA	NA
PC(34:1)	Lipidomics	full	2305	0.155553	0.038501	0.34043	0.212737	-0.184878	0.207156	2062.41	NA	NA
PC(O-36:2)	Lipidomics	full	2305	0.426212	0.032913	0.316749	0.226869	0.109463	0.225028	277.509	NA	NA
PC(36:2)	Lipidomics	full	2306	0.370981	0.034091	0.227904	0.220629	0.143077	0.218076	539.49	NA	NA
PE(36:3)	Lipidomics	full	2306	0.118797	0.039391	0.392874	0.212582	-0.274077	0.206721	2482.03	NA	NA
PC(34:2)	Lipidomics	full	2308	0.469533	0.031469	0.348917	0.231033	0.120616	0.229246	210.361	NA	NA
TG(53:1)	Lipidomics	reduced	2308	0.213561	0.037792	0.23197	0.217187	-0.018409	0.214381	-1342.22	-6.784	0.5
TG(52:0)	Lipidomics	reduced	2308	0.450135	0.031647	0.572399	0.235109	-0.122264	0.232487	43.926	-11.414	0.5
TG(46:0)	Lipidomics	reduced	2308	0.460282	0.031415	0.452141	0.231762	0.008141	0.229583	-395.535	-13.268	0.5
TG(44:0)	Lipidomics	reduced	2308	0.404108	0.033481	0.251006	0.235488	0.153103	0.233541	746.327	-15.364	0.5
Cer(d18:0/24:0)	Lipidomics	reduced	2301	0.405475	0.033821	0.194032	0.227267	0.211444	0.225089	879.677	-10.762	0.5
PC(36:5)	Lipidomics	reduced	2304	0.396145	0.033859	0.390912	0.237533	0.005233	0.235111	76.575	-10.892	0.5
PC(36:6)	Lipidomics	reduced	2306	0.423234	0.032541	0.392008	0.23949	0.031226	0.237362	402.721	-14.284	0.5
TG(46:3)	Lipidomics	reduced	2307	0.435888	0.032852	0.307752	0.228305	0.128136	0.226326	120.208	-13.894	0.5
TG(54:1)	Lipidomics	reduced	2308	0.310241	0.03646	0.015986	0.220678	0.294255	0.219193	-187.334	-10.694	0.5
LPE(22:6)	Lipidomics	reduced	2306	0.410619	0.033311	0.434203	0.227789	-0.023585	0.22518	-185.428	-12.14	0.5
TG(56:7)	Lipidomics	reduced	2301	0.306078	0.035897	0.349714	0.220578	-0.043636	0.217617	106.016	-12.654	0.5
PE(O-38:5)	Lipidomics	reduced	2306	0.424972	0.032423	0.526228	0.232921	-0.101255	0.229785	-406.433	-10.934	0.5
TG(55:1)	Lipidomics	reduced	2305	0.359458	0.034792	0.278046	0.224773	0.081412	0.222033	-396.463	-9.394	0.5
TG(56:2)	Lipidomics	reduced	2305	0.1559	0.038462	0.311874	0.212637	-0.155974	0.207271	2069.05	-13.27	0.5
CE(20:4)	Lipidomics	reduced	2305	0.426003	0.032865	0.324821	0.226527	0.101182	0.224594	284.73	-14.442	0.5
LPC(20:5)	Lipidomics	reduced	2306	0.367706	0.034133	0.239152	0.219962	0.128554	0.217207	545.8	-12.62	0.5
TG(51:2)	Lipidomics	reduced	2306	0.118967	0.0393	0.387687	0.212283	-0.26872	0.206475	2489.57	-15.086	0.5
TG(51:4)	Lipidomics	reduced	2308	0.462874	0.031603	0.355493	0.230057	0.107381	0.228142	215.311	-9.9	0.5
PC(O-36:6)	Lipidomics	reduced	2308	0.474904	0.031022	0.465623	0.229854	0.009281	0.227675	104.624	-12.866	0.5
TG(54:5)	Lipidomics	reduced	2304	0.277223	0.03722	0.19195	0.220283	0.085274	0.217527	1882.85	-11.384	0.5
TG(46:1)	Lipidomics	reduced	2306	0.372614	0.034213	0.204649	0.231827	0.167964	0.229641	1002.66	-15.788	0.5
Cer(d18:1/22:1)	Lipidomics	reduced	2308	0.363355	0.03461	0.376109	0.222681	-0.012754	0.220117	143.63	-12.32	0.5
TG(54:7)	Lipidomics	reduced	2308	0.437422	0.032609	0.575551	0.226183	-0.138129	0.223198	157.082	-12.804	0.5
TG(46:2)	Lipidomics	reduced	2306	0.364998	0.034649	0.23009	0.226904	0.134907	0.224934	-453.156	-9.5	0.5
TG(50:0)	Lipidomics	reduced	2308	0.401857	0.033849	0.439718	0.227647	-0.037861	0.22469	413.078	-12.452	0.5
PE(36:4)	Lipidomics	reduced	2308	0.437941	0.032447	0.379678	0.228761	0.058263	0.226218	278.693	-14.512	0.5
TG(51:1)	Lipidomics	reduced	2308	0.444089	0.032436	0.413906	0.228403	0.030184	0.226037	-0.68	-11.976	0.5
TG(48:2)	Lipidomics	reduced	2304	0.282904	0.036657	0.168668	0.222364	0.114236	0.219679	1295.71	-14.366	0.5
CE(18:1)	Lipidomics	reduced	2308	0.363559	0.034765	0.44806	0.221803	-0.0845	0.218637	693.596	-14.848	0.5
TG(54:6)	Lipidomics	reduced	2306	0.412496	0.033372	0.37734	0.227344	0.035157	0.224369	64.742	-10.002	0.5
TG(51:3)	Lipidomics	reduced	2308	0.412497	0.033308	0.459124	0.225773	-0.046628	0.222638	40.72	-12.02	0.5
Cer(d18:1/16:0)	Lipidomics	reduced	2308	0.394619	0.03365	0.210047	0.230348	0.184571	0.228337	1047.09	-14.912	0.5
TG(52:4)	Lipidomics	reduced	2307	0.357517	0.034956	0.441495	0.222698	-0.083978	0.219216	-221.429	-12.112	0.5
TG(56:6)	Lipidomics	reduced	2306	0.390233	0.034449	0.463833	0.222104	-0.0736	0.21934	677.691	-15.218	0.5
TG(48:0)	Lipidomics	reduced	2308	0.458921	0.031649	0.549088	0.238298	-0.090168	0.235876	1329.84	-15.424	0.5
CE(18:2)	Lipidomics	reduced	2306	0.377894	0.034637	0.607714	0.225713	-0.22982	0.221982	627.088	-13.294	0.5
PC(40:7)	Lipidomics	reduced	2308	0.411883	0.032754	0.239667	0.230715	0.172217	0.228928	999.392	-14.836	0.5
TG(52:1)	Lipidomics	reduced	2308	0.389673	0.033868	0.361643	0.233355	0.02803	0.230948	2098.11	-16.272	0.5
PE(34:2)	Lipidomics	reduced	2308	0.506752	0.029418	0.716027	0.239603	-0.209275	0.236969	580.077	-13.72	0.5
TG(56:3)	Lipidomics	reduced	2308	0.464013	0.031409	0.684503	0.235967	-0.22049	0.23276	1078.84	-15	0.5
PC(40:8)	Lipidomics	reduced	2307	0.366805	0.034547	0.836608	0.224917	-0.469804	0.219945	822.104	-14.146	0.5
TG(48:1)	Lipidomics	reduced	2308	0.476084	0.030636	0.584411	0.228582	-0.108327	0.226083	1102.79	-16.072	0.5
TG(54:4)	Lipidomics	reduced	2308	0.496469	0.029989	0.650315	0.239046	-0.153846	0.236453	720.225	-14.354	0.5
TG(56:5)	Lipidomics	reduced	2307	0.383931	0.033877	0.557606	0.229037	-0.173675	0.225484	1968.66	-15.44	0.5
TG(52:5)	Lipidomics	reduced	2308	0.244327	0.037084	0.412058	0.214523	-0.167731	0.209701	1699.74	-18.18	0.5
LPE(18:0)	Lipidomics	reduced	2308	0.366001	0.034615	0.352	0.232983	0.014001	0.229925	1715.95	-14.126	0.5
TG(56:4)	Lipidomics	reduced	2308	0.391503	0.034455	0.301614	0.223269	0.089889	0.220873	1232.49	-14.864	0.5
TG(50:3)	Lipidomics	reduced	2308	0.395741	0.03361	0.458386	0.227169	-0.062645	0.223875	119.856	-8.802	0.5
TG(50:4)	Lipidomics	reduced	2308	0.215075	0.037256	0.135001	0.216328	0.080074	0.21321	1334.8	-14.716	0.5
PE(38:4)	Lipidomics	reduced	2308	0.443021	0.032319	0.559833	0.229429	-0.116812	0.226383	716.786	-9.378	0.5
TG(48:3)	Lipidomics	reduced	2308	0.472653	0.03128	0.743104	0.233311	-0.270451	0.22998	1623.17	-17.464	0.5
TG(54:2)	Lipidomics	reduced	2308	0.365073	0.034661	0.427584	0.230744	-0.062511	0.227553	1757.52	-16.036	0.5
PC(O-38:6)	Lipidomics	reduced	2308	0.405733	0.032766	0.042525	0.228254	0.363209	0.227246	1488.48	-16.678	0.5
TG(54:3)	Lipidomics	reduced	2308	0.403075	0.034071	0.4677	0.22848	-0.064625	0.225813	1967.99	-18.79	0.5
LPC(O-16:0)	Lipidomics	reduced	2308	0.428331	0.032302	0.596888	0.234394	-0.168557	0.231579	619.688	-14.544	0.5
SM(d18:1/18:2)	Lipidomics	reduced	2308	0.416835	0.032822	0.672392	0.232564	-0.255557	0.229533	1218.23	-14.82	0.5
PC(40:6)	Lipidomics	reduced	2306	0.319942	0.035787	0.729206	0.225886	-0.409264	0.22112	1113.74	-12.618	0.5
PC(38:5)	Lipidomics	reduced	2308	0.450932	0.031959	0.577006	0.237473	-0.126074	0.234481	1766.62	-14.678	0.5
PC(34:4)	Lipidomics	reduced	2308	0.389811	0.033682	0.459528	0.229401	-0.069718	0.226522	127.122	-9.696	0.5
PE(O-36:5)	Lipidomics	reduced	2308	0.451975	0.031667	0.750939	0.234165	-0.298964	0.230618	1107.57	-15.018	0.5
PC(38:6)	Lipidomics	reduced	2308	0.396827	0.033766	0.421362	0.226611	-0.024535	0.223814	1358.57	-12.056	0.5
PC(O-36:3)	Lipidomics	reduced	2307	0.46473	0.031886	0.350277	0.236208	0.114453	0.234244	2073.34	-19.486	0.5
DG(36:2)	Lipidomics	reduced	2308	0.384694	0.033598	0.003878	0.227539	0.380816	0.226887	1823.14	-18.934	0.5
SM(d18:1/17:0)	Lipidomics	reduced	2308	0.40373	0.033363	0.682811	0.225532	-0.279082	0.22216	1092.74	-15.154	0.5
DG(36:3)	Lipidomics	reduced	2307	0.470708	0.031231	0.390238	0.234353	0.08047	0.232221	1771.67	-16.07	0.5
TG(50:2)	Lipidomics	reduced	2308	0.449298	0.031863	0.348317	0.229693	0.100981	0.228038	2308.96	-15.85	0.5
LPC(18:2)	Lipidomics	reduced	2308	0.528295	0.028982	0.278839	0.244147	0.249457	0.24308	1677.28	-13.448	0.5
TG(52:3)	Lipidomics	reduced	2308	0.390629	0.033819	0.479735	0.226136	-0.089106	0.222907	843.319	-10.252	0.5
PC(O-36:4)	Lipidomics	reduced	2308	0.367738	0.034329	0.887881	0.227982	-0.520143	0.222371	1082.92	-15.408	0.5
PE(38:2)	Lipidomics	reduced	2308	0.398065	0.033452	0.522525	0.233305	-0.12446	0.229983	1135.15	-11.85	0.5
LPC(O-18:1)	Lipidomics	reduced	2308	0.493482	0.030092	0.879181	0.23202	-0.385699	0.228558	2014.38	-17.32	0.5
PC(O-34:2)	Lipidomics	reduced	2308	0.478421	0.030957	0.728985	0.23623	-0.250564	0.233092	2114.83	-18.042	0.5
PC(32:1)	Lipidomics	reduced	2308	0.359498	0.034835	0.261737	0.227737	0.097761	0.225369	1689.47	-18.632	0.5
LPC(22:6)	Lipidomics	reduced	2308	0.33565	0.034979	0.374477	0.22284	-0.038827	0.219372	1425.6	-13.81	0.5
LPC(14:0)	Lipidomics	reduced	2308	0.495245	0.029983	0.496253	0.236276	-0.001007	0.234081	1777.42	-16.446	0.5
SM(d18:1/21:0)	Lipidomics	reduced	2308	0.46452	0.031956	0.487711	0.238058	-0.023191	0.235558	2072.72	-15.912	0.5
TG(50:1)	Lipidomics	reduced	2307	0.376347	0.034539	0.735437	0.231011	-0.35909	0.226345	2009.46	-18.982	0.5
PC(40:5)	Lipidomics	reduced	2307	0.458993	0.031654	0.646951	0.235032	-0.187958	0.231922	2070.67	-18.308	0.5
TG(55:3)	Lipidomics	reduced	2308	0.408997	0.033207	0.615445	0.230732	-0.206448	0.22714	2242.26	-14.974	0.5
SM(d18:1/25:0)	Lipidomics	reduced	2307	0.477378	0.031072	0.413876	0.231994	0.063502	0.230412	1690.77	-18.738	0.5
LPC(O-16:1)	Lipidomics	reduced	2308	0.421364	0.033189	0.572874	0.235444	-0.151511	0.232018	2221.28	-15.52	0.5
PC(40:4)	Lipidomics	reduced	2308	0.438752	0.032691	0.60702	0.236292	-0.168268	0.23305	2189.68	-16.008	0.5
PC(O-38:4)	Lipidomics	reduced	2308	0.450999	0.032139	0.178877	0.230661	0.272122	0.229405	1621.88	-18.354	0.5
Cer(d18:1/24:1)	Lipidomics	reduced	2308	0.523299	0.02917	0.711497	0.237135	-0.188198	0.234403	1528.97	-16.194	0.5
PC(O-44:5)	Lipidomics	reduced	2308	0.4298	0.032704	0.23335	0.24205	0.19645	0.240621	2054.89	-17.552	0.5
TG(52:2)	Lipidomics	reduced	2308	0.546007	0.028141	0.421541	0.240473	0.124465	0.238866	1493.3	-16.784	0.5
PC(32:2)	Lipidomics	reduced	2308	0.436801	0.032673	0.574475	0.233007	-0.137674	0.230008	2224.26	-12.996	0.5
PC(38:3)	Lipidomics	reduced	2308	0.321509	0.035369	0.025928	0.222272	0.295581	0.220957	2058.77	-17.654	0.5
SM(d18:1/14:0)	Lipidomics	reduced	2308	0.379018	0.034018	0.67744	0.227186	-0.298422	0.223275	1441.91	-17.666	0.5
SM(d18:1/20:0)	Lipidomics	reduced	2308	0.410133	0.033771	0.647277	0.234328	-0.237145	0.23058	2385.98	-17.048	0.5
LPC(20:3)	Lipidomics	reduced	2308	0.496216	0.030572	0.725754	0.236611	-0.229538	0.23342	1744.29	-17.5	0.5
TG(55:2)	Lipidomics	reduced	2308	0.433061	0.032992	0.566141	0.236015	-0.13308	0.232671	2466.18	-14.924	0.5
PC(O-38:5)	Lipidomics	reduced	2308	0.376315	0.034275	0.203364	0.23731	0.172951	0.235645	2449.35	-20.224	0.5
SM(d18:1/24:0)	Lipidomics	reduced	2308	0.427802	0.033026	0.237717	0.228281	0.190086	0.226691	2401.33	-15.668	0.5
PC(36:3)	Lipidomics	reduced	2308	0.404778	0.033635	0.40371	0.227596	0.001068	0.22488	2504.14	-15.89	0.5
SM(d18:1/15:0)	Lipidomics	reduced	2308	0.449611	0.032444	0.570377	0.238242	-0.120766	0.235072	1861.15	-16.316	0.5
SM(d18:1/18:0)	Lipidomics	reduced	2308	0.435847	0.032445	0.519242	0.233849	-0.083395	0.230922	2643.61	-13.89	0.5
SM(d18:1/25:1)	Lipidomics	reduced	2308	0.380161	0.034154	0.52313	0.232593	-0.142968	0.228851	2801.08	-15.026	0.5
SM(d18:1/23:0)	Lipidomics	reduced	2308	0.480411	0.030877	0.589951	0.23612	-0.109541	0.233407	2338.9	-14.472	0.5
SM(d18:1/22:0)	Lipidomics	reduced	2308	0.4495	0.032162	0.244231	0.229354	0.205269	0.227966	1837.06	-18.458	0.5
LPC(20:4)	Lipidomics	reduced	2306	0.41799	0.034084	0.331663	0.229006	0.086326	0.226586	2142.91	-17.562	0.5
PC(38:4)	Lipidomics	reduced	2308	0.325853	0.03539	0.250435	0.225626	0.075418	0.223064	2622.21	-20.95	0.5
PC(O-40:6)	Lipidomics	reduced	2302	0.394081	0.033786	0.165831	0.228684	0.22825	0.226934	1914.53	-16.51	0.5
PC(O-36:5)	Lipidomics	reduced	2308	0.35075	0.034152	0.126707	0.227464	0.224043	0.225594	2240.54	-19.048	0.5
SM(d18:1/18:1)	Lipidomics	reduced	2308	0.308727	0.035601	0.436202	0.22678	-0.127475	0.22336	1811.11	-19.004	0.5
LPC(18:1)	Lipidomics	reduced	2308	0.405653	0.033689	0.151716	0.231543	0.253937	0.229699	2726.17	-16.216	0.5
PC(34:3)	Lipidomics	reduced	2308	0.382706	0.034341	0.648931	0.229491	-0.266225	0.225904	2296.03	-19.042	0.5
SM(d18:1/23:1)	Lipidomics	reduced	2307	0.475424	0.030935	0.339017	0.226854	0.136407	0.224966	2075.05	-17.714	0.5
PC(36:4)	Lipidomics	reduced	2308	0.376187	0.034509	0.477812	0.229462	-0.101625	0.226129	2250.69	-19.464	0.5
SM(d18:1/22:1)	Lipidomics	reduced	2308	0.431262	0.032121	0.51254	0.235097	-0.081278	0.232213	2654.62	-16.65	0.5
PC(32:0)	Lipidomics	reduced	2308	0.366863	0.03458	0.514765	0.2295	-0.147901	0.226027	2543.83	-19.87	0.5
SM(d18:1/24:2)	Lipidomics	reduced	2307	0.223277	0.037695	-0.00784	0.214943	0.231117	0.212274	3860.1	-19.93	0.5
SM(d18:1/24:1)	Lipidomics	reduced	2308	0.373549	0.034915	0.625959	0.228548	-0.25241	0.224635	3169.07	-21.226	0.5
PC(O-34:3)	Lipidomics	reduced	2308	0.213561	0.037792	0.23197	0.217187	-0.018409	0.214381	-1342.22	-6.784	0.5
SM(d18:1/16:1)	Lipidomics	reduced	2308	0.450135	0.031647	0.572399	0.235109	-0.122264	0.232487	43.926	-11.414	0.5
SM(d18:1/16:0)	Lipidomics	reduced	2308	0.460282	0.031415	0.452141	0.231762	0.008141	0.229583	-395.535	-13.268	0.5
SM(d18:1/20:1)	Lipidomics	reduced	2308	0.404108	0.033481	0.251006	0.235488	0.153103	0.233541	746.327	-15.364	0.5
LPC(16:1)	Lipidomics	reduced	2301	0.405475	0.033821	0.194032	0.227267	0.211444	0.225089	879.677	-10.762	0.5
Cer(d18:1/24:0)	Lipidomics	reduced	2304	0.396145	0.033859	0.390912	0.237533	0.005233	0.235111	76.575	-10.892	0.5
LPC(16:0)	Lipidomics	reduced	2306	0.423234	0.032541	0.392008	0.23949	0.031226	0.237362	402.721	-14.284	0.5
Cer(d18:1/23:0)	Lipidomics	reduced	2307	0.435888	0.032852	0.307752	0.228305	0.128136	0.226326	120.208	-13.894	0.5
LPC(18:0)	Lipidomics	reduced	2308	0.310241	0.03646	0.015986	0.220678	0.294255	0.219193	-187.334	-10.694	0.5
PC(36:1)	Lipidomics	reduced	2306	0.410619	0.033311	0.434203	0.227789	-0.023585	0.22518	-185.428	-12.14	0.5
PC(O-34:1)	Lipidomics	reduced	2301	0.306078	0.035897	0.349714	0.220578	-0.043636	0.217617	106.016	-12.654	0.5
PC(38:2)	Lipidomics	reduced	2306	0.424972	0.032423	0.526228	0.232921	-0.101255	0.229785	-406.433	-10.934	0.5
Cer(d18:1/22:0)	Lipidomics	reduced	2305	0.359458	0.034792	0.278046	0.224773	0.081412	0.222033	-396.463	-9.394	0.5
PC(34:1)	Lipidomics	reduced	2305	0.1559	0.038462	0.311874	0.212637	-0.155974	0.207271	2069.05	-13.27	0.5
PC(O-36:2)	Lipidomics	reduced	2305	0.426003	0.032865	0.324821	0.226527	0.101182	0.224594	284.73	-14.442	0.5
PC(36:2)	Lipidomics	reduced	2306	0.367706	0.034133	0.239152	0.219962	0.128554	0.217207	545.8	-12.62	0.5
PE(36:3)	Lipidomics	reduced	2306	0.118967	0.0393	0.387687	0.212283	-0.26872	0.206475	2489.57	-15.086	0.5
PC(34:2)	Lipidomics	reduced	2308	0.462874	0.031603	0.355493	0.230057	0.107381	0.228142	215.311	-9.9	0.5
TG(53:1)	Lipidomics	sparse	2324	0.220743	0.037555	0.150741	0.21495	0.070002	0.212888	-1384.09	83.738	2.82445e-20
TG(52:0)	Lipidomics	sparse	2324	0.456546	0.031322	0.582253	0.232014	-0.125708	0.22944	54.961	-22.07	0.5
TG(46:0)	Lipidomics	sparse	2324	0.460387	0.031134	0.446438	0.230534	0.01395	0.228324	-449.556	108.042	1.31571e-25
TG(44:0)	Lipidomics	sparse	2324	0.40811	0.03322	0.205837	0.231865	0.202273	0.230222	748.184	-3.714	0.5
Cer(d18:0/24:0)	Lipidomics	sparse	2317	0.412576	0.033372	0.208601	0.225717	0.203975	0.223516	900.75	-42.146	0.5
PC(36:5)	Lipidomics	sparse	2320	0.402394	0.033787	0.309028	0.232491	0.093365	0.230686	-25.252	203.654	1.66515e-46
PC(36:6)	Lipidomics	sparse	2322	0.434465	0.032139	0.43726	0.236844	-0.002795	0.234733	398.451	8.54	0.00173713
TG(46:3)	Lipidomics	sparse	2323	0.426837	0.033055	0.226208	0.227081	0.20063	0.225355	95.232	49.952	7.87767e-13
TG(54:1)	Lipidomics	sparse	2324	0.322823	0.035907	0.04401	0.219766	0.278813	0.21836	-199.076	23.484	6.29785e-07
LPE(22:6)	Lipidomics	sparse	2322	0.406609	0.03322	0.425254	0.226467	-0.018645	0.223789	-210.723	50.59	5.69118e-13
TG(56:7)	Lipidomics	sparse	2317	0.322238	0.035335	0.24342	0.219945	0.078818	0.217763	53.144	105.744	4.19518e-25
PE(O-38:5)	Lipidomics	sparse	2322	0.418289	0.032192	0.600848	0.232543	-0.182559	0.22927	-531.745	250.624	9.49233e-57
TG(55:1)	Lipidomics	sparse	2321	0.358652	0.034639	0.183047	0.223031	0.175605	0.220726	-479.279	165.632	3.3283e-38
TG(56:2)	Lipidomics	sparse	2321	0.159319	0.038024	0.298634	0.209735	-0.139315	0.204468	2094.23	-50.368	0.5
CE(20:4)	Lipidomics	sparse	2321	0.417596	0.032997	0.261278	0.225721	0.156318	0.223929	258.387	52.686	1.95685e-13
LPC(20:5)	Lipidomics	sparse	2322	0.371359	0.033885	0.141432	0.218376	0.229927	0.21629	496.481	98.638	1.51573e-23
TG(51:2)	Lipidomics	sparse	2322	0.114773	0.039144	0.31401	0.209698	-0.199237	0.204308	2516.78	-54.418	0.5
TG(51:4)	Lipidomics	sparse	2324	0.461058	0.03162	0.233774	0.229315	0.227283	0.227806	155.009	120.604	2.33278e-28
PC(O-36:6)	Lipidomics	sparse	2324	0.470709	0.031051	0.334979	0.228048	0.13573	0.226306	69.551	70.146	2.75368e-17
TG(54:5)	Lipidomics	sparse	2320	0.30528	0.036398	0.213107	0.220593	0.092173	0.217835	1881	3.71	0.0270437
TG(46:1)	Lipidomics	sparse	2322	0.387493	0.03353	0.302906	0.231343	0.084587	0.228752	1012.29	-19.258	0.5
Cer(d18:1/22:1)	Lipidomics	sparse	2324	0.361837	0.034422	0.208344	0.220395	0.153494	0.218607	49.896	187.468	5.67546e-43
TG(54:7)	Lipidomics	sparse	2324	0.426113	0.032543	0.579441	0.227647	-0.153328	0.224586	-12.776	339.716	3.67867e-76
TG(46:2)	Lipidomics	sparse	2322	0.363746	0.034483	0.160141	0.223493	0.203605	0.22178	-564.399	222.486	1.2975e-50
TG(50:0)	Lipidomics	sparse	2324	0.396249	0.03389	0.278266	0.226303	0.117983	0.224047	388.994	48.168	1.95611e-12
PE(36:4)	Lipidomics	sparse	2324	0.428941	0.032565	0.232419	0.226394	0.196522	0.224481	231.29	94.806	1.04994e-22
TG(51:1)	Lipidomics	sparse	2324	0.441017	0.032514	0.303967	0.226856	0.13705	0.224887	-39.065	76.77	9.60366e-19
TG(48:2)	Lipidomics	sparse	2320	0.315398	0.03555	0.1507	0.222871	0.164698	0.220373	1301.87	-12.316	0.5
CE(18:1)	Lipidomics	sparse	2324	0.360083	0.034667	0.4234	0.222579	-0.063316	0.219527	637.945	111.302	2.5405e-26
TG(54:6)	Lipidomics	sparse	2322	0.416861	0.033071	0.293319	0.22641	0.123543	0.223928	-36.458	202.4	3.12668e-46
TG(51:3)	Lipidomics	sparse	2324	0.409854	0.033301	0.356498	0.224786	0.053357	0.222042	-12.251	105.942	3.79626e-25
Cer(d18:1/16:0)	Lipidomics	sparse	2324	0.398119	0.033234	0.285715	0.23006	0.112404	0.227865	1045.28	3.614	0.0286476
TG(52:4)	Lipidomics	sparse	2323	0.361439	0.034745	0.342332	0.22086	0.019107	0.21784	-269.785	96.712	4.00909e-23
TG(56:6)	Lipidomics	sparse	2322	0.390781	0.034231	0.302444	0.222057	0.088337	0.219943	596.612	162.158	1.91047e-37
TG(48:0)	Lipidomics	sparse	2324	0.475697	0.030857	0.559978	0.235382	-0.084281	0.233171	1344.06	-28.434	0.5
CE(18:2)	Lipidomics	sparse	2322	0.377627	0.034507	0.395231	0.225076	-0.017604	0.222416	583.779	86.618	6.58218e-21
PC(40:7)	Lipidomics	sparse	2324	0.418005	0.032473	0.231265	0.22826	0.18674	0.226661	1017.85	-36.91	0.5
TG(52:1)	Lipidomics	sparse	2324	0.395403	0.033392	0.346788	0.230183	0.048615	0.227955	2128.82	-61.4	0.5
PE(34:2)	Lipidomics	sparse	2324	0.507032	0.029254	0.72664	0.235803	-0.219608	0.233185	592.851	-25.548	0.5
TG(56:3)	Lipidomics	sparse	2324	0.474109	0.03092	0.663757	0.23311	-0.189648	0.230174	1097.37	-37.064	0.5
PC(40:8)	Lipidomics	sparse	2323	0.364923	0.034403	0.935237	0.222499	-0.570314	0.217127	799.258	45.692	6.91934e-12
TG(48:1)	Lipidomics	sparse	2324	0.479826	0.03049	0.552587	0.22585	-0.07276	0.223575	1116.08	-26.568	0.5
TG(54:4)	Lipidomics	sparse	2324	0.50223	0.029505	0.726943	0.237012	-0.224713	0.234239	732.681	-24.912	0.5
TG(56:5)	Lipidomics	sparse	2323	0.409359	0.03292	0.543218	0.227329	-0.133859	0.223985	1933.31	70.698	2.08157e-17
TG(52:5)	Lipidomics	sparse	2324	0.257786	0.036777	0.302868	0.214392	-0.045082	0.210469	1648.74	102.016	2.75376e-24
LPE(18:0)	Lipidomics	sparse	2324	0.393708	0.033533	0.426615	0.230139	-0.032908	0.227238	1728.13	-24.372	0.5
TG(56:4)	Lipidomics	sparse	2324	0.387386	0.034519	0.224901	0.221686	0.162485	0.219569	1208.5	47.976	2.15734e-12
TG(50:3)	Lipidomics	sparse	2324	0.401708	0.033221	0.334281	0.225651	0.067426	0.22308	-20.182	280.076	3.61414e-63
TG(50:4)	Lipidomics	sparse	2324	0.275118	0.0359	-0.057147	0.214886	0.332266	0.213624	1175.85	317.9	2.07635e-71
PE(38:4)	Lipidomics	sparse	2324	0.440501	0.032306	0.386938	0.229065	0.053563	0.226697	624.156	185.26	1.7219e-42
TG(48:3)	Lipidomics	sparse	2324	0.483206	0.030725	0.687589	0.23115	-0.204382	0.22818	1642.08	-37.836	0.5
TG(54:2)	Lipidomics	sparse	2324	0.385564	0.033789	0.458717	0.229434	-0.073154	0.226304	1769.94	-24.85	0.5
PC(O-38:6)	Lipidomics	sparse	2324	0.41563	0.032303	0.06617	0.226395	0.349461	0.225435	1507.99	-39.03	0.5
TG(54:3)	Lipidomics	sparse	2324	0.416075	0.033422	0.476198	0.226388	-0.060124	0.223725	1982.06	-28.142	0.5
LPC(O-16:0)	Lipidomics	sparse	2324	0.433138	0.031797	0.613791	0.231378	-0.180654	0.228763	520.475	198.426	2.30298e-45
SM(d18:1/18:2)	Lipidomics	sparse	2324	0.440489	0.031918	0.598888	0.230574	-0.158399	0.228196	1152.45	131.56	9.3372e-31
PC(40:6)	Lipidomics	sparse	2322	0.322374	0.035654	0.75421	0.223826	-0.431835	0.218876	1111.14	5.196	0.0113195
PC(38:5)	Lipidomics	sparse	2324	0.467208	0.031069	0.58958	0.235774	-0.122372	0.233045	1775.52	-17.8	0.5
PC(34:4)	Lipidomics	sparse	2324	0.391916	0.033384	0.322051	0.226563	0.069865	0.22428	-29.937	314.118	1.384e-70
PE(O-36:5)	Lipidomics	sparse	2324	0.463765	0.031224	0.628157	0.232227	-0.164392	0.229442	1090.34	34.464	2.17104e-09
PC(38:6)	Lipidomics	sparse	2324	0.395033	0.033652	0.255289	0.226215	0.139743	0.224182	1294.99	127.156	8.5865e-30
PC(O-36:3)	Lipidomics	sparse	2323	0.473379	0.031325	0.332078	0.232818	0.141301	0.231128	2091.8	-36.936	0.5
DG(36:2)	Lipidomics	sparse	2324	0.391242	0.033232	0.045674	0.225535	0.345568	0.224836	1849.07	-51.854	0.5
SM(d18:1/17:0)	Lipidomics	sparse	2324	0.410372	0.033085	0.594036	0.224401	-0.183664	0.221576	1100.86	-16.234	0.5
DG(36:3)	Lipidomics	sparse	2323	0.480027	0.030787	0.354825	0.231022	0.125202	0.229122	1778.41	-13.48	0.5
TG(50:2)	Lipidomics	sparse	2324	0.452488	0.031614	0.353254	0.226279	0.099233	0.224652	2328	-38.08	0.5
LPC(18:2)	Lipidomics	sparse	2324	0.534571	0.028557	0.34027	0.241405	0.194301	0.240199	1677.06	0.45	0.251167
TG(52:3)	Lipidomics	sparse	2324	0.393137	0.033561	0.300539	0.224895	0.092598	0.222524	733.849	218.94	7.70139e-50
PC(O-36:4)	Lipidomics	sparse	2324	0.378649	0.033897	0.890887	0.227351	-0.512238	0.222086	1023.32	119.214	4.70095e-28
PE(38:2)	Lipidomics	sparse	2324	0.416903	0.032961	0.442989	0.233998	-0.026086	0.231242	1087.69	94.918	9.92186e-23
LPC(O-18:1)	Lipidomics	sparse	2324	0.503259	0.02948	0.929334	0.228983	-0.426075	0.225526	2040.8	-52.842	0.5
PC(O-34:2)	Lipidomics	sparse	2324	0.488036	0.030328	0.732094	0.234702	-0.244058	0.231892	2099.36	30.948	1.32518e-08
PC(32:1)	Lipidomics	sparse	2324	0.371301	0.034312	0.129605	0.224541	0.241696	0.22306	1689.69	-0.44	0.5
LPC(22:6)	Lipidomics	sparse	2324	0.34064	0.034634	0.230412	0.221936	0.110228	0.219354	1339.07	173.07	7.90045e-40
LPC(14:0)	Lipidomics	sparse	2324	0.511441	0.029152	0.447698	0.233587	0.063742	0.231713	1778.27	-1.684	0.5
SM(d18:1/21:0)	Lipidomics	sparse	2324	0.468808	0.031494	0.464943	0.235564	0.003865	0.233342	2068.2	9.024	0.00133229
TG(50:1)	Lipidomics	sparse	2323	0.369854	0.03453	0.790707	0.230179	-0.420853	0.225334	1972.6	73.732	4.47383e-18
PC(40:5)	Lipidomics	sparse	2323	0.480796	0.030506	0.676053	0.232009	-0.195257	0.229077	2084.88	-28.432	0.5
TG(55:3)	Lipidomics	sparse	2324	0.417001	0.032745	0.610878	0.226758	-0.193877	0.223482	2237.11	10.288	0.000669491
SM(d18:1/25:0)	Lipidomics	sparse	2323	0.474799	0.030961	0.353967	0.229185	0.120832	0.228021	1703.14	-24.746	0.5
LPC(O-16:1)	Lipidomics	sparse	2324	0.432361	0.032573	0.501096	0.233199	-0.068735	0.23048	2223.59	-4.622	0.5
PC(40:4)	Lipidomics	sparse	2324	0.457147	0.031741	0.542347	0.2347	-0.0852	0.232113	2172.42	34.532	2.09651e-09
PC(O-38:4)	Lipidomics	sparse	2324	0.474939	0.030999	0.044414	0.226272	0.430525	0.225772	1538.62	166.53	2.11867e-38
Cer(d18:1/24:1)	Lipidomics	sparse	2324	0.532226	0.028698	0.596764	0.235059	-0.064537	0.232913	1537.74	-17.54	0.5
PC(O-44:5)	Lipidomics	sparse	2324	0.454195	0.031669	0.25919	0.239594	0.195005	0.23824	2060.81	-11.836	0.5
TG(52:2)	Lipidomics	sparse	2324	0.557325	0.027477	0.407299	0.237572	0.150026	0.236171	1514.34	-42.088	0.5
PC(32:2)	Lipidomics	sparse	2324	0.455934	0.031767	0.516626	0.230836	-0.060692	0.228427	2207.45	33.622	3.34657e-09
PC(38:3)	Lipidomics	sparse	2324	0.358934	0.03421	-0.075548	0.219522	0.434483	0.218934	1978.2	161.14	3.18821e-37
SM(d18:1/14:0)	Lipidomics	sparse	2324	0.385909	0.033672	0.720464	0.226454	-0.334555	0.222518	1428.01	27.8	6.72631e-08
SM(d18:1/20:0)	Lipidomics	sparse	2324	0.429509	0.032758	0.625833	0.232433	-0.196325	0.229129	2405.65	-39.34	0.5
LPC(20:3)	Lipidomics	sparse	2324	0.477915	0.031063	0.806025	0.233185	-0.328109	0.229615	1722.89	42.798	3.03471e-11
TG(55:2)	Lipidomics	sparse	2324	0.455275	0.031777	0.571516	0.234811	-0.116242	0.231859	2476.43	-20.502	0.5
PC(O-38:5)	Lipidomics	sparse	2324	0.364261	0.034344	0.224217	0.234372	0.140044	0.232614	2407.83	83.038	4.02455e-20
SM(d18:1/24:0)	Lipidomics	sparse	2324	0.432994	0.032547	0.25522	0.226193	0.177774	0.224678	2419.63	-36.602	0.5
PC(36:3)	Lipidomics	sparse	2324	0.399241	0.033408	0.413673	0.224105	-0.014432	0.221439	2488.72	30.84	1.40101e-08
SM(d18:1/15:0)	Lipidomics	sparse	2324	0.477204	0.031159	0.582668	0.237025	-0.105464	0.234101	1829.86	62.592	1.27142e-15
SM(d18:1/18:0)	Lipidomics	sparse	2324	0.473364	0.030832	0.519525	0.232925	-0.046161	0.230601	2627.32	32.576	5.73107e-09
SM(d18:1/25:1)	Lipidomics	sparse	2324	0.397623	0.0334	0.566443	0.229152	-0.168819	0.225463	2830.3	-58.442	0.5
SM(d18:1/23:0)	Lipidomics	sparse	2324	0.497372	0.029872	0.553234	0.2344	-0.055861	0.232149	2346.13	-14.454	0.5
SM(d18:1/22:0)	Lipidomics	sparse	2324	0.449816	0.031954	0.275679	0.22777	0.174137	0.226419	1853.26	-32.39	0.5
LPC(20:4)	Lipidomics	sparse	2322	0.428137	0.033526	0.243207	0.225715	0.184931	0.223927	2157.9	-29.984	0.5
PC(38:4)	Lipidomics	sparse	2324	0.328582	0.03494	0.307747	0.224657	0.020835	0.221828	2636.55	-28.684	0.5
PC(O-40:6)	Lipidomics	sparse	2318	0.391721	0.033679	0.154678	0.225809	0.237043	0.224172	1909.38	10.302	0.000664431
PC(O-36:5)	Lipidomics	sparse	2324	0.368327	0.033659	0.15225	0.223325	0.216078	0.221744	2173.72	133.64	3.27487e-31
SM(d18:1/18:1)	Lipidomics	sparse	2324	0.317578	0.03519	0.380812	0.224584	-0.063234	0.221626	1836.23	-50.238	0.5
LPC(18:1)	Lipidomics	sparse	2324	0.423267	0.032849	0.229271	0.228987	0.193996	0.226752	2727.23	-2.13	0.5
PC(34:3)	Lipidomics	sparse	2324	0.393273	0.03394	0.653197	0.22943	-0.259924	0.225905	2273.39	45.268	8.5917e-12
SM(d18:1/23:1)	Lipidomics	sparse	2323	0.48115	0.030633	0.354586	0.224831	0.126564	0.223099	2066.16	17.774	1.2438e-05
PC(36:4)	Lipidomics	sparse	2324	0.38507	0.033662	0.490736	0.227998	-0.105666	0.224921	2169.73	161.912	2.16214e-37
SM(d18:1/22:1)	Lipidomics	sparse	2324	0.445117	0.031419	0.494305	0.230287	-0.049188	0.227487	2642.64	23.952	4.93838e-07
PC(32:0)	Lipidomics	sparse	2324	0.376503	0.034041	0.439065	0.227301	-0.062562	0.224406	2564.6	-41.552	0.5
SM(d18:1/24:2)	Lipidomics	sparse	2323	0.228232	0.037561	-8.2e-05	0.212254	0.228314	0.209642	3899.76	-79.328	0.5
SM(d18:1/24:1)	Lipidomics	sparse	2324	0.371719	0.034626	0.540757	0.229014	-0.169038	0.225699	3115.85	106.428	2.97062e-25
PC(O-34:3)	Lipidomics	sparse	2324	0.220743	0.037555	0.150741	0.21495	0.070002	0.212888	-1384.09	83.738	2.82445e-20
SM(d18:1/16:1)	Lipidomics	sparse	2324	0.456546	0.031322	0.582253	0.232014	-0.125708	0.22944	54.961	-22.07	0.5
SM(d18:1/16:0)	Lipidomics	sparse	2324	0.460387	0.031134	0.446438	0.230534	0.01395	0.228324	-449.556	108.042	1.31571e-25
SM(d18:1/20:1)	Lipidomics	sparse	2324	0.40811	0.03322	0.205837	0.231865	0.202273	0.230222	748.184	-3.714	0.5
LPC(16:1)	Lipidomics	sparse	2317	0.412576	0.033372	0.208601	0.225717	0.203975	0.223516	900.75	-42.146	0.5
Cer(d18:1/24:0)	Lipidomics	sparse	2320	0.402394	0.033787	0.309028	0.232491	0.093365	0.230686	-25.252	203.654	1.66515e-46
LPC(16:0)	Lipidomics	sparse	2322	0.434465	0.032139	0.43726	0.236844	-0.002795	0.234733	398.451	8.54	0.00173713
Cer(d18:1/23:0)	Lipidomics	sparse	2323	0.426837	0.033055	0.226208	0.227081	0.20063	0.225355	95.232	49.952	7.87767e-13
LPC(18:0)	Lipidomics	sparse	2324	0.322823	0.035907	0.04401	0.219766	0.278813	0.21836	-199.076	23.484	6.29785e-07
PC(36:1)	Lipidomics	sparse	2322	0.406609	0.03322	0.425254	0.226467	-0.018645	0.223789	-210.723	50.59	5.69118e-13
PC(O-34:1)	Lipidomics	sparse	2317	0.322238	0.035335	0.24342	0.219945	0.078818	0.217763	53.144	105.744	4.19518e-25
PC(38:2)	Lipidomics	sparse	2322	0.418289	0.032192	0.600848	0.232543	-0.182559	0.22927	-531.745	250.624	9.49233e-57
Cer(d18:1/22:0)	Lipidomics	sparse	2321	0.358652	0.034639	0.183047	0.223031	0.175605	0.220726	-479.279	165.632	3.3283e-38
PC(34:1)	Lipidomics	sparse	2321	0.159319	0.038024	0.298634	0.209735	-0.139315	0.204468	2094.23	-50.368	0.5
PC(O-36:2)	Lipidomics	sparse	2321	0.417596	0.032997	0.261278	0.225721	0.156318	0.223929	258.387	52.686	1.95685e-13
PC(36:2)	Lipidomics	sparse	2322	0.371359	0.033885	0.141432	0.218376	0.229927	0.21629	496.481	98.638	1.51573e-23
PE(36:3)	Lipidomics	sparse	2322	0.114773	0.039144	0.31401	0.209698	-0.199237	0.204308	2516.78	-54.418	0.5
PC(34:2)	Lipidomics	sparse	2324	0.461058	0.03162	0.233774	0.229315	0.227283	0.227806	155.009	120.604	2.33278e-28
CH3 lipids	Leiden NMR	full	2308	0.417792	0.032875	0.391682	0.22642	0.02611	0.224408	-954.363	NA	NA
2bOHBut	Leiden NMR	full	2311	0.327473	0.035731	0.052915	0.216097	0.274559	0.21448	-1042.68	NA	NA
Leu	Leiden NMR	full	2311	0.400241	0.033499	0.309257	0.22949	0.090984	0.227275	-597.322	NA	NA
Ile	Leiden NMR	full	2312	0.416442	0.032648	0.461121	0.230688	-0.044678	0.228476	-658.212	NA	NA
Val	Leiden NMR	full	2312	0.37184	0.033582	0.227648	0.221349	0.144192	0.219414	-724.21	NA	NA
3bOHiBut	Leiden NMR	full	2308	0.314066	0.036299	0.135409	0.21715	0.178658	0.215053	-1077.79	NA	NA
?KIV	Leiden NMR	full	2308	0.222769	0.038435	0.247428	0.212291	-0.024659	0.208775	-636.782	NA	NA
EtOH	Leiden NMR	full	2303	0.478446	0.029794	0.579913	0.229957	-0.101467	0.227922	-1012.7	NA	NA
3bOHBut	Leiden NMR	full	2300	0.213121	0.038424	0.126994	0.211488	0.086126	0.208632	-1085.07	NA	NA
CH2 Lipids	Leiden NMR	full	2303	0.404304	0.033366	0.426955	0.223294	-0.022651	0.220995	-906.725	NA	NA
Ala	Leiden NMR	full	2312	0.396575	0.033381	0.276641	0.227255	0.119934	0.225934	-1060.3	NA	NA
Ace	Leiden NMR	full	2310	0.349272	0.034772	0.167456	0.224982	0.181816	0.223382	-995.273	NA	NA
Met	Leiden NMR	full	2312	0.373708	0.03413	0.392976	0.225758	-0.019268	0.223205	-473.837	NA	NA
Ac	Leiden NMR	full	2301	0.19047	0.038473	-0.110505	0.210567	0.300975	0.208873	-1085.85	NA	NA
CH2CO Lipids	Leiden NMR	full	2306	0.40915	0.033418	0.34898	0.224952	0.06017	0.223441	-886.627	NA	NA
Glu	Leiden NMR	full	2312	0.630651	0.023247	0.41469	0.247945	0.215961	0.247308	-522.296	NA	NA
Pyr	Leiden NMR	full	2308	0.385641	0.033838	0.236255	0.231126	0.149386	0.2297	-899.059	NA	NA
Suc	Leiden NMR	full	2312	0.429857	0.034088	0.601705	0.239367	-0.171848	0.235812	-438.822	NA	NA
C0	Leiden NMR	full	2312	0.534244	0.028221	0.113147	0.23741	0.421097	0.237295	-711.438	NA	NA
Gln	Leiden NMR	full	2312	0.598771	0.024586	0.505744	0.241851	0.093027	0.240912	-714.703	NA	NA
Cit	Leiden NMR	full	2312	0.345998	0.034964	0.057998	0.212156	0.288	0.210673	-984.617	NA	NA
Ca-EDTA	Leiden NMR	full	2312	0.541908	0.027335	0.431217	0.239299	0.110692	0.238208	-864.518	NA	NA
Mg-EDTA	Leiden NMR	full	2312	0.577724	0.026398	0.461164	0.23775	0.11656	0.236777	-868.923	NA	NA
DMA	Leiden NMR	full	2299	0.2494	0.038173	0.446816	0.215596	-0.197416	0.210301	-983.91	NA	NA
DMG	Leiden NMR	full	2307	0.405091	0.033304	0.224099	0.230453	0.180992	0.229188	-1066.49	NA	NA
?KG	Leiden NMR	full	2312	0.138376	0.039287	-0.037991	0.20637	0.176367	0.204358	-1112.84	NA	NA
Lys	Leiden NMR	full	2312	0.424528	0.032199	-0.074811	0.226692	0.499339	0.226763	-894.586	NA	NA
Orn	Leiden NMR	full	2311	0.322505	0.03464	0.219627	0.223704	0.102878	0.221538	-773.617	NA	NA
TMAO	Leiden NMR	full	2308	0.365296	0.035378	0.261663	0.22962	0.103633	0.227411	-720.213	NA	NA
1,5AG	Leiden NMR	full	2312	0.731398	0.018107	0.194502	0.244294	0.536896	0.244589	-735.544	NA	NA
Myo	Leiden NMR	full	2310	0.215295	0.038387	-0.111148	0.211447	0.326443	0.21005	-925.745	NA	NA
MeOH	Leiden NMR	full	2284	0.509117	0.029323	0.25297	0.23504	0.256147	0.234437	-1021.07	NA	NA
Gly	Leiden NMR	full	2312	0.467834	0.030711	0.27484	0.226156	0.192994	0.225222	-841.093	NA	NA
Gle	Leiden NMR	full	2312	0.238456	0.037645	0.223016	0.224317	0.015439	0.221495	-985.676	NA	NA
Bet	Leiden NMR	full	2312	0.409429	0.033526	0.438714	0.236783	-0.029285	0.234579	-618.865	NA	NA
Cre	Leiden NMR	full	2312	0.523337	0.028913	0.284424	0.235909	0.238913	0.234858	-741.287	NA	NA
Crea	Leiden NMR	full	2311	0.594745	0.025436	0.56284	0.237868	0.031905	0.23685	-569.875	NA	NA
Lac	Leiden NMR	full	2312	0.427307	0.032347	0.284856	0.226377	0.142451	0.224887	-1046.45	NA	NA
Pro	Leiden NMR	full	2310	0.470372	0.03044	0.503672	0.236888	-0.033301	0.235098	-840.416	NA	NA
Glc	Leiden NMR	full	2307	0.536551	0.028063	0.589807	0.23379	-0.053256	0.232054	-793.45	NA	NA
Lipids (CH=CH*CH2CH2)	Leiden NMR	full	2307	0.40101	0.033442	0.425277	0.223663	-0.024267	0.221341	-916.04	NA	NA
Tyr	Leiden NMR	full	2312	0.298339	0.035624	0.320909	0.222878	-0.02257	0.219588	-933.732	NA	NA
Phe	Leiden NMR	full	2312	0.408408	0.032811	0.820219	0.232999	-0.411811	0.228495	-1035.89	NA	NA
For	Leiden NMR	full	2312	0.463898	0.031277	0.270827	0.234989	0.193071	0.233805	-426.978	NA	NA
CH3 lipids	Leiden NMR	reduced	2308	0.415487	0.032951	0.394031	0.226148	0.021455	0.224088	-951.021	-6.684	0.5
2bOHBut	Leiden NMR	reduced	2311	0.327976	0.035685	0.064766	0.215729	0.26321	0.214053	-1039.34	-6.668	0.5
Leu	Leiden NMR	reduced	2311	0.396913	0.033515	0.274832	0.229051	0.122082	0.226974	-597.274	-0.096	0.5
Ile	Leiden NMR	reduced	2312	0.411361	0.032677	0.43758	0.230437	-0.026219	0.228297	-659.211	1.998	0.0787535
Val	Leiden NMR	reduced	2312	0.373674	0.033451	0.209057	0.220981	0.164617	0.21921	-724.573	0.726	0.197091
3bOHiBut	Leiden NMR	reduced	2308	0.320879	0.036058	0.154595	0.217064	0.166284	0.214948	-1078.46	1.346	0.122989
?KIV	Leiden NMR	reduced	2308	0.222302	0.038365	0.243969	0.212118	-0.021667	0.208611	-631.207	-11.15	0.5
EtOH	Leiden NMR	reduced	2303	0.477124	0.029753	0.580004	0.229607	-0.10288	0.227545	-1008.66	-8.064	0.5
3bOHBut	Leiden NMR	reduced	2300	0.214024	0.038395	0.129877	0.211357	0.084147	0.208467	-1082.68	-4.79	0.5
CH2 Lipids	Leiden NMR	reduced	2303	0.400213	0.033464	0.445076	0.222512	-0.044863	0.220036	-904.355	-4.74	0.5
Ala	Leiden NMR	reduced	2312	0.396405	0.033353	0.283252	0.227091	0.113153	0.225762	-1055.98	-8.648	0.5
Ace	Leiden NMR	reduced	2310	0.34909	0.034767	0.164896	0.224564	0.184194	0.222961	-989.75	-11.046	0.5
Met	Leiden NMR	reduced	2312	0.373989	0.034091	0.392991	0.225583	-0.019001	0.223049	-467.535	-12.604	0.5
Ac	Leiden NMR	reduced	2301	0.18995	0.038471	-0.099386	0.210167	0.289336	0.208378	-1082.26	-7.186	0.5
CH2CO Lipids	Leiden NMR	reduced	2306	0.407123	0.033463	0.358128	0.224636	0.048995	0.223043	-883.033	-7.188	0.5
Glu	Leiden NMR	reduced	2312	0.629233	0.023307	0.39867	0.247573	0.230563	0.246973	-518.54	-7.512	0.5
Pyr	Leiden NMR	reduced	2308	0.38501	0.033861	0.211249	0.230446	0.173761	0.22915	-895.408	-7.302	0.5
Suc	Leiden NMR	reduced	2312	0.42978	0.034041	0.607334	0.238959	-0.177554	0.235373	-432.572	-12.5	0.5
C0	Leiden NMR	reduced	2312	0.53406	0.028227	0.127314	0.23726	0.406746	0.237121	-707.837	-7.202	0.5
Gln	Leiden NMR	reduced	2312	0.598575	0.024571	0.502794	0.241681	0.095782	0.240769	-709.319	-10.768	0.5
Cit	Leiden NMR	reduced	2312	0.35022	0.034841	0.077183	0.212918	0.273038	0.211351	-992.832	16.43	2.524e-05
Ca-EDTA	Leiden NMR	reduced	2312	0.542685	0.027244	0.441109	0.239348	0.101576	0.238258	-861.083	-6.87	0.5
Mg-EDTA	Leiden NMR	reduced	2312	0.573906	0.026508	0.440677	0.23761	0.133229	0.236703	-867.463	-2.92	0.5
DMA	Leiden NMR	reduced	2299	0.249739	0.038146	0.436976	0.215201	-0.187237	0.209907	-980.65	-6.52	0.5
DMG	Leiden NMR	reduced	2307	0.401378	0.033337	0.210906	0.230296	0.190472	0.229061	-1063.02	-6.936	0.5
?KG	Leiden NMR	reduced	2312	0.138187	0.039244	-0.036469	0.206384	0.174656	0.204372	-1112.4	-0.884	0.5
Lys	Leiden NMR	reduced	2312	0.42564	0.032136	-0.090268	0.226199	0.515907	0.22635	-890.896	-7.38	0.5
Orn	Leiden NMR	reduced	2311	0.322933	0.03461	0.205527	0.223003	0.117406	0.220899	-769.5	-8.234	0.5
TMAO	Leiden NMR	reduced	2308	0.365547	0.035335	0.26182	0.229446	0.103727	0.227229	-713.994	-12.438	0.5
1,5AG	Leiden NMR	reduced	2312	0.732796	0.017995	0.207275	0.244018	0.525522	0.244315	-731.279	-8.53	0.5
Myo	Leiden NMR	reduced	2310	0.214708	0.038326	-0.100527	0.21135	0.315235	0.209901	-921.997	-7.496	0.5
MeOH	Leiden NMR	reduced	2284	0.509527	0.029266	0.249843	0.234765	0.259683	0.234176	-1015.37	-11.396	0.5
Gly	Leiden NMR	reduced	2312	0.468894	0.030648	0.280655	0.226123	0.188239	0.225182	-837.017	-8.152	0.5
Gle	Leiden NMR	reduced	2312	0.239067	0.037599	0.240303	0.224068	-0.001236	0.221146	-981.957	-7.438	0.5
Bet	Leiden NMR	reduced	2312	0.409713	0.033498	0.437419	0.23663	-0.027706	0.234442	-612.565	-12.6	0.5
Cre	Leiden NMR	reduced	2312	0.524018	0.028844	0.27698	0.235258	0.247039	0.234267	-735.82	-10.934	0.5
Crea	Leiden NMR	reduced	2311	0.596107	0.025323	0.569041	0.237375	0.027066	0.236318	-569.713	-0.324	0.5
Lac	Leiden NMR	reduced	2312	0.428021	0.0323	0.287026	0.226394	0.140994	0.224865	-1041.08	-10.748	0.5
Pro	Leiden NMR	reduced	2310	0.470672	0.030399	0.520984	0.236518	-0.050313	0.234685	-835.341	-10.15	0.5
Glc	Leiden NMR	reduced	2307	0.53937	0.02791	0.599298	0.233732	-0.059928	0.232016	-792.492	-1.916	0.5
Lipids (CH=CH*CH2CH2)	Leiden NMR	reduced	2307	0.398494	0.033515	0.426923	0.223411	-0.028429	0.221052	-912.603	-6.874	0.5
Tyr	Leiden NMR	reduced	2312	0.298417	0.035581	0.319887	0.22271	-0.02147	0.21941	-928.862	-9.74	0.5
Phe	Leiden NMR	reduced	2312	0.409729	0.032724	0.822265	0.232689	-0.412536	0.228189	-1030.32	-11.126	0.5
For	Leiden NMR	reduced	2312	0.46361	0.031246	0.274889	0.234515	0.188721	0.233365	-420.674	-12.608	0.5
CH3 lipids	Leiden NMR	sparse	2320	0.413717	0.033044	0.280946	0.224942	0.13277	0.223286	-994.987	87.932	3.38719e-21
2bOHBut	Leiden NMR	sparse	2323	0.351323	0.035275	0.067967	0.217067	0.283356	0.215741	-1080.3	81.902	7.15023e-20
Leu	Leiden NMR	sparse	2323	0.394874	0.033563	0.272722	0.230696	0.122152	0.228642	-647.609	100.67	5.43295e-24
Ile	Leiden NMR	sparse	2324	0.420835	0.032585	0.384487	0.232813	0.036348	0.230875	-745.783	173.144	7.61187e-40
Val	Leiden NMR	sparse	2324	0.385011	0.033399	0.194008	0.223797	0.191004	0.222259	-801.097	153.048	1.86962e-35
3bOHiBut	Leiden NMR	sparse	2320	0.339556	0.035433	0.172376	0.218029	0.16718	0.216067	-1103.76	50.598	5.66803e-13
?KIV	Leiden NMR	sparse	2320	0.218578	0.038179	0.209704	0.210643	0.008874	0.207426	-627.518	-7.378	0.5
EtOH	Leiden NMR	sparse	2315	0.478431	0.02956	0.623046	0.229249	-0.144615	0.227046	-1005.07	-7.194	0.5
3bOHBut	Leiden NMR	sparse	2312	0.221884	0.038276	0.11642	0.210929	0.105464	0.20805	-1102.54	39.712	1.47156e-10
CH2 Lipids	Leiden NMR	sparse	2315	0.402092	0.033328	0.351899	0.22324	0.050194	0.221167	-975.432	142.154	4.49965e-33
Ala	Leiden NMR	sparse	2324	0.390591	0.033414	0.319592	0.225923	0.070999	0.22444	-1063.95	15.944	3.26221e-05
Ace	Leiden NMR	sparse	2322	0.352673	0.034487	0.143463	0.221786	0.20921	0.220535	-995.947	12.394	0.000215358
Met	Leiden NMR	sparse	2324	0.367298	0.034137	0.382158	0.223932	-0.01486	0.221442	-457.002	-21.066	0.5
Ac	Leiden NMR	sparse	2312	0.201011	0.038119	-0.093091	0.210109	0.294102	0.208454	-1090.09	15.658	3.79454e-05
CH2CO Lipids	Leiden NMR	sparse	2318	0.416711	0.032968	0.175154	0.223367	0.241557	0.222611	-933.212	100.358	6.35985e-24
Glu	Leiden NMR	sparse	2324	0.642171	0.022667	0.476778	0.244289	0.165394	0.243534	-565.056	93.032	2.57278e-22
Pyr	Leiden NMR	sparse	2320	0.405324	0.033144	0.258998	0.230849	0.146326	0.229473	-926.73	62.644	1.23829e-15
Suc	Leiden NMR	sparse	2324	0.438301	0.033649	0.588867	0.238642	-0.150566	0.235328	-429.573	-5.998	0.5
C0	Leiden NMR	sparse	2324	0.550503	0.027491	0.096398	0.237635	0.454105	0.237604	-747.225	78.776	3.47836e-19
Gln	Leiden NMR	sparse	2324	0.615379	0.023771	0.62579	0.237642	-0.010412	0.23653	-776.068	133.498	3.51768e-31
Cit	Leiden NMR	sparse	2324	0.366011	0.034088	0.074611	0.212772	0.2914	0.2113	-1022.12	58.57	9.80926e-15
Ca-EDTA	Leiden NMR	sparse	2324	0.534354	0.02743	0.34198	0.237673	0.192375	0.236858	-866.936	11.706	0.000311494
Mg-EDTA	Leiden NMR	sparse	2324	0.571238	0.026443	0.424822	0.236991	0.146416	0.236083	-863.031	-8.864	0.5
DMA	Leiden NMR	sparse	2310	0.253118	0.037882	0.467085	0.213362	-0.213968	0.20809	-971.714	-17.872	0.5
DMG	Leiden NMR	sparse	2319	0.406912	0.032973	0.264749	0.228776	0.142163	0.227373	-1058.57	-8.912	0.5
?KG	Leiden NMR	sparse	2324	0.136481	0.039197	-0.000408	0.204925	0.136889	0.202418	-1109.71	-5.368	0.5
Lys	Leiden NMR	sparse	2324	0.433699	0.031871	-0.112157	0.224722	0.545857	0.224929	-944.191	106.59	2.73744e-25
Orn	Leiden NMR	sparse	2323	0.362964	0.033948	0.083474	0.221006	0.27949	0.219751	-869.571	200.142	9.72332e-46
TMAO	Leiden NMR	sparse	2320	0.405988	0.034116	0.170323	0.229664	0.235665	0.228582	-836.609	245.23	1.42348e-55
1,5AG	Leiden NMR	sparse	2324	0.738119	0.017608	0.149753	0.243027	0.588366	0.243401	-747.946	33.334	3.88069e-09
Myo	Leiden NMR	sparse	2322	0.209963	0.038282	-0.053737	0.210278	0.2637	0.208501	-931.814	19.634	4.68927e-06
MeOH	Leiden NMR	sparse	2296	0.513407	0.028882	0.309328	0.233276	0.20408	0.232478	-1011.02	-8.69	0.5
Gly	Leiden NMR	sparse	2324	0.504805	0.029603	0.176747	0.226645	0.328058	0.226421	-1027.38	380.728	4.31951e-85
Gle	Leiden NMR	sparse	2324	0.236954	0.037488	0.242315	0.222676	-0.005361	0.21964	-984.685	5.456	0.00975062
Bet	Leiden NMR	sparse	2324	0.470711	0.031537	0.367135	0.238746	0.103577	0.23762	-761.499	297.868	4.79996e-67
Cre	Leiden NMR	sparse	2324	0.531032	0.028497	0.322701	0.235572	0.208331	0.234576	-786.961	102.282	2.40774e-24
Crea	Leiden NMR	sparse	2323	0.592718	0.025342	0.529227	0.235582	0.063491	0.234585	-581.6	23.774	5.4168e-07
Lac	Leiden NMR	sparse	2324	0.430674	0.032225	0.379587	0.224693	0.051087	0.222971	-1070.8	59.452	6.26568e-15
Pro	Leiden NMR	sparse	2322	0.478161	0.030214	0.422168	0.233334	0.055993	0.231848	-879.017	87.352	4.54141e-21
Glc	Leiden NMR	sparse	2319	0.538666	0.027821	0.576976	0.234168	-0.03831	0.232557	-839.979	94.974	9.64512e-23
Lipids (CH=CH*CH2CH2)	Leiden NMR	sparse	2319	0.397217	0.033607	0.304724	0.223036	0.092493	0.221119	-962.828	100.45	6.07119e-24
Tyr	Leiden NMR	sparse	2324	0.302368	0.035891	0.286557	0.221711	0.015811	0.218693	-1020.81	183.896	3.4181e-42
Phe	Leiden NMR	sparse	2324	0.407178	0.032553	0.771834	0.231902	-0.364656	0.22791	-1035.72	10.798	0.000508049
For	Leiden NMR	sparse	2324	0.471524	0.030728	0.275546	0.233174	0.195978	0.232116	-419.13	-3.088	0.5
C0	Biocrates	full	1440	0.55839	0.045593	0.120427	0.344387	0.437963	0.342725	1551.98	NA	NA
C12:1	Biocrates	full	1442	0.282999	0.060601	0.433309	0.342223	-0.15031	0.334806	1049.85	NA	NA
C14:1	Biocrates	full	1442	0.291651	0.060821	0.2519	0.339119	0.039751	0.332327	997.118	NA	NA
C14:2	Biocrates	full	1442	0.251408	0.061232	0.394003	0.335889	-0.142596	0.328849	379.014	NA	NA
C18:1	Biocrates	full	1442	0.316963	0.057632	0.326349	0.347859	-0.009386	0.342549	1237.65	NA	NA
C18:2	Biocrates	full	1442	0.216136	0.062992	-0.119799	0.331469	0.335936	0.327338	901.474	NA	NA
C2	Biocrates	full	1441	0.566097	0.05046	0.296214	0.341204	0.269883	0.33849	573.714	NA	NA
C8:1	Biocrates	full	1442	0.440229	0.058266	0.291738	0.344317	0.148491	0.339841	448.651	NA	NA
Arg	Biocrates	full	1442	0.427514	0.060808	0.09567	0.330944	0.331844	0.327389	1840.81	NA	NA
Gln	Biocrates	full	1439	0.678906	0.038717	0.239958	0.34596	0.438948	0.344945	1083.53	NA	NA
Gly	Biocrates	full	1442	0.51686	0.049857	0.56195	0.338378	-0.04509	0.335289	1369.86	NA	NA
His	Biocrates	full	1442	0.224227	0.06739	0.342097	0.338659	-0.11787	0.330787	2091.96	NA	NA
Met	Biocrates	full	1442	0.503641	0.058016	0.696811	0.349331	-0.19317	0.343229	1348.31	NA	NA
Orn	Biocrates	full	1442	0.34938	0.062747	0.008563	0.338187	0.340817	0.333182	1243.05	NA	NA
Phe	Biocrates	full	1442	0.308891	0.066118	0.392534	0.345954	-0.083643	0.340667	2054.93	NA	NA
Pro	Biocrates	full	1442	0.575545	0.045087	0.647141	0.346312	-0.071596	0.342886	1220.71	NA	NA
Ser	Biocrates	full	1442	0.732029	0.030369	0.571857	0.346931	0.160171	0.346161	1412.08	NA	NA
Thr	Biocrates	full	1442	0.562965	0.045733	0.418819	0.349563	0.144146	0.347469	1011.74	NA	NA
Trp	Biocrates	full	1442	0.290955	0.070287	0.260471	0.337365	0.030483	0.33238	2181.33	NA	NA
Tyr	Biocrates	full	1442	0.245687	0.063459	0.166358	0.333089	0.079328	0.328386	1569.55	NA	NA
Val	Biocrates	full	1442	0.334727	0.061217	0.413735	0.338273	-0.079008	0.334325	1805.33	NA	NA
xLeu	Biocrates	full	1442	0.305752	0.065719	0.303051	0.336639	0.002701	0.332537	1805.77	NA	NA
PC aa C28:1	Biocrates	full	1442	0.544284	0.051687	0.0837	0.347758	0.460584	0.345064	1362.38	NA	NA
PC aa C30:0	Biocrates	full	1442	0.357102	0.056887	0.413688	0.338441	-0.056586	0.335877	911.765	NA	NA
PC aa C32:0	Biocrates	full	1442	0.451308	0.054356	0.24122	0.349934	0.210089	0.347514	1526.81	NA	NA
PC aa C32:1	Biocrates	full	1442	0.506995	0.049964	0.603836	0.346381	-0.096841	0.342838	409.651	NA	NA
PC aa C32:2	Biocrates	full	1441	0.347306	0.053726	0.119395	0.331535	0.227911	0.329909	621.821	NA	NA
PC aa C32:3	Biocrates	full	1442	0.4193	0.055965	0.51892	0.337729	-0.099619	0.332914	1393.28	NA	NA
PC aa C34:1	Biocrates	full	1442	0.44608	0.053827	0.348994	0.346482	0.097085	0.341788	1365.49	NA	NA
PC aa C34:2	Biocrates	full	1442	0.4552	0.051266	-0.210718	0.343703	0.665918	0.341328	1839.32	NA	NA
PC aa C34:3	Biocrates	full	1442	0.46739	0.051566	0.518672	0.33536	-0.051282	0.331154	1301.09	NA	NA
PC aa C34:4	Biocrates	full	1442	0.456033	0.052434	0.248359	0.337306	0.207675	0.335127	874.318	NA	NA
PC aa C36:0	Biocrates	full	1442	0.620031	0.044537	1.26	0.335543	-0.639973	0.331025	957.288	NA	NA
PC aa C36:1	Biocrates	full	1442	0.449721	0.056244	0.595986	0.343667	-0.146265	0.338028	1342.49	NA	NA
PC aa C36:2	Biocrates	full	1442	0.489957	0.053271	0.081479	0.348264	0.408478	0.344782	1717.78	NA	NA
PC aa C36:3	Biocrates	full	1442	0.431234	0.056381	0.122437	0.340283	0.308796	0.335954	1536.75	NA	NA
PC aa C36:4	Biocrates	full	1442	0.590098	0.04477	0.310052	0.3436	0.280045	0.341394	1339.03	NA	NA
PC aa C36:5	Biocrates	full	1441	0.595226	0.046888	-0.074271	0.349151	0.669498	0.348716	537.919	NA	NA
PC aa C36:6	Biocrates	full	1442	0.525681	0.048757	0.075558	0.347597	0.450124	0.347248	813.958	NA	NA
PC aa C38:0	Biocrates	full	1442	0.561765	0.04867	1.08475	0.336517	-0.522987	0.331889	1152.3	NA	NA
PC aa C38:3	Biocrates	full	1442	0.474087	0.05605	0.339661	0.33662	0.134427	0.332041	1337.6	NA	NA
PC aa C38:4	Biocrates	full	1442	0.634671	0.042353	0.171653	0.336411	0.463019	0.334804	1209.83	NA	NA
PC aa C38:5	Biocrates	full	1442	0.606314	0.045056	0.318058	0.35004	0.288256	0.347987	1139.22	NA	NA
PC aa C38:6	Biocrates	full	1442	0.614489	0.043873	-0.046183	0.35688	0.660672	0.356094	818.091	NA	NA
PC aa C40:1	Biocrates	full	1442	0.47145	0.048715	0.704136	0.335215	-0.232686	0.329907	913.411	NA	NA
PC aa C40:2	Biocrates	full	1442	0.594513	0.039307	0.794227	0.339388	-0.199713	0.335664	738.509	NA	NA
PC aa C40:3	Biocrates	full	1442	0.58515	0.042459	0.950433	0.333343	-0.365283	0.329065	940.221	NA	NA
PC aa C40:4	Biocrates	full	1442	0.481883	0.050989	0.696608	0.340395	-0.214724	0.33544	1372.28	NA	NA
PC aa C40:5	Biocrates	full	1442	0.579004	0.045601	0.71033	0.349615	-0.131327	0.346563	1089.44	NA	NA
PC aa C40:6	Biocrates	full	1442	0.625745	0.042645	0.275751	0.353408	0.349994	0.352113	753.415	NA	NA
PC aa C42:0	Biocrates	full	1442	0.501463	0.049747	0.241029	0.330945	0.260434	0.328068	1244.62	NA	NA
PC aa C42:1	Biocrates	full	1442	0.497006	0.049929	0.416767	0.334816	0.080239	0.331559	1067.62	NA	NA
PC aa C42:2	Biocrates	full	1442	0.534398	0.043308	0.515369	0.337829	0.019029	0.334633	886.974	NA	NA
PC aa C42:4	Biocrates	full	1442	0.534474	0.043699	0.326043	0.34161	0.208431	0.339277	920.867	NA	NA
PC aa C42:5	Biocrates	full	1442	0.507464	0.04993	0.551633	0.335343	-0.044169	0.331497	1167.51	NA	NA
PC aa C42:6	Biocrates	full	1442	0.351375	0.056575	0.496503	0.334642	-0.145128	0.328662	1545.51	NA	NA
PC ae C30:0	Biocrates	full	1442	0.302535	0.060803	0.260404	0.333641	0.042131	0.328102	1274.14	NA	NA
PC ae C32:1	Biocrates	full	1442	0.444791	0.056908	0.338839	0.347771	0.105952	0.343082	1552.43	NA	NA
PC ae C32:2	Biocrates	full	1442	0.49939	0.05438	0.363267	0.338205	0.136123	0.335329	1485.59	NA	NA
PC ae C34:0	Biocrates	full	1442	0.345917	0.059711	-0.163555	0.339278	0.509472	0.337057	1199.17	NA	NA
PC ae C34:1	Biocrates	full	1442	0.41234	0.058506	0.200911	0.340038	0.211429	0.335227	1633.12	NA	NA
PC ae C34:2	Biocrates	full	1442	0.505586	0.052789	0.612172	0.343575	-0.106586	0.33818	1487.34	NA	NA
PC ae C34:3	Biocrates	full	1442	0.558877	0.049312	0.962543	0.346361	-0.403666	0.341354	1221.38	NA	NA
PC ae C36:0	Biocrates	full	1442	0.521557	0.051708	0.78681	0.334768	-0.265253	0.33007	1005.91	NA	NA
PC ae C36:1	Biocrates	full	1442	0.565126	0.045389	0.643761	0.336488	-0.078634	0.332534	1173.29	NA	NA
PC ae C36:2	Biocrates	full	1442	0.488987	0.054966	0.400942	0.342565	0.088046	0.337391	1485.24	NA	NA
PC ae C36:3	Biocrates	full	1442	0.530734	0.050797	0.621791	0.340895	-0.091057	0.335795	1544.69	NA	NA
PC ae C36:4	Biocrates	full	1441	0.527507	0.051908	0.92264	0.335707	-0.395133	0.33109	1357.25	NA	NA
PC ae C36:5	Biocrates	full	1442	0.589036	0.045861	0.874469	0.346622	-0.285432	0.3435	1201.76	NA	NA
PC ae C38:0	Biocrates	full	1442	0.613367	0.042906	-0.002727	0.349082	0.616094	0.348641	1077.75	NA	NA
PC ae C38:1	Biocrates	full	1442	0.601105	0.038368	0.595497	0.34007	0.005608	0.337582	707.437	NA	NA
PC ae C38:2	Biocrates	full	1442	0.596962	0.040991	0.78117	0.342031	-0.184208	0.338587	899.363	NA	NA
PC ae C38:3	Biocrates	full	1442	0.533718	0.04429	0.631662	0.334387	-0.097944	0.330284	1161.64	NA	NA
PC ae C38:4	Biocrates	full	1441	0.453279	0.055499	0.393383	0.334805	0.059896	0.330773	1688.3	NA	NA
PC ae C38:5	Biocrates	full	1442	0.55987	0.047775	0.793698	0.341724	-0.233829	0.338696	1477.89	NA	NA
PC ae C38:6	Biocrates	full	1442	0.575776	0.047111	0.821961	0.355218	-0.246186	0.352233	1166.71	NA	NA
PC ae C40:1	Biocrates	full	1442	0.544576	0.04607	0.649528	0.335548	-0.104952	0.331273	1145.6	NA	NA
PC ae C40:2	Biocrates	full	1442	0.477121	0.051028	0.504272	0.331921	-0.027151	0.327001	1248.71	NA	NA
PC ae C40:3	Biocrates	full	1442	0.61106	0.038744	0.62146	0.340182	-0.010399	0.337472	1045.46	NA	NA
PC ae C40:4	Biocrates	full	1442	0.598516	0.041648	0.65481	0.337633	-0.056294	0.334754	1312.87	NA	NA
PC ae C40:5	Biocrates	full	1442	0.595402	0.042453	0.039518	0.342732	0.555884	0.341542	1235.7	NA	NA
PC ae C40:6	Biocrates	full	1442	0.576631	0.047097	0.128913	0.355681	0.447718	0.354111	1260.24	NA	NA
PC ae C42:0	Biocrates	full	1442	0.510045	0.051734	1.00057	0.332007	-0.490527	0.325757	1382.83	NA	NA
PC ae C42:1	Biocrates	full	1442	0.574488	0.043159	0.692307	0.338438	-0.117818	0.334412	855.153	NA	NA
PC ae C42:2	Biocrates	full	1442	0.553027	0.046034	0.614204	0.333493	-0.061177	0.32921	1089.57	NA	NA
PC ae C42:3	Biocrates	full	1442	0.585647	0.042886	0.396576	0.342002	0.189071	0.339549	1178.8	NA	NA
PC ae C42:4	Biocrates	full	1442	0.494977	0.049757	0.260398	0.337997	0.234579	0.334678	1469.48	NA	NA
PC ae C42:5	Biocrates	full	1442	0.599785	0.042887	0.389207	0.344519	0.210578	0.343161	1531.44	NA	NA
PC ae C44:3	Biocrates	full	1442	0.485448	0.048144	0.260908	0.339716	0.22454	0.336408	882.119	NA	NA
PC ae C44:4	Biocrates	full	1442	0.453309	0.052264	0.104899	0.337422	0.348409	0.334524	1444.75	NA	NA
PC ae C44:5	Biocrates	full	1441	0.56692	0.046536	0.241255	0.342338	0.325665	0.340098	1298.1	NA	NA
PC ae C44:6	Biocrates	full	1442	0.570691	0.045994	0.264798	0.338613	0.305893	0.337124	1356.49	NA	NA
lysoPC a C16:0	Biocrates	full	1442	0.374413	0.062479	0.356957	0.336001	0.017456	0.330854	1639.27	NA	NA
lysoPC a C16:1	Biocrates	full	1442	0.490951	0.052837	0.562962	0.342804	-0.072011	0.338581	1050.53	NA	NA
lysoPC a C17:0	Biocrates	full	1442	0.345288	0.059837	0.76015	0.334412	-0.414862	0.328115	1194.91	NA	NA
lysoPC a C18:0	Biocrates	full	1442	0.384603	0.054851	0.38527	0.340763	-0.000667	0.336965	1338.19	NA	NA
lysoPC a C18:1	Biocrates	full	1442	0.34967	0.05843	0.543116	0.32578	-0.193445	0.319617	1127.94	NA	NA
lysoPC a C18:2	Biocrates	full	1442	0.294845	0.060959	0.763005	0.327295	-0.46816	0.317738	834.561	NA	NA
lysoPC a C20:3	Biocrates	full	1442	0.403221	0.059502	0.516618	0.342139	-0.113397	0.336493	988.717	NA	NA
lysoPC a C20:4	Biocrates	full	1442	0.496575	0.051661	0.387603	0.338648	0.108972	0.335525	919.738	NA	NA
SM (OH) C14:1	Biocrates	full	1442	0.595605	0.04634	0.189932	0.352308	0.405673	0.349958	1428.68	NA	NA
SM (OH) C16:1	Biocrates	full	1442	0.494252	0.055161	-0.097176	0.347446	0.591429	0.344944	1405.35	NA	NA
SM (OH) C22:1	Biocrates	full	1442	0.495834	0.052283	0.031773	0.340973	0.464062	0.339243	1529.28	NA	NA
SM (OH) C22:2	Biocrates	full	1442	0.520598	0.053521	0.156796	0.347803	0.363802	0.34526	1478.44	NA	NA
SM (OH) C24:1	Biocrates	full	1442	0.425227	0.056373	0.294372	0.344818	0.130855	0.341149	1235.6	NA	NA
SM C16:0	Biocrates	full	1442	0.490196	0.05584	0.654559	0.348428	-0.164364	0.343342	1897.4	NA	NA
SM C16:1	Biocrates	full	1442	0.549327	0.05051	0.483291	0.35516	0.066036	0.350855	1815.26	NA	NA
SM C18:0	Biocrates	full	1442	0.5113	0.054569	0.150031	0.344606	0.361269	0.341408	1523.8	NA	NA
SM C18:1	Biocrates	full	1442	0.521269	0.053373	0.18109	0.346226	0.340179	0.343438	1480.5	NA	NA
SM C20:2	Biocrates	full	1442	0.238302	0.066851	0.060882	0.336752	0.17742	0.329634	1034.79	NA	NA
SM C24:0	Biocrates	full	1442	0.522659	0.050643	0.290801	0.341107	0.231859	0.33769	1592.19	NA	NA
SM C24:1	Biocrates	full	1442	0.510844	0.05387	0.559555	0.339562	-0.04871	0.33498	1667.82	NA	NA
H1	Biocrates	full	1439	0.395427	0.066587	-0.398628	0.331837	0.794055	0.327916	2265.82	NA	NA
AAA	Biocrates	full	1442	0.225557	0.068384	0.226141	0.33934	-0.000584	0.334421	2115.57	NA	NA
MUFA (PC)	Biocrates	full	1442	0.44625	0.053244	0.409761	0.344204	0.036489	0.33954	1446.74	NA	NA
PUFA (PC)	Biocrates	full	1442	0.460511	0.055526	0.073508	0.345656	0.387003	0.341987	1854.65	NA	NA
SFA (PC)	Biocrates	full	1442	0.468921	0.05532	0.757295	0.342697	-0.288374	0.338165	1548.6	NA	NA
Total (PC+SM)	Biocrates	full	1442	0.438481	0.056288	0.18166	0.345721	0.256822	0.341393	1916.76	NA	NA
Total PC	Biocrates	full	1442	0.451742	0.055621	0.184564	0.346231	0.267178	0.342034	1834.16	NA	NA
Total PC aa	Biocrates	full	1442	0.46364	0.055	0.132659	0.347078	0.330981	0.343259	1782.88	NA	NA
Total PC ae	Biocrates	full	1442	0.485548	0.052672	0.698171	0.337042	-0.212623	0.331719	1840.2	NA	NA
Total SM	Biocrates	full	1442	0.489612	0.055789	0.43754	0.346425	0.052072	0.341767	1909.41	NA	NA
Total SM-OH	Biocrates	full	1442	0.509739	0.053132	0.00401	0.346878	0.505729	0.344706	1609.25	NA	NA
Total SM-non OH	Biocrates	full	1442	0.492854	0.055612	0.489201	0.345325	0.003653	0.340459	1912.15	NA	NA
Total lysoPC	Biocrates	full	1442	0.324036	0.061152	0.497334	0.331597	-0.173298	0.32503	1585.03	NA	NA
C0	Biocrates	reduced	1440	0.561781	0.04518	0.146809	0.344168	0.414972	0.342484	1559.71	-15.47	0.5
C12:1	Biocrates	reduced	1442	0.282791	0.060594	0.4385	0.340655	-0.155709	0.333271	1058.04	-16.382	0.5
C14:1	Biocrates	reduced	1442	0.291108	0.060729	0.243358	0.33853	0.04775	0.331787	1005.73	-17.218	0.5
C14:2	Biocrates	reduced	1442	0.250599	0.061167	0.384147	0.335543	-0.133548	0.32857	386.165	-14.302	0.5
C18:1	Biocrates	reduced	1442	0.317352	0.05753	0.296608	0.348041	0.020744	0.342857	1245.89	-16.484	0.5
C18:2	Biocrates	reduced	1442	0.21948	0.062835	-0.121507	0.331754	0.340986	0.327627	908.857	-14.766	0.5
C2	Biocrates	reduced	1441	0.565717	0.050393	0.268704	0.340503	0.297014	0.337843	579.801	-12.174	0.5
C8:1	Biocrates	reduced	1442	0.443708	0.057858	0.305335	0.343789	0.138373	0.33945	455.723	-14.144	0.5
Arg	Biocrates	reduced	1442	0.429834	0.060411	0.073565	0.330237	0.356269	0.326905	1850.38	-19.156	0.5
Gln	Biocrates	reduced	1439	0.684365	0.037906	0.216639	0.344985	0.467727	0.344013	1089.95	-12.83	0.5
Gly	Biocrates	reduced	1442	0.519817	0.049606	0.573856	0.337965	-0.054039	0.334872	1378.52	-17.326	0.5
His	Biocrates	reduced	1442	0.22285	0.067297	0.345564	0.338677	-0.122714	0.330812	2102.32	-20.72	0.5
Met	Biocrates	reduced	1442	0.506276	0.057515	0.704782	0.348557	-0.198506	0.3425	1354.68	-12.752	0.5
Orn	Biocrates	reduced	1442	0.348526	0.06262	0.016166	0.337852	0.33236	0.332833	1251.89	-17.68	0.5
Phe	Biocrates	reduced	1442	0.309652	0.065945	0.402853	0.345666	-0.093201	0.340374	2065.62	-21.364	0.5
Pro	Biocrates	reduced	1442	0.574733	0.045113	0.647757	0.345854	-0.073024	0.342393	1228.71	-15.994	0.5
Ser	Biocrates	reduced	1442	0.730573	0.030333	0.594576	0.345511	0.135997	0.344709	1421.36	-18.544	0.5
Thr	Biocrates	reduced	1442	0.5651	0.04542	0.41476	0.349515	0.15034	0.347454	1020.12	-16.762	0.5
Trp	Biocrates	reduced	1442	0.290039	0.069923	0.263014	0.337719	0.027025	0.332738	2189.88	-17.086	0.5
Tyr	Biocrates	reduced	1442	0.244517	0.063344	0.175301	0.333017	0.069216	0.328234	1578.68	-18.262	0.5
Val	Biocrates	reduced	1442	0.33548	0.061103	0.424162	0.338742	-0.088682	0.334785	1814.67	-18.692	0.5
xLeu	Biocrates	reduced	1442	0.303008	0.065653	0.302376	0.33685	0.000632	0.332737	1814.74	-17.936	0.5
PC aa C28:1	Biocrates	reduced	1442	0.550153	0.050894	0.092239	0.34668	0.457914	0.3441	1369.72	-14.68	0.5
PC aa C30:0	Biocrates	reduced	1442	0.359043	0.056592	0.445315	0.337629	-0.086273	0.334962	918.056	-12.582	0.5
PC aa C32:0	Biocrates	reduced	1442	0.444662	0.054458	0.26572	0.348245	0.178942	0.345749	1533.87	-14.13	0.5
PC aa C32:1	Biocrates	reduced	1442	0.504056	0.049926	0.586859	0.345454	-0.082803	0.342077	416.335	-13.368	0.5
PC aa C32:2	Biocrates	reduced	1441	0.351006	0.053473	0.166194	0.331407	0.184812	0.329667	627.15	-10.658	0.5
PC aa C32:3	Biocrates	reduced	1442	0.410297	0.056247	0.492801	0.33621	-0.082504	0.3314	1400.23	-13.886	0.5
PC aa C34:1	Biocrates	reduced	1442	0.436403	0.05407	0.324505	0.345032	0.111899	0.340452	1372.88	-14.78	0.5
PC aa C34:2	Biocrates	reduced	1442	0.452384	0.051267	-0.197383	0.343082	0.649767	0.340648	1848.46	-18.29	0.5
PC aa C34:3	Biocrates	reduced	1442	0.465796	0.051558	0.517342	0.334495	-0.051547	0.330312	1309.31	-16.44	0.5
PC aa C34:4	Biocrates	reduced	1442	0.459773	0.052087	0.296754	0.336778	0.163019	0.334476	881.195	-13.754	0.5
PC aa C36:0	Biocrates	reduced	1442	0.61784	0.044554	1.20732	0.334832	-0.589479	0.330442	962.602	-10.628	0.5
PC aa C36:1	Biocrates	reduced	1442	0.437762	0.056698	0.567523	0.341641	-0.129761	0.335984	1349.07	-13.162	0.5
PC aa C36:2	Biocrates	reduced	1442	0.48171	0.053609	0.105896	0.34669	0.375814	0.342965	1725.07	-14.58	0.5
PC aa C36:3	Biocrates	reduced	1442	0.432403	0.056239	0.16325	0.339222	0.269154	0.334794	1542.2	-10.892	0.5
PC aa C36:4	Biocrates	reduced	1442	0.588395	0.044784	0.334827	0.342433	0.253568	0.340206	1347.4	-16.736	0.5
PC aa C36:5	Biocrates	reduced	1441	0.589992	0.046793	-0.076772	0.348554	0.666764	0.34821	545.424	-15.01	0.5
PC aa C36:6	Biocrates	reduced	1442	0.52826	0.048361	0.081077	0.347213	0.447184	0.346891	822.097	-16.278	0.5
PC aa C38:0	Biocrates	reduced	1442	0.563503	0.048309	1.03863	0.335665	-0.475125	0.331179	1158.65	-12.702	0.5
PC aa C38:3	Biocrates	reduced	1442	0.475536	0.055817	0.365423	0.336158	0.110113	0.331557	1343.52	-11.834	0.5
PC aa C38:4	Biocrates	reduced	1442	0.630469	0.042656	0.17777	0.335524	0.4527	0.333875	1217.16	-14.652	0.5
PC aa C38:5	Biocrates	reduced	1442	0.603504	0.045061	0.321759	0.349414	0.281745	0.347381	1147.39	-16.348	0.5
PC aa C38:6	Biocrates	reduced	1442	0.616785	0.043367	-0.038963	0.356291	0.655748	0.355585	826.448	-16.714	0.5
PC aa C40:1	Biocrates	reduced	1442	0.465522	0.0487	0.635811	0.333157	-0.170289	0.328165	915.184	-3.546	0.5
PC aa C40:2	Biocrates	reduced	1442	0.598185	0.038921	0.766039	0.337493	-0.167854	0.33392	744.045	-11.072	0.5
PC aa C40:3	Biocrates	reduced	1442	0.589091	0.042032	0.929725	0.332287	-0.340634	0.328139	946.781	-13.12	0.5
PC aa C40:4	Biocrates	reduced	1442	0.48411	0.050793	0.680906	0.339481	-0.196796	0.334592	1379.58	-14.6	0.5
PC aa C40:5	Biocrates	reduced	1442	0.579438	0.045424	0.712843	0.349542	-0.133405	0.346519	1096.34	-13.804	0.5
PC aa C40:6	Biocrates	reduced	1442	0.626677	0.04227	0.277856	0.353144	0.348821	0.35187	761.511	-16.192	0.5
PC aa C42:0	Biocrates	reduced	1442	0.504243	0.04946	0.200053	0.329306	0.30419	0.32656	1251.47	-13.698	0.5
PC aa C42:1	Biocrates	reduced	1442	0.499097	0.049647	0.384304	0.332978	0.114793	0.329844	1072.88	-10.526	0.5
PC aa C42:2	Biocrates	reduced	1442	0.538297	0.042917	0.499638	0.336782	0.038659	0.333631	894.372	-14.796	0.5
PC aa C42:4	Biocrates	reduced	1442	0.536698	0.043376	0.317236	0.340651	0.219462	0.338305	928.299	-14.864	0.5
PC aa C42:5	Biocrates	reduced	1442	0.509221	0.049703	0.533103	0.334498	-0.023881	0.330737	1175.07	-15.112	0.5
PC aa C42:6	Biocrates	reduced	1442	0.349529	0.056532	0.447054	0.3335	-0.097525	0.327821	1552.95	-14.884	0.5
PC ae C30:0	Biocrates	reduced	1442	0.306466	0.060424	0.214447	0.33239	0.092019	0.327195	1279.89	-11.508	0.5
PC ae C32:1	Biocrates	reduced	1442	0.446055	0.056669	0.356058	0.346597	0.089998	0.341844	1561.69	-18.52	0.5
PC ae C32:2	Biocrates	reduced	1442	0.496268	0.05452	0.331406	0.336267	0.164862	0.333472	1494.04	-16.898	0.5
PC ae C34:0	Biocrates	reduced	1442	0.340668	0.059816	-0.162637	0.338114	0.503305	0.335877	1204.48	-10.622	0.5
PC ae C34:1	Biocrates	reduced	1442	0.412212	0.058291	0.180619	0.338495	0.231592	0.333876	1641.01	-15.774	0.5
PC ae C34:2	Biocrates	reduced	1442	0.507426	0.052469	0.622483	0.342337	-0.115056	0.337069	1496.95	-19.216	0.5
PC ae C34:3	Biocrates	reduced	1442	0.559975	0.04911	0.957497	0.345256	-0.397522	0.340261	1230.46	-18.168	0.5
PC ae C36:0	Biocrates	reduced	1442	0.511132	0.052248	0.770682	0.332605	-0.25955	0.327909	1012.54	-13.256	0.5
PC ae C36:1	Biocrates	reduced	1442	0.565116	0.045249	0.6211	0.33535	-0.055984	0.331456	1179.72	-12.85	0.5
PC ae C36:2	Biocrates	reduced	1442	0.488848	0.054866	0.375569	0.341551	0.113279	0.336502	1492.96	-15.434	0.5
PC ae C36:3	Biocrates	reduced	1442	0.531068	0.050612	0.617107	0.339354	-0.086038	0.334406	1553.06	-16.726	0.5
PC ae C36:4	Biocrates	reduced	1441	0.528026	0.051726	0.932149	0.334157	-0.404123	0.329589	1366.07	-17.624	0.5
PC ae C36:5	Biocrates	reduced	1442	0.583606	0.046173	0.884375	0.34449	-0.300768	0.341251	1210.01	-16.484	0.5
PC ae C38:0	Biocrates	reduced	1442	0.61299	0.042722	-0.009123	0.348498	0.622112	0.348113	1086.53	-17.566	0.5
PC ae C38:1	Biocrates	reduced	1442	0.603882	0.038041	0.586097	0.338357	0.017785	0.335952	712.259	-9.644	0.5
PC ae C38:2	Biocrates	reduced	1442	0.601088	0.040539	0.762525	0.340496	-0.161437	0.337151	905.346	-11.966	0.5
PC ae C38:3	Biocrates	reduced	1442	0.53776	0.043901	0.622369	0.333003	-0.084609	0.328987	1168.61	-13.936	0.5
PC ae C38:4	Biocrates	reduced	1441	0.45458	0.055311	0.39543	0.333041	0.05915	0.329065	1697.49	-18.382	0.5
PC ae C38:5	Biocrates	reduced	1442	0.55826	0.047762	0.799459	0.340292	-0.2412	0.33725	1487.22	-18.678	0.5
PC ae C38:6	Biocrates	reduced	1442	0.573737	0.047125	0.829369	0.354004	-0.255632	0.35099	1175.58	-17.74	0.5
PC ae C40:1	Biocrates	reduced	1442	0.544838	0.045933	0.627178	0.333612	-0.08234	0.329449	1151.26	-11.322	0.5
PC ae C40:2	Biocrates	reduced	1442	0.482004	0.050616	0.460636	0.330961	0.021367	0.326248	1253.7	-9.98	0.5
PC ae C40:3	Biocrates	reduced	1442	0.614758	0.038319	0.604635	0.338008	0.010123	0.335394	1050.44	-9.952	0.5
PC ae C40:4	Biocrates	reduced	1442	0.60282	0.041157	0.629997	0.335955	-0.027177	0.333161	1319.21	-12.698	0.5
PC ae C40:5	Biocrates	reduced	1442	0.596605	0.042228	0.040377	0.341967	0.556229	0.340766	1244.54	-17.678	0.5
PC ae C40:6	Biocrates	reduced	1442	0.576199	0.046968	0.117462	0.354847	0.458736	0.353305	1269.35	-18.214	0.5
PC ae C42:0	Biocrates	reduced	1442	0.510538	0.051497	0.946793	0.331135	-0.436256	0.325167	1389.58	-13.506	0.5
PC ae C42:1	Biocrates	reduced	1442	0.576615	0.0429	0.66124	0.336579	-0.084625	0.332674	860.772	-11.238	0.5
PC ae C42:2	Biocrates	reduced	1442	0.55532	0.045772	0.57061	0.331721	-0.01529	0.327612	1094.55	-9.954	0.5
PC ae C42:3	Biocrates	reduced	1442	0.587375	0.042634	0.372152	0.340693	0.215223	0.338327	1186.28	-14.96	0.5
PC ae C42:4	Biocrates	reduced	1442	0.500411	0.049273	0.229382	0.33654	0.27103	0.333349	1476.93	-14.906	0.5
PC ae C42:5	Biocrates	reduced	1442	0.601769	0.042587	0.378773	0.343549	0.222995	0.34216	1540.97	-19.066	0.5
PC ae C44:3	Biocrates	reduced	1442	0.489114	0.047766	0.229837	0.338349	0.259278	0.335182	888.258	-12.278	0.5
PC ae C44:4	Biocrates	reduced	1442	0.45587	0.051991	0.089797	0.336386	0.366073	0.333478	1454.13	-18.76	0.5
PC ae C44:5	Biocrates	reduced	1441	0.569184	0.046246	0.232141	0.341873	0.337043	0.339648	1307.37	-18.544	0.5
PC ae C44:6	Biocrates	reduced	1442	0.571644	0.045811	0.244961	0.338001	0.326683	0.336529	1365.56	-18.136	0.5
lysoPC a C16:0	Biocrates	reduced	1442	0.374389	0.062219	0.370985	0.335218	0.003404	0.329921	1649.21	-19.872	0.5
lysoPC a C16:1	Biocrates	reduced	1442	0.485304	0.05299	0.548208	0.342006	-0.062904	0.337815	1058.86	-16.658	0.5
lysoPC a C17:0	Biocrates	reduced	1442	0.344334	0.059713	0.746474	0.333934	-0.40214	0.327654	1203.4	-16.978	0.5
lysoPC a C18:0	Biocrates	reduced	1442	0.383341	0.054698	0.373	0.339807	0.010341	0.335949	1346.89	-17.402	0.5
lysoPC a C18:1	Biocrates	reduced	1442	0.342035	0.058462	0.557092	0.324498	-0.215057	0.318129	1135.83	-15.786	0.5
lysoPC a C18:2	Biocrates	reduced	1442	0.293172	0.06085	0.76915	0.326489	-0.475977	0.316745	842.21	-15.298	0.5
lysoPC a C20:3	Biocrates	reduced	1442	0.397219	0.059665	0.536483	0.340751	-0.139265	0.33488	996.16	-14.886	0.5
lysoPC a C20:4	Biocrates	reduced	1442	0.493379	0.051738	0.395979	0.337531	0.0974	0.334284	927.534	-15.592	0.5
SM (OH) C14:1	Biocrates	reduced	1442	0.593828	0.04634	0.171526	0.350649	0.422302	0.348372	1436.22	-15.072	0.5
SM (OH) C16:1	Biocrates	reduced	1442	0.494827	0.054926	-0.146854	0.345542	0.64168	0.343264	1413.43	-16.16	0.5
SM (OH) C22:1	Biocrates	reduced	1442	0.498814	0.051856	0.02036	0.339928	0.478455	0.33823	1537.13	-15.688	0.5
SM (OH) C22:2	Biocrates	reduced	1442	0.520194	0.053346	0.144135	0.34687	0.376059	0.344446	1488.03	-19.18	0.5
SM (OH) C24:1	Biocrates	reduced	1442	0.428155	0.055937	0.23102	0.343713	0.197136	0.340305	1241.31	-11.416	0.5
SM C16:0	Biocrates	reduced	1442	0.488623	0.055829	0.643963	0.347337	-0.155341	0.342307	1906.44	-18.084	0.5
SM C16:1	Biocrates	reduced	1442	0.545374	0.050695	0.469294	0.353772	0.07608	0.349471	1824.72	-18.924	0.5
SM C18:0	Biocrates	reduced	1442	0.510611	0.054464	0.120569	0.343136	0.390041	0.340087	1533.03	-18.448	0.5
SM C18:1	Biocrates	reduced	1442	0.5201	0.053346	0.148437	0.344081	0.371663	0.341481	1489.23	-17.458	0.5
SM C20:2	Biocrates	reduced	1442	0.237279	0.066746	0.033975	0.335787	0.203304	0.328842	1042.88	-16.17	0.5
SM C24:0	Biocrates	reduced	1442	0.524912	0.050306	0.299971	0.340217	0.22494	0.336799	1600.41	-16.446	0.5
SM C24:1	Biocrates	reduced	1442	0.510581	0.053729	0.556462	0.338894	-0.045882	0.33435	1677.54	-19.432	0.5
H1	Biocrates	reduced	1439	0.396805	0.06619	-0.417562	0.330717	0.814367	0.326923	2275.57	-19.498	0.5
AAA	Biocrates	reduced	1442	0.226313	0.068144	0.245188	0.3396	-0.018875	0.334563	2125.56	-19.972	0.5
MUFA (PC)	Biocrates	reduced	1442	0.43594	0.053553	0.380484	0.342598	0.055456	0.338037	1453.87	-14.266	0.5
PUFA (PC)	Biocrates	reduced	1442	0.456798	0.05557	0.091934	0.344695	0.364864	0.340957	1862.95	-16.598	0.5
SFA (PC)	Biocrates	reduced	1442	0.463086	0.055453	0.747803	0.341	-0.284717	0.336489	1555.46	-13.72	0.5
Total (PC+SM)	Biocrates	reduced	1442	0.433548	0.056373	0.188557	0.344372	0.244991	0.340036	1925.08	-16.65	0.5
Total PC	Biocrates	reduced	1442	0.44664	0.055724	0.193119	0.344937	0.253521	0.340722	1842.4	-16.476	0.5
Total PC aa	Biocrates	reduced	1442	0.458789	0.05507	0.146638	0.345972	0.31215	0.342115	1791.17	-16.59	0.5
Total PC ae	Biocrates	reduced	1442	0.486154	0.052517	0.666996	0.335078	-0.180841	0.329942	1847.77	-15.126	0.5
Total SM	Biocrates	reduced	1442	0.488558	0.055706	0.42385	0.345334	0.064708	0.340744	1918.83	-18.836	0.5
Total SM-OH	Biocrates	reduced	1442	0.510474	0.052852	-0.017664	0.345493	0.528138	0.343427	1617.79	-17.076	0.5
Total SM-non OH	Biocrates	reduced	1442	0.491615	0.055556	0.477939	0.344284	0.013677	0.339469	1921.69	-19.078	0.5
Total lysoPC	Biocrates	reduced	1442	0.321263	0.060981	0.501855	0.330781	-0.180592	0.324033	1594.9	-19.746	0.5
C0	Biocrates	sparse	1446	0.601727	0.041454	0.14288	0.339517	0.458846	0.337919	1558.75	1.92	0.0829283
C12:1	Biocrates	sparse	1448	0.272789	0.060788	0.452459	0.337062	-0.179671	0.32952	1075.8	-35.524	0.5
C14:1	Biocrates	sparse	1448	0.290031	0.060765	0.241742	0.335407	0.048289	0.328673	1030.4	-49.35	0.5
C14:2	Biocrates	sparse	1448	0.254344	0.060763	0.373425	0.333809	-0.119082	0.327077	404.169	-36.008	0.5
C18:1	Biocrates	sparse	1448	0.325346	0.057191	0.288558	0.345457	0.036788	0.340287	1265.39	-38.99	0.5
C18:2	Biocrates	sparse	1448	0.23378	0.062068	-0.107502	0.330187	0.341282	0.326199	922.194	-26.674	0.5
C2	Biocrates	sparse	1447	0.57813	0.04865	0.271618	0.337414	0.306512	0.334945	595.557	-31.512	0.5
C8:1	Biocrates	sparse	1448	0.478251	0.055326	0.281022	0.341971	0.197229	0.337887	454.612	2.222	0.0680284
Arg	Biocrates	sparse	1448	0.41506	0.06143	0.077723	0.326289	0.337337	0.322788	1865.79	-30.812	0.5
Gln	Biocrates	sparse	1445	0.693527	0.036381	0.146027	0.340769	0.5475	0.340231	1103.08	-26.266	0.5
Gly	Biocrates	sparse	1448	0.545767	0.047091	0.406226	0.333234	0.139541	0.330675	1345.79	65.468	2.95326e-16
His	Biocrates	sparse	1448	0.230723	0.066161	0.538708	0.335092	-0.307984	0.326167	2123.56	-42.478	0.5
Met	Biocrates	sparse	1448	0.517696	0.056192	0.730656	0.346218	-0.21296	0.340296	1379.21	-49.046	0.5
Orn	Biocrates	sparse	1448	0.415265	0.057988	0.133113	0.339155	0.282153	0.334197	1256.7	-9.61	0.5
Phe	Biocrates	sparse	1448	0.298645	0.067119	0.60053	0.342519	-0.301886	0.335619	2070.89	-10.542	0.5
Pro	Biocrates	sparse	1448	0.579871	0.044733	0.750621	0.343943	-0.17075	0.340252	1245.62	-33.826	0.5
Ser	Biocrates	sparse	1448	0.723379	0.03093	0.670918	0.341836	0.052461	0.340778	1440.6	-38.48	0.5
Thr	Biocrates	sparse	1448	0.540515	0.047275	0.509275	0.347226	0.031239	0.344685	1028.9	-17.556	0.5
Trp	Biocrates	sparse	1448	0.293049	0.069628	0.482526	0.336657	-0.189477	0.329986	2211.56	-43.374	0.5
Tyr	Biocrates	sparse	1448	0.261569	0.06355	0.426932	0.332402	-0.165363	0.325685	1550.02	57.324	1.84809e-14
Val	Biocrates	sparse	1448	0.321313	0.063701	0.4939	0.339247	-0.172588	0.334439	1782.86	63.62	7.54447e-16
xLeu	Biocrates	sparse	1448	0.307343	0.067722	0.466012	0.335544	-0.158669	0.330241	1793	43.47	2.15255e-11
PC aa C28:1	Biocrates	sparse	1448	0.53757	0.051646	0.125493	0.345034	0.412077	0.341998	1389.84	-40.232	0.5
PC aa C30:0	Biocrates	sparse	1448	0.365676	0.055958	0.49419	0.335137	-0.128514	0.332105	931.805	-27.498	0.5
PC aa C32:0	Biocrates	sparse	1448	0.483108	0.051899	0.364609	0.346022	0.118499	0.343782	1543.33	-18.914	0.5
PC aa C32:1	Biocrates	sparse	1448	0.514678	0.049319	0.652528	0.34354	-0.13785	0.34002	404.647	23.376	6.66152e-07
PC aa C32:2	Biocrates	sparse	1447	0.344163	0.053257	0.273591	0.330196	0.070572	0.327694	631.295	-8.29	0.5
PC aa C32:3	Biocrates	sparse	1448	0.383129	0.057621	0.586386	0.332725	-0.203257	0.327032	1414.25	-28.04	0.5
PC aa C34:1	Biocrates	sparse	1448	0.468017	0.051997	0.442454	0.341838	0.025563	0.337469	1372.66	0.444	0.252599
PC aa C34:2	Biocrates	sparse	1448	0.477714	0.049166	-0.063693	0.341508	0.541407	0.339139	1851.75	-6.584	0.5
PC aa C34:3	Biocrates	sparse	1448	0.472103	0.050826	0.587614	0.331561	-0.115511	0.327283	1323.48	-28.356	0.5
PC aa C34:4	Biocrates	sparse	1448	0.440262	0.053141	0.372252	0.334691	0.06801	0.331617	886.496	-10.602	0.5
PC aa C36:0	Biocrates	sparse	1448	0.623091	0.043746	1.19168	0.332425	-0.568584	0.328304	972.092	-18.98	0.5
PC aa C36:1	Biocrates	sparse	1448	0.462274	0.054934	0.632282	0.339067	-0.170007	0.333563	1356.76	-15.374	0.5
PC aa C36:2	Biocrates	sparse	1448	0.516136	0.050683	0.105884	0.344387	0.410252	0.340945	1737.24	-24.346	0.5
PC aa C36:3	Biocrates	sparse	1448	0.449638	0.054766	0.248312	0.337218	0.201327	0.332819	1552.48	-20.568	0.5
PC aa C36:4	Biocrates	sparse	1448	0.601813	0.043496	0.313498	0.339467	0.288315	0.337401	1348.49	-2.19	0.5
PC aa C36:5	Biocrates	sparse	1447	0.601337	0.044902	-0.034869	0.346697	0.636205	0.346151	560.78	-30.712	0.5
PC aa C36:6	Biocrates	sparse	1448	0.523135	0.048365	0.125508	0.344446	0.397628	0.343762	836.162	-28.13	0.5
PC aa C38:0	Biocrates	sparse	1448	0.569613	0.047503	0.995533	0.333244	-0.42592	0.328922	1180.03	-42.772	0.5
PC aa C38:3	Biocrates	sparse	1448	0.494455	0.054575	0.512707	0.332848	-0.018252	0.327918	1318.9	49.234	1.13589e-12
PC aa C38:4	Biocrates	sparse	1448	0.655836	0.039999	0.267109	0.334511	0.388726	0.332929	1207.68	18.962	6.6674e-06
PC aa C38:5	Biocrates	sparse	1448	0.626561	0.042008	0.387857	0.347813	0.238703	0.345923	1156.06	-17.33	0.5
PC aa C38:6	Biocrates	sparse	1448	0.619931	0.042536	-0.013279	0.353536	0.63321	0.352793	847.939	-42.982	0.5
PC aa C40:1	Biocrates	sparse	1448	0.46321	0.048761	0.687389	0.330817	-0.224179	0.325833	919.597	-8.826	0.5
PC aa C40:2	Biocrates	sparse	1448	0.59861	0.038727	0.817165	0.335148	-0.218555	0.33172	749.853	-11.616	0.5
PC aa C40:3	Biocrates	sparse	1448	0.589668	0.041907	0.969189	0.328552	-0.379521	0.324497	959.474	-25.386	0.5
PC aa C40:4	Biocrates	sparse	1448	0.488943	0.050713	0.718876	0.334917	-0.229933	0.329967	1391.08	-23.012	0.5
PC aa C40:5	Biocrates	sparse	1448	0.594751	0.043682	0.823991	0.346654	-0.22924	0.34344	1095.91	0.85	0.178276
PC aa C40:6	Biocrates	sparse	1448	0.617992	0.04288	0.379302	0.351071	0.23869	0.349446	769.854	-16.686	0.5
PC aa C42:0	Biocrates	sparse	1448	0.507052	0.0493	0.202095	0.326168	0.304957	0.323518	1273.63	-44.316	0.5
PC aa C42:1	Biocrates	sparse	1448	0.506563	0.04894	0.349325	0.329817	0.157239	0.327029	1093.08	-40.392	0.5
PC aa C42:2	Biocrates	sparse	1448	0.548482	0.042193	0.562586	0.334321	-0.014104	0.33152	899.177	-9.61	0.5
PC aa C42:4	Biocrates	sparse	1448	0.535965	0.043297	0.372772	0.338172	0.163193	0.3359	938.668	-20.738	0.5
PC aa C42:5	Biocrates	sparse	1448	0.514091	0.049148	0.571334	0.331168	-0.057243	0.3276	1191.82	-33.504	0.5
PC aa C42:6	Biocrates	sparse	1448	0.355927	0.056305	0.486357	0.329783	-0.13043	0.324214	1569.65	-33.394	0.5
PC ae C30:0	Biocrates	sparse	1448	0.321238	0.059277	0.235149	0.330783	0.086088	0.325674	1298.03	-36.282	0.5
PC ae C32:1	Biocrates	sparse	1448	0.463548	0.055561	0.370073	0.343483	0.093475	0.339201	1575.58	-27.788	0.5
PC ae C32:2	Biocrates	sparse	1448	0.495482	0.054321	0.366773	0.332456	0.128709	0.32969	1518.48	-48.882	0.5
PC ae C34:0	Biocrates	sparse	1448	0.360153	0.058418	-0.200688	0.335322	0.560841	0.333195	1224.89	-40.81	0.5
PC ae C34:1	Biocrates	sparse	1448	0.433618	0.056849	0.249354	0.334284	0.184264	0.329774	1655.57	-29.124	0.5
PC ae C34:2	Biocrates	sparse	1448	0.523984	0.0513	0.743311	0.335574	-0.219327	0.330244	1502.78	-11.662	0.5
PC ae C34:3	Biocrates	sparse	1448	0.563328	0.04928	1.03906	0.338178	-0.47573	0.333006	1217.63	25.664	2.03168e-07
PC ae C36:0	Biocrates	sparse	1448	0.518272	0.051477	0.742784	0.330934	-0.224512	0.326737	1024.39	-23.714	0.5
PC ae C36:1	Biocrates	sparse	1448	0.566274	0.044722	0.713103	0.332903	-0.146829	0.329233	1181.12	-2.806	0.5
PC ae C36:2	Biocrates	sparse	1448	0.505564	0.053561	0.380413	0.337056	0.125151	0.332307	1508.3	-30.69	0.5
PC ae C36:3	Biocrates	sparse	1448	0.544521	0.049585	0.737615	0.333996	-0.193094	0.329077	1565.9	-25.694	0.5
PC ae C36:4	Biocrates	sparse	1447	0.54829	0.049791	0.953115	0.331189	-0.404825	0.326968	1383.87	-35.606	0.5
PC ae C36:5	Biocrates	sparse	1448	0.611778	0.043112	0.909966	0.340319	-0.298188	0.337442	1224.13	-28.252	0.5
PC ae C38:0	Biocrates	sparse	1448	0.613596	0.042103	0.015033	0.345508	0.598563	0.345055	1108.37	-43.672	0.5
PC ae C38:1	Biocrates	sparse	1448	0.604093	0.037818	0.633642	0.336489	-0.029549	0.334114	724.046	-23.574	0.5
PC ae C38:2	Biocrates	sparse	1448	0.604559	0.039754	0.868263	0.337438	-0.263704	0.334257	907.463	-4.234	0.5
PC ae C38:3	Biocrates	sparse	1448	0.542319	0.04321	0.729546	0.329869	-0.187226	0.326159	1159.4	18.414	8.88736e-06
PC ae C38:4	Biocrates	sparse	1447	0.464558	0.054544	0.45826	0.329964	0.006298	0.32604	1716.15	-37.324	0.5
PC ae C38:5	Biocrates	sparse	1448	0.582414	0.045171	0.800966	0.337264	-0.218552	0.334592	1501.88	-29.31	0.5
PC ae C38:6	Biocrates	sparse	1448	0.598189	0.044055	0.885818	0.350623	-0.287629	0.347741	1198.77	-46.368	0.5
PC ae C40:1	Biocrates	sparse	1448	0.541647	0.045877	0.651413	0.330594	-0.109766	0.326702	1156.53	-10.552	0.5
PC ae C40:2	Biocrates	sparse	1448	0.48699	0.050145	0.570653	0.327674	-0.083663	0.323128	1261.69	-15.99	0.5
PC ae C40:3	Biocrates	sparse	1448	0.620204	0.037917	0.676139	0.335035	-0.055935	0.332541	1062.22	-23.562	0.5
PC ae C40:4	Biocrates	sparse	1448	0.606329	0.040834	0.650678	0.332298	-0.044349	0.329665	1338.72	-39.02	0.5
PC ae C40:5	Biocrates	sparse	1448	0.605218	0.041112	0.077689	0.339131	0.527529	0.338165	1261.22	-33.372	0.5
PC ae C40:6	Biocrates	sparse	1448	0.600342	0.044101	0.120496	0.351141	0.479845	0.349765	1291.38	-44.07	0.5
PC ae C42:0	Biocrates	sparse	1448	0.520554	0.050493	0.977504	0.328989	-0.45695	0.323494	1400.5	-21.836	0.5
PC ae C42:1	Biocrates	sparse	1448	0.582331	0.042259	0.690429	0.334878	-0.108098	0.331247	873.62	-25.696	0.5
PC ae C42:2	Biocrates	sparse	1448	0.553188	0.045843	0.562931	0.328227	-0.009743	0.324336	1115.2	-41.304	0.5
PC ae C42:3	Biocrates	sparse	1448	0.599551	0.041318	0.371965	0.337697	0.227586	0.335775	1201.1	-29.642	0.5
PC ae C42:4	Biocrates	sparse	1448	0.513315	0.04825	0.206197	0.332948	0.307118	0.330254	1494.91	-35.954	0.5
PC ae C42:5	Biocrates	sparse	1448	0.613503	0.041319	0.392238	0.340792	0.221265	0.339569	1567.13	-52.32	0.5
PC ae C44:3	Biocrates	sparse	1448	0.494079	0.047233	0.261981	0.335807	0.232099	0.332956	902.853	-29.19	0.5
PC ae C44:4	Biocrates	sparse	1448	0.470298	0.050954	0.053943	0.333089	0.416355	0.330583	1472.8	-37.334	0.5
PC ae C44:5	Biocrates	sparse	1447	0.594759	0.043606	0.191556	0.340366	0.403203	0.338664	1318.98	-23.214	0.5
PC ae C44:6	Biocrates	sparse	1448	0.598354	0.043319	0.151618	0.335604	0.446736	0.334612	1379.16	-27.198	0.5
lysoPC a C16:0	Biocrates	sparse	1448	0.415835	0.058853	0.28562	0.332784	0.130215	0.328685	1654.82	-11.218	0.5
lysoPC a C16:1	Biocrates	sparse	1448	0.50351	0.051053	0.497226	0.340119	0.006284	0.336411	1068.21	-18.704	0.5
lysoPC a C17:0	Biocrates	sparse	1448	0.421476	0.05493	0.5046	0.334836	-0.083124	0.329974	1155.76	95.288	8.2304e-23
lysoPC a C18:0	Biocrates	sparse	1448	0.453999	0.049533	0.330739	0.33814	0.12326	0.335257	1312.71	68.366	6.78995e-17
lysoPC a C18:1	Biocrates	sparse	1448	0.42409	0.054054	0.526939	0.323432	-0.102849	0.318799	1059.61	152.448	2.52862e-35
lysoPC a C18:2	Biocrates	sparse	1448	0.369179	0.057964	0.648597	0.329461	-0.279418	0.322157	764.89	154.64	8.39142e-36
lysoPC a C20:3	Biocrates	sparse	1448	0.430615	0.056904	0.498794	0.338595	-0.06818	0.333717	992.557	7.206	0.00363301
lysoPC a C20:4	Biocrates	sparse	1448	0.542669	0.047402	0.414318	0.33584	0.128351	0.333574	900.238	54.592	7.41691e-14
SM (OH) C14:1	Biocrates	sparse	1448	0.604919	0.04476	0.179844	0.346848	0.425075	0.344503	1452.22	-31.996	0.5
SM (OH) C16:1	Biocrates	sparse	1448	0.516487	0.052393	-0.145606	0.343378	0.662093	0.340832	1427.57	-28.278	0.5
SM (OH) C22:1	Biocrates	sparse	1448	0.507964	0.05064	0.087709	0.338481	0.420255	0.336351	1556.11	-37.962	0.5
SM (OH) C22:2	Biocrates	sparse	1448	0.531119	0.051776	0.185332	0.344063	0.345787	0.341426	1507.32	-38.568	0.5
SM (OH) C24:1	Biocrates	sparse	1448	0.440926	0.054852	0.198586	0.341294	0.24234	0.337625	1257.97	-33.326	0.5
SM C16:0	Biocrates	sparse	1448	0.519215	0.053415	0.685133	0.343435	-0.165919	0.338824	1920.26	-27.638	0.5
SM C16:1	Biocrates	sparse	1448	0.562361	0.048392	0.471342	0.350466	0.091019	0.346342	1842.75	-36.06	0.5
SM C18:0	Biocrates	sparse	1448	0.537056	0.051682	0.237002	0.340495	0.300055	0.337288	1541.04	-16.024	0.5
SM C18:1	Biocrates	sparse	1448	0.554653	0.049483	0.263634	0.341688	0.291019	0.338871	1492.26	-6.05	0.5
SM C20:2	Biocrates	sparse	1448	0.250775	0.065874	0.197839	0.333793	0.052936	0.325792	1058.21	-30.658	0.5
SM C24:0	Biocrates	sparse	1448	0.532633	0.049442	0.389425	0.337391	0.143208	0.333818	1617.01	-33.194	0.5
SM C24:1	Biocrates	sparse	1448	0.538685	0.051243	0.699503	0.334367	-0.160819	0.330113	1691.07	-27.076	0.5
H1	Biocrates	sparse	1445	0.439941	0.064208	-0.391471	0.331941	0.831412	0.328095	2233.05	85.042	1.46047e-20
AAA	Biocrates	sparse	1448	0.224191	0.06894	0.550131	0.338693	-0.32594	0.330611	2121.66	7.788	0.00262972
MUFA (PC)	Biocrates	sparse	1448	0.462224	0.05191	0.489417	0.339386	-0.027193	0.334995	1457.51	-7.276	0.5
PUFA (PC)	Biocrates	sparse	1448	0.483677	0.053452	0.17179	0.342224	0.311887	0.338603	1873.6	-21.3	0.5
SFA (PC)	Biocrates	sparse	1448	0.483842	0.053764	0.765079	0.337531	-0.281238	0.333464	1570.58	-30.236	0.5
Total (PC+SM)	Biocrates	sparse	1448	0.46392	0.054241	0.28339	0.341768	0.18053	0.337621	1933.72	-17.276	0.5
Total PC	Biocrates	sparse	1448	0.476374	0.053507	0.277706	0.342243	0.198669	0.338247	1850.44	-16.074	0.5
Total PC aa	Biocrates	sparse	1448	0.488592	0.052789	0.229381	0.343641	0.259211	0.339951	1796.26	-10.162	0.5
Total PC ae	Biocrates	sparse	1448	0.495709	0.051757	0.71558	0.330578	-0.219871	0.32578	1866.12	-36.714	0.5
Total SM	Biocrates	sparse	1448	0.512677	0.053485	0.527142	0.341782	-0.014465	0.337287	1941.39	-45.112	0.5
Total SM-OH	Biocrates	sparse	1448	0.525865	0.05091	0.022928	0.343261	0.502937	0.340879	1638.77	-41.958	0.5
Total SM-non OH	Biocrates	sparse	1448	0.518119	0.053187	0.589885	0.340454	-0.071766	0.335826	1942.75	-42.12	0.5
Total lysoPC	Biocrates	sparse	1448	0.394474	0.056438	0.384757	0.33009	0.009717	0.325372	1564.47	60.856	3.0703e-15
